# Supplementary material for: Dendritic cell-targeted therapy expands CD8 T cell responses to bona-fide neoantigens in lung tumors
Source: Nat Commun. 2024 Mar 13;15:2280. doi: 10.1038/s41467-024-46685-y (PMC10937682; doi:10.1038/s41467-024-46685-y)
Supplement: Supplementary file 4 — Supplementary Data 1 [file 41467_2024_46685_MOESM4_ESM.xlsx]

## Sheet: All markers_immune Cells_Marker
gene	p_val	avg_log2FC	pct.1	pct.2	p_val_adj	cluster
Dapl1	0	4.04167	0.281	0.007	0	T cells
Cd3d	0	4.02713	0.963	0.078	0	T cells
Tcf7	0	3.95566	0.772	0.064	0	T cells
Trac	0	3.93156	0.839	0.061	0	T cells
Cd3e	0	3.91743	0.929	0.055	0	T cells
Cd8b1	0	3.76022	0.458	0.037	0	T cells
Lef1	0	3.75441	0.687	0.077	0	T cells
Cd3g	0	3.74938	0.941	0.073	0	T cells
Bcl11b	0	3.68047	0.738	0.051	0	T cells
Trbc2	0	3.5545	0.965	0.146	0	T cells
Cd6	0	3.47937	0.478	0.028	0	T cells
Cd28	0	3.47097	0.755	0.078	0	T cells
Cd5	0	3.39588	0.45	0.029	0	T cells
Ctla4	0	3.27888	0.347	0.059	0	T cells
Themis	0	3.27425	0.468	0.024	0	T cells
Trib2	0	3.17099	0.406	0.041	0	T cells
Cd8a	0	3.16276	0.402	0.034	0	T cells
Il7r	0	3.14371	0.767	0.095	0	T cells
Cd4	0	3.1133	0.294	0.019	0	T cells
Nsg2	0	3.05833	0.321	0.008	0	T cells
Lat	0	3.0316	0.703	0.088	0	T cells
Gramd3	0	2.97761	0.718	0.139	0	T cells
Tdrp	0	2.96287	0.28	0.005	0	T cells
Dusp10	0	2.95182	0.429	0.079	0	T cells
Inpp4b	0	2.88303	0.51	0.053	0	T cells
Itk	0	2.84624	0.738	0.116	0	T cells
S1pr1	0	2.81614	0.815	0.185	0	T cells
Igfbp4	0	2.76575	0.217	0.02	0	T cells
Sidt1	0	2.73171	0.449	0.058	0	T cells
Trat1	0	2.70071	0.21	0.008	0	T cells
Klk8	0	2.68693	0.382	0.037	0	T cells
Icos	0	2.67576	0.474	0.061	0	T cells
Ubash3a	0	2.66666	0.359	0.029	0	T cells
Tnfsf8	0	2.62971	0.195	0.012	0	T cells
Trbc1	0	2.55285	0.556	0.175	0	T cells
Rflnb	0	2.49204	0.36	0.06	0	T cells
Kbtbd11	0	2.46498	0.488	0.093	0	T cells
Cd27	0	2.45953	0.613	0.132	0	T cells
Thy1	0	2.40302	0.723	0.139	0	T cells
Slamf6	0	2.38619	0.487	0.1	0	T cells
Cd247	0	2.28957	0.6	0.119	0	T cells
Tox	0	2.28571	0.411	0.074	0	T cells
Chd3	0	2.27591	0.835	0.308	0	T cells
Dgka	0	2.27403	0.61	0.162	0	T cells
Prkcq	0	2.27023	0.568	0.109	0	T cells
Ablim1	0	2.25489	0.913	0.297	0	T cells
Cxcr3	0	2.23526	0.285	0.053	0	T cells
Faah	0	2.20233	0.291	0.04	0	T cells
Lck	0	2.20094	0.851	0.208	0	T cells
Skap1	0	2.19189	0.766	0.177	0	T cells
Fam169b	0	2.17791	0.311	0.037	0	T cells
Gm8369	0	2.17537	0.592	0.11	0	T cells
Als2cl	0	2.16824	0.176	0.013	0	T cells
Gimap3	0	2.16648	0.895	0.27	0	T cells
Ehd3	0	2.15847	0.265	0.033	0	T cells
Grap2	0	2.144	0.581	0.164	0	T cells
Fam78a	0	2.14355	0.402	0.101	0	T cells
Plcg1	0	2.12995	0.266	0.039	0	T cells
F2rl1	0	2.09534	0.192	0.014	0	T cells
Gtf2i	0	2.09124	0.592	0.201	0	T cells
Cd226	0	2.08673	0.378	0.072	0	T cells
Gm2682	0	2.07928	0.539	0.117	0	T cells
Ms4a4b	0	2.06	0.971	0.291	0	T cells
Ifi208	0	2.05159	0.3	0.045	0	T cells
Saraf	0	2.04157	0.905	0.469	0	T cells
Plcxd2	0	2.03646	0.345	0.075	0	T cells
Satb1	0	2.03139	0.723	0.273	0	T cells
Prkca	0	2.014	0.498	0.127	0	T cells
Rnf125	0	1.95616	0.422	0.094	0	T cells
Cd96	0	1.9531	0.315	0.058	0	T cells
Fam189b	0	1.93822	0.403	0.095	0	T cells
Scml4	0	1.91673	0.354	0.07	0	T cells
Mllt3	0	1.8495	0.45	0.131	0	T cells
Il27ra	0	1.83415	0.295	0.058	0	T cells
Gimap6	0	1.83124	0.902	0.345	0	T cells
Ipcef1	0	1.83114	0.527	0.163	0	T cells
Emb	0	1.81301	0.887	0.499	0	T cells
Smc4	0	1.80878	0.672	0.334	0	T cells
Tecpr1	0	1.77109	0.543	0.174	0	T cells
Ms4a6b	0	1.76336	0.87	0.4	0	T cells
Txk	0	1.74936	0.795	0.232	0	T cells
Ccr7	0	1.741	0.602	0.146	0	T cells
Smad7	0	1.73462	0.697	0.262	0	T cells
Zap70	0	1.72283	0.393	0.1	0	T cells
Vps37b	0	1.67668	0.943	0.591	0	T cells
Tnik	0	1.67619	0.399	0.103	0	T cells
Rpl12	0	1.64371	0.996	0.858	0	T cells
Rapgef6	0	1.63068	0.812	0.443	0	T cells
Utrn	0	1.60477	0.669	0.314	0	T cells
Rasal3	0	1.604	0.526	0.185	0	T cells
Ets1	0	1.60301	0.955	0.397	0	T cells
Cmah	0	1.58417	0.511	0.157	0	T cells
Ptpn22	0	1.575	0.719	0.332	0	T cells
Srpk1	0	1.57281	0.646	0.301	0	T cells
Gimap4	0	1.54897	0.839	0.291	0	T cells
Pdcd4	0	1.50976	0.929	0.558	0	T cells
Gm26917	0	1.4526	0.724	0.403	0	T cells
Cd2	0	1.35846	0.758	0.287	0	T cells
Rplp1	0	1.27479	0.998	0.965	0	T cells
Hcst	0	1.23533	0.882	0.514	0	T cells
Rpl13a	0	1.22659	0.997	0.891	0	T cells
Sept1	0	1.22575	0.787	0.324	0	T cells
Gimap1	0	1.2177	0.732	0.286	0	T cells
Rpl36a	0	1.19443	0.988	0.845	0	T cells
Rps15a	0	1.19439	0.997	0.928	0	T cells
Rps24	0	1.18796	0.998	0.948	0	T cells
Rpl5	0	1.16671	0.973	0.821	0	T cells
Wdr89	0	1.15179	0.849	0.612	0	T cells
Ltb	0	1.11315	0.842	0.407	0	T cells
Rps20	0	1.11069	0.998	0.913	0	T cells
Rps7	0	1.08105	0.996	0.906	0	T cells
Rps27	0	1.0622	0.998	0.994	0	T cells
Rpl17	0	1.05506	0.997	0.931	0	T cells
Rps16	0	1.04586	0.998	0.973	0	T cells
Rps21	0	1.03975	0.999	0.98	0	T cells
Eef1b2	0	1.01727	0.977	0.833	0	T cells
Rpl30	0	1.0157	0.998	0.957	0	T cells
Atp1b3	1.00057e-307	1.11205	0.87	0.599	1.86986e-303	T cells
Pde4d	9.0712e-307	1.94985	0.251	0.041	1.69523e-302	T cells
Sesn3	7.07996e-306	1.66358	0.497	0.179	1.3231e-301	T cells
Rnf138	2.39922e-304	1.67427	0.572	0.253	4.48366e-300	T cells
Art2b	5.81793e-303	2.0239	0.172	0.015	1.08726e-298	T cells
Gpr183	2.83511e-301	1.34097	0.633	0.274	5.29826e-297	T cells
Camk4	5.52778e-298	1.93782	0.206	0.026	1.03303e-293	T cells
Fam102a	1.51925e-295	1.62602	0.422	0.128	2.83918e-291	T cells
BE692007	8.76902e-294	1.45391	0.396	0.108	1.63875e-289	T cells
Pik3ip1	6.26569e-290	1.85647	0.235	0.037	1.17093e-285	T cells
Peli1	9.7532e-286	1.17892	0.786	0.499	1.82268e-281	T cells
Actn1	4.26425e-278	1.04534	0.562	0.206	7.96904e-274	T cells
Gimap9	1.24811e-272	1.41884	0.474	0.164	2.33247e-268	T cells
P2ry10	1.54109e-272	1.21539	0.626	0.284	2.87998e-268	T cells
Itpkb	7.34759e-270	1.32321	0.647	0.334	1.37312e-265	T cells
Izumo1r	1.3344e-264	2.13961	0.12	0.005	2.49374e-260	T cells
Foxo1	1.6488e-261	1.5145	0.481	0.187	3.08128e-257	T cells
Cd40lg	6.94891e-259	1.93841	0.133	0.008	1.29861e-254	T cells
A930005H10Rik	4.25125e-256	1.84187	0.289	0.07	7.94474e-252	T cells
Mgst2	1.00423e-255	1.73304	0.291	0.069	1.8767e-251	T cells
Ikzf2	1.1142e-253	2.9007	0.303	0.08	2.08221e-249	T cells
Crlf3	6.02096e-253	1.29069	0.766	0.524	1.1252e-248	T cells
Tnfrsf18	3.52548e-250	1.75476	0.396	0.131	6.58842e-246	T cells
Stat4	2.10922e-249	1.02672	0.641	0.289	3.94171e-245	T cells
Bicdl1	1.1124e-248	1.74576	0.172	0.021	2.07886e-244	T cells
Galnt6	5.42367e-246	1.7163	0.366	0.117	1.01358e-241	T cells
Ift80	7.87154e-245	2.03713	0.218	0.039	1.47103e-240	T cells
Gata3	1.72038e-243	1.48311	0.361	0.108	3.21505e-239	T cells
Itga6	5.25982e-243	1.81709	0.276	0.066	9.82955e-239	T cells
Bcl2	1.29915e-242	1.57031	0.562	0.269	2.42786e-238	T cells
Gm15472	1.42443e-242	1.65131	0.309	0.082	2.66197e-238	T cells
Pdk1	1.19482e-232	1.83353	0.292	0.078	2.23288e-228	T cells
Cep97	3.95964e-232	1.84327	0.233	0.048	7.39978e-228	T cells
Zc3hav1	1.38884e-230	1.12715	0.736	0.48	2.59546e-226	T cells
St8sia1	4.13658e-229	1.9126	0.169	0.023	7.73044e-225	T cells
Cxcr6	4.73591e-221	1.59008	0.211	0.038	8.85048e-217	T cells
Apol7e	6.31325e-218	1.5746	0.213	0.041	1.17982e-213	T cells
2010016I18Rik	2.57933e-217	1.76799	0.184	0.03	4.82025e-213	T cells
Pmepa1	3.11641e-217	1.66226	0.319	0.095	5.82394e-213	T cells
Dtx1	1.18235e-216	1.82749	0.181	0.029	2.20958e-212	T cells
Gm10125	2.61283e-215	1.63803	0.146	0.017	4.88285e-211	T cells
Tesc	4.49398e-215	1.8285	0.189	0.033	8.39835e-211	T cells
Pde3b	9.00892e-213	1.5386	0.38	0.137	1.68359e-208	T cells
Slamf1	9.44659e-211	1.87247	0.155	0.021	1.76538e-206	T cells
Sit1	3.94812e-210	1.74068	0.152	0.02	7.37825e-206	T cells
Gimap8	3.1418e-207	1.14338	0.448	0.171	5.87139e-203	T cells
Kmt2a	9.87027e-206	1.04522	0.718	0.462	1.84456e-201	T cells
Hdgfl3	1.39222e-205	1.56435	0.135	0.015	2.60179e-201	T cells
Il21r	3.54166e-203	1.38865	0.426	0.174	6.61866e-199	T cells
Kcnn4	8.26114e-197	1.63348	0.315	0.105	1.54384e-192	T cells
Vipr1	2.07261e-195	1.58334	0.13	0.014	3.87329e-191	T cells
Klhdc1	7.16688e-195	1.62761	0.195	0.04	1.33935e-190	T cells
Cblb	2.84607e-193	1.18824	0.603	0.336	5.31874e-189	T cells
Slco3a1	4.3275e-193	1.28438	0.403	0.159	8.08723e-189	T cells
Dnah8	2.9832e-189	1.62613	0.211	0.047	5.57501e-185	T cells
Hdac7	1.11153e-187	1.26611	0.461	0.208	2.07723e-183	T cells
Rinl	9.91013e-187	1.03733	0.64	0.364	1.85201e-182	T cells
A930024E05Rik	5.22329e-186	1.41533	0.237	0.06	9.76129e-182	T cells
Pitpnc1	7.68867e-186	1.12272	0.489	0.224	1.43686e-181	T cells
Gstp3	1.91997e-185	1.55507	0.172	0.031	3.58803e-181	T cells
Gimap1os	6.90833e-185	1.54067	0.254	0.069	1.29103e-180	T cells
Sh2d1a	1.64852e-184	1.26479	0.342	0.115	3.08075e-180	T cells
Sh2d2a	3.60243e-183	1.0232	0.461	0.189	6.73222e-179	T cells
Celsr1	5.77084e-180	1.48954	0.107	0.01	1.07845e-175	T cells
4930417O13Rik	7.79298e-180	1.39882	0.105	0.009	1.45635e-175	T cells
4932438A13Rik	7.97047e-179	1.00032	0.647	0.4	1.48952e-174	T cells
Rasgrp1	1.73563e-177	1.28708	0.46	0.214	3.24355e-173	T cells
Pced1b	1.27532e-176	1.48327	0.278	0.086	2.38331e-172	T cells
Dennd2d	1.88065e-176	1.54453	0.244	0.068	3.51456e-172	T cells
Gprin3	3.82537e-172	1.49532	0.176	0.035	7.14885e-168	T cells
Zeb1	5.71504e-172	1.28754	0.37	0.145	1.06803e-167	T cells
Esyt2	7.72908e-172	1.19526	0.509	0.265	1.44441e-167	T cells
Bzw2	1.3333e-171	1.44182	0.394	0.175	2.49166e-167	T cells
Itm2a	1.72051e-171	1.59455	0.153	0.026	3.21528e-167	T cells
Tespa1	2.19862e-167	1.31138	0.317	0.111	4.10877e-163	T cells
Rgs10	2.01143e-166	1.09566	0.54	0.298	3.75896e-162	T cells
Pglyrp2	1.36848e-165	1.46023	0.214	0.054	2.55742e-161	T cells
Aebp2	3.34041e-164	1.14225	0.545	0.312	6.24255e-160	T cells
Tagap	7.76561e-164	1.01199	0.445	0.204	1.45124e-159	T cells
Tnfrsf4	5.41399e-162	2.46874	0.125	0.018	1.01177e-157	T cells
Tbxa2r	5.41843e-162	1.40176	0.121	0.016	1.0126e-157	T cells
Aak1	6.04357e-161	1.24341	0.424	0.198	1.12942e-156	T cells
Gm12840	1.20015e-160	1.16817	0.214	0.054	2.24285e-156	T cells
Slc12a7	1.43294e-158	1.51777	0.237	0.071	2.67787e-154	T cells
Il6st	4.1738e-158	1.50573	0.376	0.173	7.8e-154	T cells
Adgrl1	6.51309e-158	1.53314	0.149	0.028	1.21717e-153	T cells
Jakmip1	1.27131e-157	1.28496	0.298	0.102	2.37583e-153	T cells
Axin2	9.32032e-156	1.46074	0.118	0.016	1.74178e-151	T cells
Ar	9.50503e-156	1.40345	0.17	0.036	1.7763e-151	T cells
Snhg12	3.36756e-155	1.26761	0.429	0.21	6.29329e-151	T cells
Tent5c	1.6175e-153	1.46811	0.228	0.067	3.02279e-149	T cells
Tmem71	6.52805e-153	1.09902	0.556	0.321	1.21996e-148	T cells
Gpr174	9.54204e-153	1.13814	0.321	0.116	1.78322e-148	T cells
Prkch	1.46598e-151	1.0961	0.486	0.259	2.73962e-147	T cells
Cpm	4.40667e-150	1.42103	0.195	0.048	8.23518e-146	T cells
Nlrc3	1.50041e-149	1.2487	0.252	0.078	2.80397e-145	T cells
Thada	1.09598e-147	1.42404	0.216	0.062	2.04817e-143	T cells
Ifi206	4.33128e-146	1.3715	0.288	0.105	8.09429e-142	T cells
Fam241a	1.05612e-144	1.6921	0.376	0.184	1.97368e-140	T cells
Btbd11	3.31778e-144	1.28229	0.104	0.013	6.20026e-140	T cells
Crbn	4.88101e-143	1.37276	0.317	0.129	9.12164e-139	T cells
Igflr1	2.44839e-141	1.55507	0.148	0.031	4.57555e-137	T cells
Pitpnm2	5.32909e-140	1.35425	0.146	0.03	9.959e-136	T cells
Klhl6	5.37698e-140	1.1644	0.455	0.242	1.00485e-135	T cells
Pja1	2.21098e-139	1.52415	0.247	0.085	4.13189e-135	T cells
Abhd8	4.33457e-137	1.40864	0.217	0.067	8.10044e-133	T cells
Dph5	1.26496e-135	1.41562	0.26	0.095	2.36395e-131	T cells
Sntb1	3.43229e-135	1.42628	0.13	0.025	6.41425e-131	T cells
Il18r1	2.88323e-132	1.01172	0.403	0.181	5.38819e-128	T cells
Ppp1r16b	7.56548e-129	1.08609	0.324	0.132	1.41384e-124	T cells
Abcb9	8.49978e-129	1.37615	0.167	0.042	1.58844e-124	T cells
Gm20186	1.3179e-128	1.02913	0.211	0.064	2.46288e-124	T cells
Gpr68	1.97508e-128	1.4466	0.223	0.074	3.69103e-124	T cells
Fgf13	2.15062e-128	1.29673	0.102	0.015	4.01908e-124	T cells
Aopep	3.21009e-127	1.47443	0.25	0.093	5.99901e-123	T cells
Bcl9l	6.97324e-127	1.20423	0.283	0.111	1.30316e-122	T cells
Nlk	1.17264e-125	1.29495	0.27	0.105	2.19143e-121	T cells
Pdcd1	1.18374e-125	1.77608	0.117	0.021	2.21217e-121	T cells
Prkd2	1.47465e-125	1.05378	0.291	0.113	2.75582e-121	T cells
Tnfrsf26	4.77157e-125	1.09096	0.182	0.049	8.91711e-121	T cells
Ifi213	3.52418e-124	1.32074	0.253	0.094	6.58598e-120	T cells
Gbp4	1.13901e-123	1.1435	0.311	0.129	2.12858e-119	T cells
Slc25a40	7.2743e-123	1.43173	0.229	0.079	1.35942e-118	T cells
Gm30054	2.20101e-122	1.18197	0.192	0.056	4.11324e-118	T cells
Mdn1	2.88542e-120	1.25146	0.3	0.128	5.39228e-116	T cells
Ttc28	5.06885e-120	1.36714	0.136	0.03	9.47266e-116	T cells
Pde7a	7.39192e-118	1.03547	0.409	0.211	1.3814e-113	T cells
Smco4	1.46393e-115	1.52432	0.169	0.049	2.73579e-111	T cells
Hs3st3b1	1.69816e-115	1.26732	0.195	0.062	3.17351e-111	T cells
Odc1	3.59086e-115	1.48755	0.48	0.293	6.7106e-111	T cells
Xlr4b	1.45486e-112	1.25552	0.168	0.048	2.71884e-108	T cells
Trp53inp1	1.65246e-112	1.06285	0.397	0.204	3.08812e-108	T cells
Ttc3	5.84794e-112	1.18338	0.311	0.141	1.09286e-107	T cells
Prkcz	1.01485e-109	1.32108	0.127	0.029	1.89655e-105	T cells
Pim2	1.22709e-108	1.13556	0.187	0.059	2.29319e-104	T cells
Phf6	1.11684e-106	1.09542	0.39	0.21	2.08715e-102	T cells
Maml2	1.50804e-106	1.2045	0.177	0.055	2.81822e-102	T cells
Rab3ip	1.52366e-106	1.41988	0.184	0.06	2.84741e-102	T cells
Rora	2.6319e-105	1.51094	0.207	0.073	4.91849e-101	T cells
Gm43065	7.12964e-104	1.20078	0.129	0.031	1.33239e-99	T cells
Acsbg1	2.29085e-103	1.31057	0.115	0.025	4.28113e-99	T cells
Tmem64	2.93639e-103	1.40353	0.258	0.108	5.48752e-99	T cells
Ikbke	1.75594e-102	1.09241	0.304	0.142	3.2815e-98	T cells
Galnt10	3.35273e-102	1.21857	0.306	0.148	6.26558e-98	T cells
AI480526	7.57243e-100	1.35841	0.167	0.052	1.41514e-95	T cells
Ifi214	2.14488e-99	1.05453	0.359	0.187	4.00835e-95	T cells
Rnf19a	9.20196e-99	1.21446	0.273	0.123	1.71966e-94	T cells
Znrf1	2.63854e-96	1.06755	0.375	0.208	4.93091e-92	T cells
2810001G20Rik	7.02121e-96	1.21557	0.19	0.066	1.31212e-91	T cells
Fbxo32	1.09424e-95	1.26006	0.155	0.047	2.04492e-91	T cells
Adk	1.68276e-95	1.49357	0.22	0.09	3.14475e-91	T cells
Frat2	8.47434e-93	1.14981	0.205	0.078	1.58369e-88	T cells
Usp28	3.25495e-90	1.25689	0.125	0.034	6.08285e-86	T cells
Crim1	1.62383e-89	1.14518	0.182	0.064	3.03462e-85	T cells
Ifit1bl1	1.86091e-89	1.23328	0.103	0.023	3.47766e-85	T cells
Atxn1	2.665e-89	1.16727	0.267	0.121	4.98035e-85	T cells
Prrt1	4.57921e-89	1.07374	0.102	0.023	8.55762e-85	T cells
Slc17a9	9.64355e-89	1.19933	0.119	0.031	1.80219e-84	T cells
Fam118a	5.50186e-86	1.23508	0.111	0.028	1.02819e-81	T cells
Tanc1	4.2464e-81	1.09052	0.129	0.038	7.93568e-77	T cells
Rhobtb2	1.35154e-80	1.14784	0.17	0.062	2.52576e-76	T cells
Tnfsf10	1.67768e-80	1.16434	0.122	0.035	3.13525e-76	T cells
Bend4	9.33125e-80	1.10679	0.114	0.031	1.74382e-75	T cells
Slc16a1	3.35419e-76	1.13332	0.119	0.035	6.26831e-72	T cells
Impdh1	1.50183e-74	1.07927	0.195	0.081	2.80662e-70	T cells
Slain1	1.74101e-74	1.04715	0.15	0.052	3.25359e-70	T cells
I730030J21Rik	2.62032e-73	1.10889	0.135	0.044	4.89685e-69	T cells
Ldlrad4	1.35294e-70	1.20723	0.15	0.055	2.52837e-66	T cells
Ndrg3	9.92134e-70	1.25122	0.215	0.1	1.8541e-65	T cells
Xcl1	1.80817e-65	1.2874	0.14	0.049	3.37911e-61	T cells
Gbp8	1.02583e-64	1.01738	0.198	0.09	1.91707e-60	T cells
Rcbtb1	1.99714e-63	1.03788	0.153	0.061	3.73226e-59	T cells
Sacs	3.09727e-63	1.00856	0.198	0.091	5.78818e-59	T cells
Nxpe3	9.87465e-63	1.11763	0.113	0.036	1.84537e-58	T cells
Itgae	2.82765e-62	1.11709	0.1	0.029	5.28432e-58	T cells
Thap3	8.70976e-61	1.01023	0.249	0.133	1.62768e-56	T cells
A930006K02Rik	1.47266e-59	1.00832	0.169	0.073	2.75211e-55	T cells
Zfp260	3.60473e-59	1.01849	0.243	0.13	6.73651e-55	T cells
Dbf4	2.65177e-58	1.01508	0.255	0.14	4.95563e-54	T cells
Tbcel	1.68024e-51	1.00235	0.195	0.099	3.14004e-47	T cells
Myb	9.93838e-51	1.30335	0.133	0.055	1.85728e-46	T cells
Gbp6	4.21969e-49	1.05523	0.138	0.059	7.88575e-45	T cells
Klra8	0	5.55745	0.573	0.029	0	NK cells
Klra4	0	5.49803	0.555	0.024	0	NK cells
Gzma	0	5.42103	0.972	0.21	0	NK cells
Prf1	0	5.39665	0.937	0.078	0	NK cells
Ncr1	0	4.95703	0.881	0.029	0	NK cells
Klrb1c	0	4.92652	0.902	0.037	0	NK cells
Klra9	0	4.70008	0.5	0.02	0	NK cells
Klre1	0	4.61995	0.95	0.058	0	NK cells
Ccl5	0	4.50929	0.99	0.372	0	NK cells
Klra3	0	4.22719	0.352	0.018	0	NK cells
Klra7	0	4.2034	0.585	0.038	0	NK cells
Gzmb	0	4.13515	0.725	0.051	0	NK cells
Klri2	0	4.11283	0.538	0.025	0	NK cells
Cma1	0	4.04307	0.473	0.012	0	NK cells
Klrg1	0	4.00355	0.664	0.045	0	NK cells
Serpinb9	0	3.88813	0.879	0.133	0	NK cells
Eomes	0	3.8437	0.676	0.054	0	NK cells
Nkg7	0	3.8375	0.987	0.207	0	NK cells
Serpinb6b	0	3.81108	0.822	0.102	0	NK cells
Klrb1b	0	3.78144	0.484	0.04	0	NK cells
Serpinb9b	0	3.67794	0.246	0.007	0	NK cells
Spry2	0	3.64379	0.63	0.045	0	NK cells
Klrc2	0	3.58086	0.641	0.046	0	NK cells
Styk1	0	3.5531	0.348	0.008	0	NK cells
Klrb1a	0	3.53758	0.372	0.009	0	NK cells
Itga2	0	3.5307	0.478	0.021	0	NK cells
AW112010	0	3.52562	0.998	0.529	0	NK cells
Klrk1	0	3.51306	0.94	0.143	0	NK cells
Sytl3	0	3.43063	0.68	0.077	0	NK cells
Klrd1	0	3.41814	0.941	0.195	0	NK cells
Il2rb	0	3.41587	0.967	0.192	0	NK cells
Klrb1f	0	3.39424	0.494	0.037	0	NK cells
Car2	0	3.34381	0.552	0.049	0	NK cells
Fasl	0	3.33983	0.59	0.055	0	NK cells
Ctla2b	0	3.28331	0.586	0.071	0	NK cells
Adamts14	0	3.21851	0.362	0.011	0	NK cells
Tbx21	0	3.15728	0.509	0.051	0	NK cells
Gm19585	0	3.08005	0.722	0.113	0	NK cells
Gem	0	3.03373	0.536	0.073	0	NK cells
Ctsw	0	3.01622	0.894	0.168	0	NK cells
Klrc1	0	3.00592	0.384	0.043	0	NK cells
Samd3	0	2.99088	0.442	0.041	0	NK cells
Ifng	0	2.97394	0.388	0.038	0	NK cells
Arsb	0	2.95322	0.615	0.102	0	NK cells
Il12rb2	0	2.87352	0.39	0.052	0	NK cells
Atp1b1	0	2.86601	0.721	0.092	0	NK cells
Camk2n1	0	2.86316	0.38	0.039	0	NK cells
Khdc1a	0	2.73954	0.238	0.007	0	NK cells
Dapk2	0	2.72242	0.308	0.02	0	NK cells
Gpc1	0	2.68742	0.322	0.027	0	NK cells
Il18rap	0	2.68722	0.798	0.173	0	NK cells
Ctla2a	0	2.66768	0.707	0.143	0	NK cells
Ugcg	0	2.66116	0.933	0.374	0	NK cells
Cst7	0	2.63205	0.433	0.066	0	NK cells
Ccr5	0	2.62488	0.686	0.159	0	NK cells
Dok2	0	2.56829	0.593	0.122	0	NK cells
Ifitm10	0	2.53169	0.306	0.033	0	NK cells
Qrfp	0	2.53145	0.288	0.02	0	NK cells
Sytl2	0	2.53049	0.396	0.049	0	NK cells
Lgals1	0	2.52643	0.966	0.522	0	NK cells
Chsy1	0	2.51923	0.635	0.165	0	NK cells
Pear1	0	2.51852	0.339	0.038	0	NK cells
Clnk	0	2.51686	0.268	0.018	0	NK cells
Osbpl3	0	2.50853	0.443	0.086	0	NK cells
Sh2d2a	0	2.49007	0.712	0.156	0	NK cells
Txk	0	2.47104	0.922	0.228	0	NK cells
Wdr95	0	2.44463	0.259	0.021	0	NK cells
Phactr3	0	2.42862	0.176	0.002	0	NK cells
Tmem37	0	2.42493	0.274	0.028	0	NK cells
Irf8	0	2.40126	0.952	0.432	0	NK cells
Peak1	0	2.33365	0.585	0.159	0	NK cells
Arl4d	0	2.3233	0.223	0.025	0	NK cells
Cd7	0	2.2663	0.479	0.119	0	NK cells
Il18r1	0	2.25838	0.67	0.143	0	NK cells
Baiap3	0	2.24328	0.251	0.027	0	NK cells
Car5b	0	2.22853	0.225	0.026	0	NK cells
Borcs7	0	2.20136	0.434	0.137	0	NK cells
1700025G04Rik	0	2.18439	0.516	0.158	0	NK cells
Pde2a	0	2.18144	0.549	0.128	0	NK cells
Gimap5	0	2.17558	0.66	0.182	0	NK cells
Gimap7	0	2.17333	0.587	0.147	0	NK cells
Gpx8	0	2.15421	0.161	0.005	0	NK cells
Dab2ip	0	2.15015	0.242	0.026	0	NK cells
Ms4a4b	0	2.10566	0.977	0.311	0	NK cells
Sh2d1a	0	2.09373	0.468	0.101	0	NK cells
Pik3r1	0	2.08606	0.807	0.409	0	NK cells
Cd200r4	0	2.07698	0.283	0.049	0	NK cells
Tmsb15a	0	2.03355	0.139	0.005	0	NK cells
Rac3	0	2.01006	0.161	0.01	0	NK cells
Gimap4	0	2.00911	0.891	0.298	0	NK cells
Lax1	0	1.96736	0.406	0.094	0	NK cells
Hsd11b1	0	1.93025	0.617	0.202	0	NK cells
Gm43647	0	1.92118	0.145	0.005	0	NK cells
Rgs1	0	1.86751	0.733	0.292	0	NK cells
Gm2682	0	1.82939	0.516	0.134	0	NK cells
Sept1	0	1.82696	0.855	0.327	0	NK cells
Gimap8	0	1.75845	0.539	0.164	0	NK cells
Ptprcap	0	1.75291	0.912	0.377	0	NK cells
Id2	0	1.74953	0.83	0.418	0	NK cells
Sept11	0	1.74481	0.706	0.327	0	NK cells
Hcst	0	1.72755	0.928	0.517	0	NK cells
S100a10	0	1.72658	0.97	0.612	0	NK cells
Runx3	0	1.69137	0.836	0.425	0	NK cells
Lck	0	1.65755	0.773	0.24	0	NK cells
Gimap1	0	1.65717	0.788	0.29	0	NK cells
Gimap9	0	1.65197	0.514	0.167	0	NK cells
Pycard	0	1.64326	0.767	0.49	0	NK cells
Stat4	0	1.62378	0.726	0.285	0	NK cells
Mxd4	0	1.60836	0.675	0.332	0	NK cells
S100a13	0	1.59546	0.861	0.572	0	NK cells
Dnajc15	0	1.48557	0.738	0.422	0	NK cells
Ywhaq	0	1.47631	0.831	0.519	0	NK cells
Epsti1	0	1.46318	0.805	0.517	0	NK cells
Cd2	0	1.42281	0.744	0.303	0	NK cells
Jak1	0	1.4161	0.971	0.769	0	NK cells
Fyn	0	1.38729	0.771	0.405	0	NK cells
Ahnak	0	1.37653	0.991	0.638	0	NK cells
Vps37b	0	1.36219	0.945	0.601	0	NK cells
Skap1	0	1.34595	0.639	0.215	0	NK cells
H2afz	0	1.25929	0.972	0.753	0	NK cells
Gimap3	0	1.24327	0.786	0.307	0	NK cells
Spn	0	1.21869	0.839	0.451	0	NK cells
Itgb1	0	1.21814	0.931	0.601	0	NK cells
Pdcd4	0	1.17584	0.894	0.575	0	NK cells
Ifngr1	0	1.11731	0.958	0.709	0	NK cells
H2-Q7	0	1.08146	0.931	0.668	0	NK cells
Selplg	0	1.06795	0.957	0.757	0	NK cells
Myl6	0	1.03543	0.99	0.945	0	NK cells
Ncald	1.15298e-307	2.1107	0.216	0.026	2.15469e-303	NK cells
Rinl	1.801e-307	1.38988	0.713	0.36	3.36571e-303	NK cells
Lat2	2.2339e-305	1.61118	0.612	0.269	4.17472e-301	NK cells
Arap2	9.94802e-305	1.64036	0.574	0.218	1.85909e-300	NK cells
Ptpn22	2.12511e-304	1.36944	0.708	0.346	3.97141e-300	NK cells
Lpin1	6.40146e-304	2.07336	0.411	0.118	1.1963e-299	NK cells
Gm33104	1.64664e-302	2.11965	0.259	0.041	3.07724e-298	NK cells
Rnf43	3.96524e-290	2.06181	0.207	0.025	7.41025e-286	NK cells
Padi2	1.79014e-288	1.96555	0.417	0.129	3.34542e-284	NK cells
Cd160	2.8146e-284	2.11855	0.246	0.039	5.25992e-280	NK cells
Sla2	4.20018e-281	1.84479	0.337	0.08	7.84929e-277	NK cells
Plscr4	8.19196e-281	2.0773	0.161	0.013	1.53091e-276	NK cells
As3mt	8.97733e-281	2.26656	0.266	0.05	1.67768e-276	NK cells
Pogk	4.01141e-279	2.17093	0.296	0.064	7.49652e-275	NK cells
Anxa6	2.59231e-278	1.2535	0.767	0.46	4.84451e-274	NK cells
Tnfrsf9	3.52833e-275	2.06646	0.239	0.038	6.59375e-271	NK cells
D16Ertd472e	3.30923e-273	1.56477	0.629	0.302	6.1843e-269	NK cells
Enpp4	3.11964e-266	2.08791	0.291	0.064	5.82997e-262	NK cells
Klra1	3.33129e-265	3.07966	0.173	0.018	6.22552e-261	NK cells
Nedd4	4.47476e-264	1.70975	0.369	0.102	8.36244e-260	NK cells
Slamf7	9.56577e-262	1.61572	0.484	0.178	1.78765e-257	NK cells
Zfpm1	2.86217e-258	1.90794	0.297	0.067	5.34883e-254	NK cells
Atp2b4	5.25512e-256	1.64557	0.423	0.139	9.82077e-252	NK cells
Kcnab2	5.8761e-255	1.66976	0.538	0.245	1.09813e-250	NK cells
Clip4	7.83775e-255	1.61721	0.107	0.003	1.46472e-250	NK cells
Tnfsf12	2.22892e-249	1.92489	0.375	0.118	4.16541e-245	NK cells
Esyt1	1.70675e-248	1.42375	0.675	0.384	3.18958e-244	NK cells
Nrarp	4.48304e-248	1.87306	0.233	0.041	8.3779e-244	NK cells
Pdgfb	6.35574e-246	1.56416	0.422	0.14	1.18776e-241	NK cells
Trdv2-2	2.22115e-244	1.74575	0.124	0.007	4.15089e-240	NK cells
Abracl	7.99143e-242	1.12794	0.811	0.634	1.49344e-237	NK cells
Xcl1	2.12622e-237	2.68373	0.221	0.038	3.97347e-233	NK cells
Pitpnc1	2.21133e-237	1.53141	0.528	0.225	4.13254e-233	NK cells
Agpat3	1.11892e-236	1.73243	0.439	0.163	2.09104e-232	NK cells
H2-Q6	1.34985e-236	1.23493	0.694	0.376	2.5226e-232	NK cells
Ccnd2	3.25864e-236	1.1744	0.834	0.503	6.08974e-232	NK cells
S1pr5	2.56595e-235	1.75507	0.346	0.098	4.79525e-231	NK cells
Klhl30	7.06347e-234	1.47215	0.101	0.003	1.32002e-229	NK cells
Fhl2	1.57937e-233	1.84715	0.188	0.027	2.95152e-229	NK cells
Tbc1d10c	1.97091e-229	1.31105	0.583	0.268	3.68323e-225	NK cells
Hist1h1e	1.49378e-228	1.09571	0.582	0.271	2.79158e-224	NK cells
Cd244a	1.09667e-225	1.38025	0.537	0.236	2.04945e-221	NK cells
Kcnip3	8.61692e-225	1.8352	0.169	0.022	1.61033e-220	NK cells
Rab37	1.01979e-223	1.75248	0.271	0.063	1.90578e-219	NK cells
Chn2	5.30572e-222	1.80224	0.307	0.084	9.91533e-218	NK cells
Dnajb4	1.98736e-220	1.73528	0.349	0.107	3.71397e-216	NK cells
Trdv4	2.12294e-218	1.3707	0.136	0.012	3.96734e-214	NK cells
Ppm1j	1.16003e-212	1.82008	0.182	0.028	2.16786e-208	NK cells
Ptpn4	2.86048e-212	1.88327	0.3	0.083	5.34566e-208	NK cells
Hopx	3.34384e-209	1.35617	0.545	0.257	6.24896e-205	NK cells
Gm33782	9.98776e-209	1.50188	0.106	0.006	1.86651e-204	NK cells
Sept6	3.07841e-206	1.28804	0.586	0.296	5.75293e-202	NK cells
Gpr171	7.57665e-200	1.15525	0.496	0.209	1.41592e-195	NK cells
Cuedc1	4.34104e-199	1.7071	0.148	0.018	8.11253e-195	NK cells
Gm14029	2.90908e-198	1.73799	0.173	0.027	5.43649e-194	NK cells
Tnik	4.64273e-196	1.49827	0.361	0.118	8.67633e-192	NK cells
Gata3	1.8756e-194	1.09086	0.361	0.116	3.50513e-190	NK cells
Prkcq	2.32841e-194	1.35088	0.412	0.149	4.35133e-190	NK cells
Bhlhe40	1.63713e-193	1.02315	0.66	0.357	3.05946e-189	NK cells
Rhoc	2.24357e-191	1.53338	0.274	0.073	4.19278e-187	NK cells
Eya1	8.46831e-191	1.60143	0.117	0.01	1.58256e-186	NK cells
Sulf2	5.50637e-190	1.51516	0.373	0.135	1.02903e-185	NK cells
Pld3	5.46762e-188	1.21791	0.455	0.186	1.02179e-183	NK cells
Itih5	1.33732e-187	1.66063	0.143	0.018	2.49918e-183	NK cells
Cd247	4.28354e-187	1.19965	0.43	0.162	8.00508e-183	NK cells
Tmem163	1.25501e-186	1.44019	0.239	0.055	2.34536e-182	NK cells
Osbpl5	1.39771e-186	1.63771	0.187	0.034	2.61205e-182	NK cells
Ikzf3	1.89717e-184	1.09983	0.51	0.218	3.54543e-180	NK cells
Prkacb	2.48989e-184	1.37604	0.551	0.291	4.65311e-180	NK cells
Itgax	2.96829e-183	1.0313	0.57	0.274	5.54713e-179	NK cells
Atp2a3	3.67318e-182	1.33141	0.498	0.237	6.86444e-178	NK cells
Adora2a	2.50898e-181	1.76431	0.292	0.089	4.68878e-177	NK cells
Gm47662	8.82112e-179	1.65186	0.128	0.015	1.64849e-174	NK cells
Arl6ip5	1.86696e-178	1.14098	0.684	0.462	3.48897e-174	NK cells
Kcnj8	4.80995e-178	2.11588	0.113	0.011	8.98883e-174	NK cells
Gas7	1.5124e-176	1.63893	0.337	0.12	2.82637e-172	NK cells
F2r	2.2719e-176	1.52874	0.213	0.048	4.24573e-172	NK cells
Prag1	3.03553e-175	1.72022	0.166	0.029	5.6728e-171	NK cells
Stk32c	7.04335e-173	1.61849	0.126	0.015	1.31626e-168	NK cells
Gm4070	2.04809e-172	1.34463	0.532	0.284	3.82746e-168	NK cells
Srgap3	1.78502e-171	1.66748	0.236	0.062	3.33585e-167	NK cells
Emid1	3.4948e-171	1.59782	0.148	0.022	6.53107e-167	NK cells
Bcl2l11	8.04585e-170	1.19872	0.624	0.373	1.50361e-165	NK cells
Cysltr2	3.70648e-168	1.5959	0.172	0.032	6.92667e-164	NK cells
S1pr4	1.81213e-167	1.43612	0.39	0.158	3.38651e-163	NK cells
Dnajc1	2.21395e-166	1.35511	0.506	0.266	4.13742e-162	NK cells
Zcchc18	2.11566e-165	1.56265	0.188	0.039	3.95374e-161	NK cells
Ppp3cc	3.33896e-164	1.49319	0.272	0.081	6.23986e-160	NK cells
Cetn2	9.01257e-164	1.23223	0.555	0.315	1.68427e-159	NK cells
Arhgef18	1.37938e-159	1.18067	0.546	0.292	2.57778e-155	NK cells
Tshz3	4.48921e-159	1.58607	0.1	0.009	8.38943e-155	NK cells
Sptbn1	5.85888e-156	1.02699	0.67	0.434	1.09491e-151	NK cells
Kif13b	2.50299e-154	1.51394	0.339	0.133	4.6776e-150	NK cells
Elovl7	5.28e-153	1.57134	0.112	0.013	9.86727e-149	NK cells
AI506816	1.73453e-152	1.47087	0.38	0.164	3.24149e-148	NK cells
Plaat3	1.28325e-151	1.21893	0.476	0.244	2.39815e-147	NK cells
Prex1	2.63793e-149	1.08666	0.667	0.454	4.92976e-145	NK cells
C1qtnf6	9.76764e-146	1.69117	0.122	0.018	1.82538e-141	NK cells
Rad54l2	8.07588e-145	1.60162	0.267	0.089	1.50922e-140	NK cells
Gimap1os	1.1818e-141	1.3334	0.249	0.075	2.20855e-137	NK cells
Myo6	7.06683e-139	1.52455	0.16	0.034	1.32065e-134	NK cells
Lamb3	2.6065e-136	1.21377	0.278	0.093	4.87102e-132	NK cells
Sike1	5.1847e-136	1.27117	0.477	0.262	9.68917e-132	NK cells
Mmgt2	9.95416e-135	1.59051	0.288	0.109	1.86023e-130	NK cells
Gpr174	2.48711e-133	1.20775	0.322	0.122	4.64792e-129	NK cells
Gm28875	3.46966e-133	1.5712	0.301	0.117	6.48409e-129	NK cells
St3gal6	7.29765e-133	1.04275	0.352	0.14	1.36378e-128	NK cells
Aoah	1.00681e-132	1.566	0.203	0.058	1.88153e-128	NK cells
Ubald2	8.96054e-132	1.02991	0.635	0.437	1.67454e-127	NK cells
Cobll1	9.16303e-132	1.40126	0.181	0.045	1.71239e-127	NK cells
Cisd3	9.2098e-132	1.47273	0.27	0.098	1.72113e-127	NK cells
Btg3	1.44654e-131	1.46276	0.332	0.139	2.70329e-127	NK cells
Nlrc3	2.04249e-131	1.446	0.252	0.084	3.81701e-127	NK cells
Setbp1	3.32242e-131	1.48096	0.176	0.043	6.20894e-127	NK cells
Tnk2	2.56339e-129	1.4988	0.198	0.054	4.79046e-125	NK cells
Lzts1	3.61469e-129	1.51482	0.128	0.023	6.75512e-125	NK cells
Crim1	4.74267e-128	1.49512	0.212	0.062	8.8631e-124	NK cells
Nme7	5.36123e-128	1.59384	0.203	0.059	1.00191e-123	NK cells
Zap70	3.22649e-127	1.21022	0.315	0.122	6.02967e-123	NK cells
Dcxr	7.49783e-127	1.62244	0.234	0.079	1.4012e-122	NK cells
AC149090.1	1.49375e-125	1.073	0.71	0.524	2.79152e-121	NK cells
Abcg2	8.30963e-125	1.50395	0.119	0.02	1.5529e-120	NK cells
Rab19	1.04019e-124	1.41384	0.274	0.103	1.9439e-120	NK cells
4930486L24Rik	3.65257e-124	1.41737	0.107	0.016	6.82593e-120	NK cells
Ak3	2.57207e-123	1.47639	0.303	0.127	4.80669e-119	NK cells
Nrgn	4.34174e-122	1.5683	0.116	0.019	8.11385e-118	NK cells
Nup210	1.17254e-119	1.14781	0.478	0.272	2.19124e-115	NK cells
Smad3	1.9146e-116	1.42328	0.257	0.096	3.578e-112	NK cells
Ttc39b	2.69574e-116	1.11594	0.404	0.196	5.0378e-112	NK cells
Nsmaf	2.84965e-116	1.28539	0.403	0.209	5.32543e-112	NK cells
Cmc1	5.98178e-116	1.26347	0.43	0.242	1.11788e-111	NK cells
Rnf157	2.12501e-115	1.4979	0.192	0.057	3.97122e-111	NK cells
Ptpn7	3.4728e-115	1.11712	0.405	0.203	6.48996e-111	NK cells
Nt5c	6.03634e-114	1.01075	0.581	0.405	1.12807e-109	NK cells
Fryl	8.96369e-113	1.11299	0.522	0.328	1.67513e-108	NK cells
Gm17745	2.58264e-111	1.34055	0.143	0.033	4.82644e-107	NK cells
Gm20069	1.85582e-110	1.27576	0.124	0.025	3.46816e-106	NK cells
Ift20	5.26759e-110	1.04026	0.552	0.377	9.84407e-106	NK cells
Lrrk1	6.17617e-110	1.23042	0.409	0.222	1.1542e-105	NK cells
Gnptg	1.57505e-109	1.42236	0.303	0.134	2.94346e-105	NK cells
Syne3	3.43504e-109	1.36101	0.237	0.086	6.4194e-105	NK cells
Eef2k	1.8674e-108	1.23077	0.182	0.053	3.4898e-104	NK cells
Acss2	4.68098e-106	1.29708	0.244	0.091	8.74781e-102	NK cells
Gatad2a	1.34544e-104	1.03483	0.513	0.33	2.51436e-100	NK cells
Rhof	2.84343e-103	1.12593	0.342	0.16	5.3138e-99	NK cells
Elk3	8.17982e-103	1.06857	0.479	0.291	1.52864e-98	NK cells
Fzd5	1.801e-102	1.40023	0.147	0.038	3.36571e-98	NK cells
Mrpl58	2.89287e-99	1.14429	0.427	0.253	5.4062e-95	NK cells
Arhgap10	4.52656e-99	1.31548	0.172	0.052	8.45923e-95	NK cells
Rbl2	1.97271e-96	1.01468	0.455	0.268	3.68661e-92	NK cells
Ddit4	3.55506e-96	1.21144	0.273	0.116	6.6437e-92	NK cells
Abcb1a	3.74286e-96	1.42778	0.193	0.065	6.99465e-92	NK cells
Rom1	4.25004e-96	1.28465	0.14	0.037	7.94247e-92	NK cells
Acot7	1.54758e-93	1.26468	0.349	0.185	2.89212e-89	NK cells
Slc25a24	5.66237e-93	1.24456	0.306	0.148	1.05818e-88	NK cells
Ern1	1.63126e-92	1.36498	0.251	0.106	3.04849e-88	NK cells
Ndfip2	1.74769e-92	1.1618	0.373	0.202	3.26609e-88	NK cells
Serpina3g	2.70562e-92	1.25116	0.241	0.096	5.05626e-88	NK cells
Tmsb15b1	8.81543e-92	1.31844	0.217	0.082	1.64743e-87	NK cells
Fam53b	2.21217e-91	1.18682	0.364	0.197	4.1341e-87	NK cells
Chpf	2.9709e-91	1.28982	0.153	0.045	5.55201e-87	NK cells
Apol7e	6.22961e-90	1.2408	0.17	0.053	1.16419e-85	NK cells
Gm15472	6.89804e-90	1.14698	0.245	0.099	1.28911e-85	NK cells
Irf2bpl	8.57471e-90	1.06885	0.413	0.239	1.60244e-85	NK cells
Gm45716	4.40095e-87	1.19084	0.161	0.051	8.2245e-83	NK cells
Gramd4	9.36553e-87	1.23462	0.351	0.189	1.75023e-82	NK cells
Lta4h	5.24455e-86	1.04455	0.472	0.309	9.80102e-82	NK cells
Cdca7l	7.71359e-86	1.39144	0.2	0.076	1.44152e-81	NK cells
Usp48	3.99445e-85	1.1107	0.416	0.253	7.46484e-81	NK cells
Gnptab	3.00384e-84	1.29584	0.34	0.188	5.61358e-80	NK cells
Plekha5	1.15841e-83	1.44205	0.184	0.067	2.16484e-79	NK cells
Cxxc5	1.01205e-82	1.11694	0.175	0.059	1.89131e-78	NK cells
Stard10	2.72156e-82	1.28355	0.136	0.039	5.08605e-78	NK cells
Mosmo	8.31816e-82	1.25456	0.25	0.111	1.5545e-77	NK cells
Camk2g	3.77697e-81	1.30096	0.26	0.121	7.0584e-77	NK cells
Crot	9.14098e-81	1.1462	0.331	0.176	1.70827e-76	NK cells
Vcpkmt	1.68084e-80	1.27226	0.149	0.047	3.14116e-76	NK cells
Cmklr1	1.07728e-79	1.38011	0.146	0.046	2.01322e-75	NK cells
Nmb	5.26706e-78	1.10658	0.123	0.034	9.84309e-74	NK cells
Vopp1	1.93454e-77	1.32951	0.251	0.118	3.61527e-73	NK cells
Jakmip1	6.18362e-77	1.01124	0.258	0.115	1.1556e-72	NK cells
Galnt2	2.04054e-76	1.22283	0.309	0.167	3.81336e-72	NK cells
Pkp3	8.33596e-75	1.12168	0.282	0.14	1.55782e-70	NK cells
Fam189b	8.87656e-75	1.06	0.269	0.127	1.65885e-70	NK cells
Arhgap18	3.32822e-74	1.04366	0.313	0.166	6.21978e-70	NK cells
Gpr160	4.24093e-73	1.36812	0.159	0.057	7.92545e-69	NK cells
A630072M18Rik	1.13062e-72	1.17726	0.177	0.066	2.1129e-68	NK cells
Gm15232	3.20368e-72	1.1434	0.102	0.026	5.98703e-68	NK cells
Adamts10	5.25988e-72	1.17798	0.254	0.122	9.82967e-68	NK cells
Ide	7.08592e-72	1.19885	0.302	0.164	1.32422e-67	NK cells
Hs3st3b1	9.24796e-72	1.34209	0.179	0.068	1.72826e-67	NK cells
Fkbp5	1.98842e-71	1.10768	0.299	0.157	3.71596e-67	NK cells
Cipc	4.8949e-70	1.22039	0.197	0.082	9.14759e-66	NK cells
Cep250	8.62158e-70	1.06044	0.321	0.179	1.6112e-65	NK cells
Fcho1	1.30177e-67	1.16191	0.231	0.108	2.43275e-63	NK cells
Rap2b	2.69849e-67	1.03219	0.387	0.246	5.04293e-63	NK cells
Gm11713	5.29133e-67	1.09775	0.109	0.03	9.88843e-63	NK cells
Stk39	5.47047e-67	1.08834	0.155	0.056	1.02232e-62	NK cells
Zbtb38	7.28393e-67	1.09903	0.282	0.147	1.36122e-62	NK cells
Gab3	5.5623e-66	1.21852	0.221	0.102	1.03948e-61	NK cells
Rcn1	1.27171e-65	1.12075	0.118	0.036	2.37657e-61	NK cells
B3gat3	4.0324e-64	1.08399	0.325	0.191	7.53575e-60	NK cells
A930024E05Rik	4.76648e-63	1.08783	0.182	0.074	8.90759e-59	NK cells
Gm36723	1.46837e-62	1.34613	0.117	0.036	2.7441e-58	NK cells
Klhdc2	1.57952e-62	1.08493	0.284	0.155	2.95181e-58	NK cells
Dhrs3	2.84823e-62	1.12449	0.208	0.094	5.32277e-58	NK cells
Zfp512	2.24513e-61	1.17437	0.183	0.078	4.19571e-57	NK cells
Gm36738	5.64166e-61	1.04147	0.263	0.137	1.05431e-56	NK cells
Paxx	2.10298e-59	1.07806	0.23	0.114	3.93004e-55	NK cells
Mrpl9	3.9085e-59	1.02696	0.313	0.185	7.3042e-55	NK cells
Hes6	5.83403e-59	1.04375	0.293	0.168	1.09026e-54	NK cells
Cdk2ap1	1.4504e-58	1.07643	0.274	0.153	2.71051e-54	NK cells
Atp8b2	1.8283e-56	1.23442	0.172	0.075	3.41673e-52	NK cells
Pim2	8.00116e-55	1.11807	0.163	0.067	1.49526e-50	NK cells
Cracr2a	6.08901e-54	1.03962	0.119	0.041	1.13791e-49	NK cells
Tyk2	2.28574e-53	1.03584	0.289	0.173	4.27158e-49	NK cells
B4galt7	5.52474e-53	1.06254	0.148	0.06	1.03246e-48	NK cells
5830432E09Rik	7.74977e-53	1.10797	0.124	0.045	1.44828e-48	NK cells
Impdh1	9.13152e-53	1.01444	0.187	0.086	1.7065e-48	NK cells
Abca2	1.88284e-52	1.03019	0.226	0.116	3.51866e-48	NK cells
Ier5l	7.97294e-51	1.22279	0.133	0.052	1.48998e-46	NK cells
Agtrap	2.37027e-49	1.00329	0.259	0.147	4.42956e-45	NK cells
Cemip2	2.36607e-48	1.12211	0.167	0.076	4.42172e-44	NK cells
Fam117a	2.38938e-48	1.00468	0.238	0.13	4.46527e-44	NK cells
Zfhx2	2.37879e-45	1.07157	0.177	0.085	4.44549e-41	NK cells
Alad	1.09935e-37	1.01958	0.114	0.048	2.05447e-33	NK cells
Raph1	7.80992e-37	1.05317	0.219	0.13	1.45952e-32	NK cells
Dipk2a	2.82513e-33	1.00305	0.15	0.077	5.2796e-29	NK cells
Abcb1b	6.53357e-28	1.03014	0.229	0.149	1.22099e-23	NK cells
Hist1h1b	0	6.3571	0.875	0.054	0	Proliferating NK/T cells
Hist1h2ap	0	6.29234	0.975	0.373	0	Proliferating NK/T cells
Hist1h2ae	0	6.01211	0.906	0.145	0	Proliferating NK/T cells
Top2a	0	5.22501	0.927	0.087	0	Proliferating NK/T cells
Pclaf	0	5.08462	0.957	0.047	0	Proliferating NK/T cells
Hist1h3c	0	5.07747	0.765	0.014	0	Proliferating NK/T cells
Hist1h3b	0	5.02834	0.727	0.011	0	Proliferating NK/T cells
Nusap1	0	4.83576	0.763	0.02	0	Proliferating NK/T cells
Hist1h2bb	0	4.57145	0.753	0.021	0	Proliferating NK/T cells
Mki67	0	4.52096	0.937	0.076	0	Proliferating NK/T cells
Birc5	0	4.47636	0.916	0.038	0	Proliferating NK/T cells
Stmn1	0	4.39902	0.992	0.167	0	Proliferating NK/T cells
Rrm2	0	4.35145	0.806	0.024	0	Proliferating NK/T cells
Hist1h4d	0	4.20146	0.908	0.209	0	Proliferating NK/T cells
Hist1h1d	0	4.19044	0.827	0.061	0	Proliferating NK/T cells
Hist1h2ab	0	4.16176	0.684	0.014	0	Proliferating NK/T cells
Prc1	0	4.07323	0.741	0.032	0	Proliferating NK/T cells
Hist1h3f	0	4.02504	0.753	0.056	0	Proliferating NK/T cells
Ube2c	0	4.01583	0.698	0.049	0	Proliferating NK/T cells
Cenpf	0	4.0152	0.669	0.026	0	Proliferating NK/T cells
Cdk1	0	4.00178	0.773	0.022	0	Proliferating NK/T cells
Ccna2	0	3.99354	0.773	0.018	0	Proliferating NK/T cells
Hist1h2br	0	3.86487	0.729	0.045	0	Proliferating NK/T cells
Cdca8	0	3.86468	0.871	0.044	0	Proliferating NK/T cells
Hist1h2bm	0	3.85534	0.661	0.012	0	Proliferating NK/T cells
Kif11	0	3.80557	0.757	0.021	0	Proliferating NK/T cells
Spc24	0	3.76588	0.857	0.042	0	Proliferating NK/T cells
Tpx2	0	3.72899	0.725	0.026	0	Proliferating NK/T cells
Fbxo5	0	3.72702	0.729	0.022	0	Proliferating NK/T cells
Hist1h3e	0	3.69785	0.741	0.05	0	Proliferating NK/T cells
Hist1h4h	0	3.69645	0.833	0.143	0	Proliferating NK/T cells
Clspn	0	3.6196	0.775	0.027	0	Proliferating NK/T cells
Ccnb2	0	3.58307	0.822	0.039	0	Proliferating NK/T cells
Sgo1	0	3.57692	0.735	0.016	0	Proliferating NK/T cells
Dut	0	3.52916	0.943	0.141	0	Proliferating NK/T cells
Hist2h2ac	0	3.52808	0.727	0.069	0	Proliferating NK/T cells
Cks1b	0	3.52205	0.914	0.086	0	Proliferating NK/T cells
Hist1h2bj	0	3.50266	0.635	0.018	0	Proliferating NK/T cells
Lig1	0	3.50147	0.876	0.109	0	Proliferating NK/T cells
Tyms	0	3.45282	0.776	0.043	0	Proliferating NK/T cells
Smc2	0	3.44902	0.902	0.11	0	Proliferating NK/T cells
Hmmr	0	3.44452	0.6	0.016	0	Proliferating NK/T cells
Esco2	0	3.43603	0.618	0.008	0	Proliferating NK/T cells
Spc25	0	3.41655	0.706	0.022	0	Proliferating NK/T cells
Hist1h1a	0	3.40345	0.612	0.021	0	Proliferating NK/T cells
H2afx	0	3.39584	0.81	0.129	0	Proliferating NK/T cells
Cdca3	0	3.38925	0.727	0.033	0	Proliferating NK/T cells
Knl1	0	3.38315	0.7	0.028	0	Proliferating NK/T cells
Asf1b	0	3.36623	0.747	0.029	0	Proliferating NK/T cells
Cenpe	0	3.33483	0.694	0.029	0	Proliferating NK/T cells
Aurkb	0	3.30005	0.678	0.031	0	Proliferating NK/T cells
Cit	0	3.28678	0.71	0.02	0	Proliferating NK/T cells
Uhrf1	0	3.264	0.69	0.033	0	Proliferating NK/T cells
Kif15	0	3.23601	0.706	0.024	0	Proliferating NK/T cells
Cenpw	0	3.23492	0.902	0.092	0	Proliferating NK/T cells
Lockd	0	3.13852	0.831	0.055	0	Proliferating NK/T cells
Mxd3	0	3.11319	0.567	0.006	0	Proliferating NK/T cells
Rad51ap1	0	3.09261	0.637	0.015	0	Proliferating NK/T cells
Mcm7	0	3.08596	0.933	0.165	0	Proliferating NK/T cells
Hist2h2bb	0	3.08256	0.571	0.018	0	Proliferating NK/T cells
Ncapg	0	3.0484	0.62	0.014	0	Proliferating NK/T cells
Hells	0	3.0375	0.749	0.073	0	Proliferating NK/T cells
Kif4	0	3.03172	0.573	0.012	0	Proliferating NK/T cells
1500009L16Rik	0	3.0237	0.475	0.011	0	Proliferating NK/T cells
Ncaph	0	2.98256	0.62	0.018	0	Proliferating NK/T cells
Aspm	0	2.95931	0.539	0.017	0	Proliferating NK/T cells
Gmnn	0	2.95754	0.831	0.107	0	Proliferating NK/T cells
Ccne2	0	2.95256	0.527	0.02	0	Proliferating NK/T cells
Tcf19	0	2.95203	0.618	0.03	0	Proliferating NK/T cells
Dlgap5	0	2.95164	0.604	0.025	0	Proliferating NK/T cells
Diaph3	0	2.93966	0.69	0.034	0	Proliferating NK/T cells
Incenp	0	2.92176	0.745	0.093	0	Proliferating NK/T cells
Ncapg2	0	2.91488	0.69	0.043	0	Proliferating NK/T cells
Depdc1a	0	2.90168	0.555	0.01	0	Proliferating NK/T cells
Ccdc34	0	2.89383	0.78	0.082	0	Proliferating NK/T cells
Plk1	0	2.89381	0.496	0.011	0	Proliferating NK/T cells
Ncapd2	0	2.89272	0.741	0.045	0	Proliferating NK/T cells
Tacc3	0	2.8899	0.716	0.049	0	Proliferating NK/T cells
Rrm1	0	2.88312	0.827	0.092	0	Proliferating NK/T cells
Rad51	0	2.87359	0.567	0.013	0	Proliferating NK/T cells
Mcm5	0	2.86365	0.802	0.081	0	Proliferating NK/T cells
Ezh2	0	2.82014	0.886	0.153	0	Proliferating NK/T cells
Hist1h4a	0	2.80785	0.573	0.026	0	Proliferating NK/T cells
Ccnb1	0	2.80661	0.52	0.018	0	Proliferating NK/T cells
Sgo2a	0	2.80371	0.524	0.012	0	Proliferating NK/T cells
Prim1	0	2.79702	0.68	0.038	0	Proliferating NK/T cells
Pbk	0	2.77687	0.504	0.008	0	Proliferating NK/T cells
Nuf2	0	2.77194	0.535	0.011	0	Proliferating NK/T cells
Cdkn3	0	2.75506	0.555	0.026	0	Proliferating NK/T cells
Ska1	0	2.74915	0.525	0.009	0	Proliferating NK/T cells
Ckap2l	0	2.74373	0.624	0.033	0	Proliferating NK/T cells
Mad2l1	0	2.73253	0.704	0.042	0	Proliferating NK/T cells
Mcm3	0	2.7288	0.804	0.107	0	Proliferating NK/T cells
Kif22	0	2.71789	0.551	0.019	0	Proliferating NK/T cells
Cenph	0	2.71611	0.541	0.014	0	Proliferating NK/T cells
Ckap2	0	2.70934	0.557	0.02	0	Proliferating NK/T cells
Neil3	0	2.70812	0.502	0.01	0	Proliferating NK/T cells
Pola1	0	2.70463	0.712	0.066	0	Proliferating NK/T cells
Hist1h2ad	0	2.70407	0.49	0.011	0	Proliferating NK/T cells
Ccnf	0	2.70151	0.527	0.015	0	Proliferating NK/T cells
Mis18bp1	0	2.69119	0.496	0.022	0	Proliferating NK/T cells
Shcbp1	0	2.68507	0.516	0.011	0	Proliferating NK/T cells
Bub1b	0	2.6622	0.551	0.033	0	Proliferating NK/T cells
Ndc80	0	2.65561	0.688	0.044	0	Proliferating NK/T cells
Cenpk	0	2.6487	0.608	0.021	0	Proliferating NK/T cells
Cdc20	0	2.64544	0.486	0.02	0	Proliferating NK/T cells
Racgap1	0	2.64327	0.841	0.132	0	Proliferating NK/T cells
Brca1	0	2.60198	0.49	0.014	0	Proliferating NK/T cells
Hmgn2	0	2.59315	0.976	0.304	0	Proliferating NK/T cells
Tk1	0	2.59016	0.586	0.03	0	Proliferating NK/T cells
Hist1h2bh	0	2.5743	0.473	0.011	0	Proliferating NK/T cells
Kif2c	0	2.57079	0.463	0.007	0	Proliferating NK/T cells
Hist1h3i	0	2.55642	0.461	0.008	0	Proliferating NK/T cells
Bub1	0	2.55418	0.506	0.01	0	Proliferating NK/T cells
Cenpm	0	2.54836	0.563	0.024	0	Proliferating NK/T cells
Cep55	0	2.54297	0.492	0.015	0	Proliferating NK/T cells
Rfc4	0	2.53251	0.684	0.054	0	Proliferating NK/T cells
Hist1h2an	0	2.53229	0.433	0.005	0	Proliferating NK/T cells
Hist1h4c	0	2.52581	0.608	0.058	0	Proliferating NK/T cells
Ccne1	0	2.51459	0.5	0.023	0	Proliferating NK/T cells
Ttk	0	2.50788	0.463	0.007	0	Proliferating NK/T cells
Hist2h3b	0	2.50754	0.437	0.014	0	Proliferating NK/T cells
Mcm6	0	2.50621	0.827	0.16	0	Proliferating NK/T cells
Tipin	0	2.50552	0.692	0.074	0	Proliferating NK/T cells
Hist1h2bn	0	2.50268	0.394	0.005	0	Proliferating NK/T cells
E2f8	0	2.5016	0.498	0.022	0	Proliferating NK/T cells
Cmc2	0	2.50032	0.816	0.119	0	Proliferating NK/T cells
Kif20b	0	2.49557	0.553	0.04	0	Proliferating NK/T cells
Brip1	0	2.46093	0.504	0.019	0	Proliferating NK/T cells
Dtl	0	2.46068	0.571	0.034	0	Proliferating NK/T cells
Dnmt1	0	2.43147	0.896	0.218	0	Proliferating NK/T cells
Hmgb3	0	2.42661	0.571	0.031	0	Proliferating NK/T cells
Chaf1a	0	2.4203	0.512	0.028	0	Proliferating NK/T cells
Stil	0	2.41272	0.453	0.009	0	Proliferating NK/T cells
Dhfr	0	2.40434	0.563	0.026	0	Proliferating NK/T cells
Foxm1	0	2.39397	0.443	0.01	0	Proliferating NK/T cells
Spag5	0	2.37875	0.447	0.009	0	Proliferating NK/T cells
Cdc6	0	2.36908	0.433	0.015	0	Proliferating NK/T cells
Gzmk	0	2.35771	0.435	0.022	0	Proliferating NK/T cells
Cbx5	0	2.3562	0.82	0.132	0	Proliferating NK/T cells
Kif20a	0	2.35543	0.443	0.014	0	Proliferating NK/T cells
Hist1h3a	0	2.35171	0.567	0.037	0	Proliferating NK/T cells
Bard1	0	2.35114	0.527	0.024	0	Proliferating NK/T cells
Hist1h2af	0	2.33784	0.4	0.003	0	Proliferating NK/T cells
Cip2a	0	2.32544	0.441	0.016	0	Proliferating NK/T cells
Cdca2	0	2.29996	0.418	0.011	0	Proliferating NK/T cells
Rfc3	0	2.29312	0.655	0.075	0	Proliferating NK/T cells
Ncapd3	0	2.29168	0.767	0.114	0	Proliferating NK/T cells
Orc6	0	2.28421	0.706	0.097	0	Proliferating NK/T cells
Ect2	0	2.27788	0.427	0.017	0	Proliferating NK/T cells
Hist1h2ak	0	2.2767	0.394	0.006	0	Proliferating NK/T cells
Cenps	0	2.27396	0.508	0.025	0	Proliferating NK/T cells
Cenpp	0	2.27177	0.439	0.015	0	Proliferating NK/T cells
Dnajc9	0	2.2603	0.92	0.2	0	Proliferating NK/T cells
Mns1	0	2.25288	0.555	0.034	0	Proliferating NK/T cells
Cdc45	0	2.24917	0.471	0.017	0	Proliferating NK/T cells
Trip13	0	2.22518	0.439	0.017	0	Proliferating NK/T cells
Wdr76	0	2.22385	0.7	0.078	0	Proliferating NK/T cells
Phgdh	0	2.22306	0.761	0.115	0	Proliferating NK/T cells
Atad5	0	2.22291	0.504	0.03	0	Proliferating NK/T cells
E2f7	0	2.21116	0.363	0.005	0	Proliferating NK/T cells
Mcm4	0	2.20916	0.753	0.128	0	Proliferating NK/T cells
Hist1h2be	0	2.20798	0.533	0.052	0	Proliferating NK/T cells
Knstrn	0	2.20453	0.512	0.045	0	Proliferating NK/T cells
Cdc7	0	2.19379	0.51	0.028	0	Proliferating NK/T cells
Anln	0	2.19099	0.416	0.017	0	Proliferating NK/T cells
Kif14	0	2.18729	0.371	0.007	0	Proliferating NK/T cells
Fignl1	0	2.1866	0.425	0.014	0	Proliferating NK/T cells
Ska3	0	2.15629	0.386	0.008	0	Proliferating NK/T cells
Plk4	0	2.14244	0.6	0.052	0	Proliferating NK/T cells
Hist1h2ai	0	2.13917	0.367	0.006	0	Proliferating NK/T cells
Rfc5	0	2.13571	0.616	0.056	0	Proliferating NK/T cells
Mybl2	0	2.13451	0.378	0.01	0	Proliferating NK/T cells
Mcm10	0	2.13295	0.457	0.015	0	Proliferating NK/T cells
Pole	0	2.13175	0.42	0.016	0	Proliferating NK/T cells
Fen1	0	2.11075	0.635	0.07	0	Proliferating NK/T cells
Cdkn2c	0	2.08234	0.486	0.04	0	Proliferating NK/T cells
Ube2t	0	2.07986	0.565	0.041	0	Proliferating NK/T cells
Cdca5	0	2.05349	0.384	0.008	0	Proliferating NK/T cells
Kntc1	0	2.02688	0.349	0.006	0	Proliferating NK/T cells
Hist1h3d	0	2.01714	0.359	0.014	0	Proliferating NK/T cells
Rad54l	0	1.99072	0.367	0.014	0	Proliferating NK/T cells
Pimreg	0	1.97232	0.327	0.008	0	Proliferating NK/T cells
Zdhhc2	0	1.94474	0.429	0.027	0	Proliferating NK/T cells
Tedc1	0	1.94087	0.353	0.011	0	Proliferating NK/T cells
1700097N02Rik	0	1.92757	0.41	0.03	0	Proliferating NK/T cells
Kifc1	0	1.91949	0.355	0.009	0	Proliferating NK/T cells
Ppil1	0	1.908	0.588	0.075	0	Proliferating NK/T cells
Nek2	0	1.90456	0.322	0.007	0	Proliferating NK/T cells
Aunip	0	1.90301	0.331	0.005	0	Proliferating NK/T cells
Rcc1	0	1.90144	0.471	0.042	0	Proliferating NK/T cells
Spdl1	0	1.89567	0.371	0.015	0	Proliferating NK/T cells
Mms22l	0	1.88162	0.469	0.042	0	Proliferating NK/T cells
Chaf1b	0	1.87734	0.425	0.028	0	Proliferating NK/T cells
Ska2	0	1.86553	0.373	0.024	0	Proliferating NK/T cells
Haus4	0	1.86542	0.586	0.074	0	Proliferating NK/T cells
Lrr1	0	1.85689	0.294	0.004	0	Proliferating NK/T cells
Aurka	0	1.85551	0.343	0.021	0	Proliferating NK/T cells
Arhgap19	0	1.85362	0.347	0.023	0	Proliferating NK/T cells
Hist1h2bg	0	1.84291	0.331	0.012	0	Proliferating NK/T cells
Nt5c3b	0	1.83733	0.651	0.086	0	Proliferating NK/T cells
Hist1h2bp	0	1.82971	0.286	0.005	0	Proliferating NK/T cells
Melk	0	1.81943	0.322	0.01	0	Proliferating NK/T cells
Chek1	0	1.7884	0.316	0.011	0	Proliferating NK/T cells
Brca2	0	1.783	0.361	0.019	0	Proliferating NK/T cells
Prr11	0	1.76933	0.269	0.008	0	Proliferating NK/T cells
Ticrr	0	1.76192	0.304	0.007	0	Proliferating NK/T cells
Zwilch	0	1.75372	0.322	0.013	0	Proliferating NK/T cells
Kif18a	0	1.74883	0.455	0.041	0	Proliferating NK/T cells
Rad54b	0	1.63902	0.261	0.006	0	Proliferating NK/T cells
Parpbp	0	1.63822	0.241	0.004	0	Proliferating NK/T cells
Ercc6l	0	1.62827	0.318	0.021	0	Proliferating NK/T cells
Sapcd2	0	1.60109	0.231	0.003	0	Proliferating NK/T cells
Eme1	0	1.5706	0.273	0.007	0	Proliferating NK/T cells
Psmc3ip	0	1.56042	0.318	0.021	0	Proliferating NK/T cells
2001-01-01	0	1.5359	0.298	0.018	0	Proliferating NK/T cells
Zgrf1	0	1.52898	0.298	0.018	0	Proliferating NK/T cells
Gtse1	0	1.5193	0.225	0.005	0	Proliferating NK/T cells
Hist1h4j	0	1.49809	0.231	0.006	0	Proliferating NK/T cells
Cenpi	0	1.47725	0.239	0.007	0	Proliferating NK/T cells
Depdc1b	0	1.44125	0.21	0.004	0	Proliferating NK/T cells
Hist1h4k	0	1.43327	0.2	0.002	0	Proliferating NK/T cells
Traip	0	1.42586	0.253	0.007	0	Proliferating NK/T cells
Poc1a	0	1.42499	0.296	0.018	0	Proliferating NK/T cells
Chtf18	0	1.42417	0.231	0.008	0	Proliferating NK/T cells
Cenpn	0	1.40356	0.243	0.01	0	Proliferating NK/T cells
Cdc25c	0	1.38686	0.225	0.005	0	Proliferating NK/T cells
Kif18b	0	1.38418	0.2	0.003	0	Proliferating NK/T cells
Ankle1	0	1.33531	0.19	0.003	0	Proliferating NK/T cells
Exo1	0	1.32682	0.212	0.007	0	Proliferating NK/T cells
Pif1	0	1.31885	0.178	0.002	0	Proliferating NK/T cells
Fanci	0	1.28943	0.202	0.005	0	Proliferating NK/T cells
Hist1h2ag	0	1.21366	0.182	0.003	0	Proliferating NK/T cells
Hist1h2bf	0	1.1604	0.178	0.005	0	Proliferating NK/T cells
Polq	0	1.13034	0.186	0.005	0	Proliferating NK/T cells
Hist1h3g	0	1.10828	0.163	0.002	0	Proliferating NK/T cells
BC030867	0	1.01528	0.141	0.002	0	Proliferating NK/T cells
Hmgb2	3.01118e-307	3.21778	1	0.798	5.62729e-303	Proliferating NK/T cells
Mcm2	4.72618e-303	2.00197	0.547	0.07	8.83228e-299	Proliferating NK/T cells
Gins2	3.43639e-300	1.65601	0.386	0.034	6.42193e-296	Proliferating NK/T cells
Hist1h2ac	4.32522e-300	1.60261	0.325	0.023	8.08297e-296	Proliferating NK/T cells
Hist1h1e	1.11719e-298	3.48961	0.91	0.296	2.0878e-294	Proliferating NK/T cells
Hist1h4n	3.0649e-297	1.58139	0.273	0.016	5.72769e-293	Proliferating NK/T cells
Cenpa	6.28644e-297	2.37528	0.827	0.178	1.17481e-292	Proliferating NK/T cells
Hist1h4i	1.00019e-293	1.59112	0.678	0.106	1.86916e-289	Proliferating NK/T cells
Cdc25b	1.12792e-291	1.87018	0.618	0.09	2.10785e-287	Proliferating NK/T cells
Oip5	2.77973e-290	1.03805	0.147	0.003	5.19476e-286	Proliferating NK/T cells
Fxn	1.31264e-288	1.62745	0.482	0.055	2.45306e-284	Proliferating NK/T cells
Rnaseh2b	1.14185e-287	1.80448	0.661	0.106	2.13388e-283	Proliferating NK/T cells
Espl1	5.33333e-284	1.52818	0.306	0.022	9.96693e-280	Proliferating NK/T cells
Tubg1	5.67739e-284	1.65064	0.475	0.055	1.06099e-279	Proliferating NK/T cells
Cbx3	1.10133e-282	2.1347	0.996	0.544	2.05817e-278	Proliferating NK/T cells
Sh2d1a	1.13715e-282	1.84775	0.747	0.133	2.12511e-278	Proliferating NK/T cells
Tuba1b	1.75303e-282	2.91473	0.982	0.478	3.27607e-278	Proliferating NK/T cells
Tubb5	2.74607e-282	2.77014	0.986	0.576	5.13186e-278	Proliferating NK/T cells
Tfdp1	6.05378e-281	1.89851	0.622	0.097	1.13133e-276	Proliferating NK/T cells
Dctpp1	1.88888e-280	2.01122	0.765	0.153	3.52993e-276	Proliferating NK/T cells
Mtfr2	5.45687e-280	1.24203	0.188	0.007	1.01978e-275	Proliferating NK/T cells
Blm	4.30692e-279	1.57095	0.42	0.043	8.04876e-275	Proliferating NK/T cells
Wdhd1	5.05882e-279	1.57284	0.404	0.04	9.45393e-275	Proliferating NK/T cells
Cdca7	1.29855e-278	1.89249	0.433	0.047	2.42672e-274	Proliferating NK/T cells
Psat1	8.14423e-277	1.71048	0.52	0.068	1.52199e-272	Proliferating NK/T cells
Ptma	1.15371e-274	1.78757	1	0.906	2.15604e-270	Proliferating NK/T cells
Kif23	2.34823e-273	1.91528	0.678	0.119	4.38836e-269	Proliferating NK/T cells
Ran	2.64148e-273	2.114	0.992	0.554	4.9364e-269	Proliferating NK/T cells
Nsd2	3.41029e-273	1.93089	0.843	0.189	6.37316e-269	Proliferating NK/T cells
Ppia	2.37458e-272	1.58156	1	0.906	4.43762e-268	Proliferating NK/T cells
Dbf4	1.07302e-271	1.84923	0.733	0.14	2.00527e-267	Proliferating NK/T cells
Csrp1	6.48249e-271	1.71763	0.72	0.13	1.21145e-266	Proliferating NK/T cells
4930579G24Rik	4.70594e-270	1.33621	0.235	0.013	8.79446e-266	Proliferating NK/T cells
Hmgb1	9.50988e-270	1.8783	1	0.833	1.77721e-265	Proliferating NK/T cells
Cenpv	4.69556e-269	1.77499	0.41	0.043	8.77506e-265	Proliferating NK/T cells
Prim2	5.63202e-269	1.60728	0.435	0.049	1.05251e-264	Proliferating NK/T cells
Rpa2	6.53712e-269	1.79725	0.663	0.112	1.22166e-264	Proliferating NK/T cells
H2afv	1.58311e-268	2.34106	0.978	0.402	2.95852e-264	Proliferating NK/T cells
Hirip3	3.99646e-267	1.75428	0.533	0.074	7.46859e-263	Proliferating NK/T cells
Haspin	4.67611e-265	1.64646	0.333	0.028	8.73871e-261	Proliferating NK/T cells
Anp32e	3.54085e-264	2.10602	0.949	0.319	6.61715e-260	Proliferating NK/T cells
Dscc1	3.41536e-262	1.2804	0.214	0.011	6.38262e-258	Proliferating NK/T cells
Suv39h1	3.74592e-262	1.54731	0.518	0.069	7.00038e-258	Proliferating NK/T cells
Wee1	5.44523e-262	1.53117	0.351	0.032	1.01761e-257	Proliferating NK/T cells
Selenoh	9.25687e-262	2.03461	0.906	0.259	1.72992e-257	Proliferating NK/T cells
Serp2	1.31705e-261	1.45222	0.331	0.028	2.46131e-257	Proliferating NK/T cells
Dek	1.27581e-256	2.06465	0.994	0.587	2.38423e-252	Proliferating NK/T cells
Pask	5.55099e-255	1.00402	0.141	0.004	1.03737e-250	Proliferating NK/T cells
H2afz	1.89473e-254	2.08588	0.998	0.778	3.54087e-250	Proliferating NK/T cells
E2f3	3.97052e-250	1.6937	0.494	0.067	7.4201e-246	Proliferating NK/T cells
Arhgap11a	7.10796e-250	1.90676	0.6	0.101	1.32834e-245	Proliferating NK/T cells
Alyref	2.15593e-249	1.98952	0.91	0.282	4.029e-245	Proliferating NK/T cells
Topbp1	4.80177e-249	1.8042	0.792	0.176	8.97355e-245	Proliferating NK/T cells
Bex3	8.22444e-249	1.82302	0.72	0.144	1.53698e-244	Proliferating NK/T cells
2610318N02Rik	1.10912e-247	1.2486	0.206	0.01	2.07272e-243	Proliferating NK/T cells
Cchcr1	2.67388e-247	1.34528	0.231	0.014	4.99695e-243	Proliferating NK/T cells
Pmf1	3.57752e-247	1.57102	0.718	0.138	6.68566e-243	Proliferating NK/T cells
Gimap7	8.3094e-247	1.68422	0.835	0.188	1.55286e-242	Proliferating NK/T cells
Snrpd1	4.57692e-246	1.96691	0.961	0.399	8.55335e-242	Proliferating NK/T cells
Anp32b	5.26496e-246	1.87917	0.996	0.64	9.83915e-242	Proliferating NK/T cells
Slc43a3	9.28797e-246	1.42245	0.28	0.021	1.73574e-241	Proliferating NK/T cells
Dsn1	1.17784e-243	1.28847	0.235	0.015	2.20114e-239	Proliferating NK/T cells
Lgals1	8.3155e-243	2.2778	1	0.571	1.554e-238	Proliferating NK/T cells
Dtymk	2.78156e-241	1.82816	0.692	0.139	5.19818e-237	Proliferating NK/T cells
Lsm2	2.97047e-240	1.7584	0.751	0.161	5.55121e-236	Proliferating NK/T cells
Gzmb	5.15652e-239	1.60809	0.686	0.13	9.6365e-235	Proliferating NK/T cells
Tube1	1.25868e-238	1.23329	0.18	0.008	2.35221e-234	Proliferating NK/T cells
Ulbp1	1.60431e-237	1.58076	0.331	0.032	2.99814e-233	Proliferating NK/T cells
Fam81a	1.72321e-237	1.25078	0.131	0.003	3.22034e-233	Proliferating NK/T cells
Polh	2.62612e-236	1.37176	0.294	0.025	4.90769e-232	Proliferating NK/T cells
Ube2s	1.2962e-235	2.14173	0.975	0.453	2.42233e-231	Proliferating NK/T cells
Atad2	4.46233e-235	1.97999	0.853	0.232	8.3392e-231	Proliferating NK/T cells
Rad18	4.55524e-235	1.33732	0.4	0.046	8.51284e-231	Proliferating NK/T cells
Rpa3	7.39052e-235	1.58428	0.543	0.085	1.38114e-230	Proliferating NK/T cells
Pkmyt1	9.57741e-235	1.34179	0.322	0.03	1.78983e-230	Proliferating NK/T cells
Fam92a	1.07833e-233	1.48181	0.406	0.048	2.01518e-229	Proliferating NK/T cells
Pole2	2.70204e-233	1.44141	0.375	0.041	5.04957e-229	Proliferating NK/T cells
Fancd2	2.84536e-233	1.09855	0.165	0.006	5.31741e-229	Proliferating NK/T cells
Bspry	1.85828e-232	1.28227	0.243	0.016	3.47275e-228	Proliferating NK/T cells
Foxd2os	4.58616e-232	1.45637	0.302	0.026	8.57061e-228	Proliferating NK/T cells
Cd160	3.02296e-230	1.79366	0.435	0.056	5.6493e-226	Proliferating NK/T cells
Exosc8	4.41539e-230	1.77915	0.875	0.249	8.25148e-226	Proliferating NK/T cells
Bora	4.68466e-230	1.41264	0.331	0.032	8.7547e-226	Proliferating NK/T cells
Thy1	5.07035e-230	1.60548	0.871	0.216	9.47547e-226	Proliferating NK/T cells
Rmi2	1.80371e-228	1.31523	0.261	0.02	3.37077e-224	Proliferating NK/T cells
Hpf1	1.29257e-227	1.82672	0.869	0.252	2.41556e-223	Proliferating NK/T cells
Ccsap	1.76706e-227	1.28584	0.306	0.028	3.30227e-223	Proliferating NK/T cells
Nucks1	4.41067e-226	1.95084	0.943	0.365	8.24265e-222	Proliferating NK/T cells
Rdm1	2.7228e-225	1.61249	0.506	0.077	5.08837e-221	Proliferating NK/T cells
Kifc5b	3.49645e-225	1.12417	0.173	0.008	6.53417e-221	Proliferating NK/T cells
Cdca7l	6.56312e-223	1.53863	0.514	0.08	1.22652e-218	Proliferating NK/T cells
Tubb4b	8.1721e-223	2.48202	0.922	0.394	1.5272e-218	Proliferating NK/T cells
Cdca4	2.1251e-222	1.54917	0.627	0.116	3.97139e-218	Proliferating NK/T cells
Ckap5	1.9354e-221	1.88413	0.688	0.148	3.61687e-217	Proliferating NK/T cells
Pold2	1.3333e-220	1.44772	0.422	0.055	2.49166e-216	Proliferating NK/T cells
Ccp110	2.12836e-220	1.31905	0.31	0.03	3.97748e-216	Proliferating NK/T cells
Nkg7	1.01865e-219	1.73975	0.939	0.298	1.90366e-215	Proliferating NK/T cells
Nrm	1.59787e-217	1.58172	0.606	0.11	2.9861e-213	Proliferating NK/T cells
Timeless	3.20954e-217	1.44544	0.322	0.033	5.998e-213	Proliferating NK/T cells
Eldr	4.26679e-217	1.20575	0.257	0.02	7.97378e-213	Proliferating NK/T cells
Ccdc18	8.07597e-217	1.20123	0.171	0.008	1.50924e-212	Proliferating NK/T cells
Klrg1	2.0474e-214	1.68379	0.622	0.118	3.82619e-210	Proliferating NK/T cells
2810408I11Rik	4.29707e-213	1.14815	0.196	0.011	8.03036e-209	Proliferating NK/T cells
Gins1	3.29267e-212	1.31124	0.251	0.02	6.15334e-208	Proliferating NK/T cells
Zfp367	4.78848e-210	1.40471	0.306	0.031	8.94871e-206	Proliferating NK/T cells
Banf1	6.38129e-208	1.72966	0.965	0.413	1.19254e-203	Proliferating NK/T cells
Snrpe	3.17982e-207	1.37637	0.996	0.752	5.94244e-203	Proliferating NK/T cells
Fkbp5	1.38351e-206	1.57051	0.714	0.159	2.58551e-202	Proliferating NK/T cells
Rbl1	6.53471e-205	1.4807	0.561	0.1	1.22121e-200	Proliferating NK/T cells
Hint1	1.07289e-204	1.33016	0.992	0.764	2.00502e-200	Proliferating NK/T cells
Mastl	1.72384e-204	1.34941	0.318	0.034	3.22151e-200	Proliferating NK/T cells
Hmgn5	6.02267e-204	1.52468	0.72	0.164	1.12552e-199	Proliferating NK/T cells
Troap	7.04369e-204	1.03502	0.151	0.006	1.31632e-199	Proliferating NK/T cells
Mybl1	1.16675e-203	1.00318	0.133	0.005	2.18043e-199	Proliferating NK/T cells
AI506816	6.08234e-203	1.51928	0.749	0.176	1.13667e-198	Proliferating NK/T cells
Ppih	1.61852e-202	1.41533	0.522	0.089	3.02469e-198	Proliferating NK/T cells
Fam83d	1.03244e-201	1.05708	0.163	0.008	1.92943e-197	Proliferating NK/T cells
Tmpo	2.96757e-201	1.84966	0.945	0.412	5.5458e-197	Proliferating NK/T cells
Tceal9	1.12362e-200	1.52847	0.771	0.191	2.09983e-196	Proliferating NK/T cells
Ddx39	7.40836e-200	1.63482	0.847	0.246	1.38447e-195	Proliferating NK/T cells
Smc4	1.54495e-199	1.833	0.937	0.373	2.8872e-195	Proliferating NK/T cells
Hjurp	1.59003e-199	1.71597	0.747	0.188	2.97144e-195	Proliferating NK/T cells
Paqr4	9.8951e-197	1.32002	0.257	0.023	1.8492e-192	Proliferating NK/T cells
Lmnb1	4.02096e-196	1.12857	0.959	0.327	7.51438e-192	Proliferating NK/T cells
Lsm5	6.10678e-196	1.70534	0.949	0.405	1.14124e-191	Proliferating NK/T cells
Tonsl	8.07878e-196	1.08602	0.222	0.017	1.50976e-191	Proliferating NK/T cells
Zranb3	2.82766e-193	1.06235	0.184	0.011	5.28434e-189	Proliferating NK/T cells
Enkd1	3.21616e-193	1.12812	0.2	0.014	6.01036e-189	Proliferating NK/T cells
Agfg2	3.32955e-192	1.47629	0.516	0.091	6.22227e-188	Proliferating NK/T cells
Ctla4	3.83484e-192	1.89729	0.514	0.094	7.16655e-188	Proliferating NK/T cells
Mrpl18	2.97683e-190	1.641	0.918	0.351	5.5631e-186	Proliferating NK/T cells
S100a10	9.33011e-190	1.69041	0.998	0.652	1.74361e-185	Proliferating NK/T cells
Akip1	7.45257e-189	1.33435	0.371	0.049	1.39274e-184	Proliferating NK/T cells
Nasp	2.10486e-188	1.63029	0.912	0.32	3.93357e-184	Proliferating NK/T cells
Psph	3.07935e-188	1.29111	0.535	0.096	5.7547e-184	Proliferating NK/T cells
Skap1	3.17286e-187	1.34585	0.91	0.255	5.92944e-183	Proliferating NK/T cells
Syce2	2.07628e-186	1.40065	0.325	0.039	3.88016e-182	Proliferating NK/T cells
Ranbp1	4.75438e-186	1.74657	0.924	0.398	8.88499e-182	Proliferating NK/T cells
Snrpg	5.39866e-186	1.13311	0.996	0.853	1.0089e-181	Proliferating NK/T cells
Ifng	6.92335e-185	1.45156	0.465	0.076	1.29384e-180	Proliferating NK/T cells
Usp1	1.24262e-184	1.5705	0.78	0.212	2.32222e-180	Proliferating NK/T cells
Cdk4	1.86732e-183	1.56781	0.784	0.218	3.48965e-179	Proliferating NK/T cells
Rbbp7	2.16358e-183	1.57508	0.873	0.285	4.0433e-179	Proliferating NK/T cells
Serpinb6b	4.39857e-183	1.19964	0.761	0.186	8.22005e-179	Proliferating NK/T cells
Dpy30	9.89392e-183	1.54714	0.763	0.204	1.84898e-178	Proliferating NK/T cells
Cenpl	2.24424e-182	1.27131	0.439	0.069	4.19404e-178	Proliferating NK/T cells
Erh	2.71768e-182	1.58736	0.857	0.276	5.07881e-178	Proliferating NK/T cells
Rbmx2	1.9022e-181	1.19158	0.451	0.073	3.55484e-177	Proliferating NK/T cells
Iqgap3	2.12928e-180	1.01138	0.135	0.006	3.9792e-176	Proliferating NK/T cells
Dnaaf2	2.71871e-180	1.28418	0.375	0.052	5.08073e-176	Proliferating NK/T cells
Slbp	8.3851e-178	1.72307	0.886	0.337	1.56701e-173	Proliferating NK/T cells
Klrc1	3.64235e-177	1.61102	0.463	0.079	6.80683e-173	Proliferating NK/T cells
Anapc15	1.58729e-174	1.33254	0.545	0.108	2.96633e-170	Proliferating NK/T cells
Rpa1	1.74031e-174	1.42414	0.704	0.173	3.25229e-170	Proliferating NK/T cells
E2f1	1.35972e-173	1.60725	0.373	0.055	2.54105e-169	Proliferating NK/T cells
Pola2	3.85074e-173	1.42215	0.461	0.08	7.19627e-169	Proliferating NK/T cells
Dnajc15	8.13627e-173	1.64859	0.957	0.45	1.52051e-168	Proliferating NK/T cells
Pcna	2.37682e-172	1.97326	0.902	0.415	4.4418e-168	Proliferating NK/T cells
Ctla2a	3.54482e-171	1.19711	0.773	0.205	6.62456e-167	Proliferating NK/T cells
B020010K11Rik	5.66238e-171	1.24705	0.22	0.019	1.05819e-166	Proliferating NK/T cells
Arsb	7.21216e-171	1.31918	0.673	0.158	1.34781e-166	Proliferating NK/T cells
Phf19	1.07363e-170	1.08432	0.175	0.012	2.00639e-166	Proliferating NK/T cells
Sumo2	4.86971e-170	1.32212	0.988	0.668	9.10052e-166	Proliferating NK/T cells
Hat1	1.64942e-169	1.53751	0.651	0.159	3.08243e-165	Proliferating NK/T cells
Hist1h2bc	2.74567e-168	1.34058	0.688	0.175	5.13111e-164	Proliferating NK/T cells
Hnrnpab	2.82898e-168	1.49026	0.982	0.597	5.2868e-164	Proliferating NK/T cells
Mthfd1l	3.71172e-168	1.15036	0.369	0.053	6.93645e-164	Proliferating NK/T cells
Ttf2	1.02853e-167	1.34047	0.343	0.048	1.92211e-163	Proliferating NK/T cells
Gpsm2	2.64593e-167	1.30586	0.225	0.021	4.94471e-163	Proliferating NK/T cells
Suv39h2	4.21693e-167	1.04178	0.182	0.013	7.88061e-163	Proliferating NK/T cells
Lin9	3.05349e-166	1.20409	0.347	0.048	5.70635e-162	Proliferating NK/T cells
Trim59	4.55088e-166	1.29717	0.516	0.099	8.50468e-162	Proliferating NK/T cells
Ssrp1	6.07359e-165	1.52312	0.841	0.28	1.13503e-160	Proliferating NK/T cells
Nup62	1.01367e-164	1.2498	0.533	0.107	1.89435e-160	Proliferating NK/T cells
Nup107	1.02659e-164	1.20884	0.451	0.079	1.91849e-160	Proliferating NK/T cells
Rfwd3	2.30703e-164	1.30359	0.529	0.107	4.31137e-160	Proliferating NK/T cells
Hist1h1c	3.70589e-164	1.70763	0.775	0.242	6.92558e-160	Proliferating NK/T cells
Dbi	1.84392e-163	1.41102	0.99	0.571	3.44591e-159	Proliferating NK/T cells
Lsm6	3.94905e-163	1.44309	0.945	0.394	7.37999e-159	Proliferating NK/T cells
Ubl4a	4.65609e-162	1.29371	0.671	0.164	8.7013e-158	Proliferating NK/T cells
Stk39	1.24668e-161	1.13583	0.386	0.059	2.32979e-157	Proliferating NK/T cells
Gstp3	5.84044e-161	1.18838	0.333	0.046	1.09146e-156	Proliferating NK/T cells
Samd1	2.10289e-160	1.39752	0.494	0.097	3.92988e-156	Proliferating NK/T cells
Rbm3	2.25085e-160	1.2714	0.992	0.707	4.20639e-156	Proliferating NK/T cells
Cdk2	2.29643e-160	1.44088	0.422	0.073	4.29158e-156	Proliferating NK/T cells
Spata24	4.99023e-160	1.0111	0.194	0.016	9.32574e-156	Proliferating NK/T cells
Snrnp40	7.31853e-160	1.31673	0.771	0.216	1.36769e-155	Proliferating NK/T cells
Kpna2	9.21887e-160	1.48569	0.32	0.044	1.72282e-155	Proliferating NK/T cells
Rangap1	2.11424e-159	1.41472	0.733	0.205	3.95108e-155	Proliferating NK/T cells
Tex30	2.13377e-159	1.21827	0.504	0.099	3.98759e-155	Proliferating NK/T cells
Cox5b	6.00926e-159	1.16015	0.998	0.782	1.12301e-154	Proliferating NK/T cells
Lck	7.77288e-159	1.16001	0.935	0.296	1.4526e-154	Proliferating NK/T cells
Sept1	1.48297e-158	1.28337	0.984	0.383	2.77138e-154	Proliferating NK/T cells
Zap70	4.50687e-158	1.11452	0.616	0.134	8.42243e-154	Proliferating NK/T cells
Dynll2	5.26417e-157	1.31251	0.714	0.188	9.83769e-153	Proliferating NK/T cells
E2f2	8.85346e-157	1.24056	0.643	0.154	1.65453e-152	Proliferating NK/T cells
Serpinb9	1.26991e-156	1.09266	0.778	0.221	2.3732e-152	Proliferating NK/T cells
Pycard	1.9883e-156	1.51184	0.969	0.515	3.71573e-152	Proliferating NK/T cells
Atp5j	4.90453e-156	1.12733	0.992	0.754	9.16559e-152	Proliferating NK/T cells
Fhl2	5.03479e-156	1.11555	0.312	0.041	9.40901e-152	Proliferating NK/T cells
Sdf2l1	4.09231e-155	1.19526	0.757	0.207	7.6477e-151	Proliferating NK/T cells
Metrn	3.21716e-154	1.12827	0.324	0.045	6.01223e-150	Proliferating NK/T cells
Fkbp2	4.28766e-154	1.35991	0.843	0.275	8.01278e-150	Proliferating NK/T cells
Nudt21	7.63566e-154	1.33838	0.882	0.303	1.42695e-149	Proliferating NK/T cells
Ms4a4b	1.65914e-153	1.42955	0.951	0.388	3.1006e-149	Proliferating NK/T cells
Nans	1.83506e-153	1.32194	0.755	0.214	3.42936e-149	Proliferating NK/T cells
Trbc2	2.44044e-153	1.73081	0.786	0.267	4.56069e-149	Proliferating NK/T cells
Nup37	2.45857e-153	1.06039	0.282	0.035	4.59457e-149	Proliferating NK/T cells
Gm43305	1.14709e-152	1.77316	0.465	0.093	2.14368e-148	Proliferating NK/T cells
Cgas	1.22172e-152	1.3712	0.404	0.07	2.28316e-148	Proliferating NK/T cells
Nup43	1.28594e-152	1.10618	0.245	0.027	2.40317e-148	Proliferating NK/T cells
Cisd1	1.57371e-152	1.47384	0.725	0.215	2.94096e-148	Proliferating NK/T cells
Lat	8.67009e-152	1.48242	0.665	0.176	1.62027e-147	Proliferating NK/T cells
Ift27	8.92511e-152	1.22195	0.453	0.085	1.66793e-147	Proliferating NK/T cells
AW112010	1.17826e-151	1.27444	0.994	0.583	2.20193e-147	Proliferating NK/T cells
Haus5	1.4374e-151	1.01297	0.259	0.03	2.68622e-147	Proliferating NK/T cells
Mis18a	4.02717e-151	1.31588	0.451	0.085	7.52598e-147	Proliferating NK/T cells
Nudt5	6.03045e-151	1.28683	0.551	0.123	1.12697e-146	Proliferating NK/T cells
Cks2	7.2932e-151	1.10367	0.849	0.287	1.36295e-146	Proliferating NK/T cells
Lsm4	8.21723e-151	1.42001	0.941	0.47	1.53564e-146	Proliferating NK/T cells
Elob	1.62561e-150	1.00138	0.996	0.851	3.03794e-146	Proliferating NK/T cells
Pold1	1.7116e-150	1.07172	0.41	0.071	3.19863e-146	Proliferating NK/T cells
Ptprcap	2.88504e-150	1.28028	0.992	0.436	5.39156e-146	Proliferating NK/T cells
Nudc	4.07809e-150	1.3852	0.9	0.346	7.62113e-146	Proliferating NK/T cells
Sla2	5.49016e-150	1.01105	0.518	0.103	1.026e-145	Proliferating NK/T cells
Trac	2.6907e-149	1.62661	0.649	0.177	5.02838e-145	Proliferating NK/T cells
Fundc2	2.73458e-149	1.3194	0.814	0.257	5.11039e-145	Proliferating NK/T cells
Zfpm1	4.36972e-149	1.04433	0.467	0.088	8.16614e-145	Proliferating NK/T cells
Atp5j2	8.48399e-149	1.07689	0.994	0.805	1.58549e-144	Proliferating NK/T cells
Ctsw	1.28412e-148	1.16354	0.831	0.253	2.39976e-144	Proliferating NK/T cells
Pole3	1.946e-148	1.16621	0.506	0.104	3.63669e-144	Proliferating NK/T cells
Rif1	2.81242e-148	1.33059	0.747	0.213	5.25585e-144	Proliferating NK/T cells
Smco4	7.1244e-148	1.36839	0.365	0.059	1.33141e-143	Proliferating NK/T cells
Anapc5	2.00151e-147	1.42798	0.859	0.311	3.74043e-143	Proliferating NK/T cells
Larp7	8.81479e-147	1.28577	0.88	0.309	1.64731e-142	Proliferating NK/T cells
Tbx21	9.97677e-147	1.02626	0.508	0.103	1.86446e-142	Proliferating NK/T cells
Aarsd1	2.04662e-146	1.16408	0.563	0.127	3.82472e-142	Proliferating NK/T cells
Pa2g4	9.39803e-146	1.33266	0.841	0.282	1.7563e-141	Proliferating NK/T cells
Asrgl1	5.99518e-145	1.22675	0.455	0.088	1.12038e-140	Proliferating NK/T cells
Atp5k	8.59346e-145	1.08626	0.994	0.768	1.60595e-140	Proliferating NK/T cells
Sae1	1.00059e-144	1.28976	0.653	0.171	1.86991e-140	Proliferating NK/T cells
Cxcr3	1.79051e-144	1.35768	0.429	0.081	3.3461e-140	Proliferating NK/T cells
Nxt1	4.33583e-144	1.20307	0.578	0.135	8.1028e-140	Proliferating NK/T cells
Lsm3	4.6061e-144	1.24285	0.775	0.236	8.60789e-140	Proliferating NK/T cells
Ncald	4.31161e-143	1.12795	0.312	0.044	8.05754e-139	Proliferating NK/T cells
Alms1	1.61021e-142	1.10564	0.231	0.026	3.00916e-138	Proliferating NK/T cells
Cd3g	2.48399e-142	1.4917	0.692	0.203	4.64207e-138	Proliferating NK/T cells
Idh3a	2.81886e-142	1.36965	0.588	0.147	5.26788e-138	Proliferating NK/T cells
Snrnp25	2.92136e-142	1.05088	0.541	0.12	5.45945e-138	Proliferating NK/T cells
Zmynd19	5.54792e-142	1.25167	0.345	0.056	1.03679e-137	Proliferating NK/T cells
Mrpl49	3.59267e-141	1.24084	0.457	0.092	6.71399e-137	Proliferating NK/T cells
Etfb	4.72108e-141	1.42259	0.882	0.35	8.82275e-137	Proliferating NK/T cells
Cep57	8.66692e-141	1.12502	0.58	0.136	1.61967e-136	Proliferating NK/T cells
Mrpl58	9.78851e-141	1.28418	0.808	0.26	1.82928e-136	Proliferating NK/T cells
Nelfe	1.93372e-140	1.30811	0.557	0.134	3.61373e-136	Proliferating NK/T cells
Rfc2	3.21388e-140	1.22795	0.753	0.227	6.0061e-136	Proliferating NK/T cells
Snrpf	2.99839e-139	1.21403	0.98	0.648	5.60339e-135	Proliferating NK/T cells
Cbx1	1.23899e-138	1.29013	0.92	0.374	2.31542e-134	Proliferating NK/T cells
0610010K14Rik	1.46822e-138	1.16507	0.749	0.217	2.7438e-134	Proliferating NK/T cells
Alad	2.8188e-138	1.22196	0.318	0.048	5.26777e-134	Proliferating NK/T cells
Crip2	4.62762e-138	1.32144	0.316	0.048	8.6481e-134	Proliferating NK/T cells
Ncaph2	1.71548e-137	1.11956	0.62	0.156	3.20589e-133	Proliferating NK/T cells
Snrpa1	2.10238e-137	1.30513	0.733	0.224	3.92894e-133	Proliferating NK/T cells
Bola3	3.36471e-136	1.14131	0.747	0.22	6.28797e-132	Proliferating NK/T cells
Smarcc1	6.67706e-136	1.2888	0.771	0.246	1.24781e-131	Proliferating NK/T cells
Atp5g3	1.777e-135	1.25719	0.959	0.557	3.32085e-131	Proliferating NK/T cells
Tnfrsf9	7.16079e-135	1.30056	0.347	0.058	1.33821e-130	Proliferating NK/T cells
Gapdh	9.31928e-135	1.18973	0.992	0.782	1.74159e-130	Proliferating NK/T cells
Pdcd1	4.61518e-134	1.55875	0.243	0.03	8.62484e-130	Proliferating NK/T cells
Ikzf2	2.92182e-133	1.54769	0.473	0.106	5.46029e-129	Proliferating NK/T cells
Nup205	4.34032e-133	1.1065	0.433	0.087	8.11118e-129	Proliferating NK/T cells
Mphosph9	5.21952e-133	1.09246	0.371	0.065	9.75423e-129	Proliferating NK/T cells
Set	2.28715e-132	1.19417	0.99	0.707	4.27422e-128	Proliferating NK/T cells
Siva1	2.59347e-132	1.45633	0.749	0.255	4.84667e-128	Proliferating NK/T cells
Sephs1	3.8567e-132	1.03614	0.386	0.071	7.2074e-128	Proliferating NK/T cells
Nfyb	9.89607e-132	1.05937	0.757	0.228	1.84938e-127	Proliferating NK/T cells
Cdt1	1.58546e-131	1.10461	0.473	0.101	2.96291e-127	Proliferating NK/T cells
Crip1	2.97217e-131	1.15413	1	0.826	5.5544e-127	Proliferating NK/T cells
Rad21	2.2011e-130	1.3928	0.894	0.376	4.11341e-126	Proliferating NK/T cells
Mrpl27	2.24625e-130	1.14596	0.525	0.124	4.19779e-126	Proliferating NK/T cells
Snrpd2	3.62703e-130	1.18816	0.982	0.568	6.77819e-126	Proliferating NK/T cells
Hnrnpa3	4.67226e-130	1.09948	0.996	0.791	8.73153e-126	Proliferating NK/T cells
Myef2	7.83281e-130	1.13572	0.476	0.104	1.46379e-125	Proliferating NK/T cells
Nde1	1.60807e-129	1.1542	0.524	0.122	3.00516e-125	Proliferating NK/T cells
Smc3	1.70839e-129	1.20819	0.894	0.352	3.19264e-125	Proliferating NK/T cells
Suz12	2.42873e-129	1.24959	0.843	0.3	4.53882e-125	Proliferating NK/T cells
Crmp1	2.64315e-129	1.05279	0.167	0.014	4.93951e-125	Proliferating NK/T cells
Sms	6.10456e-129	1.15714	0.927	0.391	1.14082e-124	Proliferating NK/T cells
Etaa1	4.1862e-128	1.00119	0.408	0.079	7.82317e-124	Proliferating NK/T cells
A430093F15Rik	4.43364e-128	1.09441	0.198	0.021	8.28559e-124	Proliferating NK/T cells
Lsm8	6.19697e-128	1.18193	0.739	0.228	1.15809e-123	Proliferating NK/T cells
Trbc1	6.70416e-128	1.69164	0.7	0.224	1.25287e-123	Proliferating NK/T cells
Ybx1	1.50774e-127	1.01602	0.994	0.826	2.81766e-123	Proliferating NK/T cells
Eri1	2.9229e-127	1.25345	0.71	0.217	5.46232e-123	Proliferating NK/T cells
Elof1	3.10762e-127	1.16964	0.782	0.252	5.80752e-123	Proliferating NK/T cells
Osbpl3	4.8518e-127	1.02466	0.527	0.124	9.06705e-123	Proliferating NK/T cells
Nup85	1.19881e-126	1.01039	0.341	0.059	2.24034e-122	Proliferating NK/T cells
Gzmm	1.37646e-126	1.39258	0.175	0.016	2.57232e-122	Proliferating NK/T cells
Rbbp4	1.50335e-126	1.25901	0.931	0.456	2.80946e-122	Proliferating NK/T cells
Haus6	1.65379e-126	1.00821	0.371	0.068	3.09061e-122	Proliferating NK/T cells
Cd3d	4.408e-126	1.55544	0.667	0.212	8.23768e-122	Proliferating NK/T cells
Srsf3	6.03805e-126	1.04787	0.992	0.753	1.12839e-121	Proliferating NK/T cells
Ndufa4	7.73517e-126	1.1208	0.982	0.748	1.44555e-121	Proliferating NK/T cells
Gm19585	9.75758e-126	1.16561	0.659	0.185	1.8235e-121	Proliferating NK/T cells
Paxip1	3.15618e-125	1.08797	0.382	0.073	5.89826e-121	Proliferating NK/T cells
Pmm1	6.18344e-125	1.33459	0.343	0.062	1.15556e-120	Proliferating NK/T cells
Naa40	8.7353e-125	1.07287	0.482	0.109	1.63245e-120	Proliferating NK/T cells
Cisd3	2.33887e-124	1.08644	0.488	0.11	4.37088e-120	Proliferating NK/T cells
Atpif1	3.90351e-124	1.1091	0.971	0.486	7.29487e-120	Proliferating NK/T cells
Apobec2	4.45613e-124	1.11576	0.108	0.006	8.32762e-120	Proliferating NK/T cells
Npm3	5.38313e-124	1.18432	0.798	0.277	1.006e-119	Proliferating NK/T cells
Timm8a1	1.16983e-123	1.23444	0.441	0.096	2.18619e-119	Proliferating NK/T cells
Psip1	1.35118e-123	1.15254	0.82	0.29	2.52509e-119	Proliferating NK/T cells
Erg28	2.77031e-123	1.13611	0.639	0.18	5.17716e-119	Proliferating NK/T cells
Nudt1	3.23528e-123	1.06737	0.298	0.047	6.0461e-119	Proliferating NK/T cells
Rps2	4.11172e-123	1.12454	0.996	0.879	7.68398e-119	Proliferating NK/T cells
Ung	1.31379e-122	1.13744	0.184	0.019	2.45521e-118	Proliferating NK/T cells
Reep4	1.41715e-122	1.29977	0.473	0.109	2.64837e-118	Proliferating NK/T cells
A430005L14Rik	4.0997e-122	1.14149	0.484	0.113	7.66152e-118	Proliferating NK/T cells
Sfxn1	1.41875e-121	1.11425	0.663	0.192	2.65136e-117	Proliferating NK/T cells
Cd2	1.17851e-120	1.01663	0.927	0.347	2.2024e-116	Proliferating NK/T cells
Med30	1.73323e-120	1.11782	0.706	0.215	3.23906e-116	Proliferating NK/T cells
Pgp	3.70465e-120	1.1674	0.727	0.232	6.92325e-116	Proliferating NK/T cells
Gm42047	4.65498e-120	1.09709	0.229	0.03	8.69923e-116	Proliferating NK/T cells
Ywhaq	9.20464e-120	1.10328	0.973	0.55	1.72016e-115	Proliferating NK/T cells
Cox5a	1.00445e-119	1.0625	0.982	0.674	1.87712e-115	Proliferating NK/T cells
Uqcr10	1.18772e-119	1.02809	0.982	0.699	2.21962e-115	Proliferating NK/T cells
Cd8a	2.25381e-119	1.85294	0.394	0.086	4.21192e-115	Proliferating NK/T cells
Hspa14	2.26788e-119	1.09253	0.706	0.216	4.23821e-115	Proliferating NK/T cells
Hprt	2.359e-119	1.23588	0.824	0.311	4.4085e-115	Proliferating NK/T cells
Cd28	4.89843e-119	1.06351	0.631	0.177	9.15419e-115	Proliferating NK/T cells
Cdc25a	4.91204e-119	1.10374	0.353	0.066	9.17961e-115	Proliferating NK/T cells
Uchl5	5.14465e-119	1.04307	0.657	0.191	9.61433e-115	Proliferating NK/T cells
Nrarp	7.57335e-119	1.14918	0.333	0.059	1.41531e-114	Proliferating NK/T cells
Aopep	8.48774e-119	1.1019	0.467	0.108	1.58619e-114	Proliferating NK/T cells
Gzma	1.3965e-118	1.65206	0.753	0.304	2.60978e-114	Proliferating NK/T cells
Pcbd2	2.94255e-118	1.01834	0.733	0.227	5.49904e-114	Proliferating NK/T cells
Casp3	1.19963e-117	1.17314	0.739	0.249	2.24187e-113	Proliferating NK/T cells
Hdgf	3.64332e-117	1.20032	0.927	0.439	6.80864e-113	Proliferating NK/T cells
Cenpx	3.71586e-117	1.22344	0.873	0.347	6.94421e-113	Proliferating NK/T cells
Abracl	3.75327e-117	1.0475	0.988	0.648	7.0141e-113	Proliferating NK/T cells
Cep57l1	5.14482e-117	1.01325	0.265	0.04	9.61463e-113	Proliferating NK/T cells
Anxa6	7.71003e-117	1.12266	0.953	0.489	1.44085e-112	Proliferating NK/T cells
Tmem97	1.5106e-116	1.14168	0.3	0.051	2.823e-112	Proliferating NK/T cells
Smc1a	2.22296e-116	1.20523	0.929	0.432	4.15427e-112	Proliferating NK/T cells
Ssna1	6.99584e-116	1.09269	0.786	0.272	1.30738e-111	Proliferating NK/T cells
Ubr7	8.1756e-116	1.00737	0.424	0.091	1.52786e-111	Proliferating NK/T cells
Paics	1.34015e-115	1.24045	0.731	0.249	2.50448e-111	Proliferating NK/T cells
Acot7	4.48011e-114	1.00937	0.659	0.193	8.37242e-110	Proliferating NK/T cells
Park7	5.88719e-114	1.21268	0.951	0.518	1.1002e-109	Proliferating NK/T cells
Gins4	6.38902e-113	1.00978	0.482	0.116	1.19398e-108	Proliferating NK/T cells
Eif1ax	7.2556e-113	1.1826	0.816	0.321	1.35593e-108	Proliferating NK/T cells
Pdap1	8.28808e-113	1.1149	0.965	0.561	1.54888e-108	Proliferating NK/T cells
Impa2	8.61096e-113	1.11677	0.488	0.12	1.60922e-108	Proliferating NK/T cells
Mif	1.67271e-112	1.57855	0.888	0.487	3.12596e-108	Proliferating NK/T cells
Mrps26	3.25601e-112	1.07203	0.69	0.211	6.08482e-108	Proliferating NK/T cells
Themis	3.70732e-112	1.15792	0.41	0.089	6.92824e-108	Proliferating NK/T cells
Ybx3	3.72956e-112	1.1537	0.839	0.325	6.9698e-108	Proliferating NK/T cells
G2e3	4.18638e-112	1.18847	0.467	0.113	7.8235e-108	Proliferating NK/T cells
Cenpc1	4.4561e-112	1.11495	0.439	0.101	8.32756e-108	Proliferating NK/T cells
Hist3h2ba	4.96075e-112	1.06049	0.237	0.034	9.27065e-108	Proliferating NK/T cells
Calm3	6.48791e-112	1.14418	0.943	0.518	1.21246e-107	Proliferating NK/T cells
Mrpl13	1.58928e-111	1.0459	0.635	0.186	2.97005e-107	Proliferating NK/T cells
Bub3	1.83238e-111	1.32402	0.812	0.316	3.42435e-107	Proliferating NK/T cells
Rnaseh2c	2.13171e-111	1.11936	0.906	0.402	3.98375e-107	Proliferating NK/T cells
Mrps36	8.71682e-111	1.07553	0.757	0.259	1.629e-106	Proliferating NK/T cells
Gm49980	9.43657e-111	1.06662	0.284	0.047	1.76351e-106	Proliferating NK/T cells
Nap1l1	1.02001e-110	1.07043	0.978	0.648	1.90619e-106	Proliferating NK/T cells
Nme1	2.58369e-110	1.30953	0.912	0.486	4.8284e-106	Proliferating NK/T cells
Ndufb11	1.00752e-109	1.00835	0.978	0.61	1.88285e-105	Proliferating NK/T cells
Cd226	4.82317e-109	1.23117	0.459	0.112	9.01355e-105	Proliferating NK/T cells
Ppa1	6.58077e-109	1.17782	0.5	0.131	1.22981e-104	Proliferating NK/T cells
Ctps	6.98272e-109	1.01155	0.224	0.031	1.30493e-104	Proliferating NK/T cells
Cd3e	7.74757e-109	1.35745	0.608	0.189	1.44787e-104	Proliferating NK/T cells
Ppat	7.92929e-109	1.03383	0.406	0.089	1.48183e-104	Proliferating NK/T cells
Kcnab2	2.64821e-108	1.0479	0.769	0.27	4.94898e-104	Proliferating NK/T cells
Magoh	3.58802e-108	1.04929	0.906	0.394	6.70529e-104	Proliferating NK/T cells
Maz	5.48861e-108	1.1443	0.737	0.259	1.02571e-103	Proliferating NK/T cells
Pold3	2.77383e-107	1.03982	0.529	0.141	5.18374e-103	Proliferating NK/T cells
Cinp	6.2238e-107	1.02848	0.365	0.076	1.1631e-102	Proliferating NK/T cells
Odf2	2.38254e-106	1.02365	0.59	0.17	4.4525e-102	Proliferating NK/T cells
Fkbp3	5.98398e-106	1.10442	0.875	0.405	1.11829e-101	Proliferating NK/T cells
Rom1	8.2817e-106	1.07238	0.269	0.044	1.54768e-101	Proliferating NK/T cells
Naa10	8.93976e-106	1.07167	0.643	0.199	1.67066e-101	Proliferating NK/T cells
Nudcd2	2.09035e-105	1.09684	0.514	0.137	3.90644e-101	Proliferating NK/T cells
Mthfd2	2.26627e-105	1.08333	0.592	0.174	4.23521e-101	Proliferating NK/T cells
Cd8b1	5.58021e-105	1.91243	0.402	0.098	1.04283e-100	Proliferating NK/T cells
Nrgn	6.96178e-105	1.35243	0.206	0.027	1.30102e-100	Proliferating NK/T cells
Ube2m	1.05361e-104	1.06356	0.89	0.372	1.96898e-100	Proliferating NK/T cells
Cox20	2.41658e-104	1.09104	0.839	0.334	4.5161e-100	Proliferating NK/T cells
Ipo5	1.74448e-103	1.0811	0.478	0.123	3.26008e-99	Proliferating NK/T cells
Prdx4	8.53832e-103	1.19118	0.437	0.108	1.59564e-98	Proliferating NK/T cells
Ldha	1.69067e-102	1.10538	0.982	0.674	3.15952e-98	Proliferating NK/T cells
Mrpl51	2.21153e-102	1.04488	0.82	0.321	4.13291e-98	Proliferating NK/T cells
Mdh1	2.35077e-102	1.07999	0.912	0.422	4.39312e-98	Proliferating NK/T cells
H2-Q7	3.44795e-102	1.06143	0.994	0.696	6.44353e-98	Proliferating NK/T cells
D030056L22Rik	6.1197e-102	1.00155	0.333	0.067	1.14365e-97	Proliferating NK/T cells
Txnl1	8.57136e-101	1.08083	0.841	0.342	1.60182e-96	Proliferating NK/T cells
Atp5o	7.93884e-100	1.03753	0.943	0.519	1.48361e-95	Proliferating NK/T cells
Med9	1.26394e-97	1.00855	0.363	0.08	2.36205e-93	Proliferating NK/T cells
Mrpl57	1.40842e-97	1.0256	0.918	0.446	2.63206e-93	Proliferating NK/T cells
Tesc	6.66845e-97	1.03897	0.282	0.051	1.2462e-92	Proliferating NK/T cells
Actn4	1.07776e-96	1.01663	0.908	0.446	2.01412e-92	Proliferating NK/T cells
Rnf168	1.58656e-96	1.01125	0.443	0.111	2.96497e-92	Proliferating NK/T cells
Mrpl12	1.85259e-96	1.07357	0.671	0.226	3.46212e-92	Proliferating NK/T cells
Cd5	3.64917e-96	1.12571	0.386	0.09	6.81957e-92	Proliferating NK/T cells
Prmt1	2.81704e-95	1.03601	0.696	0.244	5.26448e-91	Proliferating NK/T cells
Gars	2.98663e-95	1.11065	0.68	0.243	5.58141e-91	Proliferating NK/T cells
Slc25a4	3.67769e-95	1.15686	0.796	0.341	6.87287e-91	Proliferating NK/T cells
Gar1	4.66347e-95	1.06508	0.475	0.129	8.71509e-91	Proliferating NK/T cells
Jpt1	8.52458e-95	1.10938	0.965	0.615	1.59307e-90	Proliferating NK/T cells
Hnrnpd	1.45425e-94	1.0434	0.945	0.519	2.7177e-90	Proliferating NK/T cells
Klrk1	1.97011e-93	1.08297	0.669	0.244	3.68174e-89	Proliferating NK/T cells
Hist2h2aa1	2.11408e-93	1.25763	0.751	0.309	3.95079e-89	Proliferating NK/T cells
Rgs16	2.22348e-93	1.22623	0.184	0.025	4.15523e-89	Proliferating NK/T cells
Ndufa5	5.48965e-93	1.03362	0.871	0.419	1.02591e-88	Proliferating NK/T cells
Psmd14	8.27116e-93	1.00358	0.816	0.329	1.54571e-88	Proliferating NK/T cells
Klrd1	2.0284e-90	1.0066	0.731	0.288	3.79068e-86	Proliferating NK/T cells
Tpi1	1.39996e-89	1.03478	0.806	0.332	2.61625e-85	Proliferating NK/T cells
Cd48	1.49625e-88	1.04221	0.937	0.517	2.79618e-84	Proliferating NK/T cells
Sdhb	1.74615e-88	1.00088	0.91	0.451	3.26321e-84	Proliferating NK/T cells
Tuba1c	1.21881e-87	1.3952	0.776	0.352	2.27771e-83	Proliferating NK/T cells
Nhp2	2.75624e-84	1.01347	0.718	0.28	5.15085e-80	Proliferating NK/T cells
Car2	8.68479e-82	1.17981	0.406	0.111	1.62301e-77	Proliferating NK/T cells
Cdkn2d	1.58216e-80	1.04338	0.714	0.283	2.95673e-76	Proliferating NK/T cells
Klre1	3.76149e-80	1.22232	0.522	0.174	7.02947e-76	Proliferating NK/T cells
Arl6ip1	1.31775e-57	1.20236	0.957	0.71	2.46262e-53	Proliferating NK/T cells
Tnfrsf4	9.72946e-51	1.28581	0.159	0.032	1.81824e-46	Proliferating NK/T cells
Klra7	5.74977e-30	1.0058	0.278	0.111	1.07452e-25	Proliferating NK/T cells
Ccdc163	2.93185e-19	1.0961	0.104	0.03	5.47904e-15	Proliferating NK/T cells
Klra1	2.62044e-15	1.16207	0.108	0.038	4.89708e-11	Proliferating NK/T cells
Igkc	0	7.71913	0.955	0.108	0	B cells
Cd79a	0	7.38428	0.996	0.024	0	B cells
Ebf1	0	6.79886	0.982	0.021	0	B cells
Ms4a1	0	6.48647	0.922	0.008	0	B cells
Iglc2	0	6.4302	0.86	0.014	0	B cells
Cd79b	0	6.01573	0.97	0.064	0	B cells
Fcer2a	0	5.97327	0.772	0.006	0	B cells
Ighd	0	5.90295	0.816	0.013	0	B cells
Fcmr	0	5.77085	0.795	0.006	0	B cells
Bank1	0	5.58449	0.868	0.024	0	B cells
Iglc1	0	5.55891	0.472	0.009	0	B cells
Pax5	0	5.40486	0.753	0.003	0	B cells
Gm31243	0	5.29765	0.738	0.007	0	B cells
Cd19	0	5.11387	0.739	0.01	0	B cells
Scd1	0	5.06505	0.715	0.016	0	B cells
Ly6d	0	4.85586	0.932	0.03	0	B cells
Iglc3	0	4.82688	0.834	0.02	0	B cells
Ighm	0	4.76444	0.984	0.377	0	B cells
Vpreb3	0	4.71034	0.461	0.002	0	B cells
H2-Ob	0	4.62963	0.871	0.083	0	B cells
Pou2af1	0	4.62232	0.568	0.007	0	B cells
Ralgps2	0	4.44588	0.839	0.099	0	B cells
Cd55	0	4.4213	0.86	0.099	0	B cells
Cd22	0	4.31677	0.616	0.03	0	B cells
Mzb1	0	4.23707	0.54	0.013	0	B cells
H2-DMb2	0	4.20635	0.785	0.062	0	B cells
Fcrla	0	4.16119	0.618	0.02	0	B cells
Cr2	0	3.92541	0.361	0.005	0	B cells
Siglecg	0	3.92254	0.589	0.048	0	B cells
Cxcr5	0	3.85495	0.444	0.012	0	B cells
Snn	0	3.72416	0.448	0.023	0	B cells
Chst3	0	3.68052	0.336	0.003	0	B cells
Rasgrp3	0	3.67357	0.362	0.016	0	B cells
Mef2c	0	3.63799	0.959	0.305	0	B cells
Spib	0	3.60483	0.51	0.031	0	B cells
Blnk	0	3.59877	0.515	0.029	0	B cells
Blk	0	3.46951	0.442	0.015	0	B cells
Gm30211	0	3.46759	0.281	0.006	0	B cells
Tnfrsf13c	0	3.4107	0.315	0.011	0	B cells
Trim7	0	3.38961	0.327	0.019	0	B cells
Fchsd2	0	3.26648	0.641	0.133	0	B cells
Btla	0	3.20959	0.488	0.075	0	B cells
Gga2	0	3.19691	0.387	0.043	0	B cells
Pgap1	0	3.14106	0.52	0.105	0	B cells
Zfp318	0	3.12477	0.504	0.094	0	B cells
Dennd5b	0	3.116	0.303	0.017	0	B cells
H2-Oa	0	3.02985	0.509	0.078	0	B cells
Fcrl1	0	2.97817	0.319	0.025	0	B cells
Gm15675	0	2.93463	0.263	0.016	0	B cells
Serpinb1a	0	2.89532	0.476	0.075	0	B cells
Sbk1	0	2.89087	0.402	0.073	0	B cells
Bcl11a	0	2.88392	0.604	0.126	0	B cells
H2-Eb2	0	2.85158	0.28	0.02	0	B cells
Chchd10	0	2.80446	0.352	0.067	0	B cells
BE692007	0	2.77946	0.542	0.111	0	B cells
Ccr7	0	2.69838	0.845	0.149	0	B cells
Bach2	0	2.69165	0.524	0.123	0	B cells
Swap70	0	2.69014	0.586	0.173	0	B cells
Mast4	0	2.67407	0.372	0.059	0	B cells
Hvcn1	0	2.66653	0.472	0.105	0	B cells
Cnn3	0	2.65912	0.269	0.031	0	B cells
Fam43a	0	2.65839	0.423	0.106	0	B cells
B3gnt5	0	2.55776	0.39	0.084	0	B cells
Ccr6	0	2.52718	0.232	0.02	0	B cells
Bend5	0	2.51776	0.179	0.005	0	B cells
Aff3	0	2.49205	0.372	0.075	0	B cells
Hs3st1	0	2.45581	0.193	0.013	0	B cells
Sh3bp5	0	2.44356	0.582	0.198	0	B cells
Cd37	0	2.41034	0.917	0.508	0	B cells
Gm8369	0	2.34412	0.567	0.147	0	B cells
Foxp1	0	2.28755	0.955	0.618	0	B cells
Srpk3	0	2.28662	0.154	0.004	0	B cells
Pik3c2b	0	2.26161	0.15	0.006	0	B cells
Strbp	0	2.23722	0.516	0.169	0	B cells
Cecr2	0	2.21939	0.118	0.002	0	B cells
Ptp4a3	0	2.13847	0.616	0.259	0	B cells
Cd83	0	2.12346	0.65	0.202	0	B cells
Cacna1i	0	2.12279	0.11	0.001	0	B cells
Rabgap1l	0	2.10545	0.642	0.281	0	B cells
Cd74	0	2.08868	1	0.592	0	B cells
Il5ra	0	2.07663	0.115	0.001	0	B cells
H2-Aa	0	1.92733	0.987	0.353	0	B cells
H2-Eb1	0	1.81084	0.987	0.32	0	B cells
H2-Ab1	0	1.73768	0.988	0.391	0	B cells
Ets1	0	1.51426	0.894	0.444	0	B cells
Zfp36l1	0	1.45886	0.929	0.66	0	B cells
S1pr1	0	1.4084	0.685	0.244	0	B cells
Gimap6	0	1.39388	0.859	0.389	0	B cells
Jund	0	1.11961	0.981	0.939	0	B cells
Rps27	0	1.00317	0.999	0.994	0	B cells
Myo1e	3.73758e-305	2.52704	0.384	0.089	6.9848e-301	B cells
4930523C07Rik	1.38722e-304	1.67554	0.806	0.52	2.59243e-300	B cells
Dmxl1	3.85191e-303	2.25676	0.596	0.252	7.19845e-299	B cells
Man1a	8.86765e-303	2.16141	0.635	0.294	1.65719e-298	B cells
Txndc16	2.7692e-301	2.36224	0.359	0.077	5.17508e-297	B cells
Ero1lb	1.66494e-298	2.49725	0.472	0.149	3.11144e-294	B cells
Ltb	1.38141e-297	1.44368	0.821	0.44	2.58159e-293	B cells
Snx2	1.45502e-289	2.01604	0.643	0.321	2.71914e-285	B cells
Serp1	7.30828e-286	1.39235	0.853	0.61	1.36577e-281	B cells
Trp53i11	1.04046e-285	2.50347	0.376	0.091	1.94441e-281	B cells
Cd69	2.66601e-285	1.49188	0.743	0.37	4.98223e-281	B cells
H2-DMa	6.39188e-285	1.4904	0.724	0.343	1.19451e-280	B cells
Pkig	5.5042e-283	2.35169	0.496	0.177	1.02863e-278	B cells
Ciita	1.34996e-279	2.13854	0.442	0.124	2.5228e-275	B cells
Hmgn1	1.72586e-271	2.00084	0.576	0.238	3.22528e-267	B cells
Pml	1.45953e-263	2.36115	0.409	0.118	2.72758e-259	B cells
Ikzf3	1.35218e-258	1.83919	0.565	0.224	2.52695e-254	B cells
Cd72	2.80004e-257	2.40871	0.36	0.091	5.23271e-253	B cells
Gm15411	1.24785e-256	1.98085	0.11	0.003	2.33199e-252	B cells
Cd38	2.70684e-253	2.39994	0.338	0.08	5.05853e-249	B cells
Parp1	4.51258e-251	2.17765	0.525	0.22	8.43311e-247	B cells
Sdc4	3.21177e-250	2.02811	0.299	0.058	6.00215e-246	B cells
Tcf4	4.5075e-250	1.42459	0.601	0.276	8.42362e-246	B cells
Stk17b	4.96422e-247	1.06628	0.958	0.879	9.27714e-243	B cells
Pxk	5.83565e-245	2.13831	0.546	0.239	1.09057e-240	B cells
Cmah	7.31838e-242	1.82939	0.508	0.182	1.36766e-237	B cells
Ptprcap	6.2616e-238	1.11639	0.825	0.41	1.17017e-233	B cells
Rel	3.38099e-235	1.67563	0.767	0.516	6.31839e-231	B cells
Ffar1	1.76589e-234	2.08923	0.108	0.004	3.30009e-230	B cells
Tnfrsf13b	2.1663e-231	1.90074	0.506	0.202	4.04838e-227	B cells
Cacna1e	1.11835e-230	2.04259	0.135	0.009	2.08997e-226	B cells
Fam129c	3.64007e-227	2.14689	0.135	0.01	6.80257e-223	B cells
Smap2	6.17613e-225	1.59876	0.714	0.484	1.1542e-220	B cells
Snx8	1.59843e-224	2.27106	0.244	0.044	2.98714e-220	B cells
Bfsp2	6.92259e-222	1.85924	0.101	0.004	1.29369e-217	B cells
Irf4	1.35283e-221	2.35337	0.312	0.076	2.52817e-217	B cells
Rubcn	1.25026e-215	2.32197	0.271	0.059	2.33649e-211	B cells
Grap	1.17637e-214	1.92211	0.516	0.223	2.1984e-210	B cells
Smim14	1.19642e-211	1.79154	0.618	0.357	2.23586e-207	B cells
Cd24a	2.35014e-208	1.07789	0.609	0.244	4.39194e-204	B cells
St6gal1	2.16327e-207	2.21541	0.322	0.086	4.04272e-203	B cells
Trim34a	2.78527e-206	2.16082	0.445	0.171	5.20512e-202	B cells
Il4i1	6.56195e-206	2.28813	0.207	0.033	1.2263e-201	B cells
Syk	3.53432e-199	1.19092	0.801	0.559	6.60494e-195	B cells
Bcar3	7.35543e-199	2.18108	0.162	0.02	1.37458e-194	B cells
Cnp	6.51586e-197	1.81564	0.527	0.257	1.21768e-192	B cells
Cpm	2.44335e-196	2.13293	0.249	0.052	4.56614e-192	B cells
Lrrk2	1.92573e-195	2.12483	0.408	0.149	3.59881e-191	B cells
P2ry10	3.82656e-194	1.57752	0.611	0.309	7.15107e-190	B cells
Tut4	1.78507e-193	1.36083	0.705	0.432	3.33595e-189	B cells
Gpr183	1.2727e-187	1.5227	0.607	0.302	2.37842e-183	B cells
Tsc22d3	2.11547e-187	1.27609	0.786	0.598	3.95338e-183	B cells
Snx30	4.37552e-186	2.19055	0.341	0.108	8.17698e-182	B cells
Cd81	1.33822e-182	1.50674	0.371	0.116	2.50086e-178	B cells
Mtss1	6.66982e-182	1.91939	0.376	0.129	1.24646e-177	B cells
Ephx1	1.25453e-177	2.09801	0.176	0.028	2.34446e-173	B cells
Etnk1	3.51708e-177	1.68424	0.6	0.361	6.57272e-173	B cells
Nap1l1	1.3198e-175	1.14027	0.813	0.641	2.46644e-171	B cells
Pold4	1.48708e-174	1.74268	0.584	0.356	2.77906e-170	B cells
Ripor2	1.15562e-172	1.29076	0.702	0.448	2.15963e-168	B cells
Lynx1	2.08192e-170	1.86164	0.102	0.007	3.8907e-166	B cells
Haao	2.92209e-164	2.07638	0.344	0.121	5.4608e-160	B cells
Pxdc1	2.03622e-162	1.73323	0.166	0.026	3.80528e-158	B cells
Ly86	4.66803e-157	1.34241	0.559	0.283	8.72361e-153	B cells
Slamf6	7.61607e-157	1.51405	0.382	0.139	1.42329e-152	B cells
Wdfy4	2.58152e-156	1.50246	0.455	0.201	4.82435e-152	B cells
Bcl7a	2.43967e-155	2.12949	0.193	0.039	4.55926e-151	B cells
Stap1	4.9015e-155	1.18838	0.678	0.417	9.15993e-151	B cells
Apobec3	5.9883e-154	1.47077	0.612	0.395	1.11909e-149	B cells
Glcci1	1.25255e-149	1.88535	0.359	0.136	2.34077e-145	B cells
Btk	1.98854e-148	1.69582	0.473	0.236	3.71618e-144	B cells
Brwd1	9.5614e-148	1.88258	0.416	0.189	1.78684e-143	B cells
Snx9	1.5901e-144	1.89996	0.372	0.153	2.97158e-140	B cells
Cd200	7.85572e-144	1.78964	0.193	0.041	1.46808e-139	B cells
Tmem163	4.35258e-143	1.78808	0.238	0.063	8.13411e-139	B cells
Tmem108	9.98023e-143	2.00667	0.132	0.019	1.86511e-138	B cells
Dgkd	3.87654e-138	1.53223	0.544	0.332	7.24447e-134	B cells
Stt3b	3.31157e-136	1.78583	0.508	0.303	6.18866e-132	B cells
Map3k1	8.42919e-133	1.44838	0.585	0.403	1.57525e-128	B cells
Snx29	1.21294e-132	1.93668	0.185	0.041	2.26674e-128	B cells
Satb1	3.4759e-128	1.11313	0.588	0.321	6.49576e-124	B cells
Ppp3ca	1.3342e-127	1.20915	0.687	0.531	2.49335e-123	B cells
Gm16152	2.32515e-126	1.65619	0.115	0.016	4.34524e-122	B cells
Cerk	5.71688e-126	1.73459	0.414	0.206	1.06837e-121	B cells
Coq8a	8.99726e-124	1.79119	0.127	0.021	1.68141e-119	B cells
Pmf1	9.26841e-123	1.81263	0.333	0.136	1.73208e-118	B cells
Csk	1.48111e-122	1.15121	0.702	0.592	2.7679e-118	B cells
Csnk1g3	1.31164e-121	1.64872	0.465	0.266	2.45119e-117	B cells
Ttpal	1.94147e-121	1.88572	0.28	0.1	3.62822e-117	B cells
Med13	1.65662e-119	1.4319	0.572	0.39	3.09589e-115	B cells
Add3	1.07639e-116	1.13074	0.695	0.531	2.01157e-112	B cells
Fam214a	6.25442e-116	1.83683	0.28	0.102	1.16883e-111	B cells
Mndal	1.72658e-115	1.08917	0.671	0.505	3.22662e-111	B cells
Sfn	1.28519e-113	2.01066	0.171	0.041	2.40176e-109	B cells
Tec	6.03736e-113	1.5939	0.413	0.209	1.12826e-108	B cells
Rasgef1b	2.0604e-111	1.70596	0.301	0.117	3.85047e-107	B cells
Map4k1	1.52698e-109	1.66955	0.415	0.226	2.85362e-105	B cells
Eml4	2.33755e-108	1.43657	0.498	0.309	4.36842e-104	B cells
Cd40	1.11843e-107	1.69886	0.216	0.066	2.09012e-103	B cells
A630001G21Rik	1.85248e-107	1.71111	0.364	0.177	3.46192e-103	B cells
Mif4gd	3.69638e-107	1.54787	0.39	0.197	6.90779e-103	B cells
Cd2	1.25367e-106	1.04086	0.579	0.341	2.34285e-102	B cells
Ppdpf	1.48607e-105	1.41596	0.507	0.336	2.77718e-101	B cells
Vars	4.16442e-105	1.63168	0.408	0.223	7.78247e-101	B cells
Kmo	8.11292e-105	1.75397	0.205	0.061	1.51614e-100	B cells
Ctso	8.22683e-103	1.76877	0.305	0.13	1.53743e-98	B cells
Cyb561a3	6.18049e-101	1.41346	0.31	0.128	1.15501e-96	B cells
Lbh	2.6976e-100	1.25216	0.579	0.427	5.04128e-96	B cells
Zcchc7	2.45886e-99	1.04435	0.672	0.553	4.59512e-95	B cells
Rabep2	3.21777e-99	1.77482	0.29	0.121	6.01336e-95	B cells
Ifi214	6.59297e-99	1.60052	0.381	0.197	1.23209e-94	B cells
Cxxc5	7.49405e-99	1.72741	0.199	0.061	1.40049e-94	B cells
Helz2	8.62635e-98	1.57405	0.377	0.193	1.61209e-93	B cells
Ktn1	2.43856e-97	1.30948	0.498	0.325	4.55719e-93	B cells
Myc	5.61306e-97	2.38626	0.201	0.064	1.04897e-92	B cells
Tspan32	8.68864e-97	1.44234	0.36	0.174	1.62373e-92	B cells
Gm30054	6.49617e-96	1.70167	0.203	0.064	1.214e-91	B cells
Prkcb	1.76194e-95	1.2252	0.553	0.383	3.29271e-91	B cells
Sh3pxd2a	9.59365e-95	1.84148	0.199	0.063	1.79286e-90	B cells
Ppp1r16b	9.72243e-95	1.41488	0.327	0.145	1.81693e-90	B cells
Arpc5l	1.20043e-94	1.26745	0.555	0.406	2.24337e-90	B cells
Prkce	8.33398e-94	1.7523	0.219	0.075	1.55745e-89	B cells
March1	6.14427e-93	1.37163	0.448	0.261	1.14824e-88	B cells
Carmil1	8.86352e-89	1.41742	0.1	0.018	1.65641e-84	B cells
Tmem123	8.96021e-89	1.12465	0.562	0.417	1.67448e-84	B cells
Lamb3	1.01257e-88	1.5689	0.259	0.103	1.89229e-84	B cells
Cbx7	5.58279e-87	1.58286	0.228	0.084	1.04331e-82	B cells
Phtf2	1.19925e-84	1.61059	0.253	0.103	2.24116e-80	B cells
Prkd2	2.20118e-84	1.5571	0.285	0.126	4.11356e-80	B cells
Tcp11l2	2.32659e-84	1.4179	0.375	0.203	4.34793e-80	B cells
Kynu	1.69693e-83	1.70414	0.175	0.055	3.17122e-79	B cells
Foxo1	1.22821e-80	1.40281	0.388	0.219	2.29527e-76	B cells
Dnajc7	1.74495e-80	1.18907	0.576	0.479	3.26096e-76	B cells
Hip1r	2.03782e-80	1.47793	0.302	0.142	3.80828e-76	B cells
Abhd17b	5.13774e-80	1.57194	0.357	0.196	9.60141e-76	B cells
Arhgef18	8.40118e-80	1.19525	0.478	0.311	1.57001e-75	B cells
Klhl24	9.36914e-80	1.14348	0.542	0.391	1.75091e-75	B cells
Lpgat1	1.55105e-78	1.5419	0.335	0.177	2.89861e-74	B cells
Bmp2k	5.85846e-78	1.35088	0.407	0.241	1.09483e-73	B cells
Tcf3	6.0155e-78	1.56249	0.31	0.155	1.12418e-73	B cells
Plekha2	4.2712e-77	1.28263	0.464	0.312	7.98202e-73	B cells
Slc9a7	1.77658e-75	1.68406	0.152	0.046	3.32007e-71	B cells
Fgfr1op	2.54686e-74	1.62798	0.273	0.128	4.75957e-70	B cells
Ifi209	7.14029e-74	1.21484	0.478	0.331	1.33438e-69	B cells
E330020D12Rik	1.2033e-73	2.17378	0.125	0.033	2.24872e-69	B cells
Lmo2	2.99411e-73	1.57486	0.353	0.202	5.5954e-69	B cells
Msi2	2.81793e-71	1.38114	0.32	0.167	5.26614e-67	B cells
Gpr171	3.42527e-70	1.26426	0.396	0.233	6.40114e-66	B cells
Atg16l2	2.40943e-69	1.58381	0.294	0.15	4.50274e-65	B cells
Pde7a	2.69099e-69	1.23661	0.386	0.228	5.02892e-65	B cells
Tmod3	6.96786e-69	1.07742	0.578	0.486	1.30215e-64	B cells
Phip	1.70349e-67	1.04078	0.555	0.429	3.18347e-63	B cells
Card6	2.72858e-67	1.39457	0.25	0.112	5.09917e-63	B cells
Stoml1	6.62029e-65	1.48641	0.137	0.042	1.2372e-60	B cells
Dmac2	1.8219e-64	1.54573	0.266	0.132	3.40477e-60	B cells
Prr5	9.77654e-64	1.54784	0.145	0.047	1.82704e-59	B cells
Zbtb10	1.86722e-63	1.54767	0.115	0.031	3.48946e-59	B cells
Tsix	7.18996e-63	1.19142	0.492	0.372	1.34366e-58	B cells
Slc12a6	1.11354e-62	1.10018	0.492	0.358	2.08099e-58	B cells
Gpr174	1.13932e-62	1.37279	0.275	0.136	2.12916e-58	B cells
1110059E24Rik	2.21019e-62	1.53973	0.26	0.13	4.1304e-58	B cells
Gm43305	1.31752e-60	1.57426	0.212	0.093	2.46218e-56	B cells
Pold1	3.71204e-60	1.60456	0.179	0.07	6.93705e-56	B cells
Cirbp	7.23205e-60	1.14611	0.438	0.307	1.35153e-55	B cells
Bin1	2.52056e-59	1.27545	0.38	0.248	4.71042e-55	B cells
Cep89	4.26638e-59	1.40779	0.1	0.026	7.97302e-55	B cells
Snx5	3.00486e-58	1.01587	0.532	0.43	5.61548e-54	B cells
Susd1	1.15348e-57	1.39981	0.115	0.033	2.15563e-53	B cells
Gm20559	9.62748e-57	1.30659	0.354	0.221	1.79918e-52	B cells
N4bp2	1.07837e-56	1.40216	0.29	0.159	2.01525e-52	B cells
Plekho1	2.82623e-56	1.25934	0.366	0.232	5.28166e-52	B cells
Clec2i	8.20911e-56	1.41798	0.293	0.163	1.53412e-51	B cells
Arhgap17	8.77101e-56	1.01984	0.522	0.421	1.63913e-51	B cells
Acsf2	1.38701e-55	1.56431	0.135	0.046	2.59205e-51	B cells
Lmbrd1	1.4936e-55	1.34809	0.348	0.218	2.79123e-51	B cells
Tfam	6.65546e-55	1.58015	0.295	0.17	1.24377e-50	B cells
Treml2	9.16549e-55	1.19045	0.265	0.134	1.71285e-50	B cells
Tmem243	5.10282e-54	1.05198	0.464	0.349	9.53616e-50	B cells
A530032D15Rik	1.02257e-53	1.30888	0.119	0.037	1.91098e-49	B cells
Icosl	4.69595e-53	1.40624	0.204	0.091	8.77579e-49	B cells
Sesn1	7.82069e-53	1.2241	0.296	0.166	1.46153e-48	B cells
Pcmtd1	1.41043e-52	1.12953	0.439	0.323	2.63582e-48	B cells
Itpr3	1.60734e-52	1.37955	0.215	0.101	3.0038e-48	B cells
Dnajc9	7.1904e-52	1.18915	0.34	0.209	1.34374e-47	B cells
Farsb	7.85924e-52	1.51562	0.231	0.117	1.46873e-47	B cells
Blvrb	4.41115e-51	1.20156	0.327	0.2	8.24356e-47	B cells
Tmem131l	5.94041e-51	1.09891	0.407	0.285	1.11014e-46	B cells
Zfas1	1.84004e-50	1.00346	0.541	0.46	3.43867e-46	B cells
Irgc1	2.95738e-50	1.57038	0.114	0.037	5.52675e-46	B cells
Sema4b	3.69488e-50	1.36865	0.136	0.049	6.90499e-46	B cells
Rubcnl	8.73861e-50	1.45599	0.13	0.046	1.63307e-45	B cells
Ift140	9.8114e-50	1.42058	0.121	0.04	1.83355e-45	B cells
Abcb10	1.78895e-49	1.60053	0.135	0.049	3.3432e-45	B cells
Gpd1l	9.1218e-48	1.48239	0.228	0.118	1.70468e-43	B cells
Myo1c	2.36577e-46	1.08164	0.369	0.251	4.42115e-42	B cells
Pecam1	2.6352e-46	1.00423	0.327	0.197	4.92466e-42	B cells
Grk6	5.53699e-45	1.00763	0.462	0.367	1.03475e-40	B cells
Irs2	1.31056e-44	1.32224	0.302	0.185	2.44918e-40	B cells
Uchl3	1.39873e-44	1.22471	0.333	0.222	2.61394e-40	B cells
Gm47230	7.60658e-43	1.01862	0.148	0.059	1.42152e-38	B cells
Pou2f1	1.20304e-42	1.35686	0.241	0.133	2.24824e-38	B cells
Snhg12	3.7364e-42	1.11039	0.348	0.235	6.98259e-38	B cells
Bmyc	8.84561e-42	1.31372	0.248	0.142	1.65307e-37	B cells
Cenpa	2.0176e-41	1.04934	0.305	0.187	3.77049e-37	B cells
Abca1	2.88708e-41	1.04273	0.22	0.112	5.39538e-37	B cells
Lpcat1	4.76496e-41	1.51768	0.196	0.1	8.90477e-37	B cells
Pikfyve	8.9522e-41	1.37156	0.265	0.16	1.67299e-36	B cells
Chd6	5.87649e-40	1.21399	0.322	0.216	1.0982e-35	B cells
Dhx57	2.10866e-37	1.43113	0.183	0.093	3.94066e-33	B cells
Il21r	3.28439e-37	1.16374	0.31	0.205	6.13788e-33	B cells
Zfp831	3.77926e-37	1.07306	0.141	0.06	7.06269e-33	B cells
Neil1	1.07851e-36	1.42085	0.118	0.046	2.01552e-32	B cells
Arid3b	4.69353e-36	1.13842	0.238	0.137	8.77128e-32	B cells
Gm15987	5.16391e-36	1.13348	0.24	0.139	9.65031e-32	B cells
Zfp507	9.66776e-36	1.18024	0.118	0.046	1.80671e-31	B cells
P2rx4	1.23996e-35	1.27614	0.299	0.202	2.31724e-31	B cells
Pkib	1.80443e-35	1.21856	0.215	0.119	3.37212e-31	B cells
Fam169b	3.38849e-35	1.08795	0.159	0.075	6.3324e-31	B cells
Rfc1	6.35405e-35	1.16119	0.37	0.286	1.18744e-30	B cells
Avl9	9.74012e-34	1.04941	0.332	0.236	1.82023e-29	B cells
Ppp3cc	1.28852e-33	1.0696	0.189	0.099	2.40798e-29	B cells
Snrnp25	2.76764e-32	1.52704	0.212	0.125	5.17216e-28	B cells
Gm5914	5.73823e-32	1.16965	0.116	0.048	1.07236e-27	B cells
Cd86	6.84176e-32	1.20052	0.259	0.166	1.27859e-27	B cells
Ftx	7.7905e-32	1.21119	0.11	0.045	1.45589e-27	B cells
Traf5	1.14777e-31	1.37024	0.175	0.093	2.14495e-27	B cells
Syvn1	2.04085e-31	1.26873	0.221	0.133	3.81394e-27	B cells
Txndc5	4.85352e-31	1.26853	0.278	0.193	9.07025e-27	B cells
Ap1s3	6.47376e-31	1.35948	0.144	0.07	1.20982e-26	B cells
Kctd3	7.29423e-31	1.34579	0.103	0.042	1.36315e-26	B cells
Dtx1	1.20037e-30	1.05283	0.114	0.048	2.24326e-26	B cells
Rcc2	2.52097e-29	1.03031	0.362	0.287	4.71119e-25	B cells
Slc4a7	4.76416e-28	1.10977	0.32	0.239	8.90326e-24	B cells
Pafah1b3	4.24864e-27	1.23373	0.208	0.127	7.93986e-23	B cells
Pdia4	5.04036e-27	1.0126	0.342	0.264	9.41943e-23	B cells
C1galt1	4.05003e-26	1.08271	0.322	0.249	7.56869e-22	B cells
Twsg1	1.00499e-25	1.28198	0.113	0.052	1.87813e-21	B cells
Cdc25b	1.55161e-25	1.02494	0.175	0.099	2.89965e-21	B cells
Mgrn1	4.38226e-25	1.19785	0.221	0.145	8.18957e-21	B cells
Alkbh1	5.24901e-25	1.08027	0.296	0.219	9.80934e-21	B cells
Tfrc	6.74451e-25	1.11007	0.182	0.106	1.26041e-20	B cells
Rfk	5.2692e-23	1.14686	0.22	0.147	9.84708e-19	B cells
Eif2ak3	6.33662e-22	1.081	0.19	0.119	1.18419e-17	B cells
Trim5	4.59653e-21	1.0697	0.184	0.116	8.58999e-17	B cells
Tpst1	4.79418e-21	1.22528	0.102	0.05	8.95937e-17	B cells
Clasp1	6.95397e-21	1.12745	0.224	0.155	1.29956e-16	B cells
Nrm	1.40528e-20	1.18752	0.185	0.12	2.62619e-16	B cells
Vav2	2.14395e-20	1.21511	0.144	0.083	4.00662e-16	B cells
Hhex	4.26656e-20	1.02405	0.281	0.214	7.97334e-16	B cells
Scai	6.43535e-20	1.07629	0.143	0.081	1.20264e-15	B cells
Nsmce1	7.80791e-20	1.02156	0.276	0.211	1.45914e-15	B cells
Ddx41	9.1564e-20	1.01842	0.316	0.261	1.71115e-15	B cells
Trim59	2.54185e-18	1.12521	0.168	0.106	4.7502e-14	B cells
Fgd2	4.35479e-18	1.00921	0.208	0.143	8.13824e-14	B cells
Cdt1	9.87599e-18	1.13591	0.167	0.107	1.84563e-13	B cells
Zc3h12d	1.68599e-17	1.02267	0.194	0.132	3.15078e-13	B cells
Cse1l	4.84987e-17	1.09776	0.242	0.184	9.06343e-13	B cells
Manea	5.0486e-17	1.12969	0.115	0.065	9.43483e-13	B cells
Zbtb18	1.38717e-16	1.07115	0.162	0.105	2.59234e-12	B cells
Upf3b	6.81186e-16	1.03139	0.236	0.18	1.273e-11	B cells
Aida	5.31309e-15	1.05178	0.239	0.186	9.9291e-11	B cells
Sufu	3.02415e-13	1.00721	0.113	0.068	5.65152e-09	B cells
Rps6ka5	6.71837e-13	1.1585	0.145	0.098	1.25553e-08	B cells
Usp6nl	7.79133e-11	1.06492	0.124	0.083	1.45604e-06	B cells
Il17a	0	4.7156	0.264	0.002	0	gdTcells_MAIT
Cxcr6	0	4.70056	0.912	0.049	0	gdTcells_MAIT
Il1rl1	0	4.46115	0.345	0.017	0	gdTcells_MAIT
Tcrg-C1	0	4.34651	0.458	0.01	0	gdTcells_MAIT
Ptpn13	0	4.14499	0.327	0.015	0	gdTcells_MAIT
Stab2	0	4.11618	0.239	0.002	0	gdTcells_MAIT
Actn2	0	4.02988	0.464	0.014	0	gdTcells_MAIT
Rora	0	4.02705	0.809	0.08	0	gdTcells_MAIT
Pxdc1	0	4.0123	0.555	0.03	0	gdTcells_MAIT
Hlf	0	3.88622	0.345	0.005	0	gdTcells_MAIT
Il2ra	0	3.87973	0.612	0.025	0	gdTcells_MAIT
Arg1	0	3.7365	0.333	0.01	0	gdTcells_MAIT
Trgv2	0	3.67618	0.327	0.016	0	gdTcells_MAIT
Ramp3	0	3.65137	0.461	0.024	0	gdTcells_MAIT
Tmem176a	0	3.62796	0.818	0.099	0	gdTcells_MAIT
Podnl1	0	3.55	0.479	0.018	0	gdTcells_MAIT
Il7r	0	3.53587	0.991	0.191	0	gdTcells_MAIT
Krt83	0	3.53573	0.388	0.013	0	gdTcells_MAIT
Rorc	0	3.46823	0.367	0.003	0	gdTcells_MAIT
5830411N06Rik	0	3.43667	0.173	0.002	0	gdTcells_MAIT
Tcrg-C4	0	3.35652	0.415	0.019	0	gdTcells_MAIT
Ccdc184	0	3.25866	0.2	0.002	0	gdTcells_MAIT
Olfr1259	0	3.25596	0.218	0.001	0	gdTcells_MAIT
Il23r	0	3.24173	0.297	0.001	0	gdTcells_MAIT
Il17re	0	3.17149	0.306	0.003	0	gdTcells_MAIT
Tmem176b	0	3.05925	0.839	0.128	0	gdTcells_MAIT
Ly6g5b	0	3.00739	0.294	0.007	0	gdTcells_MAIT
St6galnac3	0	2.98641	0.455	0.029	0	gdTcells_MAIT
Il1r1	0	2.97348	0.288	0.006	0	gdTcells_MAIT
Pard3	0	2.92439	0.215	0.003	0	gdTcells_MAIT
Pcsk1	0	2.91882	0.173	0.001	0	gdTcells_MAIT
Coro2b	0	2.87276	0.291	0.004	0	gdTcells_MAIT
Abi3bp	0	2.83113	0.179	0.002	0	gdTcells_MAIT
Ccr8	0	2.76697	0.221	0.005	0	gdTcells_MAIT
Tnfrsf25	0	2.75587	0.339	0.017	0	gdTcells_MAIT
Dkk3	0	2.71657	0.185	0.002	0	gdTcells_MAIT
Il17rb	0	2.58453	0.212	0.004	0	gdTcells_MAIT
Npnt	0	2.53924	0.2	0.003	0	gdTcells_MAIT
Kcnk1	0	2.48662	0.17	0.001	0	gdTcells_MAIT
Sox13	0	2.38727	0.164	0.001	0	gdTcells_MAIT
Ret	0	2.36321	0.152	0.002	0	gdTcells_MAIT
Cntn1	0	2.35065	0.121	0.001	0	gdTcells_MAIT
Adam12	0	2.23877	0.185	0.002	0	gdTcells_MAIT
Gm9961	0	2.11548	0.142	0	0	gdTcells_MAIT
Lingo4	0	2.07291	0.155	0.001	0	gdTcells_MAIT
Rbpms2	0	2.0149	0.133	0.001	0	gdTcells_MAIT
Fam83a	0	1.9426	0.133	0.001	0	gdTcells_MAIT
Zfp462	0	1.72292	0.124	0.001	0	gdTcells_MAIT
Csf2	2.41973e-304	3.3809	0.133	0.001	4.522e-300	gdTcells_MAIT
Cd163l1	8.69984e-299	4.05968	0.176	0.003	1.62583e-294	gdTcells_MAIT
Icos	7.30852e-286	3.54013	0.748	0.117	1.36582e-281	gdTcells_MAIT
Trdv4	7.31811e-280	4.20635	0.358	0.023	1.36761e-275	gdTcells_MAIT
Tmem64	4.00142e-276	3.28007	0.745	0.12	7.47786e-272	gdTcells_MAIT
Aqp3	2.87006e-257	2.45713	0.2	0.006	5.36358e-253	gdTcells_MAIT
Ccr4	6.21067e-256	2.66238	0.288	0.015	1.16065e-251	gdTcells_MAIT
Il5	2.47652e-255	3.03933	0.103	0.001	4.62812e-251	gdTcells_MAIT
Vipr2	9.45828e-251	2.50854	0.124	0.002	1.76756e-246	gdTcells_MAIT
Tcrg-C2	3.36947e-249	3.24543	0.27	0.014	6.29686e-245	gdTcells_MAIT
Tcrg-V4	4.01981e-247	1.74671	0.127	0.002	7.51222e-243	gdTcells_MAIT
Sdc1	2.06389e-239	2.702	0.224	0.009	3.857e-235	gdTcells_MAIT
Tcrg-V6	7.73668e-235	2.28591	0.1	0.001	1.44583e-230	gdTcells_MAIT
Bcl11b	1.74611e-233	2.50083	0.812	0.153	3.26312e-229	gdTcells_MAIT
Maf	1.63386e-231	2.95226	0.852	0.197	3.05336e-227	gdTcells_MAIT
Ccl1	1.08493e-228	4.71742	0.13	0.002	2.02752e-224	gdTcells_MAIT
Epas1	6.95217e-227	2.75267	0.333	0.025	1.29922e-222	gdTcells_MAIT
Prrt1	4.73785e-225	2.878	0.358	0.029	8.8541e-221	gdTcells_MAIT
Ar	1.5332e-214	3.23403	0.448	0.05	2.86525e-210	gdTcells_MAIT
Nav2	5.40769e-213	2.75642	0.379	0.035	1.01059e-208	gdTcells_MAIT
Calca	1.92969e-212	3.45431	0.118	0.002	3.60621e-208	gdTcells_MAIT
Bmp7	5.16585e-211	2.31918	0.188	0.007	9.65394e-207	gdTcells_MAIT
Nr1d1	1.50421e-209	1.8921	0.145	0.004	2.81106e-205	gdTcells_MAIT
Kcnc1	5.59815e-204	2.6325	0.218	0.011	1.04618e-199	gdTcells_MAIT
Ppp1r14c	7.99907e-204	1.57126	0.106	0.002	1.49487e-199	gdTcells_MAIT
Plcb4	1.16571e-201	2.51455	0.318	0.025	2.17848e-197	gdTcells_MAIT
Ramp1	1.31922e-197	3.00395	0.845	0.255	2.46535e-193	gdTcells_MAIT
Acsbg1	1.04247e-196	2.97313	0.355	0.033	1.94817e-192	gdTcells_MAIT
Gata3	1.568e-195	3.45752	0.688	0.139	2.93028e-191	gdTcells_MAIT
Lif	5.86036e-179	3.27305	0.209	0.012	1.09518e-174	gdTcells_MAIT
Prelid2	4.5335e-170	2.78604	0.288	0.025	8.4722e-166	gdTcells_MAIT
F2r	1.04769e-162	2.84351	0.439	0.063	1.95792e-158	gdTcells_MAIT
Itk	6.27861e-159	2.26639	0.788	0.209	1.17335e-154	gdTcells_MAIT
Xlr4c	2.03507e-158	2.37177	0.279	0.025	3.80314e-154	gdTcells_MAIT
She	2.46864e-155	1.69674	0.103	0.003	4.6134e-151	gdTcells_MAIT
C030034L19Rik	2.97463e-153	1.69337	0.13	0.005	5.55899e-149	gdTcells_MAIT
Rab4a	1.00056e-152	2.25636	0.242	0.019	1.86985e-148	gdTcells_MAIT
Thy1	1.8149e-149	2.15202	0.803	0.226	3.39169e-145	gdTcells_MAIT
Ero1l	4.83816e-147	2.54858	0.624	0.149	9.04155e-143	gdTcells_MAIT
Tnfsf11	9.4019e-145	2.15708	0.215	0.016	1.75703e-140	gdTcells_MAIT
Cers4	8.21214e-142	2.44399	0.509	0.094	1.53468e-137	gdTcells_MAIT
Blk	1.18467e-138	2.70678	0.385	0.054	2.21391e-134	gdTcells_MAIT
Serpinb1a	6.85649e-135	2.34684	0.539	0.108	1.28134e-130	gdTcells_MAIT
Cd3g	1.35219e-134	2.21306	0.736	0.208	2.52698e-130	gdTcells_MAIT
Nebl	3.04801e-133	2.27685	0.239	0.022	5.69613e-129	gdTcells_MAIT
Mmp25	7.27225e-133	2.13967	0.364	0.049	1.35904e-128	gdTcells_MAIT
Sept8	9.44857e-131	2.36576	0.236	0.022	1.76575e-126	gdTcells_MAIT
Nrip1	5.92705e-130	2.38581	0.861	0.388	1.10765e-125	gdTcells_MAIT
Bik	1.52945e-125	1.66958	0.118	0.005	2.85824e-121	gdTcells_MAIT
Axin2	1.07071e-124	2.253	0.264	0.028	2.00095e-120	gdTcells_MAIT
Xkr6	2.05898e-123	1.48959	0.1	0.003	3.84783e-119	gdTcells_MAIT
Trdc	1.48601e-122	4.248	0.297	0.038	2.77705e-118	gdTcells_MAIT
Areg	5.57897e-121	3.94515	0.221	0.021	1.0426e-116	gdTcells_MAIT
Cish	9.38965e-121	2.31426	0.512	0.108	1.75474e-116	gdTcells_MAIT
Kcnmb4	7.8592e-120	1.74128	0.148	0.009	1.46873e-115	gdTcells_MAIT
Ikzf2	7.81948e-117	1.53674	0.521	0.109	1.46131e-112	gdTcells_MAIT
Slc6a13	2.63031e-116	2.07613	0.179	0.014	4.91552e-112	gdTcells_MAIT
Znrf1	1.26008e-114	2.18897	0.691	0.226	2.35483e-110	gdTcells_MAIT
Cryba4	3.48027e-114	2.44772	0.152	0.01	6.50393e-110	gdTcells_MAIT
Trbc2	9.0505e-113	1.403	0.861	0.272	1.69136e-108	gdTcells_MAIT
Tespa1	4.77381e-111	2.20699	0.561	0.137	8.9213e-107	gdTcells_MAIT
Cd40lg	6.06002e-111	2.77975	0.233	0.025	1.1325e-106	gdTcells_MAIT
Chdh	7.11826e-110	1.69084	0.142	0.009	1.33026e-105	gdTcells_MAIT
Rnf128	1.12408e-109	2.61491	0.176	0.014	2.10069e-105	gdTcells_MAIT
4932438H23Rik	9.48374e-107	1.48342	0.1	0.004	1.77232e-102	gdTcells_MAIT
Mgat5	1.01515e-106	2.17694	0.561	0.149	1.89711e-102	gdTcells_MAIT
Camk2n1	1.51512e-106	2.03431	0.421	0.081	2.83145e-102	gdTcells_MAIT
Smco4	6.08397e-106	2.15876	0.364	0.063	1.13697e-101	gdTcells_MAIT
Emb	9.07132e-104	1.80769	0.952	0.557	1.69525e-99	gdTcells_MAIT
Zbtb16	9.72015e-104	2.22296	0.321	0.05	1.8165e-99	gdTcells_MAIT
Camk4	6.45836e-103	2.17796	0.321	0.05	1.20694e-98	gdTcells_MAIT
Zap70	2.72016e-102	1.99359	0.548	0.141	5.08344e-98	gdTcells_MAIT
Rab27b	2.82121e-102	1.93728	0.124	0.007	5.27227e-98	gdTcells_MAIT
Il12rb1	7.65527e-101	2.09644	0.215	0.023	1.43062e-96	gdTcells_MAIT
Pde5a	5.41222e-100	1.99463	0.179	0.016	1.01144e-95	gdTcells_MAIT
Cd226	1.22226e-97	2.09922	0.488	0.115	2.28415e-93	gdTcells_MAIT
Lat	1.24989e-97	1.86337	0.624	0.182	2.33579e-93	gdTcells_MAIT
Ltb	2.23097e-97	1.70359	0.918	0.471	4.16924e-93	gdTcells_MAIT
Skap1	1.42482e-96	1.65165	0.764	0.266	2.66271e-92	gdTcells_MAIT
Ccr2	1.76553e-96	1.57622	0.855	0.345	3.29942e-92	gdTcells_MAIT
S100a4	4.18416e-96	1.50639	0.952	0.462	7.81935e-92	gdTcells_MAIT
Rgcc	9.60823e-96	2.28169	0.661	0.229	1.79559e-91	gdTcells_MAIT
Mdfic	4.43128e-95	2.66674	0.491	0.133	8.28117e-91	gdTcells_MAIT
B3galt2	1.92821e-94	1.86755	0.106	0.006	3.60344e-90	gdTcells_MAIT
Furin	5.63742e-94	3.26102	0.745	0.33	1.05352e-89	gdTcells_MAIT
Cd3e	9.18211e-92	2.07844	0.615	0.194	1.71595e-87	gdTcells_MAIT
Cd82	1.17288e-91	1.8088	0.824	0.39	2.19188e-87	gdTcells_MAIT
Xlr4a	1.70334e-90	2.02468	0.23	0.03	3.18319e-86	gdTcells_MAIT
Fam102a	1.71231e-89	1.93233	0.57	0.169	3.19996e-85	gdTcells_MAIT
Ncor1	1.44411e-88	1.36703	0.961	0.771	2.69875e-84	gdTcells_MAIT
Lmna	1.65977e-88	1.89187	0.667	0.232	3.10179e-84	gdTcells_MAIT
Edaradd	3.02433e-85	1.64237	0.139	0.011	5.65187e-81	gdTcells_MAIT
Xlr4b	1.29395e-84	1.99963	0.33	0.063	2.41814e-80	gdTcells_MAIT
Gpr183	3.86615e-84	1.95562	0.742	0.325	7.22505e-80	gdTcells_MAIT
Sdc4	5.30617e-84	2.26951	0.373	0.078	9.91617e-80	gdTcells_MAIT
Prnp	1.70879e-83	2.59377	0.203	0.025	3.19339e-79	gdTcells_MAIT
Faah	3.21762e-83	2.14535	0.364	0.076	6.0131e-79	gdTcells_MAIT
Cysltr1	4.95904e-83	2.39923	0.367	0.08	9.26746e-79	gdTcells_MAIT
Crmp1	1.11314e-82	2.00445	0.164	0.016	2.08023e-78	gdTcells_MAIT
Apbb2	2.4018e-82	1.78909	0.118	0.008	4.48849e-78	gdTcells_MAIT
Pdcd1	2.84259e-82	2.23767	0.233	0.033	5.31223e-78	gdTcells_MAIT
Il2	4.54675e-82	2.42643	0.115	0.008	8.49697e-78	gdTcells_MAIT
Tox	1.152e-81	2.00861	0.473	0.123	2.15286e-77	gdTcells_MAIT
Sytl1	1.5434e-81	2.02679	0.191	0.023	2.8843e-77	gdTcells_MAIT
Aebp2	1.14963e-80	1.87524	0.733	0.343	2.14844e-76	gdTcells_MAIT
Ltb4r1	1.35439e-80	1.75765	0.597	0.196	2.53109e-76	gdTcells_MAIT
Lysmd2	3.24376e-78	1.93252	0.194	0.024	6.06195e-74	gdTcells_MAIT
Ctla2a	7.0516e-78	2.1407	0.621	0.215	1.3178e-73	gdTcells_MAIT
Ikzf3	1.49963e-77	1.74523	0.658	0.252	2.80252e-73	gdTcells_MAIT
Espn	3.49228e-77	1.74823	0.127	0.011	6.52637e-73	gdTcells_MAIT
Uhrf2	5.07828e-76	2.15688	0.679	0.313	9.49029e-72	gdTcells_MAIT
Itgb7	6.82165e-76	1.54278	0.852	0.506	1.27483e-71	gdTcells_MAIT
Sptssa	2.80023e-75	2.16747	0.645	0.294	5.23308e-71	gdTcells_MAIT
Tecpr1	9.23186e-74	1.658	0.621	0.228	1.72525e-69	gdTcells_MAIT
Il18r1	1.31867e-72	2.15058	0.576	0.211	2.46434e-68	gdTcells_MAIT
Sept11	3.18819e-72	1.62386	0.752	0.373	5.95809e-68	gdTcells_MAIT
Frmd4b	1.34281e-71	2.44072	0.391	0.103	2.50944e-67	gdTcells_MAIT
Gabbr1	1.65949e-70	1.86757	0.33	0.071	3.10125e-66	gdTcells_MAIT
Spry1	2.46481e-70	1.68245	0.115	0.009	4.60623e-66	gdTcells_MAIT
Mns1	2.69813e-70	2.64209	0.258	0.047	5.04227e-66	gdTcells_MAIT
5830444B04Rik	8.8543e-70	1.54103	0.106	0.008	1.65469e-65	gdTcells_MAIT
Sema6d	4.19929e-69	2.25712	0.173	0.022	7.84763e-65	gdTcells_MAIT
Klk8	1.86065e-68	1.82105	0.367	0.089	3.47719e-64	gdTcells_MAIT
Eya2	7.76445e-68	1.671	0.155	0.018	1.45102e-63	gdTcells_MAIT
Asb2	3.02913e-67	2.11963	0.179	0.024	5.66084e-63	gdTcells_MAIT
Smyd2	2.02188e-63	1.89801	0.206	0.034	3.77849e-59	gdTcells_MAIT
Jag1	2.44746e-63	1.97058	0.133	0.014	4.57381e-59	gdTcells_MAIT
Gm43445	3.60366e-63	2.14073	0.224	0.039	6.73452e-59	gdTcells_MAIT
D16Ertd472e	3.63931e-63	1.59656	0.697	0.341	6.80114e-59	gdTcells_MAIT
Il2rg	8.84766e-63	1.22214	0.897	0.606	1.65345e-58	gdTcells_MAIT
Socs2	2.48383e-62	1.84262	0.248	0.047	4.64178e-58	gdTcells_MAIT
Cd96	4.57717e-62	1.65145	0.37	0.096	8.55381e-58	gdTcells_MAIT
Rarg	5.33504e-62	2.01335	0.373	0.105	9.97013e-58	gdTcells_MAIT
Ets1	5.93179e-62	1.01036	0.933	0.482	1.10853e-57	gdTcells_MAIT
Ccr6	7.89817e-62	1.9015	0.224	0.039	1.47601e-57	gdTcells_MAIT
Adgrg5	1.02125e-61	1.9052	0.255	0.051	1.90852e-57	gdTcells_MAIT
Ahcyl2	3.73279e-61	2.05892	0.512	0.197	6.97584e-57	gdTcells_MAIT
Cd3d	5.53603e-61	1.41604	0.603	0.219	1.03457e-56	gdTcells_MAIT
Inpp4b	1.12129e-60	2.33092	0.412	0.124	2.09547e-56	gdTcells_MAIT
Nedd4	1.39666e-60	1.83648	0.43	0.134	2.61009e-56	gdTcells_MAIT
Ptprcap	1.63719e-60	1.07357	0.894	0.445	3.05959e-56	gdTcells_MAIT
Man2a2	7.1768e-60	2.01639	0.394	0.118	1.3412e-55	gdTcells_MAIT
Rexo2	7.93674e-60	1.57616	0.688	0.361	1.48322e-55	gdTcells_MAIT
Ndfip1	9.27576e-60	1.21914	0.885	0.628	1.73345e-55	gdTcells_MAIT
Kit	1.00741e-59	2.64821	0.252	0.051	1.88264e-55	gdTcells_MAIT
Ssbp3	4.27293e-59	1.79442	0.524	0.202	7.98525e-55	gdTcells_MAIT
Rinl	9.5712e-59	1.39313	0.752	0.403	1.78867e-54	gdTcells_MAIT
Sh2d2a	2.05923e-57	1.3391	0.6	0.227	3.84828e-53	gdTcells_MAIT
Klf5	2.97694e-57	1.95877	0.112	0.011	5.56331e-53	gdTcells_MAIT
Zfp36l1	5.07396e-57	1.30152	0.93	0.683	9.48222e-53	gdTcells_MAIT
Lmo4	5.25217e-57	1.76508	0.83	0.547	9.81526e-53	gdTcells_MAIT
Sema4f	5.95599e-57	1.47943	0.121	0.013	1.11306e-52	gdTcells_MAIT
Ccnd2	1.11615e-56	1.14708	0.9	0.542	2.08586e-52	gdTcells_MAIT
Dgat1	1.88431e-56	1.61538	0.558	0.22	3.5214e-52	gdTcells_MAIT
Ppp1r16b	8.22671e-56	1.57132	0.473	0.158	1.53741e-51	gdTcells_MAIT
Eprs	1.01169e-55	1.66874	0.673	0.34	1.89065e-51	gdTcells_MAIT
Cdon	1.09323e-55	1.60738	0.152	0.021	2.04303e-51	gdTcells_MAIT
Itgb3	2.32741e-55	1.7831	0.273	0.061	4.34947e-51	gdTcells_MAIT
Galnt12	3.86946e-55	1.99294	0.279	0.065	7.23124e-51	gdTcells_MAIT
S100a10	6.51991e-54	1.06809	0.942	0.657	1.21844e-49	gdTcells_MAIT
Saraf	7.37049e-54	1.23789	0.839	0.536	1.3774e-49	gdTcells_MAIT
Gpr34	1.51115e-53	1.81898	0.164	0.025	2.82404e-49	gdTcells_MAIT
Gm17745	1.54341e-53	1.80129	0.227	0.045	2.88433e-49	gdTcells_MAIT
Atp2b4	2.93682e-53	1.83037	0.47	0.173	5.48832e-49	gdTcells_MAIT
Il27ra	3.2308e-53	1.68591	0.339	0.093	6.03771e-49	gdTcells_MAIT
Ptpn7	9.09546e-53	1.62317	0.542	0.225	1.69976e-48	gdTcells_MAIT
Chd3	6.17553e-52	1.21766	0.755	0.389	1.15408e-47	gdTcells_MAIT
Aak1	1.09114e-51	1.58141	0.545	0.23	2.03912e-47	gdTcells_MAIT
Gclc	2.50272e-51	1.96045	0.373	0.117	4.67709e-47	gdTcells_MAIT
Tnik	2.5454e-50	1.46507	0.439	0.147	4.75684e-46	gdTcells_MAIT
Il9r	4.87661e-50	1.5955	0.118	0.014	9.1134e-46	gdTcells_MAIT
Odc1	8.0279e-50	1.95719	0.63	0.318	1.50025e-45	gdTcells_MAIT
Slco3a1	3.09583e-49	1.52426	0.5	0.193	5.78549e-45	gdTcells_MAIT
Rbl2	4.92127e-49	1.38802	0.615	0.288	9.19687e-45	gdTcells_MAIT
Wls	2.78621e-48	1.76304	0.448	0.173	5.20688e-44	gdTcells_MAIT
Itpr2	3.22628e-48	1.37344	0.652	0.328	6.02927e-44	gdTcells_MAIT
Igf1r	7.08446e-48	1.3841	0.409	0.132	1.32394e-43	gdTcells_MAIT
Nr4a3	1.0652e-47	1.8348	0.476	0.182	1.99064e-43	gdTcells_MAIT
Tnfaip3	1.18076e-47	1.18413	0.845	0.527	2.2066e-43	gdTcells_MAIT
Gm15655	1.78327e-47	1.3728	0.109	0.013	3.33257e-43	gdTcells_MAIT
Fnbp1	4.50025e-47	1.29346	0.755	0.461	8.41006e-43	gdTcells_MAIT
Sit1	2.20334e-46	1.70407	0.197	0.039	4.1176e-42	gdTcells_MAIT
Nr3c1	8.70713e-46	1.43707	0.724	0.446	1.62719e-41	gdTcells_MAIT
Itgae	1.73579e-45	1.61727	0.194	0.038	3.24385e-41	gdTcells_MAIT
Cd69	1.10162e-44	1.26608	0.73	0.403	2.05871e-40	gdTcells_MAIT
Paxbp1	2.2669e-44	1.73881	0.555	0.271	4.23638e-40	gdTcells_MAIT
Emp1	4.43485e-44	1.82987	0.242	0.06	8.28785e-40	gdTcells_MAIT
Rbpj	6.24938e-44	1.38004	0.706	0.399	1.16788e-39	gdTcells_MAIT
Aff4	6.33245e-44	1.6012	0.636	0.354	1.18341e-39	gdTcells_MAIT
Rasal3	7.23593e-44	1.25626	0.552	0.236	1.35225e-39	gdTcells_MAIT
Abhd8	9.48455e-44	1.56373	0.303	0.088	1.77247e-39	gdTcells_MAIT
Phf6	1.37535e-43	1.51432	0.521	0.235	2.57025e-39	gdTcells_MAIT
Kcnn4	1.51159e-43	1.77661	0.382	0.135	2.82485e-39	gdTcells_MAIT
Tdrkh	2.04814e-43	1.28179	0.106	0.013	3.82757e-39	gdTcells_MAIT
Vps37b	2.09458e-43	1.06925	0.9	0.645	3.91436e-39	gdTcells_MAIT
Cpm	6.3718e-43	1.37515	0.27	0.069	1.19076e-38	gdTcells_MAIT
Nt5e	7.1334e-43	1.35152	0.309	0.088	1.33309e-38	gdTcells_MAIT
Sntb1	8.64984e-43	1.61255	0.191	0.039	1.61648e-38	gdTcells_MAIT
Cnnm2	9.77181e-43	1.67588	0.155	0.027	1.82616e-38	gdTcells_MAIT
Adgrl1	1.15348e-42	1.51968	0.206	0.045	2.15562e-38	gdTcells_MAIT
Slc7a8	5.94721e-42	2.08227	0.158	0.029	1.11141e-37	gdTcells_MAIT
Hilpda	1.45087e-41	2.09489	0.306	0.094	2.71138e-37	gdTcells_MAIT
Plod2	2.47904e-41	1.58322	0.136	0.022	4.63284e-37	gdTcells_MAIT
Pglyrp2	1.39267e-40	1.5351	0.276	0.077	2.60262e-36	gdTcells_MAIT
Mturn	3.24241e-40	1.51769	0.142	0.024	6.05942e-36	gdTcells_MAIT
Fkbp3	3.30007e-40	1.27414	0.694	0.415	6.16717e-36	gdTcells_MAIT
Acot7	9.10637e-40	1.52498	0.464	0.203	1.7018e-35	gdTcells_MAIT
Tesc	3.42812e-39	1.6218	0.224	0.055	6.40647e-35	gdTcells_MAIT
Mllt3	4.16277e-39	1.43898	0.442	0.179	7.77939e-35	gdTcells_MAIT
Spint2	4.78935e-39	1.32349	0.336	0.11	8.95034e-35	gdTcells_MAIT
Gpr65	1.2134e-38	1.43361	0.652	0.384	2.26761e-34	gdTcells_MAIT
Adam19	2.62159e-38	1.22757	0.412	0.153	4.89923e-34	gdTcells_MAIT
Syne1	7.03595e-38	1.66451	0.336	0.115	1.31488e-33	gdTcells_MAIT
Nr1d2	2.36654e-37	1.4787	0.212	0.052	4.42258e-33	gdTcells_MAIT
Pi4k2a	1.50447e-36	1.47838	0.427	0.184	2.81155e-32	gdTcells_MAIT
Fhl2	1.61321e-36	1.67231	0.197	0.047	3.01477e-32	gdTcells_MAIT
Cd200r1	1.72261e-36	2.00879	0.221	0.059	3.21922e-32	gdTcells_MAIT
Tnfsf14	2.922e-36	1.38259	0.179	0.039	5.46064e-32	gdTcells_MAIT
Rasgrp1	5.85717e-36	1.27621	0.518	0.25	1.09459e-31	gdTcells_MAIT
Ppp1r14b	8.77514e-36	1.3278	0.579	0.324	1.6399e-31	gdTcells_MAIT
Ppm1k	1.19312e-35	1.74454	0.273	0.085	2.2297e-31	gdTcells_MAIT
Kbtbd11	3.92917e-35	1.50393	0.391	0.155	7.34283e-31	gdTcells_MAIT
Selenot	1.55465e-34	1.15608	0.67	0.435	2.90534e-30	gdTcells_MAIT
Prdx6	1.7629e-34	1.00486	0.761	0.54	3.29451e-30	gdTcells_MAIT
Prkcz	2.265e-34	1.46425	0.182	0.042	4.23284e-30	gdTcells_MAIT
Akr1c13	2.98082e-34	1.5244	0.158	0.033	5.57055e-30	gdTcells_MAIT
Mrps5	3.03622e-34	1.47179	0.442	0.2	5.67409e-30	gdTcells_MAIT
Kcnk5	4.88044e-34	1.55577	0.13	0.024	9.12057e-30	gdTcells_MAIT
Plxdc2	5.10195e-34	1.69012	0.158	0.034	9.53453e-30	gdTcells_MAIT
Galm	7.95371e-34	1.46219	0.155	0.032	1.48639e-29	gdTcells_MAIT
Acpp	8.04573e-34	1.28679	0.136	0.025	1.50359e-29	gdTcells_MAIT
Srpk1	1.7953e-33	1.22405	0.609	0.354	3.35506e-29	gdTcells_MAIT
Capg	2.23526e-33	1.09934	0.67	0.387	4.17726e-29	gdTcells_MAIT
Slc38a1	2.80556e-33	1.10645	0.691	0.465	5.24304e-29	gdTcells_MAIT
Bzw2	6.66979e-33	1.41073	0.448	0.207	1.24645e-28	gdTcells_MAIT
Ptgir	7.12079e-33	2.08082	0.215	0.061	1.33073e-28	gdTcells_MAIT
Ttc28	8.66341e-33	1.60492	0.185	0.045	1.61902e-28	gdTcells_MAIT
Tnfrsf18	1.04891e-32	1.54817	0.403	0.171	1.96021e-28	gdTcells_MAIT
Cbarp	1.15812e-32	1.46827	0.152	0.032	2.1643e-28	gdTcells_MAIT
Ldlrad4	1.4679e-32	1.48101	0.233	0.068	2.74321e-28	gdTcells_MAIT
Grap2	3.98522e-32	1.05375	0.494	0.229	7.44758e-28	gdTcells_MAIT
Tasp1	4.07053e-32	1.5141	0.158	0.035	7.607e-28	gdTcells_MAIT
Trbc1	4.58043e-32	1.2326	0.509	0.234	8.5599e-28	gdTcells_MAIT
Ppp1cc	5.16524e-32	1.00533	0.752	0.529	9.6528e-28	gdTcells_MAIT
Slc25a23	5.31446e-32	1.36518	0.115	0.02	9.93166e-28	gdTcells_MAIT
Clint1	1.02458e-31	1.06647	0.73	0.573	1.91474e-27	gdTcells_MAIT
Zcchc10	2.64582e-31	1.7687	0.373	0.16	4.94451e-27	gdTcells_MAIT
Senp6	2.77706e-31	1.12052	0.655	0.424	5.18977e-27	gdTcells_MAIT
Prxl2a	4.15058e-31	1.40039	0.136	0.028	7.7566e-27	gdTcells_MAIT
P2ry10	5.92181e-31	1.01056	0.618	0.336	1.10667e-26	gdTcells_MAIT
Dpy19l3	7.47961e-31	1.35085	0.152	0.033	1.39779e-26	gdTcells_MAIT
Tspan32	8.13312e-31	1.45086	0.418	0.189	1.51992e-26	gdTcells_MAIT
Gbp6	2.65419e-30	1.98482	0.227	0.069	4.96015e-26	gdTcells_MAIT
Psen2	3.0917e-30	1.35362	0.458	0.226	5.77776e-26	gdTcells_MAIT
Rcc2	3.83556e-30	1.25943	0.53	0.29	7.16789e-26	gdTcells_MAIT
Hivep2	5.64247e-30	1.15704	0.624	0.375	1.05447e-25	gdTcells_MAIT
Tmem154	1.04102e-29	1.18207	0.406	0.172	1.94545e-25	gdTcells_MAIT
Tnfaip8	1.50475e-29	1.17445	0.697	0.497	2.81208e-25	gdTcells_MAIT
Myo1e	2.1378e-29	1.1868	0.318	0.116	3.99513e-25	gdTcells_MAIT
Pgm2l1	4.60243e-29	1.50157	0.267	0.092	8.60101e-25	gdTcells_MAIT
Crem	4.88335e-29	1.42922	0.43	0.202	9.126e-25	gdTcells_MAIT
Plec	5.39394e-29	1.19249	0.652	0.427	1.00802e-24	gdTcells_MAIT
Atxn1	6.00894e-29	1.39739	0.348	0.142	1.12295e-24	gdTcells_MAIT
Tob2	6.73608e-29	1.36524	0.618	0.414	1.25884e-24	gdTcells_MAIT
Zdhhc2	1.22935e-28	1.60681	0.158	0.038	2.2974e-24	gdTcells_MAIT
St3gal6	1.75231e-28	1.21456	0.391	0.166	3.27471e-24	gdTcells_MAIT
Fosb	2.65123e-28	1.29318	0.727	0.512	4.95462e-24	gdTcells_MAIT
Mppe1	2.70191e-28	1.35502	0.376	0.167	5.04932e-24	gdTcells_MAIT
Rgs2	2.98479e-28	1.11569	0.867	0.728	5.57798e-24	gdTcells_MAIT
Avpi1	3.52881e-28	1.41396	0.288	0.106	6.59463e-24	gdTcells_MAIT
Plcg1	4.03506e-28	1.30396	0.233	0.074	7.54072e-24	gdTcells_MAIT
Nlrc3	5.63828e-28	1.33656	0.288	0.104	1.05368e-23	gdTcells_MAIT
Tnk2	8.83286e-28	1.32511	0.23	0.072	1.65068e-23	gdTcells_MAIT
[truncated: 4,590 more rows]
