# Supplementary material for: Dendritic cell-targeted therapy expands CD8 T cell responses to bona-fide neoantigens in lung tumors
Source: Nat Commun. 2024 Mar 13;15:2280. doi: 10.1038/s41467-024-46685-y (PMC10937682; doi:10.1038/s41467-024-46685-y)
Supplement: Supplementary file 5 — Supplementary Data 2 [file 41467_2024_46685_MOESM5_ESM.xlsx]

## Sheet: scRNAseq_Tcells_Markers
Clusters identified by Louvain algorithm using res.0.5
Marker Gene	p-value	average_log2FC	pct_in_cluster	pct_in_othercells	FDR	Cluster
Igfbp4	6.76083e-159	3.06341	0.553	0.102	1.25684e-154	C0_CD4_naive
St8sia6	1.37229e-148	3.40199	0.333	0.02	2.55108e-144	C0_CD4_naive
Trib2	1.97004e-135	2.37432	0.74	0.305	3.6623e-131	C0_CD4_naive
Satb1	1.84924e-129	1.51048	0.937	0.608	3.43774e-125	C0_CD4_naive
Lef1	3.04533e-129	1.67748	0.892	0.563	5.66126e-125	C0_CD4_naive
Ly6c1	1.71371e-120	3.55798	0.251	0.011	3.18579e-116	C0_CD4_naive
Dusp10	1.82645e-104	2.08038	0.691	0.316	3.39537e-100	C0_CD4_naive
S1pr1	9.50279e-101	1.2344	0.942	0.73	1.76657e-96	C0_CD4_naive
Ccr7	4.27218e-98	1.48274	0.866	0.442	7.94198e-94	C0_CD4_naive
Rflnb	1.85468e-94	2.02291	0.611	0.228	3.44785e-90	C0_CD4_naive
Gimap6	3.03702e-92	1.12435	0.962	0.855	5.64581e-88	C0_CD4_naive
Cd4	4.33789e-91	1.57651	0.595	0.19	8.06413e-87	C0_CD4_naive
Pdlim4	6.11993e-83	2.86303	0.182	0.009	1.13769e-78	C0_CD4_naive
Crlf3	1.00818e-78	1.23298	0.89	0.714	1.87421e-74	C0_CD4_naive
Klf2	1.24353e-77	1.0665	0.946	0.744	2.31172e-73	C0_CD4_naive
Foxp1	5.22436e-77	1.15408	0.892	0.693	9.71209e-73	C0_CD4_naive
Tcf7	1.03595e-73	1.17642	0.881	0.666	1.92583e-69	C0_CD4_naive
Il6ra	4.63399e-68	1.70718	0.546	0.23	8.61458e-64	C0_CD4_naive
Jun	1.3127e-67	1.55166	0.736	0.461	2.44032e-63	C0_CD4_naive
Actn1	1.45454e-65	1.29711	0.742	0.444	2.70398e-61	C0_CD4_naive
Trat1	7.48991e-54	1.74671	0.407	0.147	1.39237e-49	C0_CD4_naive
Dgka	6.37617e-53	1.18585	0.724	0.529	1.18533e-48	C0_CD4_naive
Als2cl	4.34121e-49	1.86715	0.339	0.113	8.07031e-45	C0_CD4_naive
Gm8369	4.38951e-48	1.23274	0.714	0.496	8.1601e-44	C0_CD4_naive
Selenop	5.8969e-48	1.53877	0.485	0.232	1.09623e-43	C0_CD4_naive
Ppp1r15a	8.03029e-48	1.09092	0.742	0.574	1.49283e-43	C0_CD4_naive
Tmem71	3.44917e-42	1.16626	0.679	0.501	6.41201e-38	C0_CD4_naive
St8sia1	3.14689e-41	1.81758	0.309	0.107	5.85006e-37	C0_CD4_naive
Cblb	1.34495e-40	1.10726	0.691	0.556	2.50026e-36	C0_CD4_naive
Itga6	2.9932e-40	1.71504	0.433	0.221	5.56435e-36	C0_CD4_naive
Ifngr2	2.2176e-38	1.64398	0.335	0.128	4.12252e-34	C0_CD4_naive
Tgfbr3	2.07716e-37	1.87285	0.197	0.048	3.86144e-33	C0_CD4_naive
Atp1b1	1.93667e-35	1.60789	0.351	0.152	3.60027e-31	C0_CD4_naive
Zfp281	1.16751e-34	1.76289	0.363	0.171	2.1704e-30	C0_CD4_naive
Pdk1	1.71898e-31	1.54128	0.415	0.232	3.19559e-27	C0_CD4_naive
Ndrg3	1.5848e-30	1.681	0.353	0.177	2.94614e-26	C0_CD4_naive
Vipr1	3.85382e-30	1.6119	0.234	0.08	7.16426e-26	C0_CD4_naive
Tmem64	2.50521e-29	1.16319	0.466	0.263	4.65719e-25	C0_CD4_naive
Tubb2a	5.07754e-29	2.1738	0.262	0.104	9.43915e-25	C0_CD4_naive
Tspan32	2.9393e-28	1.28222	0.412	0.234	5.46417e-24	C0_CD4_naive
Dapl1	3.56362e-27	1.09077	0.407	0.199	6.62477e-23	C0_CD4_naive
Pecam1	2.79785e-25	1.39538	0.398	0.24	5.2012e-21	C0_CD4_naive
Cd55	4.21473e-25	1.44259	0.379	0.212	7.83519e-21	C0_CD4_naive
Bach2	1.63062e-23	1.28608	0.407	0.24	3.03132e-19	C0_CD4_naive
Cd2ap	3.0498e-23	1.12933	0.476	0.323	5.66958e-19	C0_CD4_naive
Tdrp	1.46095e-22	1.03191	0.375	0.202	2.71591e-18	C0_CD4_naive
Slc49a4	7.62514e-20	1.43899	0.213	0.09	1.41751e-15	C0_CD4_naive
Scml4	1.42132e-19	1.02707	0.436	0.3	2.64223e-15	C0_CD4_naive
Gm12840	3.16826e-19	1.48423	0.312	0.175	5.88979e-15	C0_CD4_naive
Tesc	3.42918e-17	1.19549	0.312	0.181	6.37484e-13	C0_CD4_naive
Pik3ip1	5.49013e-17	1.1693	0.311	0.181	1.02061e-12	C0_CD4_naive
Kif1b	7.3202e-17	1.13636	0.429	0.312	1.36083e-12	C0_CD4_naive
Il4ra	1.1565e-16	1.06632	0.422	0.304	2.14994e-12	C0_CD4_naive
Sox4	5.68996e-15	1.97826	0.12	0.041	1.05776e-10	C0_CD4_naive
Stat5b	1.17839e-14	1.06726	0.407	0.308	2.19062e-10	C0_CD4_naive
Nxpe3	5.0924e-14	1.38443	0.194	0.095	9.46677e-10	C0_CD4_naive
A630023P12Rik	8.80737e-14	1.34532	0.152	0.063	1.63729e-09	C0_CD4_naive
Frat2	1.16979e-13	1.15121	0.277	0.167	2.17465e-09	C0_CD4_naive
Acsl3	5.89819e-13	1.3864	0.113	0.041	1.09647e-08	C0_CD4_naive
Ldlrap1	6.44803e-13	1.02861	0.337	0.231	1.19869e-08	C0_CD4_naive
Rassf3	1.06686e-12	1.25486	0.234	0.134	1.9833e-08	C0_CD4_naive
Patj	2.13895e-12	1.23945	0.145	0.063	3.97631e-08	C0_CD4_naive
Fam3c	3.99327e-12	1.00043	0.356	0.259	7.42349e-08	C0_CD4_naive
St6gal1	6.54488e-12	1.01078	0.286	0.184	1.21669e-07	C0_CD4_naive
Ttyh3	1.26132e-11	1.37513	0.222	0.129	2.3448e-07	C0_CD4_naive
Sgk3	2.26404e-11	1.30904	0.14	0.063	4.20885e-07	C0_CD4_naive
Itm2a	3.91502e-11	1.34549	0.213	0.124	7.27803e-07	C0_CD4_naive
Ecm1	4.86857e-11	1.16629	0.124	0.053	9.05066e-07	C0_CD4_naive
Stt3b	7.15474e-11	1.01705	0.375	0.295	1.33007e-06	C0_CD4_naive
Ssbp2	1.684e-10	1.01898	0.26	0.166	3.13055e-06	C0_CD4_naive
Adk	2.95703e-10	1.05424	0.291	0.203	5.49712e-06	C0_CD4_naive
Arhgef11	1.45878e-09	1.18694	0.105	0.044	2.71187e-05	C0_CD4_naive
Gm14085	2.37036e-09	1.29466	0.105	0.044	4.40649e-05	C0_CD4_naive
B630019A10Rik	3.03616e-09	1.24086	0.112	0.05	5.64423e-05	C0_CD4_naive
Ranbp10	3.59766e-09	1.09535	0.262	0.182	6.68804e-05	C0_CD4_naive
Trim13	4.36167e-09	1.26949	0.117	0.053	8.10835e-05	C0_CD4_naive
Ift80	6.27046e-09	1.06411	0.265	0.184	0.000116568	C0_CD4_naive
Rab3ip	6.42085e-09	1.031	0.246	0.164	0.000119364	C0_CD4_naive
Rcan3	8.31498e-09	1.23845	0.126	0.061	0.000154576	C0_CD4_naive
Pacsin1	4.48774e-08	1.07234	0.162	0.093	0.000834272	C0_CD4_naive
Dag1	2.90907e-07	1.06285	0.154	0.089	0.00540796	C0_CD4_naive
Cd8b1	2.81664e-181	1.86355	0.952	0.329	5.23613e-177	C1_CD8
Fam241a	7.26469e-158	2.35712	0.763	0.247	1.35051e-153	C1_CD8
Ccr9	4.74659e-147	3.15504	0.376	0.032	8.82391e-143	C1_CD8
Ccr7	4.91186e-121	1.46764	0.923	0.435	9.13114e-117	C1_CD8
Dapl1	1.21134e-106	1.98939	0.593	0.164	2.25188e-102	C1_CD8
Lef1	1.55581e-94	1.21075	0.914	0.562	2.89225e-90	C1_CD8
Cd8a	8.19785e-94	1.40249	0.774	0.308	1.52398e-89	C1_CD8
Actn1	1.93447e-86	1.31908	0.818	0.431	3.59617e-82	C1_CD8
Sell	1.06972e-82	1.15092	0.901	0.479	1.98861e-78	C1_CD8
Cmah	1.61429e-68	1.24971	0.756	0.403	3.00097e-64	C1_CD8
Tdrp	1.26089e-63	1.66104	0.495	0.18	2.344e-59	C1_CD8
Rflnb	7.86432e-60	1.2338	0.587	0.236	1.46198e-55	C1_CD8
Tmem108	2.60532e-57	1.98057	0.231	0.039	4.84329e-53	C1_CD8
Gm43698	9.81178e-56	2.25421	0.139	0.01	1.82401e-51	C1_CD8
Slc6a19	5.27609e-53	2.27176	0.105	0.003	9.80825e-49	C1_CD8
Sh3bp5	1.88121e-43	1.41179	0.473	0.217	3.49716e-39	C1_CD8
Gm14085	3.13975e-42	1.83811	0.176	0.03	5.83679e-38	C1_CD8
Rras2	6.5073e-40	1.47507	0.385	0.159	1.20971e-35	C1_CD8
Dpp4	2.23598e-39	1.38435	0.442	0.207	4.15669e-35	C1_CD8
Pik3ip1	4.73284e-38	1.29488	0.402	0.164	8.79835e-34	C1_CD8
Auts2	1.40035e-36	1.88963	0.156	0.028	2.60325e-32	C1_CD8
Il6st	1.95507e-36	1.15684	0.534	0.291	3.63448e-32	C1_CD8
Usp28	2.01485e-36	1.65931	0.266	0.084	3.7456e-32	C1_CD8
Slc12a7	4.9439e-35	1.42808	0.402	0.184	9.19072e-31	C1_CD8
Plekho1	1.27418e-34	1.85009	0.176	0.04	2.36869e-30	C1_CD8
Cd55	1.83906e-30	1.16025	0.42	0.206	3.41881e-26	C1_CD8
Plcxd2	6.3546e-28	1.10411	0.497	0.296	1.18132e-23	C1_CD8
Fam169b	8.36067e-27	1.00003	0.457	0.253	1.55425e-22	C1_CD8
Itgae	2.2816e-26	1.20421	0.239	0.085	4.2415e-22	C1_CD8
Als2cl	1.9368e-24	1.14104	0.295	0.124	3.60052e-20	C1_CD8
Ift80	2.85744e-23	1.08481	0.345	0.169	5.31198e-19	C1_CD8
Ppic	2.30279e-19	1.61081	0.134	0.04	4.28089e-15	C1_CD8
Bend4	1.64792e-17	1.3188	0.207	0.091	3.06347e-13	C1_CD8
Rab3ip	7.23136e-16	1.08115	0.288	0.156	1.34431e-11	C1_CD8
Rcn3	1.86605e-15	1.30973	0.158	0.062	3.46898e-11	C1_CD8
Lcn4	4.4431e-15	1.32944	0.167	0.069	8.25973e-11	C1_CD8
Art2b	7.27148e-15	1.12443	0.262	0.139	1.35177e-10	C1_CD8
Ncf1	2.16254e-14	1.3697	0.196	0.093	4.02016e-10	C1_CD8
Pim2	5.52177e-14	1.02892	0.27	0.148	1.0265e-09	C1_CD8
Ap1ar	5.57695e-14	1.02723	0.314	0.193	1.03675e-09	C1_CD8
Gm15675	8.03938e-14	1.09735	0.105	0.032	1.49452e-09	C1_CD8
H2-Ob	2.93095e-13	1.09621	0.152	0.062	5.44864e-09	C1_CD8
Stx2	8.6651e-10	1.2057	0.138	0.065	1.61084e-05	C1_CD8
Pus7	9.34451e-09	1.06771	0.136	0.067	0.000173714	C1_CD8
Cd4	6.98595e-133	2.25756	0.736	0.193	1.29869e-128	C2_CD4
Maf	3.65325e-87	1.83526	0.692	0.232	6.79139e-83	C2_CD4
Itgb1	2.05064e-79	1.94331	0.829	0.493	3.81213e-75	C2_CD4
Cd40lg	2.31368e-73	1.83661	0.43	0.096	4.30114e-69	C2_CD4
Ctla4	4.9113e-69	1.6908	0.724	0.333	9.13011e-65	C2_CD4
Icos	8.00379e-65	1.40533	0.824	0.468	1.4879e-60	C2_CD4
Rora	2.09249e-58	1.45277	0.621	0.252	3.88994e-54	C2_CD4
Tbc1d4	1.45022e-49	2.08063	0.403	0.129	2.69596e-45	C2_CD4
Tnfsf11	3.08998e-49	2.32207	0.271	0.059	5.74428e-45	C2_CD4
Ccr4	7.22817e-49	2.31445	0.291	0.069	1.34372e-44	C2_CD4
Slamf1	6.65792e-44	1.91762	0.381	0.127	1.23771e-39	C2_CD4
S100a4	8.43579e-44	1.16576	0.697	0.36	1.56821e-39	C2_CD4
Tnfrsf4	1.61524e-43	1.48529	0.337	0.097	3.00272e-39	C2_CD4
Nrp1	5.17894e-42	1.75293	0.391	0.136	9.62765e-38	C2_CD4
Casp4	1.43318e-37	1.90142	0.289	0.085	2.66428e-33	C2_CD4
Cd44	1.03124e-36	1.09445	0.667	0.415	1.91708e-32	C2_CD4
P2rx7	1.48234e-36	2.00529	0.247	0.064	2.75568e-32	C2_CD4
Ly6a	1.53586e-36	1.27345	0.641	0.363	2.85516e-32	C2_CD4
Prr13	7.64371e-35	1.05557	0.689	0.431	1.42097e-30	C2_CD4
AU020206	1.05009e-34	1.20017	0.606	0.344	1.95212e-30	C2_CD4
Ifi27l2a	6.73354e-34	1.18044	0.846	0.656	1.25177e-29	C2_CD4
Nebl	9.09049e-34	1.94106	0.235	0.063	1.68992e-29	C2_CD4
Atp2b4	7.17941e-33	1.40268	0.494	0.241	1.33465e-28	C2_CD4
Il18r1	1.35299e-32	1.17518	0.653	0.403	2.51521e-28	C2_CD4
Casp1	1.88772e-32	1.78671	0.284	0.093	3.50927e-28	C2_CD4
Gng2	2.37703e-32	1.06704	0.645	0.384	4.4189e-28	C2_CD4
Cxcr3	1.67322e-31	1.42295	0.509	0.271	3.11052e-27	C2_CD4
Rgs1	2.56911e-31	1.61075	0.675	0.478	4.77597e-27	C2_CD4
Smco4	2.26382e-30	1.37971	0.416	0.19	4.20844e-26	C2_CD4
Hif1a	2.45983e-28	1.13705	0.648	0.445	4.57283e-24	C2_CD4
Bcl2a1d	3.26921e-28	1.48445	0.315	0.121	6.07747e-24	C2_CD4
Cd5	6.2787e-28	1.14452	0.636	0.403	1.16721e-23	C2_CD4
Bcl2a1b	1.51784e-24	1.15934	0.484	0.268	2.82167e-20	C2_CD4
Odc1	4.19134e-24	1.25267	0.682	0.509	7.7917e-20	C2_CD4
Pdcd1	5.6211e-24	1.55698	0.318	0.132	1.04496e-19	C2_CD4
Ccr6	1.03648e-22	1.76797	0.142	0.033	1.92681e-18	C2_CD4
Tox2	1.48674e-22	1.52286	0.105	0.019	2.76385e-18	C2_CD4
Atxn1	3.11867e-22	1.12114	0.484	0.282	5.79761e-18	C2_CD4
Trerf1	3.70183e-22	1.44276	0.257	0.1	6.8817e-18	C2_CD4
Cpd	4.53013e-22	1.63355	0.21	0.07	8.4215e-18	C2_CD4
Ttc39b	8.65291e-22	1.04539	0.565	0.373	1.60858e-17	C2_CD4
Uhrf2	1.35737e-21	1.14252	0.589	0.417	2.52335e-17	C2_CD4
Cpm	1.81735e-21	1.21948	0.374	0.181	3.37846e-17	C2_CD4
Slc4a7	4.10694e-21	1.23818	0.435	0.245	7.63481e-17	C2_CD4
Gprin3	6.83792e-21	1.28658	0.342	0.162	1.27117e-16	C2_CD4
Dusp4	1.98735e-20	1.51958	0.196	0.066	3.69448e-16	C2_CD4
Tiam1	3.30577e-20	1.46896	0.203	0.07	6.14543e-16	C2_CD4
Tesc	3.33234e-20	1.13687	0.367	0.181	6.19482e-16	C2_CD4
Chst2	3.73778e-20	1.52455	0.188	0.062	6.94853e-16	C2_CD4
Crmp1	4.60179e-20	1.55671	0.191	0.064	8.55474e-16	C2_CD4
Zbtb7b	1.80431e-19	1.17635	0.247	0.097	3.35422e-15	C2_CD4
Gna15	4.71861e-19	1.18769	0.367	0.197	8.77189e-15	C2_CD4
Nt5e	7.37496e-19	1.11543	0.401	0.22	1.371e-14	C2_CD4
F730043M19Rik	8.45241e-19	1.54937	0.142	0.04	1.5713e-14	C2_CD4
Tmem154	8.70097e-19	1.079	0.364	0.186	1.61751e-14	C2_CD4
Adam19	9.47284e-19	1.0014	0.472	0.296	1.761e-14	C2_CD4
Pgap1	2.43075e-17	1.46651	0.252	0.111	4.51876e-13	C2_CD4
Rbpj	1.48687e-16	1.1377	0.526	0.362	2.76409e-12	C2_CD4
Ramp3	1.68583e-16	1.02264	0.244	0.102	3.13395e-12	C2_CD4
Ttc39c	2.93213e-16	1.34183	0.208	0.085	5.45083e-12	C2_CD4
Hnrnpll	6.46958e-16	1.22122	0.293	0.149	1.20269e-11	C2_CD4
Syt11	2.42807e-15	1.25054	0.313	0.163	4.51378e-11	C2_CD4
Krt83	1.5714e-14	1.09271	0.164	0.059	2.92124e-10	C2_CD4
Sit1	2.01388e-14	1.17104	0.296	0.156	3.74381e-10	C2_CD4
Tnfsf8	6.33084e-14	1.71277	0.286	0.152	1.1769e-09	C2_CD4
Ahr	9.55535e-14	1.02353	0.276	0.139	1.77634e-09	C2_CD4
Tmem65	1.99298e-13	1.18629	0.247	0.121	3.70496e-09	C2_CD4
Evi2a	2.45106e-13	1.27445	0.22	0.103	4.55652e-09	C2_CD4
Slc25a24	2.54537e-13	1.31475	0.247	0.124	4.73185e-09	C2_CD4
Bhlhe40	2.69246e-12	1.17835	0.367	0.228	5.00529e-08	C2_CD4
Izumo1r	7.37703e-12	1.02842	0.21	0.098	1.37139e-07	C2_CD4
Asb2	7.56586e-12	1.12143	0.11	0.035	1.40649e-07	C2_CD4
Igflr1	8.39886e-12	1.01983	0.244	0.126	1.56135e-07	C2_CD4
Xylt1	3.54453e-11	1.168	0.171	0.076	6.58929e-07	C2_CD4
Gpr155	8.81683e-11	1.17946	0.103	0.034	1.63905e-06	C2_CD4
Ssh1	9.6844e-11	1.00369	0.222	0.114	1.80033e-06	C2_CD4
Zdhhc2	1.67264e-10	1.03849	0.222	0.117	3.10945e-06	C2_CD4
Ldlrad4	1.96354e-10	1.03657	0.254	0.142	3.65023e-06	C2_CD4
Eea1	4.45869e-10	1.39577	0.249	0.144	8.28871e-06	C2_CD4
Heg1	1.17481e-09	1.06506	0.227	0.125	2.18398e-05	C2_CD4
L1cam	5.35137e-09	1.00454	0.147	0.066	9.94821e-05	C2_CD4
Endod1	1.21632e-08	1.14113	0.188	0.101	0.000226113	C2_CD4
Ptger4	1.42747e-08	1.10662	0.242	0.144	0.000265366	C2_CD4
H1f0	1.49862e-08	1.05267	0.132	0.059	0.000278594	C2_CD4
Spryd7	7.13841e-08	1.00652	0.176	0.093	0.00132703	C2_CD4
Emp1	8.65479e-08	1.10978	0.132	0.061	0.00160893	C2_CD4
Rnf43	9.6164e-08	1.03953	0.122	0.056	0.00178769	C2_CD4
Plscr1	1.07901e-07	1.04096	0.154	0.078	0.00200589	C2_CD4
Nmrk1	1.30078e-07	1.02511	0.149	0.076	0.00241815	C2_CD4
Raph1	3.96766e-07	1.09468	0.188	0.108	0.00737588	C2_CD4
Ly6c2	5.24594e-127	1.92906	0.877	0.294	9.7522e-123	C3_CD8
Cd8a	1.04199e-73	1.18403	0.83	0.324	1.93706e-69	C3_CD8
Cd8b1	5.2411e-66	1.12549	0.86	0.374	9.74321e-62	C3_CD8
Ms4a4c	1.95719e-63	1.9078	0.459	0.129	3.63842e-59	C3_CD8
Ctsw	6.97173e-57	1.10059	0.862	0.482	1.29604e-52	C3_CD8
Fam241a	1.06319e-53	1.13335	0.684	0.284	1.97647e-49	C3_CD8
Plac8	5.06277e-47	1.28442	0.614	0.261	9.41169e-43	C3_CD8
Pde2a	5.98973e-47	1.29427	0.566	0.226	1.11349e-42	C3_CD8
1700025G04Rik	5.30287e-40	1.29884	0.489	0.195	9.85804e-36	C3_CD8
Eomes	7.58018e-40	1.49432	0.378	0.125	1.40916e-35	C3_CD8
Bend4	8.43291e-40	1.62105	0.303	0.083	1.56768e-35	C3_CD8
Samd3	1.65473e-38	1.43999	0.326	0.096	3.07613e-34	C3_CD8
Jaml	5.92796e-35	1.3781	0.414	0.156	1.10201e-30	C3_CD8
Ptpn6	5.5937e-31	1.06907	0.654	0.374	1.03987e-26	C3_CD8
Bbc3	1.62143e-26	1.24013	0.213	0.058	3.01423e-22	C3_CD8
Ifit3	1.87986e-26	2.21911	0.153	0.033	3.49467e-22	C3_CD8
Ifngas1	6.72893e-26	1.63776	0.198	0.055	1.25091e-21	C3_CD8
Tnfsf8	2.25591e-23	1.00233	0.356	0.143	4.19373e-19	C3_CD8
Tm6sf1	2.31933e-21	1.05822	0.373	0.174	4.31163e-17	C3_CD8
Gzmm	4.22777e-21	1.742	0.153	0.041	7.85942e-17	C3_CD8
Crtam	9.8342e-20	1.37564	0.185	0.059	1.82818e-15	C3_CD8
Cst7	2.94601e-19	1.09958	0.363	0.176	5.47664e-15	C3_CD8
Fcgrt	5.53238e-19	1.30408	0.155	0.044	1.02847e-14	C3_CD8
Gm19705	9.15485e-19	1.17887	0.163	0.048	1.70189e-14	C3_CD8
Pou6f1	1.4064e-17	1.09348	0.201	0.071	2.61451e-13	C3_CD8
Cxcr5	1.42184e-17	1.16908	0.105	0.023	2.64321e-13	C3_CD8
Usp18	5.2134e-16	1.49278	0.148	0.047	9.69172e-12	C3_CD8
Ifitm10	3.09479e-15	1.03735	0.178	0.064	5.75321e-11	C3_CD8
Pus7	1.79047e-12	1.05229	0.168	0.066	3.32849e-08	C3_CD8
Xcl1	1.59119e-10	1.83376	0.231	0.112	2.95803e-06	C3_CD8
Ifit1	3.78405e-07	1.70996	0.12	0.056	0.00703455	C3_CD8
Ccl4	3.90962e-07	1.94266	0.185	0.099	0.00726799	C3_CD8
Gzmk	3.48303e-101	3.22741	0.41	0.051	6.47495e-97	C5_CD8
Nkg7	3.02416e-97	1.991	0.949	0.526	5.62191e-93	C5_CD8
Ccl5	2.73505e-89	2.92171	0.912	0.463	5.08446e-85	C5_CD8
Gzmb	4.50714e-64	2.45182	0.443	0.098	8.37877e-60	C5_CD8
Cd8a	5.90021e-63	1.62564	0.813	0.347	1.09685e-58	C5_CD8
Cx3cr1	8.79388e-63	2.98022	0.319	0.051	1.63478e-58	C5_CD8
Ccr5	2.27951e-57	2.13483	0.495	0.135	4.23761e-53	C5_CD8
Cd8b1	7.42855e-57	1.3974	0.842	0.396	1.38097e-52	C5_CD8
S100a6	1.45767e-55	1.43273	0.934	0.538	2.70981e-51	C5_CD8
AW112010	3.38443e-55	1.1601	0.978	0.804	6.29166e-51	C5_CD8
Lgals1	2.79319e-54	1.36448	0.952	0.618	5.19254e-50	C5_CD8
Slamf7	1.13744e-50	1.94686	0.418	0.107	2.1145e-46	C5_CD8
Itgb1	6.2576e-49	1.57137	0.857	0.506	1.16329e-44	C5_CD8
Ccl4	4.79568e-47	2.59384	0.363	0.086	8.91517e-43	C5_CD8
Hopx	2.27671e-46	1.19179	0.791	0.375	4.23241e-42	C5_CD8
Plek	4.15539e-46	1.62294	0.612	0.227	7.72487e-42	C5_CD8
Wdr95	4.11078e-40	2.15379	0.245	0.046	7.64194e-36	C5_CD8
Fasl	6.08598e-39	1.57736	0.454	0.147	1.13138e-34	C5_CD8
Itga4	1.48126e-38	1.04512	0.923	0.625	2.75367e-34	C5_CD8
Prf1	2.56499e-38	1.65207	0.451	0.147	4.76831e-34	C5_CD8
Entpd1	5.01008e-38	1.92676	0.282	0.063	9.31373e-34	C5_CD8
Ncald	3.61385e-37	2.08217	0.245	0.05	6.71815e-33	C5_CD8
Gimap7	6.47635e-37	1.29348	0.7	0.357	1.20395e-32	C5_CD8
Pdcd1	9.34863e-37	1.6859	0.414	0.132	1.73791e-32	C5_CD8
Ctsd	3.24147e-33	1.02793	0.886	0.586	6.02589e-29	C5_CD8
Ptms	3.40219e-33	1.30599	0.604	0.272	6.32468e-29	C5_CD8
Lgals3	1.01393e-32	1.43067	0.509	0.203	1.8849e-28	C5_CD8
S100a4	3.34671e-32	1.02685	0.762	0.37	6.22153e-28	C5_CD8
Efhd2	1.04943e-31	1.05213	0.733	0.378	1.9509e-27	C5_CD8
Lag3	2.59857e-30	2.3344	0.19	0.037	4.83074e-26	C5_CD8
Hip1	2.08442e-29	1.78777	0.322	0.101	3.87494e-25	C5_CD8
Serpinb6b	6.49832e-28	1.22687	0.513	0.217	1.20804e-23	C5_CD8
Anxa2	2.84338e-27	1.03337	0.667	0.348	5.28584e-23	C5_CD8
Atxn1	3.57314e-27	1.14404	0.59	0.281	6.64247e-23	C5_CD8
Apobec2	9.69698e-27	1.94887	0.154	0.027	1.80267e-22	C5_CD8
Cd48	5.06954e-26	1.06067	0.762	0.476	9.42427e-22	C5_CD8
Gng2	3.31517e-25	1.06685	0.678	0.393	6.16289e-21	C5_CD8
Chsy1	3.73424e-25	1.38777	0.414	0.169	6.94195e-21	C5_CD8
Gzma	4.9494e-25	2.56296	0.396	0.168	9.20093e-21	C5_CD8
Cxcr3	6.76079e-25	1.04425	0.582	0.275	1.25683e-20	C5_CD8
Ifng	1.0896e-24	1.30666	0.282	0.088	2.02556e-20	C5_CD8
Pglyrp1	2.67349e-24	1.1511	0.527	0.246	4.97001e-20	C5_CD8
Myo1f	6.19528e-23	1.13546	0.56	0.277	1.1517e-18	C5_CD8
Serpinb9	2.44139e-22	1.04699	0.52	0.246	4.53855e-18	C5_CD8
Klrc1	4.19123e-22	1.48603	0.311	0.11	7.79149e-18	C5_CD8
Zeb2	1.82464e-21	1.94789	0.264	0.089	3.39201e-17	C5_CD8
6330403K07Rik	6.202e-21	1.39241	0.11	0.017	1.15295e-16	C5_CD8
Car2	1.43094e-19	1.64265	0.22	0.067	2.66012e-15	C5_CD8
Casp3	1.87817e-18	1.16765	0.41	0.187	3.49153e-14	C5_CD8
Cst7	4.11003e-18	1.27336	0.388	0.181	7.64055e-14	C5_CD8
Tigit	1.57447e-17	1.45734	0.172	0.048	2.92695e-13	C5_CD8
Nsmaf	1.96585e-17	1.12496	0.491	0.262	3.65451e-13	C5_CD8
Eomes	2.55551e-17	1.5061	0.322	0.14	4.7507e-13	C5_CD8
Gm15232	3.83089e-17	1.23373	0.132	0.03	7.12163e-13	C5_CD8
Lrrk1	4.43651e-17	1.20048	0.216	0.07	8.24747e-13	C5_CD8
Smpdl3b	1.43098e-16	1.39752	0.132	0.031	2.66019e-12	C5_CD8
Cd38	2.67501e-16	1.33599	0.205	0.066	4.97285e-12	C5_CD8
B4galt5	7.07763e-16	1.08079	0.381	0.181	1.31573e-11	C5_CD8
Smim24	7.13595e-16	1.1893	0.158	0.044	1.32657e-11	C5_CD8
Tmem163	8.17611e-16	1.60493	0.139	0.036	1.51994e-11	C5_CD8
Alcam	1.78147e-15	1.35362	0.198	0.066	3.31175e-11	C5_CD8
Rpa2	3.67821e-15	1.17308	0.355	0.17	6.8378e-11	C5_CD8
Morrbid	1.51612e-14	1.20039	0.172	0.055	2.81846e-10	C5_CD8
Gm44175	1.62444e-14	1.23753	0.147	0.041	3.01984e-10	C5_CD8
Zbtb32	3.40868e-14	1.40707	0.125	0.032	6.33674e-10	C5_CD8
Ms4a6d	5.60896e-14	1.10751	0.128	0.034	1.0427e-09	C5_CD8
Cd160	8.56893e-14	1.15618	0.256	0.104	1.59296e-09	C5_CD8
Slc2a3	9.93591e-14	1.05712	0.297	0.132	1.84708e-09	C5_CD8
Baiap3	1.30334e-13	1.29369	0.172	0.057	2.4229e-09	C5_CD8
Klrg1	3.59704e-13	1.388	0.205	0.077	6.6869e-09	C5_CD8
Serp2	3.81836e-13	1.06924	0.201	0.074	7.09833e-09	C5_CD8
Gnptab	5.13843e-13	1.0558	0.319	0.153	9.55234e-09	C5_CD8
1500009L16Rik	1.79807e-11	1.2286	0.209	0.086	3.34261e-07	C5_CD8
Havcr2	2.06785e-11	1.5765	0.121	0.036	3.84413e-07	C5_CD8
Borcs7	7.25752e-11	1.3312	0.201	0.085	1.34917e-06	C5_CD8
Rap1gap2	8.33351e-11	1.10232	0.187	0.075	1.5492e-06	C5_CD8
Pik3ap1	9.43246e-11	1.05507	0.161	0.059	1.75349e-06	C5_CD8
Itga1	1.04001e-10	1.29439	0.187	0.074	1.93339e-06	C5_CD8
Rgs16	1.23852e-10	1.36438	0.165	0.062	2.30242e-06	C5_CD8
Dapk2	1.37594e-10	1.28855	0.125	0.04	2.55787e-06	C5_CD8
Zdhhc2	3.19741e-10	1.07027	0.249	0.12	5.94399e-06	C5_CD8
Ccnb2	4.42685e-10	1.48713	0.187	0.079	8.22952e-06	C5_CD8
Itgax	8.08442e-10	1.29329	0.154	0.059	1.50289e-05	C5_CD8
Gpr55	1.11159e-09	1.00187	0.106	0.032	2.06645e-05	C5_CD8
Ifitm1	3.57763e-09	2.70375	0.114	0.038	6.65082e-05	C5_CD8
Lgalsl	6.62989e-09	1.11939	0.114	0.039	0.00012325	C5_CD8
Rnf216	8.20573e-09	1.07716	0.179	0.079	0.000152544	C5_CD8
Car5b	1.99148e-08	1.15987	0.11	0.038	0.000370217	C5_CD8
Gzmm	2.89576e-07	1.0695	0.121	0.048	0.00538322	C5_CD8
Rom1	3.43895e-07	1.0375	0.132	0.056	0.00639301	C5_CD8
Hist1h1b	0	5.702	0.784	0.039	0	C6_CD8
Pclaf	0	4.99549	0.868	0.044	0	C6_CD8
Hist1h3b	0	4.78501	0.632	0.011	0	C6_CD8
Hist1h3c	0	4.71657	0.684	0.017	0	C6_CD8
Rrm2	0	4.44139	0.792	0.025	0	C6_CD8
Hist1h2bb	0	4.18299	0.66	0.02	0	C6_CD8
Uhrf1	0	4.04237	0.804	0.032	0	C6_CD8
Hist1h2ab	0	3.9765	0.588	0.013	0	C6_CD8
Clspn	0	3.62038	0.82	0.039	0	C6_CD8
Ncapg2	0	3.58576	0.708	0.02	0	C6_CD8
Birc5	0	3.57485	0.776	0.04	0	C6_CD8
Esco2	0	3.55565	0.576	0.01	0	C6_CD8
Cdk1	0	3.42584	0.664	0.021	0	C6_CD8
Rad51	0	3.31374	0.624	0.012	0	C6_CD8
Rad51ap1	0	3.30273	0.604	0.013	0	C6_CD8
Cdc6	0	3.27784	0.568	0.007	0	C6_CD8
Cenpk	3.91656e-306	2.93417	0.64	0.02	7.28088e-302	C6_CD8
Mcm5	1.7294e-302	3.3437	0.936	0.082	3.21496e-298	C6_CD8
Tyms	2.14393e-302	3.5231	0.804	0.05	3.98556e-298	C6_CD8
E2f8	1.78919e-297	3.09641	0.508	0.006	3.32611e-293	C6_CD8
Ccne2	4.02449e-297	3.39983	0.616	0.019	7.48153e-293	C6_CD8
Spc24	2.44135e-296	3.36433	0.772	0.044	4.53848e-292	C6_CD8
Sgo1	2.92294e-294	3.11031	0.648	0.023	5.43374e-290	C6_CD8
Asf1b	1.03199e-293	3.22921	0.708	0.033	1.91846e-289	C6_CD8
Tk1	1.12257e-293	3.0176	0.624	0.02	2.08685e-289	C6_CD8
Fbxo5	3.37898e-293	3.52017	0.68	0.029	6.28153e-289	C6_CD8
Ccna2	3.39403e-293	3.39696	0.632	0.021	6.30949e-289	C6_CD8
Cks1b	4.82683e-291	3.08398	0.852	0.06	8.97308e-287	C6_CD8
Cenps	2.40919e-289	2.88521	0.62	0.02	4.47869e-285	C6_CD8
Chaf1a	7.38208e-288	2.98313	0.624	0.022	1.37233e-283	C6_CD8
Mcm10	1.9762e-284	2.6633	0.516	0.009	3.67375e-280	C6_CD8
Dhfr	6.46333e-284	2.84336	0.696	0.033	1.20153e-279	C6_CD8
Hist1h1d	6.63304e-284	4.26811	0.752	0.048	1.23308e-279	C6_CD8
Hist1h2bm	2.84377e-283	3.53385	0.588	0.018	5.28656e-279	C6_CD8
Cdc45	1.12247e-281	2.79455	0.548	0.013	2.08668e-277	C6_CD8
Nusap1	3.33491e-278	3.72031	0.632	0.025	6.19961e-274	C6_CD8
Mki67	6.3983e-275	3.89265	0.844	0.074	1.18944e-270	C6_CD8
Cenph	3.47292e-269	2.95579	0.564	0.017	6.45616e-265	C6_CD8
Kif15	8.98826e-269	3.16213	0.628	0.027	1.67092e-264	C6_CD8
Tcf19	1.46111e-268	3.0232	0.7	0.038	2.7162e-264	C6_CD8
Cit	1.58155e-264	2.86274	0.62	0.026	2.9401e-260	C6_CD8
Pbk	2.00653e-263	2.87417	0.476	0.008	3.73014e-259	C6_CD8
Aurkb	4.92361e-262	3.2629	0.572	0.02	9.15298e-258	C6_CD8
Spc25	5.10393e-260	2.98638	0.596	0.023	9.48821e-256	C6_CD8
Lig1	1.26268e-259	3.6691	0.972	0.14	2.34732e-255	C6_CD8
Brca1	8.43363e-258	2.76715	0.516	0.013	1.56781e-253	C6_CD8
Cdca8	2.50757e-257	3.01385	0.728	0.046	4.66158e-253	C6_CD8
Kif11	6.20706e-256	3.25375	0.632	0.03	1.15389e-251	C6_CD8
Ncaph	7.34538e-256	2.94501	0.588	0.023	1.36551e-251	C6_CD8
Hist1h2bj	1.11783e-253	3.29082	0.552	0.019	2.07805e-249	C6_CD8
Mybl2	4.11962e-248	2.69204	0.46	0.009	7.65836e-244	C6_CD8
Neil3	1.2634e-247	2.73836	0.452	0.008	2.34866e-243	C6_CD8
Dtl	3.56459e-247	2.78443	0.68	0.04	6.62658e-243	C6_CD8
Mxd3	5.82028e-246	2.85697	0.456	0.009	1.08199e-241	C6_CD8
Mcm3	8.56359e-246	3.10419	0.952	0.125	1.59197e-241	C6_CD8
Rfc3	2.62677e-245	2.71769	0.796	0.064	4.88317e-241	C6_CD8
Hist1h2br	3.21614e-245	3.65439	0.636	0.036	5.97881e-241	C6_CD8
Ccnb2	3.63427e-244	2.78133	0.676	0.04	6.7561e-240	C6_CD8
Top2a	2.63062e-241	4.21526	0.88	0.111	4.89032e-237	C6_CD8
Prim1	1.02181e-239	2.78547	0.748	0.057	1.89955e-235	C6_CD8
Ccne1	1.3316e-239	2.71717	0.612	0.03	2.47545e-235	C6_CD8
Ska1	7.74053e-236	2.80671	0.48	0.013	1.43896e-231	C6_CD8
Cdca3	3.32818e-235	3.02096	0.592	0.029	6.18708e-231	C6_CD8
Hells	7.07494e-235	3.26081	0.876	0.104	1.31523e-230	C6_CD8
Gmnn	2.43496e-234	3.06299	0.876	0.102	4.52658e-230	C6_CD8
Cdca7	1.34996e-233	2.88361	0.68	0.046	2.50957e-229	C6_CD8
Fignl1	5.93805e-232	2.68204	0.452	0.011	1.10388e-227	C6_CD8
Hist1h2an	8.55125e-232	2.63854	0.4	0.005	1.58968e-227	C6_CD8
Hist1h1a	7.59681e-230	3.37297	0.568	0.028	1.41225e-225	C6_CD8
Knl1	1.79024e-229	3.07292	0.568	0.027	3.32806e-225	C6_CD8
Chek1	8.08522e-229	2.48264	0.396	0.005	1.50304e-224	C6_CD8
Ncapg	9.99765e-228	2.69187	0.532	0.022	1.85856e-223	C6_CD8
Atad5	2.09765e-227	2.49554	0.588	0.03	3.89953e-223	C6_CD8
Cenpm	5.87589e-225	2.70068	0.516	0.02	1.09233e-220	C6_CD8
Brip1	7.10742e-225	2.54984	0.508	0.019	1.32127e-220	C6_CD8
Kif4	8.93746e-225	2.73439	0.48	0.015	1.66147e-220	C6_CD8
Hist1h2ad	1.05409e-224	2.73909	0.428	0.009	1.95956e-220	C6_CD8
Ckap2l	1.20952e-224	2.90814	0.512	0.02	2.24849e-220	C6_CD8
Hist1h3e	1.73579e-224	3.35232	0.656	0.046	3.22684e-220	C6_CD8
Rad54l	1.8685e-223	2.52866	0.432	0.01	3.47354e-219	C6_CD8
Rfc4	1.96499e-221	2.64523	0.728	0.059	3.65291e-217	C6_CD8
Stmn1	1.03221e-220	3.83696	0.968	0.183	1.91887e-216	C6_CD8
E2f1	7.47045e-218	2.61951	0.492	0.018	1.38876e-213	C6_CD8
Chaf1b	3.09141e-217	2.32518	0.588	0.032	5.74693e-213	C6_CD8
Hist1h2ae	1.98488e-215	5.38465	0.816	0.107	3.68989e-211	C6_CD8
Tpx2	1.2574e-210	2.91954	0.56	0.03	2.33751e-206	C6_CD8
Aunip	1.15734e-206	2.19947	0.36	0.005	2.1515e-202	C6_CD8
Rrm1	4.18685e-206	2.79319	0.852	0.106	7.78336e-202	C6_CD8
Pola1	1.05412e-203	2.58981	0.792	0.085	1.95962e-199	C6_CD8
Tipin	1.33464e-202	2.60184	0.776	0.082	2.4811e-198	C6_CD8
Syce2	9.45536e-202	2.30658	0.412	0.011	1.75775e-197	C6_CD8
Bub1b	1.37831e-201	2.64638	0.464	0.018	2.56228e-197	C6_CD8
Pole	1.69914e-201	2.45805	0.464	0.018	3.15871e-197	C6_CD8
Bub1	9.47841e-201	2.43506	0.416	0.012	1.76204e-196	C6_CD8
Depdc1a	1.86584e-200	2.41974	0.448	0.016	3.46859e-196	C6_CD8
Bard1	3.8524e-200	2.38644	0.5	0.023	7.16161e-196	C6_CD8
Hist1h3i	6.98411e-200	2.44135	0.4	0.01	1.29835e-195	C6_CD8
Fen1	8.06906e-198	2.32681	0.672	0.055	1.50004e-193	C6_CD8
Tacc3	1.32174e-195	2.63015	0.58	0.039	2.45711e-191	C6_CD8
Prc1	1.40193e-195	3.08322	0.608	0.046	2.60619e-191	C6_CD8
Ccnf	1.10869e-191	2.55788	0.464	0.02	2.06106e-187	C6_CD8
Kntc1	3.51629e-191	2.38724	0.348	0.006	6.53678e-187	C6_CD8
Ncapd2	6.82832e-189	2.52066	0.692	0.065	1.26938e-184	C6_CD8
Smc2	2.55517e-186	2.70785	0.892	0.141	4.75007e-182	C6_CD8
Dut	7.40391e-186	3.09136	0.98	0.249	1.37639e-181	C6_CD8
Cdca5	4.75607e-185	2.23589	0.364	0.009	8.84154e-181	C6_CD8
Hist1h2ai	3.78631e-184	2.30897	0.36	0.008	7.03875e-180	C6_CD8
Cenpe	6.07891e-183	2.57276	0.54	0.035	1.13007e-178	C6_CD8
E2f7	6.3563e-183	2.28906	0.356	0.008	1.18164e-178	C6_CD8
Hist1h2bh	2.17989e-181	2.33404	0.416	0.016	4.05242e-177	C6_CD8
Ttk	3.42017e-181	2.33294	0.388	0.012	6.3581e-177	C6_CD8
Ccdc34	1.93951e-179	2.4423	0.724	0.078	3.60555e-175	C6_CD8
Mcm7	9.08149e-179	2.87707	0.98	0.257	1.68825e-174	C6_CD8
Exo1	5.12524e-178	2.01321	0.304	0.003	9.52781e-174	C6_CD8
Nuf2	9.49358e-178	2.29987	0.412	0.016	1.76486e-173	C6_CD8
Diaph3	1.289e-177	2.3152	0.592	0.047	2.39625e-173	C6_CD8
Gins2	1.15308e-174	2.20258	0.476	0.026	2.14357e-170	C6_CD8
Lrr1	1.72239e-174	2.21602	0.304	0.004	3.20192e-170	C6_CD8
Mad2l1	2.04567e-174	2.35875	0.6	0.051	3.8029e-170	C6_CD8
Ube2c	5.59972e-174	2.5662	0.56	0.043	1.04099e-169	C6_CD8
Hist1h2af	1.26204e-172	2.12257	0.336	0.008	2.34613e-168	C6_CD8
Hist1h2bn	2.58764e-172	2.26513	0.336	0.008	4.81043e-168	C6_CD8
Cdc7	5.46009e-172	2.10848	0.572	0.044	1.01503e-167	C6_CD8
Shcbp1	1.01833e-171	2.46539	0.412	0.018	1.89308e-167	C6_CD8
Hist1h4i	3.16226e-171	2.32292	0.64	0.061	5.87864e-167	C6_CD8
Brca2	4.39573e-171	2.1315	0.444	0.022	8.17166e-167	C6_CD8
Stil	8.9574e-171	2.31548	0.372	0.012	1.66518e-166	C6_CD8
Rfc5	1.32256e-169	2.18459	0.612	0.054	2.45864e-165	C6_CD8
E2f3	1.33617e-169	2.23746	0.624	0.058	2.48395e-165	C6_CD8
Cenpw	6.67982e-169	2.43493	0.844	0.131	1.24178e-164	C6_CD8
Hist2h2bb	2.50099e-168	2.67386	0.488	0.031	4.64933e-164	C6_CD8
Hist2h2ac	1.20008e-167	3.11816	0.668	0.077	2.23096e-163	C6_CD8
Hist1h3f	1.39469e-166	3.3125	0.652	0.075	2.59274e-162	C6_CD8
Hist1h2bc	2.98068e-166	2.59452	0.612	0.059	5.54108e-162	C6_CD8
Hmmr	7.63815e-166	2.63061	0.428	0.021	1.41993e-161	C6_CD8
1500009L16Rik	8.83385e-166	2.62767	0.596	0.055	1.64221e-161	C6_CD8
Cep55	1.90467e-165	2.267	0.412	0.019	3.54078e-161	C6_CD8
Foxm1	5.99051e-164	2.1826	0.372	0.014	1.11364e-159	C6_CD8
Siva1	2.2032e-163	2.42338	0.82	0.125	4.09575e-159	C6_CD8
Rnaseh2b	3.05028e-162	2.09215	0.708	0.081	5.67048e-158	C6_CD8
Gins1	1.29658e-161	2.048	0.344	0.01	2.41035e-157	C6_CD8
Trip13	3.23454e-161	2.19137	0.412	0.02	6.01302e-157	C6_CD8
Plk1	3.09058e-160	2.55256	0.404	0.019	5.7454e-156	C6_CD8
Cenpf	6.44805e-159	2.53225	0.48	0.032	1.19869e-154	C6_CD8
Hist1h4a	7.22732e-159	2.35314	0.488	0.034	1.34356e-154	C6_CD8
Mcm2	1.59253e-158	2.2713	0.768	0.105	2.96052e-154	C6_CD8
Dlgap5	1.12655e-156	2.14286	0.5	0.036	2.09425e-152	C6_CD8
Wdr76	5.30826e-156	2.04829	0.792	0.109	9.86806e-152	C6_CD8
Hmgb3	6.58603e-156	2.09278	0.568	0.051	1.22434e-151	C6_CD8
Ska3	1.23487e-155	2.12887	0.348	0.012	2.29562e-151	C6_CD8
Sgo2a	5.01443e-155	2.38959	0.396	0.019	9.32182e-151	C6_CD8
Hist1h3d	2.01718e-154	2.13651	0.32	0.009	3.74994e-150	C6_CD8
Aspm	8.68534e-154	2.36761	0.416	0.023	1.6146e-149	C6_CD8
Kif22	1.8242e-152	2.25298	0.472	0.033	3.39118e-148	C6_CD8
Orc6	6.43365e-151	2.17013	0.816	0.126	1.19602e-146	C6_CD8
Lmnb1	2.00558e-150	2.45347	0.92	0.214	3.72837e-146	C6_CD8
Mcm6	1.26492e-149	2.41231	0.948	0.244	2.35149e-145	C6_CD8
E2f2	4.90622e-148	2.01187	0.608	0.064	9.12065e-144	C6_CD8
Hist2h3b	5.73595e-148	2.28452	0.376	0.018	1.06631e-143	C6_CD8
Mis18bp1	6.65234e-148	2.33374	0.38	0.019	1.23667e-143	C6_CD8
Cenpp	3.08708e-146	2.1767	0.372	0.018	5.73889e-142	C6_CD8
Nsd2	3.92933e-146	2.0994	0.888	0.161	7.30463e-142	C6_CD8
Dscc1	6.15817e-146	1.81241	0.276	0.005	1.1448e-141	C6_CD8
Rad54b	1.141e-145	1.85027	0.272	0.005	2.12111e-141	C6_CD8
Prim2	3.82428e-145	1.86723	0.512	0.043	7.10933e-141	C6_CD8
Pmf1	4.03241e-145	1.89168	0.668	0.079	7.49626e-141	C6_CD8
Mms22l	7.3171e-145	1.86917	0.568	0.055	1.36025e-140	C6_CD8
Ezh2	9.6751e-145	2.39583	0.864	0.175	1.7986e-140	C6_CD8
Pold1	5.27647e-144	1.77904	0.524	0.045	9.80896e-140	C6_CD8
Tfdp1	9.70868e-144	1.98912	0.68	0.086	1.80484e-139	C6_CD8
Ckap2	1.23165e-143	1.83987	0.432	0.028	2.28965e-139	C6_CD8
Hmgn2	1.25744e-143	2.55231	0.94	0.267	2.33758e-139	C6_CD8
Spag5	1.35598e-143	2.07134	0.352	0.016	2.52077e-139	C6_CD8
Dnmt1	2.91606e-143	2.26784	0.964	0.259	5.42095e-139	C6_CD8
Pask	4.32592e-142	1.58487	0.236	0.002	8.04188e-138	C6_CD8
Ndc80	8.60529e-141	1.96864	0.628	0.073	1.59972e-136	C6_CD8
Fabp5	1.79673e-140	2.39519	0.68	0.092	3.34013e-136	C6_CD8
Hist1h3a	4.78188e-140	1.9844	0.524	0.048	8.88951e-136	C6_CD8
Ccnb1	1.1441e-139	2.08659	0.42	0.028	2.12689e-135	C6_CD8
Anln	1.16709e-139	1.94465	0.328	0.013	2.16962e-135	C6_CD8
Cbx5	2.0669e-139	2.03654	0.872	0.161	3.84237e-135	C6_CD8
Mcm4	2.55355e-139	2.13783	0.892	0.184	4.74705e-135	C6_CD8
Kif2c	7.24264e-139	2.08767	0.344	0.016	1.34641e-134	C6_CD8
Nrm	5.48022e-138	2.02339	0.576	0.062	1.01877e-133	C6_CD8
Hist1h4d	1.07608e-136	3.43337	0.844	0.204	2.00043e-132	C6_CD8
Cdk2	1.9995e-134	1.93135	0.516	0.049	3.71707e-130	C6_CD8
Lockd	9.73057e-134	1.93384	0.748	0.113	1.80891e-129	C6_CD8
Hist1h2ap	1.1579e-133	5.6038	0.912	0.307	2.15253e-129	C6_CD8
Spdl1	1.29675e-133	1.85547	0.332	0.015	2.41066e-129	C6_CD8
Zfp367	2.73201e-132	1.78886	0.388	0.024	5.07881e-128	C6_CD8
Dctpp1	5.40274e-132	2.16644	0.796	0.145	1.00437e-127	C6_CD8
Plk4	8.20955e-132	1.72928	0.552	0.059	1.52615e-127	C6_CD8
Nelfe	1.28131e-131	1.87823	0.636	0.08	2.38195e-127	C6_CD8
Melk	6.38881e-131	1.82704	0.296	0.011	1.18768e-126	C6_CD8
Arhgap11a	1.45548e-130	1.90375	0.512	0.05	2.70574e-126	C6_CD8
Sdf2l1	2.3468e-130	1.92194	0.76	0.122	4.3627e-126	C6_CD8
Cip2a	4.54464e-129	1.9149	0.376	0.023	8.44849e-125	C6_CD8
Ticrr	3.31589e-128	1.77631	0.276	0.009	6.16425e-124	C6_CD8
Hist1h2bp	3.2221e-127	1.87778	0.272	0.008	5.98989e-123	C6_CD8
Ptma	5.48172e-127	1.55451	1	0.99	1.01905e-122	C6_CD8
Ppil1	1.94231e-126	1.86524	0.66	0.092	3.61075e-122	C6_CD8
Ercc6l	5.90546e-126	1.7517	0.316	0.014	1.09782e-121	C6_CD8
Eme1	7.31986e-125	1.72733	0.26	0.007	1.36076e-120	C6_CD8
Hist1h2be	2.20695e-124	2.22027	0.432	0.036	4.10271e-120	C6_CD8
Cdkn3	4.43853e-124	2.0302	0.384	0.027	8.25123e-120	C6_CD8
Rcc1	1.26311e-123	1.79633	0.448	0.039	2.34813e-119	C6_CD8
Psmc3ip	1.31255e-123	1.6663	0.364	0.023	2.44002e-119	C6_CD8
Alyref	3.34433e-123	2.15079	0.904	0.242	6.21711e-119	C6_CD8
Hist1h2ak	3.60957e-122	1.98528	0.304	0.014	6.71018e-118	C6_CD8
Ect2	5.08973e-122	1.96889	0.364	0.024	9.46181e-118	C6_CD8
Timeless	8.65585e-122	1.67339	0.448	0.039	1.60912e-117	C6_CD8
Zgrf1	7.34632e-121	1.77248	0.364	0.024	1.36568e-116	C6_CD8
Incenp	5.01821e-120	2.35825	0.644	0.101	9.32886e-116	C6_CD8
Slc43a3	9.14646e-118	1.8196	0.324	0.018	1.70033e-113	C6_CD8
Dna2	2.56811e-117	1.73644	0.284	0.012	4.77411e-113	C6_CD8
Tuba1b	2.72163e-117	2.46684	0.976	0.474	5.05951e-113	C6_CD8
Hirip3	3.20403e-117	1.73695	0.668	0.1	5.95629e-113	C6_CD8
Cdca2	3.2558e-116	1.96663	0.328	0.019	6.05253e-112	C6_CD8
H2afz	4.10412e-116	2.0664	1	0.825	7.62957e-112	C6_CD8
Txn1	1.74599e-115	1.9719	1	0.603	3.2458e-111	C6_CD8
Snrpd1	2.26652e-113	1.90623	0.972	0.39	4.21347e-109	C6_CD8
Hmgb2	6.25142e-113	2.59045	0.996	0.801	1.16214e-108	C6_CD8
Dek	1.54e-112	1.8126	1	0.625	2.86286e-108	C6_CD8
Cenpi	3.15034e-112	1.50256	0.232	0.006	5.85648e-108	C6_CD8
Hat1	8.3985e-112	1.89091	0.716	0.127	1.56128e-107	C6_CD8
Chtf18	1.60034e-111	1.58811	0.228	0.006	2.97503e-107	C6_CD8
Psat1	1.61274e-111	1.62983	0.596	0.082	2.99807e-107	C6_CD8
Kif20a	7.6116e-111	1.88175	0.32	0.02	1.415e-106	C6_CD8
Ppia	1.60618e-110	1.16679	1	0.991	2.98589e-106	C6_CD8
Hist1h4h	1.44853e-109	2.66045	0.768	0.187	2.69281e-105	C6_CD8
H2afx	4.90266e-109	2.28609	0.696	0.132	9.11405e-105	C6_CD8
Fkbp2	1.4832e-108	1.74615	0.828	0.175	2.75727e-104	C6_CD8
Tpi1	2.35331e-108	2.0435	0.8	0.173	4.37481e-104	C6_CD8
Wdhd1	5.86825e-108	1.6222	0.464	0.05	1.09091e-103	C6_CD8
Casp3	1.25474e-107	1.88429	0.768	0.159	2.33257e-103	C6_CD8
Hist1h1e	2.32868e-107	3.04487	0.832	0.264	4.32902e-103	C6_CD8
Gzmb	6.91305e-107	2.18794	0.58	0.089	1.28514e-102	C6_CD8
Anp32b	2.34817e-106	1.73022	0.992	0.66	4.36525e-102	C6_CD8
Pcna	2.8434e-106	2.03713	0.972	0.438	5.28587e-102	C6_CD8
Cisd1	5.32911e-106	1.83865	0.808	0.18	9.90682e-102	C6_CD8
Fanca	5.53263e-106	1.67294	0.3	0.018	1.02852e-101	C6_CD8
Rpa2	1.57709e-105	1.66454	0.744	0.139	2.93181e-101	C6_CD8
Ran	2.15072e-105	1.85619	0.988	0.614	3.99819e-101	C6_CD8
Tedc1	4.52952e-105	1.64187	0.316	0.021	8.42037e-101	C6_CD8
Dbi	7.76009e-105	1.95931	0.988	0.496	1.4426e-100	C6_CD8
Kif23	3.77269e-104	1.88917	0.56	0.08	7.01343e-100	C6_CD8
Ube2t	5.67474e-104	1.50192	0.572	0.08	1.05493e-99	C6_CD8
Foxd2os	9.84519e-104	1.63272	0.352	0.028	1.83022e-99	C6_CD8
Racgap1	4.36536e-103	1.86882	0.768	0.159	8.1152e-99	C6_CD8
Atpif1	5.3007e-103	1.76338	0.984	0.371	9.85401e-99	C6_CD8
Tmpo	5.73986e-103	1.94829	0.956	0.357	1.06704e-98	C6_CD8
Phgdh	1.45825e-102	1.91625	0.832	0.206	2.71089e-98	C6_CD8
Traip	1.98184e-102	1.45872	0.232	0.008	3.68424e-98	C6_CD8
Wee1	3.6961e-101	1.57423	0.364	0.031	6.87104e-97	C6_CD8
Prdx4	8.28761e-101	1.82108	0.472	0.058	1.54067e-96	C6_CD8
Slbp	1.36008e-100	1.80299	0.94	0.325	2.52838e-96	C6_CD8
Hist1h4c	1.46578e-100	1.84885	0.504	0.067	2.72489e-96	C6_CD8
Cmc2	4.25308e-100	1.65217	0.764	0.156	7.90648e-96	C6_CD8
Gapdh	2.30355e-99	1.68735	1	0.747	4.2823e-95	C6_CD8
Haus4	2.68761e-99	1.54857	0.6	0.093	4.99626e-95	C6_CD8
Espl1	3.78237e-99	1.60781	0.252	0.012	7.03143e-95	C6_CD8
Fanci	5.27631e-99	1.40107	0.232	0.009	9.80866e-95	C6_CD8
Cenpu	6.07287e-99	1.46744	0.248	0.011	1.12895e-94	C6_CD8
Anxa2	7.09006e-99	1.96954	0.928	0.328	1.31804e-94	C6_CD8
Paqr4	1.06999e-98	1.66008	0.3	0.02	1.9891e-94	C6_CD8
Kif20b	2.77991e-98	1.70216	0.472	0.059	5.16786e-94	C6_CD8
Alms1	8.77717e-98	1.52205	0.292	0.019	1.63168e-93	C6_CD8
Lgals1	1.95358e-97	2.1352	0.988	0.618	3.63171e-93	C6_CD8
Rfc2	2.67991e-97	1.58246	0.824	0.183	4.98194e-93	C6_CD8
Nek2	9.26993e-97	1.64078	0.26	0.014	1.72328e-92	C6_CD8
Ppih	1.52665e-95	1.41341	0.576	0.088	2.83804e-91	C6_CD8
Ccp110	1.86162e-95	1.49852	0.348	0.03	3.46074e-91	C6_CD8
Hmgb1	2.23368e-95	1.34898	1	0.906	4.1524e-91	C6_CD8
Anapc15	2.31631e-95	1.47437	0.584	0.091	4.30601e-91	C6_CD8
Hpf1	2.40022e-95	1.69627	0.912	0.272	4.462e-91	C6_CD8
Cdc20	3.78781e-95	1.65677	0.356	0.032	7.04154e-91	C6_CD8
Ung	5.69337e-95	1.6437	0.332	0.027	1.0584e-90	C6_CD8
Cdkn2c	1.25493e-94	1.68989	0.388	0.04	2.33291e-90	C6_CD8
Suv39h1	1.42248e-94	1.31491	0.532	0.076	2.64439e-90	C6_CD8
Zwilch	1.80006e-94	1.66917	0.296	0.021	3.34632e-90	C6_CD8
Ranbp1	4.00161e-94	1.76031	0.964	0.44	7.43899e-90	C6_CD8
Fxn	5.25135e-94	1.43109	0.528	0.076	9.76226e-90	C6_CD8
Gen1	8.89971e-94	1.43045	0.272	0.017	1.65446e-89	C6_CD8
Topbp1	1.02011e-93	1.55873	0.852	0.204	1.89638e-89	C6_CD8
Gzmk	3.5143e-93	1.66354	0.432	0.052	6.53308e-89	C6_CD8
Hist1h2bg	4.11183e-93	1.5591	0.26	0.015	7.64389e-89	C6_CD8
Rmi2	9.17077e-93	1.36008	0.36	0.034	1.70485e-88	C6_CD8
Cks2	5.93166e-92	1.70653	0.776	0.184	1.1027e-87	C6_CD8
Tubb5	1.01252e-91	1.76338	0.992	0.722	1.88227e-87	C6_CD8
Rfwd3	1.04265e-91	1.36379	0.588	0.095	1.93829e-87	C6_CD8
Pmm1	6.131e-91	1.68556	0.492	0.07	1.13975e-86	C6_CD8
Dtymk	1.21236e-90	1.70618	0.724	0.156	2.25378e-86	C6_CD8
Zranb3	1.59899e-90	1.27714	0.2	0.007	2.97252e-86	C6_CD8
Cdca7l	2.17279e-90	1.50772	0.588	0.099	4.03922e-86	C6_CD8
Lsm2	2.87908e-90	1.53652	0.76	0.164	5.35222e-86	C6_CD8
Adap1	1.71276e-89	1.46079	0.476	0.066	3.18402e-85	C6_CD8
Hint1	3.02957e-89	1.21459	1	0.838	5.63197e-85	C6_CD8
Orc1	3.82681e-89	1.29416	0.208	0.008	7.11403e-85	C6_CD8
Nup62	4.81028e-89	1.36829	0.592	0.099	8.9423e-85	C6_CD8
Nsl1	5.70548e-89	1.22834	0.172	0.004	1.06065e-84	C6_CD8
Etfb	1.22824e-88	1.72048	0.888	0.266	2.2833e-84	C6_CD8
Pold2	2.04743e-88	1.44432	0.484	0.068	3.80617e-84	C6_CD8
Blm	2.29078e-88	1.39649	0.42	0.051	4.25855e-84	C6_CD8
Zdhhc2	3.72958e-88	1.38298	0.568	0.094	6.93329e-84	C6_CD8
Slc29a1	4.59873e-88	1.42361	0.488	0.069	8.54903e-84	C6_CD8
Poc1a	9.13689e-88	1.50944	0.272	0.019	1.69855e-83	C6_CD8
Cenpv	2.47951e-87	1.72177	0.448	0.061	4.60942e-83	C6_CD8
Pkmyt1	4.2412e-87	1.36352	0.396	0.046	7.88439e-83	C6_CD8
Polq	5.07007e-87	1.241	0.204	0.008	9.42526e-83	C6_CD8
Pola2	6.45497e-87	1.46836	0.532	0.084	1.19998e-82	C6_CD8
Selenoh	7.35873e-87	1.58815	0.928	0.303	1.36799e-82	C6_CD8
Dnajc9	4.99358e-86	1.58965	0.944	0.326	9.28307e-82	C6_CD8
Kif14	5.15127e-86	1.553	0.24	0.014	9.57622e-82	C6_CD8
Cinp	8.37185e-86	1.33513	0.452	0.061	1.55633e-81	C6_CD8
Tubg1	1.68085e-85	1.37451	0.472	0.067	3.1247e-81	C6_CD8
Cgas	8.65901e-85	1.49706	0.388	0.045	1.60971e-80	C6_CD8
Mthfd2	1.25016e-84	1.38129	0.708	0.147	2.32405e-80	C6_CD8
Hist1h2ac	2.74944e-84	1.55792	0.284	0.022	5.1112e-80	C6_CD8
Usp1	7.71789e-84	1.46493	0.816	0.204	1.43476e-79	C6_CD8
Kifc1	8.28319e-84	1.33831	0.26	0.018	1.53984e-79	C6_CD8
Dck	1.41002e-83	1.33789	0.668	0.132	2.62123e-79	C6_CD8
Cbx3	1.78222e-83	1.27888	1	0.743	3.31314e-79	C6_CD8
Cox5b	2.71702e-83	1.30274	1	0.752	5.05095e-79	C6_CD8
Rbmx2	3.95309e-83	1.20042	0.5	0.076	7.3488e-79	C6_CD8
Pole3	4.26331e-83	1.22501	0.572	0.098	7.9255e-79	C6_CD8
Csrp2	8.89779e-83	1.35395	0.244	0.015	1.6541e-78	C6_CD8
Tonsl	3.19819e-82	1.30439	0.296	0.025	5.94544e-78	C6_CD8
Mrpl18	6.37314e-82	1.53742	0.928	0.342	1.18477e-77	C6_CD8
Ybx1	1.51788e-81	1.26137	0.996	0.862	2.82175e-77	C6_CD8
Ncapd3	2.90915e-81	1.4092	0.784	0.185	5.4081e-77	C6_CD8
Csrp1	7.2409e-81	1.24754	0.712	0.151	1.34608e-76	C6_CD8
Nap1l1	1.24352e-80	1.39642	0.992	0.664	2.3117e-76	C6_CD8
Dnph1	1.7552e-80	1.1801	0.164	0.004	3.26292e-76	C6_CD8
Fkbp5	9.66863e-80	1.44345	0.764	0.181	1.7974e-75	C6_CD8
Akip1	1.32856e-79	1.33949	0.432	0.06	2.4698e-75	C6_CD8
Tceal9	1.55177e-79	1.44213	0.768	0.191	2.88473e-75	C6_CD8
Samd1	2.16771e-79	1.42269	0.508	0.083	4.02978e-75	C6_CD8
Enkd1	2.32825e-79	1.27933	0.224	0.013	4.32821e-75	C6_CD8
Pimreg	3.60173e-79	1.42833	0.216	0.012	6.69561e-75	C6_CD8
Cdc25a	6.9071e-79	1.31816	0.46	0.069	1.28403e-74	C6_CD8
Eldr	7.74537e-79	1.38945	0.192	0.008	1.43986e-74	C6_CD8
Nup107	8.14194e-79	1.20167	0.484	0.075	1.51359e-74	C6_CD8
Agfg2	9.13289e-79	1.25282	0.52	0.086	1.6978e-74	C6_CD8
Coq7	9.74951e-79	1.24896	0.336	0.036	1.81243e-74	C6_CD8
Pole2	1.50181e-78	1.12261	0.456	0.067	2.79187e-74	C6_CD8
Rpa3	2.58572e-78	1.34176	0.56	0.1	4.80686e-74	C6_CD8
Hist1h3g	1.02159e-77	1.02519	0.148	0.003	1.89914e-73	C6_CD8
Cdk2ap1	1.3699e-77	1.34407	0.552	0.099	2.54665e-73	C6_CD8
Hist1h2ag	2.76722e-77	1.27081	0.172	0.006	5.14425e-73	C6_CD8
Nxt1	8.0004e-77	1.24148	0.584	0.109	1.48727e-72	C6_CD8
4930579G24Rik	1.41012e-76	1.2633	0.232	0.015	2.62141e-72	C6_CD8
Cox5a	2.57343e-76	1.31045	0.996	0.629	4.78401e-72	C6_CD8
Pold3	3.26658e-76	1.36043	0.6	0.117	6.07257e-72	C6_CD8
Aurka	6.90166e-76	1.50253	0.268	0.023	1.28302e-71	C6_CD8
Fdps	2.39155e-75	1.5738	0.56	0.109	4.44589e-71	C6_CD8
Idi1	7.16685e-75	1.12411	0.492	0.081	1.33232e-70	C6_CD8
Atp5j	1.65196e-74	1.14048	0.996	0.773	3.07099e-70	C6_CD8
Phf19	2.86688e-74	1.27346	0.18	0.008	5.32952e-70	C6_CD8
Cenpn	3.4095e-74	1.2274	0.2	0.011	6.33825e-70	C6_CD8
Cdk4	3.54474e-74	1.39709	0.82	0.228	6.58968e-70	C6_CD8
Arsb	4.56254e-74	1.4017	0.524	0.096	8.48177e-70	C6_CD8
Snrpe	6.16304e-74	1.02102	0.996	0.85	1.14571e-69	C6_CD8
Hist1h4k	7.73727e-74	1.15942	0.148	0.004	1.43836e-69	C6_CD8
Knstrn	1.30631e-73	1.43773	0.38	0.051	2.42844e-69	C6_CD8
Crip2	1.46091e-73	1.6558	0.368	0.048	2.71582e-69	C6_CD8
Pgp	2.65848e-73	1.41577	0.732	0.182	4.94211e-69	C6_CD8
Arhgap19	3.19528e-73	1.46554	0.244	0.019	5.94003e-69	C6_CD8
Elof1	4.79427e-73	1.23113	0.788	0.196	8.91255e-69	C6_CD8
Mrpl27	7.58622e-73	1.3132	0.552	0.104	1.41028e-68	C6_CD8
Hist1h4j	8.40107e-73	1.35809	0.172	0.007	1.56176e-68	C6_CD8
Mlf1	9.78591e-73	1.35355	0.184	0.009	1.8192e-68	C6_CD8
Fam111a	1.26744e-72	1.27832	0.848	0.238	2.35618e-68	C6_CD8
Kif18a	1.84243e-72	1.28728	0.376	0.05	3.42507e-68	C6_CD8
Ddx39	5.94021e-72	1.49471	0.812	0.242	1.10428e-67	C6_CD8
Lgals3	8.94708e-72	1.81388	0.7	0.189	1.66326e-67	C6_CD8
Ybx3	1.15852e-71	1.45981	0.864	0.265	2.15369e-67	C6_CD8
Nup43	2.48349e-71	1.25994	0.28	0.027	4.61681e-67	C6_CD8
Mpp6	1.43831e-70	1.24551	0.584	0.118	2.67382e-66	C6_CD8
Hnrnpab	1.52603e-70	1.34464	0.972	0.645	2.83688e-66	C6_CD8
Carhsp1	1.74347e-70	1.37087	0.472	0.082	3.24112e-66	C6_CD8
Rbm3	1.87108e-70	1.23519	0.996	0.715	3.47833e-66	C6_CD8
2810408I11Rik	3.65001e-70	1.23165	0.212	0.014	6.78537e-66	C6_CD8
Ehd4	6.15085e-70	1.18943	0.48	0.083	1.14344e-65	C6_CD8
D430020J02Rik	6.3066e-70	1.04504	0.148	0.004	1.1724e-65	C6_CD8
Mcm8	1.23389e-69	1.13321	0.172	0.008	2.2938e-65	C6_CD8
Rbl1	1.54959e-69	1.02861	0.588	0.118	2.88068e-65	C6_CD8
Gtse1	2.02799e-69	1.28613	0.176	0.008	3.77003e-65	C6_CD8
Zmynd19	2.1709e-69	1.27853	0.44	0.071	4.0357e-65	C6_CD8
A430005L14Rik	2.75503e-69	1.2093	0.524	0.098	5.1216e-65	C6_CD8
Prelid3b	5.80383e-69	1.24952	0.572	0.117	1.07893e-64	C6_CD8
Erh	8.03871e-69	1.39889	0.88	0.306	1.4944e-64	C6_CD8
Rbmxl1	1.18806e-68	1.29023	0.648	0.149	2.2086e-64	C6_CD8
Sfmbt1	1.99216e-68	1.02019	0.376	0.053	3.70342e-64	C6_CD8
Lsm6	3.12774e-68	1.33991	0.968	0.42	5.81446e-64	C6_CD8
Oip5	5.28782e-68	1.24125	0.144	0.004	9.83006e-64	C6_CD8
Cdt1	5.63073e-68	1.11873	0.612	0.13	1.04675e-63	C6_CD8
Snrnp25	1.20272e-67	1.18274	0.592	0.123	2.23585e-63	C6_CD8
Nudt5	1.45622e-67	1.17872	0.624	0.137	2.70711e-63	C6_CD8
Dnaaf2	2.32192e-67	1.16148	0.428	0.069	4.31646e-63	C6_CD8
Timm8a1	3.41881e-67	1.24717	0.552	0.111	6.35557e-63	C6_CD8
Crip1	3.69972e-67	1.2968	1	0.947	6.87778e-63	C6_CD8
Banf1	3.98122e-67	1.31382	0.972	0.452	7.40109e-63	C6_CD8
Ska2	5.12278e-67	1.26587	0.316	0.038	9.52326e-63	C6_CD8
Ctnnbip1	5.50673e-67	1.17203	0.232	0.019	1.0237e-62	C6_CD8
Med9	6.5876e-67	1.18122	0.404	0.062	1.22464e-62	C6_CD8
Prdx1	3.88314e-66	1.26286	0.972	0.627	7.21876e-62	C6_CD8
Ulbp1	4.08133e-66	1.21094	0.284	0.031	7.5872e-62	C6_CD8
BC030867	5.42821e-66	1.02952	0.12	0.002	1.0091e-61	C6_CD8
Nup205	8.76123e-66	1.16914	0.484	0.089	1.62871e-61	C6_CD8
Uchl5	1.82655e-65	1.12706	0.716	0.178	3.39556e-61	C6_CD8
Mns1	2.59981e-65	1.05699	0.552	0.113	4.83305e-61	C6_CD8
Plp2	3.00386e-65	1.1609	0.568	0.119	5.58417e-61	C6_CD8
Nup85	5.53321e-65	1.06203	0.4	0.062	1.02862e-60	C6_CD8
Klrg1	1.04057e-64	1.31382	0.392	0.063	1.93442e-60	C6_CD8
Hist1h2bf	1.07094e-64	1.05553	0.136	0.004	1.99087e-60	C6_CD8
Ndufaf2	1.30763e-64	1.12584	0.54	0.109	2.43089e-60	C6_CD8
Nans	1.83243e-64	1.16231	0.784	0.211	3.40648e-60	C6_CD8
Mid1ip1	1.97099e-64	1.02547	0.384	0.058	3.66407e-60	C6_CD8
BC055324	2.37865e-64	1.02649	0.144	0.005	4.42191e-60	C6_CD8
Kif18b	2.79208e-64	1.1152	0.148	0.006	5.19048e-60	C6_CD8
Mbd4	2.993e-64	1.07061	0.32	0.041	5.56399e-60	C6_CD8
Nt5c3b	3.05026e-64	1.1188	0.748	0.191	5.67044e-60	C6_CD8
Msh6	5.4696e-64	1.21385	0.424	0.071	1.0168e-59	C6_CD8
Tmem97	9.17855e-64	1.31892	0.304	0.038	1.70629e-59	C6_CD8
Atp5k	9.25232e-64	1.05643	0.992	0.804	1.72001e-59	C6_CD8
Timm50	1.66233e-63	1.18619	0.496	0.095	3.09027e-59	C6_CD8
Pmvk	2.19588e-63	1.07179	0.44	0.076	4.08214e-59	C6_CD8
Anp32e	2.83842e-63	1.38477	0.924	0.408	5.27663e-59	C6_CD8
Nudt1	4.03328e-63	1.18538	0.36	0.053	7.49787e-59	C6_CD8
Dpy30	1.67272e-62	1.20522	0.804	0.238	3.10959e-58	C6_CD8
Paics	2.23842e-62	1.26856	0.844	0.268	4.16123e-58	C6_CD8
Tssc4	3.2895e-62	1.09397	0.408	0.068	6.11517e-58	C6_CD8
Pgk1	4.82105e-62	1.35936	0.904	0.378	8.96234e-58	C6_CD8
Emc8	6.24497e-62	1.04098	0.604	0.136	1.16094e-57	C6_CD8
Cdc25c	7.52337e-62	1.13975	0.164	0.009	1.39859e-57	C6_CD8
Jpt2	7.8192e-62	1.05697	0.328	0.045	1.45359e-57	C6_CD8
Rdm1	1.04666e-61	1.07408	0.432	0.076	1.94574e-57	C6_CD8
Umps	1.32014e-61	1.09736	0.444	0.079	2.45414e-57	C6_CD8
Hprt	3.21822e-61	1.29092	0.888	0.3	5.98266e-57	C6_CD8
Naa40	5.56819e-61	1.11703	0.524	0.108	1.03513e-56	C6_CD8
Mtch1	5.88653e-61	1.25275	0.852	0.284	1.09431e-56	C6_CD8
Hmgn5	9.96838e-61	1.12573	0.764	0.217	1.85312e-56	C6_CD8
Cep128	1.19187e-60	1.08237	0.252	0.026	2.21568e-56	C6_CD8
Tnfrsf9	1.62793e-60	1.5159	0.416	0.076	3.02632e-56	C6_CD8
Polh	2.52172e-60	1.16328	0.284	0.034	4.68787e-56	C6_CD8
Ubl4a	2.60565e-60	1.12294	0.664	0.164	4.84391e-56	C6_CD8
Mrpl28	3.44739e-60	1.06874	0.696	0.176	6.40869e-56	C6_CD8
Pycard	4.14864e-60	1.42594	0.96	0.481	7.71232e-56	C6_CD8
Zbtb32	1.84068e-59	1.31793	0.236	0.024	3.42183e-55	C6_CD8
Ipo5	2.04219e-59	1.11953	0.588	0.136	3.79644e-55	C6_CD8
Rnf168	3.07186e-59	1.09	0.508	0.103	5.71058e-55	C6_CD8
Commd1	4.40018e-59	1.07122	0.708	0.184	8.17994e-55	C6_CD8
Haspin	6.50263e-59	1.35727	0.256	0.029	1.20884e-54	C6_CD8
Bex3	9.00175e-59	1.21623	0.756	0.222	1.67343e-54	C6_CD8
Uqcr10	1.38077e-58	1.01147	0.988	0.738	2.56685e-54	C6_CD8
Vim	1.86775e-58	1.38138	0.992	0.675	3.47215e-54	C6_CD8
Txnl1	2.38311e-58	1.22274	0.864	0.298	4.43021e-54	C6_CD8
Hist1h1c	2.58285e-58	1.51355	0.716	0.219	4.80151e-54	C6_CD8
Tuba1c	8.82996e-58	1.34441	0.68	0.191	1.64149e-53	C6_CD8
Pidd1	8.92203e-58	1.13881	0.184	0.013	1.65861e-53	C6_CD8
Impa2	9.04748e-58	1.09722	0.52	0.111	1.68193e-53	C6_CD8
2610318N02Rik	1.24099e-57	1.24032	0.2	0.017	2.307e-53	C6_CD8
Calm3	1.78213e-57	1.22679	0.94	0.43	3.31297e-53	C6_CD8
Clic1	2.23988e-57	1.06104	0.996	0.754	4.16393e-53	C6_CD8
Hjurp	3.08644e-57	1.31623	0.712	0.209	5.7377e-53	C6_CD8
Plek	4.26443e-57	1.44714	0.688	0.224	7.92757e-53	C6_CD8
Cdca4	4.39119e-57	1.04211	0.58	0.134	8.16322e-53	C6_CD8
Ube2s	4.42533e-57	1.32704	0.956	0.492	8.22668e-53	C6_CD8
1810037I17Rik	6.73925e-57	1.13925	0.976	0.626	1.25283e-52	C6_CD8
Nme1	7.71998e-57	1.27719	0.948	0.565	1.43514e-52	C6_CD8
Fancd2	1.18683e-56	1.0108	0.14	0.006	2.20632e-52	C6_CD8
Tmem256	1.35293e-56	1.23951	0.884	0.324	2.5151e-52	C6_CD8
Slc25a5	1.81411e-56	1.00492	0.988	0.723	3.37244e-52	C6_CD8
Ssrp1	1.82637e-56	1.23399	0.864	0.322	3.39523e-52	C6_CD8
Snrnp40	2.23481e-56	1.12967	0.776	0.228	4.15451e-52	C6_CD8
Sapcd2	2.2761e-56	1.16586	0.156	0.009	4.23127e-52	C6_CD8
Alad	2.63018e-56	1.07305	0.328	0.049	4.8895e-52	C6_CD8
Fam92a	5.07965e-56	1.12569	0.432	0.084	9.44306e-52	C6_CD8
Nudc	5.59586e-56	1.23664	0.904	0.345	1.04027e-51	C6_CD8
Tube1	5.69011e-56	1.26999	0.18	0.013	1.05779e-51	C6_CD8
Mtbp	5.78576e-56	1.06406	0.268	0.033	1.07557e-51	C6_CD8
Mif	6.18294e-56	1.39472	0.968	0.683	1.14941e-51	C6_CD8
Gzma	9.66818e-56	2.73188	0.548	0.157	1.79731e-51	C6_CD8
Atad2	1.12745e-55	1.24114	0.916	0.386	2.09592e-51	C6_CD8
Gm43305	2.71044e-55	1.65936	0.344	0.058	5.03871e-51	C6_CD8
Cchcr1	3.03251e-55	1.096	0.232	0.025	5.63744e-51	C6_CD8
Eri1	7.59285e-55	1.08627	0.74	0.213	1.41151e-50	C6_CD8
Snrpa1	7.59503e-55	1.11323	0.8	0.252	1.41192e-50	C6_CD8
Tubb4b	7.76031e-55	1.48687	0.884	0.423	1.44264e-50	C6_CD8
Atp5g3	1.24033e-54	1.07054	0.976	0.618	2.30576e-50	C6_CD8
Erg28	1.29267e-54	1.0635	0.656	0.172	2.40307e-50	C6_CD8
Mtfr2	1.78009e-54	1.10578	0.14	0.007	3.30918e-50	C6_CD8
Pgam1	2.2133e-54	1.3145	0.764	0.251	4.11453e-50	C6_CD8
Hmbs	2.37522e-54	1.1616	0.376	0.066	4.41554e-50	C6_CD8
Cmtm7	3.49595e-54	1.32112	0.868	0.35	6.49897e-50	C6_CD8
Exosc8	7.90293e-54	1.15688	0.9	0.335	1.46915e-49	C6_CD8
Hist2h2aa1	8.55638e-54	1.6356	0.716	0.236	1.59063e-49	C6_CD8
Hist1h4n	1.00217e-53	1.20856	0.216	0.022	1.86303e-49	C6_CD8
Mt1	1.03039e-53	1.84108	0.336	0.057	1.91549e-49	C6_CD8
Mrpl42	1.38284e-53	1.06205	0.8	0.245	2.5707e-49	C6_CD8
Acadl	1.51099e-53	1.08298	0.8	0.251	2.80894e-49	C6_CD8
Itpa	2.25193e-53	1.06416	0.488	0.106	4.18633e-49	C6_CD8
Skp2	2.88276e-53	1.04317	0.192	0.017	5.35906e-49	C6_CD8
H2afv	3.0807e-53	1.27264	0.944	0.516	5.72703e-49	C6_CD8
Kpna2	7.00108e-53	1.23206	0.272	0.037	1.3015e-48	C6_CD8
Rbbp8	8.60228e-53	1.01702	0.632	0.166	1.59916e-48	C6_CD8
Nmral1	9.47661e-53	1.25869	0.18	0.015	1.7617e-48	C6_CD8
Ndufb8	1.01039e-52	1.17062	0.932	0.418	1.87832e-48	C6_CD8
Tkt	1.4415e-52	1.18823	0.912	0.359	2.67974e-48	C6_CD8
Havcr2	1.44798e-52	1.19886	0.236	0.027	2.69179e-48	C6_CD8
Psma4	5.92954e-52	1.10482	0.96	0.476	1.1023e-47	C6_CD8
Galk1	9.18558e-52	1.0137	0.376	0.069	1.7076e-47	C6_CD8
Spata24	1.195e-51	1.03147	0.2	0.019	2.22151e-47	C6_CD8
Lsm3	1.3266e-51	1.10652	0.76	0.237	2.46615e-47	C6_CD8
Snrpd2	1.70308e-51	1.05042	0.98	0.625	3.16603e-47	C6_CD8
Apip	1.87886e-51	1.05973	0.344	0.059	3.49281e-47	C6_CD8
Vdac1	2.40412e-51	1.04337	0.828	0.272	4.46927e-47	C6_CD8
Rnf227	2.94094e-51	1.15165	0.176	0.014	5.46721e-47	C6_CD8
Reep5	3.24925e-51	1.16362	0.948	0.462	6.04035e-47	C6_CD8
Lsm5	3.25447e-51	1.13911	0.928	0.463	6.05007e-47	C6_CD8
Ctps	5.92674e-51	1.00214	0.304	0.047	1.10178e-46	C6_CD8
Tmem14c	1.82557e-50	1.17118	0.936	0.421	3.39373e-46	C6_CD8
Eif1ax	2.55734e-50	1.11577	0.868	0.325	4.75409e-46	C6_CD8
Smarcc1	3.0312e-50	1.00522	0.824	0.27	5.635e-46	C6_CD8
Prr11	5.47083e-50	1.01093	0.148	0.01	1.01703e-45	C6_CD8
Ppa1	1.0484e-49	1.05214	0.664	0.193	1.94897e-45	C6_CD8
U2af1	1.52899e-49	1.09059	0.924	0.39	2.84238e-45	C6_CD8
Ptms	2.09372e-49	1.0973	0.768	0.261	3.89223e-45	C6_CD8
Slc25a13	2.2275e-49	1.04438	0.204	0.021	4.14092e-45	C6_CD8
Nasp	5.91806e-49	1.07115	0.94	0.47	1.10017e-44	C6_CD8
Psmd14	6.50923e-49	1.00158	0.856	0.306	1.21007e-44	C6_CD8
Magohb	9.20323e-49	1.0796	0.412	0.086	1.71088e-44	C6_CD8
Ywhah	1.22269e-48	1.04769	0.94	0.479	2.27299e-44	C6_CD8
Pglyrp1	1.48524e-48	1.09173	0.72	0.232	2.76105e-44	C6_CD8
1700097N02Rik	1.51307e-48	1.15275	0.404	0.085	2.8128e-44	C6_CD8
Eif5a	1.62008e-48	1.11073	0.988	0.736	3.01173e-44	C6_CD8
Mrpl12	1.8514e-48	1.10677	0.732	0.232	3.44176e-44	C6_CD8
Pdap1	1.95198e-48	1.03232	0.988	0.583	3.62872e-44	C6_CD8
Pa2g4	1.98523e-48	1.09332	0.884	0.336	3.69055e-44	C6_CD8
Hsp90aa1	2.36813e-48	1.06402	0.992	0.832	4.40235e-44	C6_CD8
Pkm	2.62091e-48	1.0951	0.952	0.541	4.87227e-44	C6_CD8
Cycs	3.38525e-48	1.0996	0.956	0.499	6.29318e-44	C6_CD8
Anapc5	6.23546e-48	1.02825	0.896	0.341	1.15917e-43	C6_CD8
Psmb2	6.27461e-48	1.08904	0.892	0.384	1.16645e-43	C6_CD8
Dsn1	8.21837e-48	1.10353	0.208	0.023	1.52779e-43	C6_CD8
Tmem163	8.51469e-48	1.03408	0.232	0.029	1.58288e-43	C6_CD8
Lsm4	2.12366e-47	1.06656	0.964	0.547	3.94788e-43	C6_CD8
Idh3a	2.30414e-47	1.0386	0.692	0.209	4.28339e-43	C6_CD8
Ndufc2	2.80797e-47	1.07542	0.904	0.38	5.22001e-43	C6_CD8
Gars	3.34663e-47	1.08987	0.72	0.236	6.22139e-43	C6_CD8
Shmt1	6.35371e-47	1.02748	0.184	0.018	1.18115e-42	C6_CD8
Prelid1	7.86879e-47	1.05253	0.96	0.528	1.46281e-42	C6_CD8
Ywhae	7.88717e-47	1.00495	0.972	0.588	1.46623e-42	C6_CD8
Nucks1	8.66319e-47	1.11645	0.924	0.456	1.61049e-42	C6_CD8
Vdac3	1.3182e-46	1.01669	0.86	0.323	2.45053e-42	C6_CD8
Rbbp7	2.32434e-46	1.04924	0.896	0.369	4.32095e-42	C6_CD8
Chchd10	3.10922e-46	1.38509	0.436	0.103	5.78004e-42	C6_CD8
Magoh	1.01717e-45	1.01084	0.92	0.403	1.89092e-41	C6_CD8
Depdc1b	1.10359e-45	1.04087	0.136	0.009	2.05158e-41	C6_CD8
Ssna1	1.46099e-45	1.0002	0.772	0.251	2.71597e-41	C6_CD8
Psmb9	1.79025e-45	1.03149	0.944	0.465	3.32807e-41	C6_CD8
Alcam	4.43584e-45	1.01406	0.316	0.057	8.24622e-41	C6_CD8
Ndufab1	1.08226e-44	1.06541	0.868	0.341	2.01192e-40	C6_CD8
Parpbp	3.48871e-44	1.13079	0.14	0.01	6.48551e-40	C6_CD8
Nkg7	4.05032e-44	1.11555	0.904	0.533	7.52955e-40	C6_CD8
Ckap5	4.55949e-44	1.04702	0.6	0.172	8.47609e-40	C6_CD8
S100a10	5.63611e-44	1.04042	0.996	0.876	1.04775e-39	C6_CD8
Sdhb	3.49583e-43	1.02756	0.912	0.397	6.49876e-39	C6_CD8
Lag3	6.20582e-43	1.00376	0.236	0.034	1.15366e-38	C6_CD8
Chek2	7.06613e-43	1.04291	0.2	0.024	1.31359e-38	C6_CD8
Psmb6	1.13097e-42	1.02869	0.932	0.431	2.10248e-38	C6_CD8
Mt3	2.73367e-42	1.14133	0.148	0.013	5.08189e-38	C6_CD8
Mastl	1.36522e-41	1.04713	0.276	0.048	2.53794e-37	C6_CD8
Mrpl20	2.48961e-41	1.04584	0.852	0.362	4.62819e-37	C6_CD8
Serf1	1.07499e-39	1.22083	0.228	0.035	1.9984e-35	C6_CD8
Ndufa12	3.79004e-36	1.00154	0.86	0.422	7.04569e-32	C6_CD8
S100a6	4.3179e-35	1.09589	0.912	0.542	8.02698e-31	C6_CD8
Smpdl3b	1.29214e-34	1.00771	0.188	0.027	2.40208e-30	C6_CD8
Serpinb6b	5.97399e-34	1.0305	0.592	0.213	1.11056e-29	C6_CD8
Rgs16	1.03487e-33	1.2429	0.264	0.055	1.92383e-29	C6_CD8
Tppp3	1.82093e-32	1.07767	0.188	0.029	3.38511e-28	C6_CD8
Cx3cr1	3.54465e-31	1.25677	0.264	0.057	6.58951e-27	C6_CD8
Apobec2	2.08941e-30	1.07061	0.172	0.026	3.8842e-26	C6_CD8
Gzmm	1.45527e-27	1.09474	0.208	0.042	2.70534e-23	C6_CD8
Blk	0	5.1383	0.653	0.005	0	C7_gdTcells
Rorc	0	4.21953	0.583	0.01	0	C7_gdTcells
Il23r	0	4.21779	0.497	0.002	0	C7_gdTcells
Tmem176a	2.78909e-295	4.08902	0.91	0.066	5.18493e-291	C7_gdTcells
Tmem176b	2.29979e-283	3.92338	0.945	0.08	4.2753e-279	C7_gdTcells
Serpinb1a	1.10582e-266	4.0753	0.749	0.043	2.05573e-262	C7_gdTcells
Il1r1	3.61142e-263	3.86598	0.472	0.007	6.71364e-259	C7_gdTcells
Tcrg-C1	7.67076e-257	4.24817	0.724	0.042	1.42599e-252	C7_gdTcells
Zbtb16	9.42326e-249	3.6107	0.518	0.013	1.75178e-244	C7_gdTcells
Mmp25	2.82589e-245	3.87387	0.543	0.017	5.25334e-241	C7_gdTcells
Il17a	4.36179e-222	5.02253	0.432	0.009	8.10857e-218	C7_gdTcells
Sdc1	5.14119e-222	3.90226	0.372	0.003	9.55747e-218	C7_gdTcells
Il17re	4.20129e-217	3.66227	0.477	0.014	7.8102e-213	C7_gdTcells
Pxdc1	2.55043e-213	4.0727	0.573	0.028	4.74124e-209	C7_gdTcells
Actn2	2.589e-207	3.70719	0.744	0.066	4.81296e-203	C7_gdTcells
Coro2b	2.74881e-207	3.44168	0.407	0.008	5.11004e-203	C7_gdTcells
Abi3bp	2.11702e-192	3.90809	0.307	0.002	3.93554e-188	C7_gdTcells
Sox13	7.95425e-175	3.3316	0.271	0.001	1.4787e-170	C7_gdTcells
Ckb	2.48365e-169	3.63296	0.603	0.05	4.6171e-165	C7_gdTcells
Kcnk1	2.10456e-168	3.37526	0.271	0.002	3.91238e-164	C7_gdTcells
Ly6g5b	5.24805e-165	3.34705	0.442	0.021	9.75612e-161	C7_gdTcells
Lingo4	1.61224e-157	2.8973	0.251	0.001	2.99716e-153	C7_gdTcells
Cryba4	7.98568e-153	3.61594	0.261	0.003	1.48454e-148	C7_gdTcells
Ltb4r1	6.99957e-148	2.72904	0.568	0.048	1.30122e-143	C7_gdTcells
Pde5a	2.38005e-146	3.08158	0.296	0.007	4.42451e-142	C7_gdTcells
Gm9961	4.87187e-141	2.93467	0.236	0.002	9.0568e-137	C7_gdTcells
Ramp1	1.01767e-137	3.07242	0.889	0.198	1.89185e-133	C7_gdTcells
Rbpms2	2.43999e-137	2.90212	0.221	0.001	4.53594e-133	C7_gdTcells
Igf1r	2.97478e-134	3.08987	0.583	0.061	5.53012e-130	C7_gdTcells
Cxcr6	2.42714e-129	2.71646	0.955	0.251	4.51206e-125	C7_gdTcells
Ccr2	2.86379e-127	2.5215	0.884	0.19	5.32379e-123	C7_gdTcells
5830411N06Rik	2.21574e-121	4.10709	0.286	0.01	4.11906e-117	C7_gdTcells
Plxnd1	5.47197e-120	3.04152	0.362	0.021	1.01724e-115	C7_gdTcells
Trdc	2.16196e-114	3.93554	0.492	0.053	4.01909e-110	C7_gdTcells
Fam83a	2.70036e-111	2.59603	0.196	0.002	5.01998e-107	C7_gdTcells
Maf	4.60216e-111	2.33179	0.93	0.248	8.55542e-107	C7_gdTcells
Cd163l1	6.74329e-110	4.52093	0.296	0.014	1.25358e-105	C7_gdTcells
Prelid2	6.50727e-109	3.13315	0.432	0.041	1.2097e-104	C7_gdTcells
Krt83	1.34089e-108	3.0953	0.462	0.046	2.49271e-104	C7_gdTcells
Kcnc1	1.37689e-103	3.09459	0.367	0.028	2.55963e-99	C7_gdTcells
Rhobtb1	5.6791e-103	2.35743	0.161	0.001	1.05574e-98	C7_gdTcells
Tns4	1.1075e-99	2.77215	0.186	0.003	2.05885e-95	C7_gdTcells
Podnl1	8.39266e-99	2.67064	0.548	0.078	1.5602e-94	C7_gdTcells
Trgv2	3.00412e-98	3.11766	0.528	0.073	5.58465e-94	C7_gdTcells
Smox	8.66199e-97	2.78474	0.442	0.049	1.61026e-92	C7_gdTcells
Ret	2.19803e-95	2.84585	0.206	0.006	4.08614e-91	C7_gdTcells
Ppp1r14c	3.72899e-93	2.37117	0.176	0.003	6.9322e-89	C7_gdTcells
S100a4	1.17142e-92	2.15413	0.97	0.366	2.17767e-88	C7_gdTcells
Tcrg-V4	2.29913e-92	2.42787	0.216	0.007	4.27408e-88	C7_gdTcells
Ccr6	4.56179e-92	2.68527	0.342	0.027	8.48036e-88	C7_gdTcells
Aqp3	1.08539e-89	2.83369	0.327	0.026	2.01773e-85	C7_gdTcells
Prr29	2.21286e-89	2.21935	0.146	0.001	4.11371e-85	C7_gdTcells
Ramp3	7.02038e-89	2.63166	0.558	0.091	1.30509e-84	C7_gdTcells
Ero1l	5.14333e-88	2.31309	0.724	0.171	9.56145e-84	C7_gdTcells
Lmo4	7.52957e-87	3.16592	0.834	0.289	1.39975e-82	C7_gdTcells
Zfp462	3.25267e-84	2.20523	0.166	0.003	6.04671e-80	C7_gdTcells
Nr1d1	3.28236e-79	2.30699	0.191	0.007	6.10191e-75	C7_gdTcells
Tcrg-V6	3.43717e-79	3.03994	0.161	0.004	6.3897e-75	C7_gdTcells
Avpi1	2.72065e-78	2.74441	0.442	0.063	5.05768e-74	C7_gdTcells
S100a6	2.13231e-77	1.92202	0.995	0.543	3.96396e-73	C7_gdTcells
Trdv4	5.07244e-76	4.3429	0.281	0.024	9.42966e-72	C7_gdTcells
2008-09-01	4.40206e-75	2.4443	0.266	0.02	8.18343e-71	C7_gdTcells
Tacstd2	8.21828e-75	2.337	0.151	0.003	1.52778e-70	C7_gdTcells
Tcrg-C2	8.74097e-75	2.93677	0.427	0.063	1.62495e-70	C7_gdTcells
Dgat1	4.5654e-74	2.37107	0.764	0.237	8.48709e-70	C7_gdTcells
Hk2	1.08254e-73	3.0476	0.528	0.105	2.01243e-69	C7_gdTcells
Rasa4	8.80763e-73	2.29818	0.236	0.015	1.63734e-68	C7_gdTcells
Nav2	1.16547e-72	2.22161	0.382	0.047	2.1666e-68	C7_gdTcells
Capg	2.32078e-71	2.06458	0.789	0.255	4.31433e-67	C7_gdTcells
Emp1	3.43678e-71	2.66342	0.377	0.05	6.38898e-67	C7_gdTcells
Tcrg-C4	6.28859e-71	2.25637	0.462	0.074	1.16905e-66	C7_gdTcells
1700012B07Rik	9.34524e-70	2.10187	0.146	0.004	1.73728e-65	C7_gdTcells
Rora	6.18291e-69	1.9558	0.799	0.266	1.1494e-64	C7_gdTcells
S100a11	8.61361e-68	1.61474	1	0.705	1.60127e-63	C7_gdTcells
F2r	1.86025e-67	2.57076	0.573	0.136	3.45821e-63	C7_gdTcells
Plcb4	5.75974e-67	2.43332	0.347	0.043	1.07073e-62	C7_gdTcells
Il18r1	2.397e-65	1.8956	0.899	0.405	4.45603e-61	C7_gdTcells
Dkk3	6.63313e-65	2.49448	0.196	0.011	1.2331e-60	C7_gdTcells
Il7r	1.68645e-64	1.43217	1	0.73	3.13511e-60	C7_gdTcells
Cysltr1	7.5892e-64	2.14463	0.302	0.032	1.41083e-59	C7_gdTcells
Tmem64	4.48992e-62	1.86148	0.784	0.267	8.34675e-58	C7_gdTcells
Mgat5	6.98132e-62	2.04788	0.623	0.163	1.29783e-57	C7_gdTcells
Il17rc	2.4145e-61	1.86251	0.116	0.002	4.48855e-57	C7_gdTcells
Gm43445	3.75264e-61	2.47427	0.261	0.026	6.97616e-57	C7_gdTcells
Nhsl2	7.52497e-61	2.32243	0.221	0.017	1.39889e-56	C7_gdTcells
Selenop	9.99996e-61	2.0564	0.739	0.247	1.85899e-56	C7_gdTcells
Gcnt2	5.8931e-60	2.57576	0.211	0.016	1.09553e-55	C7_gdTcells
Plekhg1	7.48316e-60	1.81066	0.106	0.001	1.39112e-55	C7_gdTcells
Wls	9.34859e-59	2.17306	0.518	0.117	1.7379e-54	C7_gdTcells
C030034L19Rik	3.46402e-58	2.10259	0.196	0.013	6.4396e-54	C7_gdTcells
Irak3	2.66668e-57	2.19589	0.236	0.022	4.95736e-53	C7_gdTcells
Icos	2.13489e-56	1.90188	0.879	0.489	3.96876e-52	C7_gdTcells
Rnf144a	5.55136e-56	2.26754	0.482	0.106	1.032e-51	C7_gdTcells
Bcl2a1b	6.42016e-56	2.02038	0.734	0.266	1.19351e-51	C7_gdTcells
Lmna	6.56429e-56	1.97334	0.683	0.216	1.2203e-51	C7_gdTcells
Il2ra	7.66577e-56	1.68034	0.497	0.104	1.42507e-51	C7_gdTcells
Hbegf	1.04049e-53	2.50392	0.161	0.009	1.93427e-49	C7_gdTcells
St6galnac3	8.57771e-53	1.93261	0.467	0.101	1.5946e-48	C7_gdTcells
Ikzf3	4.26449e-52	1.75199	0.814	0.389	7.92769e-48	C7_gdTcells
Prrt1	7.76913e-52	2.16232	0.462	0.1	1.44428e-47	C7_gdTcells
Edaradd	1.84611e-51	2.24889	0.186	0.014	3.43191e-47	C7_gdTcells
Adam8	2.92765e-51	2.59009	0.271	0.035	5.4425e-47	C7_gdTcells
Fam129a	3.16851e-51	1.83408	0.668	0.227	5.89026e-47	C7_gdTcells
Adam12	4.97432e-51	2.07008	0.181	0.013	9.24726e-47	C7_gdTcells
Rnase4	1.66236e-49	1.93531	0.176	0.013	3.09032e-45	C7_gdTcells
Jaml	3.93565e-49	1.92608	0.568	0.163	7.31638e-45	C7_gdTcells
Fgl2	1.41467e-47	1.79081	0.598	0.177	2.62987e-43	C7_gdTcells
Cyp4f16	1.59335e-47	1.99708	0.166	0.012	2.96204e-43	C7_gdTcells
Myo1e	1.2549e-46	2.0951	0.362	0.07	2.33285e-42	C7_gdTcells
Klf4	1.75653e-46	2.49785	0.608	0.22	3.2654e-42	C7_gdTcells
2011-09-01	2.17078e-46	1.69357	0.779	0.368	4.03549e-42	C7_gdTcells
Cited4	1.67953e-44	1.92444	0.131	0.007	3.12225e-40	C7_gdTcells
Epas1	2.11337e-44	2.09866	0.322	0.057	3.92875e-40	C7_gdTcells
Laptm4b	3.74703e-44	1.94555	0.146	0.01	6.96573e-40	C7_gdTcells
Cd44	8.60649e-44	1.50176	0.834	0.421	1.59995e-39	C7_gdTcells
Slc16a6	1.04017e-43	2.08158	0.548	0.174	1.93368e-39	C7_gdTcells
Clnk	2.37467e-43	2.34862	0.166	0.014	4.41452e-39	C7_gdTcells
Apol7b	6.24056e-43	2.14987	0.156	0.012	1.16012e-38	C7_gdTcells
Il17rb	1.40412e-42	1.90887	0.186	0.018	2.61026e-38	C7_gdTcells
St3gal3	3.02649e-42	2.06563	0.176	0.017	5.62624e-38	C7_gdTcells
Ankrd6	3.16708e-42	1.53175	0.101	0.004	5.8876e-38	C7_gdTcells
Ncor1	5.23915e-42	1.03932	0.975	0.839	9.73959e-38	C7_gdTcells
Ccr4	1.38211e-41	1.77602	0.372	0.079	2.56935e-37	C7_gdTcells
Tnfrsf25	3.1737e-41	1.77406	0.382	0.082	5.89991e-37	C7_gdTcells
Card10	5.79433e-41	1.68378	0.101	0.004	1.07717e-36	C7_gdTcells
Il17f	5.83329e-41	2.84704	0.111	0.005	1.08441e-36	C7_gdTcells
Pi4k2a	1.41096e-40	1.74189	0.543	0.172	2.62298e-36	C7_gdTcells
Zfp516	1.28104e-39	1.98114	0.186	0.02	2.38145e-35	C7_gdTcells
Gpr183	2.23451e-39	1.21333	0.945	0.631	4.15395e-35	C7_gdTcells
Acsbg1	3.79149e-39	2.28451	0.447	0.128	7.04838e-35	C7_gdTcells
Atp2b1	9.29518e-39	1.15878	0.925	0.636	1.72797e-34	C7_gdTcells
Ppp1r3b	1.20805e-38	2.32164	0.246	0.039	2.24577e-34	C7_gdTcells
Smyd2	1.87739e-38	2.01345	0.291	0.055	3.49007e-34	C7_gdTcells
Adgrg5	1.25534e-37	1.74513	0.412	0.106	2.33368e-33	C7_gdTcells
Il12rb1	1.33528e-37	2.01203	0.271	0.048	2.48229e-33	C7_gdTcells
St3gal6	2.55538e-37	1.80538	0.543	0.183	4.75045e-33	C7_gdTcells
Rgcc	2.74869e-37	1.65197	0.794	0.429	5.10982e-33	C7_gdTcells
Ahnak	6.08217e-37	1.11772	0.965	0.69	1.13067e-32	C7_gdTcells
Nrip1	8.00986e-37	1.35266	0.859	0.529	1.48903e-32	C7_gdTcells
D16Ertd472e	1.45415e-36	1.42798	0.809	0.464	2.70327e-32	C7_gdTcells
Sptssa	8.97213e-36	1.73398	0.673	0.327	1.66792e-31	C7_gdTcells
Mdfic	1.55071e-35	1.66924	0.422	0.118	2.88277e-31	C7_gdTcells
Gm36723	2.05766e-35	2.54918	0.181	0.022	3.82518e-31	C7_gdTcells
Wdfy2	1.45006e-34	1.8856	0.271	0.052	2.69566e-30	C7_gdTcells
Jag1	1.70287e-34	1.82716	0.126	0.01	3.16564e-30	C7_gdTcells
Cerk	2.898e-34	1.74757	0.462	0.143	5.38739e-30	C7_gdTcells
Cd82	4.00625e-34	1.31166	0.804	0.445	7.44761e-30	C7_gdTcells
Arrb1	1.11478e-33	1.93657	0.337	0.079	2.07238e-29	C7_gdTcells
Tagln2	2.25616e-33	1.03822	0.975	0.755	4.19419e-29	C7_gdTcells
A130023I24Rik	2.34117e-33	1.70033	0.101	0.006	4.35223e-29	C7_gdTcells
Scpep1	3.52997e-33	2.43074	0.307	0.073	6.56221e-29	C7_gdTcells
Gabbr1	3.69759e-33	1.72053	0.447	0.134	6.87381e-29	C7_gdTcells
Slc27a6	6.26551e-33	1.70088	0.106	0.007	1.16476e-28	C7_gdTcells
Ppt2	1.42103e-32	1.81241	0.337	0.082	2.6417e-28	C7_gdTcells
Itgb5	1.74408e-32	1.63595	0.101	0.006	3.24224e-28	C7_gdTcells
Sla	2.75505e-32	1.40307	0.769	0.427	5.12163e-28	C7_gdTcells
Gpx1	1.34782e-31	1.35779	0.804	0.503	2.5056e-27	C7_gdTcells
Kcnmb4	2.69504e-31	1.60315	0.221	0.037	5.01007e-27	C7_gdTcells
Psap	3.01131e-31	1.16722	0.854	0.556	5.59803e-27	C7_gdTcells
Qpct	3.25792e-31	1.83069	0.196	0.029	6.05647e-27	C7_gdTcells
Plekho2	2.8556e-30	1.62117	0.487	0.174	5.30856e-26	C7_gdTcells
Nebl	2.99084e-30	1.70348	0.302	0.07	5.55998e-26	C7_gdTcells
Smpdl3a	5.73587e-30	1.39518	0.709	0.359	1.0663e-25	C7_gdTcells
Kctd12	3.42465e-29	1.60114	0.457	0.153	6.36643e-25	C7_gdTcells
Rarg	1.7561e-28	1.73394	0.322	0.082	3.26458e-24	C7_gdTcells
Hsp90b1	2.1537e-28	1.15167	0.925	0.753	4.00373e-24	C7_gdTcells
Slc6a13	7.48503e-28	1.53639	0.126	0.013	1.39147e-23	C7_gdTcells
Nr4a1	9.00849e-28	1.42852	0.744	0.431	1.67468e-23	C7_gdTcells
Camk2n1	1.15745e-27	1.71359	0.322	0.085	2.15171e-23	C7_gdTcells
Gclc	1.28699e-27	1.81696	0.447	0.163	2.39252e-23	C7_gdTcells
Samsn1	1.89477e-27	1.00551	0.839	0.536	3.52238e-23	C7_gdTcells
Frmd4a	1.96797e-27	1.83424	0.186	0.03	3.65845e-23	C7_gdTcells
Cish	2.49483e-27	1.37038	0.447	0.15	4.63788e-23	C7_gdTcells
Tob2	3.39228e-27	1.4163	0.729	0.428	6.30626e-23	C7_gdTcells
Cass4	5.06384e-27	1.75769	0.141	0.018	9.41367e-23	C7_gdTcells
Atp2b4	5.26942e-27	1.44648	0.573	0.253	9.79586e-23	C7_gdTcells
Sdc4	6.46184e-27	1.48495	0.206	0.037	1.20126e-22	C7_gdTcells
Rexo2	1.03202e-26	1.18147	0.769	0.457	1.91852e-22	C7_gdTcells
Socs2	1.74746e-26	1.54434	0.261	0.06	3.24854e-22	C7_gdTcells
Cwc25	1.93617e-26	2.17095	0.523	0.228	3.59933e-22	C7_gdTcells
Lgals3bp	2.05739e-26	1.35993	0.633	0.303	3.82469e-22	C7_gdTcells
Lrrc25	2.14555e-26	1.35096	0.101	0.009	3.98858e-22	C7_gdTcells
Irak2	5.2593e-26	1.46832	0.392	0.124	9.77703e-22	C7_gdTcells
5830444B04Rik	6.85388e-26	1.58056	0.126	0.014	1.27414e-21	C7_gdTcells
Fah	1.09084e-25	1.62933	0.111	0.011	2.02787e-21	C7_gdTcells
Atf6	1.21208e-25	1.75767	0.332	0.099	2.25325e-21	C7_gdTcells
Itga5	1.26695e-25	1.58337	0.111	0.011	2.35525e-21	C7_gdTcells
Cd164	1.50832e-25	1.17512	0.784	0.534	2.80397e-21	C7_gdTcells
Znrf1	1.59313e-25	1.11007	0.729	0.38	2.96164e-21	C7_gdTcells
Mtss1	1.76836e-25	1.48853	0.332	0.092	3.28739e-21	C7_gdTcells
Nr4a3	2.18495e-25	1.34412	0.518	0.209	4.06181e-21	C7_gdTcells
Dock5	3.46059e-25	1.87613	0.271	0.069	6.43324e-21	C7_gdTcells
Bcl2a1d	3.87332e-25	1.76541	0.387	0.13	7.20049e-21	C7_gdTcells
Gm15655	5.37499e-25	1.55385	0.161	0.025	9.99211e-21	C7_gdTcells
Gpr65	1.47889e-24	1.6374	0.643	0.359	2.74927e-20	C7_gdTcells
Eprs	1.95336e-24	1.1832	0.749	0.429	3.6313e-20	C7_gdTcells
Chdh	4.13238e-24	1.40487	0.116	0.013	7.6821e-20	C7_gdTcells
B3galt2	5.96806e-24	1.77218	0.111	0.012	1.10946e-19	C7_gdTcells
Ifngr2	7.79076e-24	1.25329	0.427	0.147	1.4483e-19	C7_gdTcells
Fosb	8.36669e-24	1.17021	0.668	0.363	1.55537e-19	C7_gdTcells
Plin3	9.75264e-24	1.66018	0.322	0.097	1.81302e-19	C7_gdTcells
Xkr6	1.0695e-23	1.4633	0.116	0.013	1.98821e-19	C7_gdTcells
Cers4	1.87543e-23	1.35221	0.523	0.224	3.48643e-19	C7_gdTcells
Rara	1.93243e-23	1.26143	0.497	0.2	3.59239e-19	C7_gdTcells
Tnf	5.56938e-23	1.434	0.291	0.08	1.03535e-18	C7_gdTcells
Acpp	7.00979e-23	1.60089	0.201	0.042	1.30312e-18	C7_gdTcells
Gm17745	8.46256e-23	1.67327	0.251	0.063	1.57319e-18	C7_gdTcells
Smco4	1.47358e-22	1.19491	0.492	0.2	2.73938e-18	C7_gdTcells
Tmem154	1.65763e-22	1.377	0.477	0.191	3.08154e-18	C7_gdTcells
Eif4e3	1.80505e-22	1.70584	0.291	0.085	3.35558e-18	C7_gdTcells
Gnaq	1.9427e-22	1.48843	0.216	0.048	3.61149e-18	C7_gdTcells
Galnt1	2.42614e-22	1.2029	0.668	0.386	4.5102e-18	C7_gdTcells
Nudt4	2.7142e-22	1.52142	0.528	0.251	5.0457e-18	C7_gdTcells
Cdc42ep3	3.44706e-22	1.26843	0.548	0.256	6.40809e-18	C7_gdTcells
Gm45606	3.51625e-22	1.50536	0.146	0.023	6.53671e-18	C7_gdTcells
Itgae	4.55098e-22	1.4092	0.322	0.097	8.46026e-18	C7_gdTcells
Lysmd2	5.06143e-22	1.65587	0.271	0.075	9.40921e-18	C7_gdTcells
Slc38a1	5.59846e-22	1.07394	0.754	0.489	1.04075e-17	C7_gdTcells
Agtrap	7.88416e-22	1.51591	0.322	0.101	1.46566e-17	C7_gdTcells
Diaph1	1.42555e-21	1.00727	0.844	0.622	2.6501e-17	C7_gdTcells
Cd93	1.4859e-21	1.62489	0.106	0.012	2.76228e-17	C7_gdTcells
Grasp	2.67323e-21	1.53522	0.186	0.039	4.96953e-17	C7_gdTcells
Slc25a24	2.77481e-21	1.53882	0.357	0.126	5.15838e-17	C7_gdTcells
Rnf43	3.56802e-21	1.70125	0.221	0.054	6.63294e-17	C7_gdTcells
Slc22a15	3.92909e-21	1.83274	0.211	0.05	7.30417e-17	C7_gdTcells
Comt	4.12058e-21	1.46721	0.402	0.155	7.66015e-17	C7_gdTcells
Fos	5.92024e-21	1.11954	0.824	0.627	1.10057e-16	C7_gdTcells
Dennd4c	9.32694e-21	1.40344	0.452	0.191	1.73388e-16	C7_gdTcells
Plk3	9.90576e-21	1.52175	0.302	0.094	1.84148e-16	C7_gdTcells
Coro2a	1.27259e-20	1.3918	0.402	0.154	2.36574e-16	C7_gdTcells
Cd40lg	1.56072e-20	1.81978	0.347	0.124	2.90138e-16	C7_gdTcells
Ppp1r11	1.63312e-20	1.11874	0.688	0.406	3.03596e-16	C7_gdTcells
Cebpb	2.00006e-20	1.64244	0.538	0.276	3.7181e-16	C7_gdTcells
Ap3s1	2.66777e-20	1.17183	0.538	0.252	4.95939e-16	C7_gdTcells
Bik	2.78751e-20	1.47533	0.126	0.019	5.18199e-16	C7_gdTcells
Atf3	3.04056e-20	1.95599	0.231	0.061	5.6524e-16	C7_gdTcells
1810058I24Rik	6.22619e-20	1.05953	0.724	0.443	1.15745e-15	C7_gdTcells
Ell2	1.18926e-19	1.47457	0.276	0.083	2.21084e-15	C7_gdTcells
Ssbp3	1.66522e-19	1.12515	0.618	0.343	3.09565e-15	C7_gdTcells
Man2a2	1.68069e-19	1.37229	0.412	0.165	3.1244e-15	C7_gdTcells
Rab4a	1.82934e-19	1.43921	0.266	0.078	3.40075e-15	C7_gdTcells
Mex3c	1.85296e-19	1.38522	0.362	0.133	3.44466e-15	C7_gdTcells
Lpcat3	1.93494e-19	1.5269	0.352	0.132	3.59705e-15	C7_gdTcells
Irs2	2.48721e-19	1.39552	0.427	0.173	4.62372e-15	C7_gdTcells
Tnfsf11	2.54813e-19	1.46805	0.256	0.074	4.73698e-15	C7_gdTcells
Tor1aip1	3.29286e-19	1.00416	0.729	0.446	6.12142e-15	C7_gdTcells
Sema4b	3.59772e-19	1.5541	0.211	0.053	6.68816e-15	C7_gdTcells
Olfr60	4.21318e-19	1.20925	0.101	0.013	7.83231e-15	C7_gdTcells
Fosl2	5.71562e-19	1.11457	0.688	0.399	1.06253e-14	C7_gdTcells
Tdrkh	5.75002e-19	1.22804	0.131	0.022	1.06893e-14	C7_gdTcells
Crmp1	1.40847e-18	1.63923	0.241	0.069	2.61834e-14	C7_gdTcells
Uhrf1bp1l	1.52918e-18	1.24966	0.472	0.215	2.84274e-14	C7_gdTcells
Mrps5	1.8065e-18	1.1858	0.558	0.277	3.35829e-14	C7_gdTcells
Rnf19b	2.17114e-18	1.33238	0.472	0.222	4.03615e-14	C7_gdTcells
Prkx	2.5367e-18	1.09672	0.533	0.257	4.71572e-14	C7_gdTcells
Lrrc8b	2.88121e-18	1.41049	0.211	0.055	5.35617e-14	C7_gdTcells
Mib1	3.53571e-18	1.17489	0.342	0.121	6.57289e-14	C7_gdTcells
Osbpl3	5.51859e-18	1.54244	0.337	0.129	1.02591e-13	C7_gdTcells
Npnt	6.06395e-18	1.56884	0.116	0.018	1.12729e-13	C7_gdTcells
Plekhf1	1.90956e-17	1.51733	0.106	0.016	3.54986e-13	C7_gdTcells
Fam110a	2.44193e-17	1.41151	0.286	0.097	4.53955e-13	C7_gdTcells
Man1c1	3.46394e-17	1.55058	0.116	0.019	6.43947e-13	C7_gdTcells
Uhrf2	6.1285e-17	1.10703	0.658	0.424	1.13929e-12	C7_gdTcells
Sytl1	8.75867e-17	1.59073	0.246	0.077	1.62824e-12	C7_gdTcells
Clcn3	1.11584e-16	1.06017	0.583	0.304	2.07434e-12	C7_gdTcells
Acsl4	1.30699e-16	1.20309	0.497	0.256	2.42969e-12	C7_gdTcells
Dexi	1.36068e-16	1.32678	0.251	0.078	2.52951e-12	C7_gdTcells
Isoc1	1.42165e-16	1.30249	0.412	0.185	2.64285e-12	C7_gdTcells
Plin2	1.57953e-16	1.65409	0.241	0.076	2.93635e-12	C7_gdTcells
Cry1	1.61051e-16	1.41735	0.307	0.112	2.99394e-12	C7_gdTcells
Sema4f	1.83309e-16	1.40069	0.191	0.049	3.40772e-12	C7_gdTcells
Spock2	1.97404e-16	1.87718	0.146	0.031	3.66974e-12	C7_gdTcells
Acot7	2.15523e-16	1.25442	0.477	0.24	4.00658e-12	C7_gdTcells
Cpd	3.64083e-16	1.28566	0.246	0.077	6.7683e-12	C7_gdTcells
Gm50012	3.77842e-16	1.53799	0.196	0.053	7.02408e-12	C7_gdTcells
Marveld1	4.70338e-16	1.47789	0.196	0.053	8.74358e-12	C7_gdTcells
Irf4	9.93428e-16	1.95113	0.226	0.071	1.84678e-11	C7_gdTcells
Cbarp	1.00892e-15	1.30597	0.216	0.064	1.87557e-11	C7_gdTcells
Tiparp	1.01943e-15	1.51047	0.417	0.198	1.89513e-11	C7_gdTcells
Mppe1	2.01566e-15	1.01914	0.462	0.222	3.74711e-11	C7_gdTcells
Cmtm7	2.18959e-15	1.00236	0.638	0.373	4.07044e-11	C7_gdTcells
Eya2	4.37055e-15	1.36344	0.166	0.042	8.12485e-11	C7_gdTcells
Csrnp1	5.66836e-15	1.25632	0.432	0.208	1.05375e-10	C7_gdTcells
Cep170	1.00687e-14	1.36862	0.271	0.099	1.87177e-10	C7_gdTcells
Ctnna1	1.3168e-14	1.14815	0.347	0.144	2.44793e-10	C7_gdTcells
Krt10	1.3249e-14	1.39465	0.126	0.026	2.463e-10	C7_gdTcells
Tmem273	1.93356e-14	1.56075	0.111	0.021	3.59449e-10	C7_gdTcells
Hnrnpll	2.66209e-14	1.28766	0.352	0.155	4.94883e-10	C7_gdTcells
Anxa1	3.06681e-14	1.36918	0.186	0.053	5.70119e-10	C7_gdTcells
Egln3	3.46572e-14	1.20492	0.141	0.032	6.44278e-10	C7_gdTcells
Lgals3	3.836e-14	1.50693	0.432	0.215	7.13112e-10	C7_gdTcells
Entpd7	4.42934e-14	1.34838	0.186	0.054	8.23414e-10	C7_gdTcells
Fam160a2	6.0603e-14	1.16405	0.246	0.084	1.12661e-09	C7_gdTcells
Paox	7.37018e-14	1.20584	0.136	0.032	1.37012e-09	C7_gdTcells
Galm	9.20879e-14	1.3206	0.181	0.052	1.71191e-09	C7_gdTcells
Itgb3	9.30487e-14	1.12315	0.302	0.117	1.72977e-09	C7_gdTcells
Pik3ap1	1.70497e-13	1.56662	0.191	0.06	3.16954e-09	C7_gdTcells
Tiam1	1.76165e-13	1.01286	0.231	0.077	3.2749e-09	C7_gdTcells
Espn	3.05289e-13	1.32761	0.126	0.028	5.67531e-09	C7_gdTcells
Ier5l	6.26421e-13	1.58226	0.231	0.084	1.16452e-08	C7_gdTcells
Pard3	9.30531e-13	1.38241	0.106	0.021	1.72986e-08	C7_gdTcells
Nfkbid	9.90014e-13	1.08175	0.427	0.219	1.84044e-08	C7_gdTcells
Crem	1.10934e-12	1.09287	0.503	0.282	2.06226e-08	C7_gdTcells
Cnnm2	1.19639e-12	1.30712	0.116	0.026	2.2241e-08	C7_gdTcells
Xlr4c	2.60356e-12	1.15901	0.256	0.098	4.84003e-08	C7_gdTcells
Rnh1	4.16534e-12	1.11678	0.427	0.227	7.74338e-08	C7_gdTcells
Dhrs3	4.76505e-12	1.25049	0.141	0.038	8.85824e-08	C7_gdTcells
Pgm2l1	6.11387e-12	1.11892	0.337	0.153	1.13657e-07	C7_gdTcells
Hs2st1	6.58533e-12	1.14497	0.216	0.076	1.22421e-07	C7_gdTcells
Nedd4	8.21254e-12	1.00887	0.327	0.148	1.52671e-07	C7_gdTcells
Fem1c	8.30443e-12	1.15142	0.352	0.17	1.54379e-07	C7_gdTcells
Ahr	8.56228e-12	1.23156	0.322	0.145	1.59173e-07	C7_gdTcells
Parp1	8.73517e-12	1.29929	0.427	0.24	1.62387e-07	C7_gdTcells
Mapk6	9.18452e-12	1.16337	0.367	0.185	1.7074e-07	C7_gdTcells
Daam1	9.71209e-12	1.27595	0.206	0.072	1.80548e-07	C7_gdTcells
Cdkn1a	1.19159e-11	1.49667	0.276	0.121	2.21516e-07	C7_gdTcells
Dhcr24	2.72274e-11	1.3307	0.191	0.067	5.06158e-07	C7_gdTcells
Trio	2.75939e-11	1.16652	0.201	0.069	5.1297e-07	C7_gdTcells
Gm28875	2.87011e-11	1.192	0.181	0.06	5.33554e-07	C7_gdTcells
Cstb	3.34837e-11	1.26221	0.467	0.274	6.22462e-07	C7_gdTcells
Lipo3	4.31971e-11	1.13132	0.106	0.024	8.03035e-07	C7_gdTcells
Slc37a3	4.65583e-11	1.12869	0.266	0.11	8.65519e-07	C7_gdTcells
Naga	4.96091e-11	1.33351	0.146	0.043	9.22234e-07	C7_gdTcells
Fam214b	5.63844e-11	1.19481	0.131	0.035	1.04819e-06	C7_gdTcells
Cdon	6.27105e-11	1.17429	0.186	0.063	1.16579e-06	C7_gdTcells
Nfic	6.28083e-11	1.26336	0.322	0.156	1.16761e-06	C7_gdTcells
Cd79b	6.70952e-11	1.47962	0.171	0.057	1.2473e-06	C7_gdTcells
Tnfsf14	9.09868e-11	1.01106	0.136	0.038	1.69145e-06	C7_gdTcells
Etv6	1.12984e-10	1.16982	0.322	0.154	2.10038e-06	C7_gdTcells
Ppm1k	1.16458e-10	1.19048	0.276	0.121	2.16495e-06	C7_gdTcells
Dusp3	1.7209e-10	1.0531	0.111	0.027	3.19915e-06	C7_gdTcells
Nr1d2	1.88664e-10	1.00931	0.226	0.086	3.50727e-06	C7_gdTcells
Atp8a1	1.93834e-10	1.16834	0.332	0.164	3.60338e-06	C7_gdTcells
Frmd4b	2.09377e-10	1.05316	0.281	0.125	3.89233e-06	C7_gdTcells
Notch2	3.129e-10	1.10186	0.286	0.132	5.81682e-06	C7_gdTcells
Dhx37	3.22473e-10	1.21786	0.161	0.053	5.99478e-06	C7_gdTcells
Tspan2	6.37174e-10	1.24452	0.111	0.029	1.18451e-05	C7_gdTcells
Spty2d1	1.10383e-09	1.12061	0.528	0.34	2.05203e-05	C7_gdTcells
Slc16a10	1.20397e-09	1.24443	0.121	0.034	2.23819e-05	C7_gdTcells
Gbp6	1.45009e-09	1.24462	0.291	0.141	2.69572e-05	C7_gdTcells
Tcn2	2.2403e-09	1.13952	0.121	0.035	4.16472e-05	C7_gdTcells
Antxr2	2.31855e-09	1.07089	0.261	0.118	4.31018e-05	C7_gdTcells
Arntl	2.79363e-09	1.11949	0.261	0.12	5.19335e-05	C7_gdTcells
Chst11	3.0743e-09	1.18292	0.191	0.075	5.71512e-05	C7_gdTcells
Serpinb6a	3.09923e-09	1.12031	0.241	0.107	5.76147e-05	C7_gdTcells
Cd72	3.92981e-09	1.24551	0.181	0.069	7.30551e-05	C7_gdTcells
Ttbk2	3.98482e-09	1.06611	0.101	0.026	7.40777e-05	C7_gdTcells
Syne3	4.16622e-09	1.22696	0.146	0.049	7.74501e-05	C7_gdTcells
Hilpda	4.55787e-09	1.10287	0.276	0.134	8.47308e-05	C7_gdTcells
Akr1c13	7.40028e-09	1.12645	0.161	0.057	0.000137571	C7_gdTcells
Mthfs	7.46974e-09	1.16222	0.211	0.09	0.000138862	C7_gdTcells
P2rx7	9.0974e-09	1.07831	0.196	0.08	0.000169121	C7_gdTcells
Arhgap26	9.49542e-09	1.00196	0.281	0.136	0.00017652	C7_gdTcells
Stx1a	1.00367e-08	1.01699	0.121	0.036	0.000186583	C7_gdTcells
Nfil3	1.01554e-08	1.10968	0.226	0.098	0.000188789	C7_gdTcells
Mogs	1.1482e-08	1.04206	0.286	0.145	0.00021345	C7_gdTcells
Synj2	1.15429e-08	1.05814	0.136	0.044	0.000214582	C7_gdTcells
Tex2	1.36012e-08	1.17959	0.186	0.074	0.000252846	C7_gdTcells
4930503L19Rik	3.33926e-08	1.09656	0.216	0.097	0.000620768	C7_gdTcells
Mmd	5.40078e-08	1.00544	0.221	0.1	0.00100401	C7_gdTcells
Myadm	6.30239e-08	1.11759	0.196	0.085	0.00117161	C7_gdTcells
Bri3bp	6.31543e-08	1.05114	0.246	0.122	0.00117404	C7_gdTcells
Phactr2	7.38397e-08	1.0843	0.136	0.048	0.00137268	C7_gdTcells
Gpr34	8.48166e-08	1.07967	0.106	0.032	0.00157674	C7_gdTcells
Enpp4	1.70015e-07	1.03788	0.186	0.079	0.00316057	C7_gdTcells
Sdf2l1	1.84888e-07	1.03135	0.291	0.163	0.00343707	C7_gdTcells
Rhoq	2.58871e-07	1.05251	0.146	0.056	0.00481242	C7_gdTcells
Agpat4	2.90823e-07	1.15824	0.286	0.161	0.00540639	C7_gdTcells
Dst	3.26558e-07	1.0203	0.116	0.039	0.00607071	C7_gdTcells
Evi2a	3.75022e-07	1.0892	0.226	0.111	0.00697165	C7_gdTcells
Arg1	0	5.84044	0.711	0.01	0	C8_MAIT
Il1rl1	0	5.44196	0.896	0.032	0	C8_MAIT
Ccdc184	7.9204e-302	4.85178	0.481	0.002	1.4724e-297	C8_MAIT
Stab2	1.06391e-273	5.41478	0.496	0.005	1.9778e-269	C8_MAIT
Kit	4.26316e-256	4.92285	0.578	0.014	7.92522e-252	C8_MAIT
Hlf	2.26981e-254	4.78493	0.689	0.026	4.21957e-250	C8_MAIT
Ptgir	2.92497e-252	4.35394	0.519	0.009	5.43753e-248	C8_MAIT
Rnf128	3.98043e-252	4.48375	0.444	0.004	7.39961e-248	C8_MAIT
Slc7a8	1.71145e-242	4.03477	0.378	0.001	3.18159e-238	C8_MAIT
Olfr1259	5.57727e-231	4.37016	0.43	0.005	1.03681e-226	C8_MAIT
Hs3st1	3.72509e-207	4.29827	0.333	0.002	6.92494e-203	C8_MAIT
Sdc4	2.06806e-202	4.30982	0.585	0.024	3.84453e-198	C8_MAIT
Lpcat2	7.52799e-194	4.11629	0.489	0.015	1.39945e-189	C8_MAIT
Rab27b	1.06736e-186	3.62521	0.304	0.002	1.98423e-182	C8_MAIT
Cntn1	1.25853e-180	3.68069	0.289	0.001	2.33961e-176	C8_MAIT
Vipr2	3.7631e-171	3.97659	0.304	0.003	6.99561e-167	C8_MAIT
Pard3	6.72131e-170	3.91713	0.4	0.01	1.24949e-165	C8_MAIT
Csf2	9.91772e-163	4.88656	0.296	0.003	1.8437e-158	C8_MAIT
Klf5	3.53106e-162	3.81731	0.274	0.002	6.56423e-158	C8_MAIT
Pcsk1	6.90773e-161	4.13805	0.363	0.008	1.28415e-156	C8_MAIT
Il5	1.91995e-160	4.54501	0.259	0.001	3.56918e-156	C8_MAIT
Rgs18	2.1936e-156	3.60872	0.311	0.005	4.0779e-152	C8_MAIT
Alox5	1.604e-154	3.67609	0.274	0.003	2.98184e-150	C8_MAIT
Ccl1	7.71402e-154	5.77181	0.341	0.007	1.43404e-149	C8_MAIT
Trdv4	1.26396e-141	2.66792	0.459	0.021	2.34971e-137	C8_MAIT
Bmp2	6.76143e-139	3.88481	0.2	0	1.25695e-134	C8_MAIT
Ltb4r1	5.11044e-137	3.85353	0.63	0.056	9.5003e-133	C8_MAIT
Ptpn13	5.62994e-136	4.73007	0.659	0.066	1.04661e-131	C8_MAIT
Lif	1.11132e-134	4.61591	0.37	0.013	2.06593e-130	C8_MAIT
Hes1	3.37411e-134	5.23277	0.348	0.011	6.27247e-130	C8_MAIT
Thsd4	1.28945e-133	3.00058	0.2	0	2.39708e-129	C8_MAIT
Cysltr1	2.84887e-128	3.59006	0.481	0.03	5.29605e-124	C8_MAIT
Prnp	7.14443e-126	4.11518	0.437	0.025	1.32815e-121	C8_MAIT
Pparg	4.38588e-124	3.1978	0.252	0.004	8.15335e-120	C8_MAIT
Il2ra	6.54289e-123	3.26732	0.763	0.101	1.21632e-118	C8_MAIT
Ccr8	1.71905e-121	3.6982	0.43	0.025	3.19572e-117	C8_MAIT
Sema6d	1.43439e-120	3.47644	0.43	0.025	2.66653e-116	C8_MAIT
Cd81	8.13687e-116	3.571	0.444	0.029	1.51264e-111	C8_MAIT
Npnt	1.19382e-114	3.25931	0.319	0.012	2.21932e-110	C8_MAIT
Calca	8.69162e-109	4.67471	0.244	0.005	1.61577e-104	C8_MAIT
Apbb2	2.60371e-106	3.17885	0.296	0.011	4.8403e-102	C8_MAIT
Plod2	1.24532e-105	3.31589	0.326	0.015	2.31505e-101	C8_MAIT
Pxdc1	1.31147e-105	3.02296	0.504	0.042	2.43802e-101	C8_MAIT
Cd200r1	1.74382e-104	3.41677	0.533	0.053	3.24176e-100	C8_MAIT
Areg	1.59212e-99	4.51746	0.43	0.033	2.95975e-95	C8_MAIT
Fgl2	4.28301e-94	3.21724	0.83	0.176	7.96211e-90	C8_MAIT
Plxdc2	4.20767e-93	3.3181	0.281	0.012	7.82205e-89	C8_MAIT
Pde7b	2.90023e-91	2.6428	0.163	0.002	5.39152e-87	C8_MAIT
Igsf5	7.59145e-91	2.65023	0.178	0.003	1.41125e-86	C8_MAIT
Il13	3.25075e-88	3.88286	0.141	0.001	6.04315e-84	C8_MAIT
Slc6a13	4.36664e-87	3.10571	0.252	0.01	8.11758e-83	C8_MAIT
Gata3	2.80166e-84	3.18186	0.956	0.393	5.20828e-80	C8_MAIT
Flrt2	8.62747e-83	2.95041	0.126	0	1.60385e-78	C8_MAIT
Dach2	9.12693e-83	2.63205	0.126	0	1.6967e-78	C8_MAIT
Scn1b	1.9815e-82	2.75228	0.185	0.004	3.68361e-78	C8_MAIT
Fbxl21	2.53953e-81	2.59177	0.148	0.002	4.72099e-77	C8_MAIT
Grin2d	1.78471e-78	2.45485	0.163	0.003	3.31778e-74	C8_MAIT
Furin	5.71909e-77	4.21799	0.815	0.233	1.06318e-72	C8_MAIT
Nrgn	8.08334e-76	3.19072	0.319	0.023	1.50269e-71	C8_MAIT
Ffar2	2.20579e-74	3.18613	0.222	0.009	4.10057e-70	C8_MAIT
Il17rb	1.42361e-73	2.96808	0.281	0.018	2.64649e-69	C8_MAIT
Tmem176a	1.92986e-73	2.30754	0.615	0.096	3.5876e-69	C8_MAIT
Samsn1	4.55874e-73	2.60529	0.985	0.536	8.4747e-69	C8_MAIT
Amph	1.37776e-72	2.36776	0.111	0	2.56125e-68	C8_MAIT
Egr3	7.10701e-72	3.89743	0.407	0.045	1.32119e-67	C8_MAIT
Specc1	1.01712e-71	3.06099	0.222	0.01	1.89082e-67	C8_MAIT
Gm20627	3.21261e-71	2.2608	0.156	0.003	5.97224e-67	C8_MAIT
Camk2n1	3.01526e-70	2.66252	0.533	0.081	5.60537e-66	C8_MAIT
Ccr2	1.09618e-68	3.02907	0.77	0.209	2.0378e-64	C8_MAIT
Cpa3	4.34668e-68	2.76686	0.111	0.001	8.08049e-64	C8_MAIT
Ar	8.43626e-66	2.78427	0.719	0.175	1.5683e-61	C8_MAIT
Il9r	1.58143e-65	2.82496	0.267	0.018	2.93988e-61	C8_MAIT
1700113H08Rik	1.31848e-64	2.52732	0.148	0.004	2.45106e-60	C8_MAIT
St5	7.32768e-64	2.64556	0.126	0.002	1.36222e-59	C8_MAIT
Tmem176b	7.98226e-64	2.25383	0.615	0.112	1.4839e-59	C8_MAIT
Frmd4b	5.33915e-62	3.06364	0.578	0.116	9.92548e-58	C8_MAIT
Rora	1.77156e-61	2.50959	0.822	0.275	3.29333e-57	C8_MAIT
Stxbp6	1.44512e-60	2.31375	0.111	0.001	2.68647e-56	C8_MAIT
Gm6213	3.65327e-60	2.48312	0.148	0.004	6.79143e-56	C8_MAIT
Mdfic	1.07525e-59	3.33603	0.563	0.119	1.99889e-55	C8_MAIT
Bace2	3.26876e-59	2.18287	0.104	0.001	6.07663e-55	C8_MAIT
Rasgrp4	2.2013e-58	2.9585	0.274	0.023	4.09223e-54	C8_MAIT
Fosb	3.04041e-57	3.25561	0.837	0.362	5.65212e-53	C8_MAIT
Itm2b	2.57568e-56	1.55531	0.985	0.901	4.78818e-52	C8_MAIT
Cxcr6	1.05978e-55	2.11659	0.837	0.271	1.97012e-51	C8_MAIT
Gcnt1	2.0669e-55	2.93927	0.341	0.04	3.84237e-51	C8_MAIT
Anxa1	7.04539e-55	2.5795	0.37	0.048	1.30974e-50	C8_MAIT
Ramp1	6.28337e-54	2.23134	0.733	0.218	1.16808e-49	C8_MAIT
Cish	1.94426e-53	2.67114	0.615	0.149	3.61439e-49	C8_MAIT
Epas1	2.33316e-53	2.96553	0.4	0.059	4.33734e-49	C8_MAIT
Tnfrsf11a	9.97414e-52	2.10294	0.111	0.002	1.85419e-47	C8_MAIT
Lmo4	1.51286e-51	2.6037	0.793	0.302	2.81241e-47	C8_MAIT
Mns1	4.83687e-51	3.00118	0.548	0.129	8.99174e-47	C8_MAIT
Il2	5.1297e-51	3.33154	0.259	0.024	9.53612e-47	C8_MAIT
Serinc3	5.98077e-50	2.01666	0.956	0.618	1.11182e-45	C8_MAIT
Nav2	3.27508e-49	2.72425	0.37	0.054	6.08838e-45	C8_MAIT
Nedd4	9.6652e-49	2.75439	0.563	0.142	1.79676e-44	C8_MAIT
Rbpj	1.45603e-48	2.11881	0.837	0.363	2.70677e-44	C8_MAIT
Asb2	1.85492e-48	2.76184	0.296	0.034	3.4483e-44	C8_MAIT
Krt80	7.55728e-48	2.50807	0.141	0.006	1.4049e-43	C8_MAIT
Chn2	7.60947e-47	2.49337	0.467	0.093	1.4146e-42	C8_MAIT
Myadm	9.81789e-47	2.85135	0.422	0.077	1.82515e-42	C8_MAIT
Spry1	4.59271e-46	2.24438	0.244	0.023	8.53784e-42	C8_MAIT
Icosl	3.26894e-45	2.63519	0.244	0.024	6.07697e-41	C8_MAIT
Bmp7	3.5375e-45	2.57449	0.304	0.038	6.57621e-41	C8_MAIT
Mpped2	6.10703e-45	2.09389	0.104	0.003	1.1353e-40	C8_MAIT
Ern1	6.79979e-44	2.86808	0.348	0.054	1.26408e-39	C8_MAIT
Nfkbiz	7.08439e-44	2.6699	0.77	0.333	1.31699e-39	C8_MAIT
Csf1	3.6083e-43	2.46248	0.207	0.018	6.70783e-39	C8_MAIT
Ctla2a	5.80886e-43	2.17778	0.896	0.439	1.07987e-38	C8_MAIT
Chdh	7.38448e-43	2.25663	0.178	0.012	1.37277e-38	C8_MAIT
Rarg	8.5656e-42	2.28046	0.422	0.083	1.59234e-37	C8_MAIT
Tmem273	2.56782e-41	2.31251	0.207	0.019	4.77358e-37	C8_MAIT
Ahcyl2	3.22749e-41	2.46994	0.652	0.235	5.99991e-37	C8_MAIT
Gadd45b	6.64417e-41	3.17216	0.719	0.31	1.23515e-36	C8_MAIT
Plscr1	8.25048e-41	2.56266	0.393	0.075	1.53376e-36	C8_MAIT
P2ry1	2.40311e-40	2.39051	0.126	0.006	4.46738e-36	C8_MAIT
Zfp36l1	5.07824e-40	2.0962	0.933	0.733	9.44045e-36	C8_MAIT
Adam12	5.89674e-40	2.21088	0.193	0.016	1.0962e-35	C8_MAIT
Jcad	4.24624e-39	1.95214	0.104	0.004	7.89375e-35	C8_MAIT
Tspan32	6.39463e-39	1.96886	0.689	0.247	1.18876e-34	C8_MAIT
Nfkbid	2.13308e-38	2.3514	0.63	0.214	3.9654e-34	C8_MAIT
Aff4	2.60418e-38	2.20414	0.756	0.374	4.84117e-34	C8_MAIT
Gpr34	1.24291e-37	2.44345	0.237	0.028	2.31057e-33	C8_MAIT
Shtn1	8.62567e-37	2.14395	0.126	0.007	1.60351e-32	C8_MAIT
Dkk3	5.75111e-36	2.5838	0.178	0.016	1.06913e-31	C8_MAIT
S100a4	5.9941e-36	1.30228	0.881	0.382	1.1143e-31	C8_MAIT
Tiam1	2.57821e-35	2.31024	0.37	0.074	4.7929e-31	C8_MAIT
St6galnac3	3.77987e-35	2.28955	0.444	0.11	7.02678e-31	C8_MAIT
Cnnm2	3.03429e-34	2.33069	0.207	0.023	5.64075e-30	C8_MAIT
Nrip1	3.13861e-34	1.71276	0.874	0.535	5.83467e-30	C8_MAIT
Inpp4b	6.3855e-33	1.63206	0.852	0.473	1.18706e-28	C8_MAIT
Cd44	7.12804e-33	1.64161	0.815	0.43	1.3251e-28	C8_MAIT
Rgs2	5.68276e-32	2.11903	0.867	0.619	1.05643e-27	C8_MAIT
2008-09-01	1.06875e-31	2.29379	0.215	0.027	1.9868e-27	C8_MAIT
Coro2a	1.16528e-31	2.20948	0.504	0.155	2.16625e-27	C8_MAIT
Cd82	5.06224e-31	1.68667	0.822	0.452	9.4107e-27	C8_MAIT
Ly6e	5.11527e-31	1.08051	0.97	0.887	9.50929e-27	C8_MAIT
Bhlhe40	5.28677e-31	2.40719	0.593	0.23	9.8281e-27	C8_MAIT
Naip5	5.416e-31	2.13074	0.133	0.01	1.00683e-26	C8_MAIT
Lmna	1.73862e-30	1.83556	0.622	0.228	3.2321e-26	C8_MAIT
Podnl1	1.92142e-30	2.30722	0.393	0.095	3.57192e-26	C8_MAIT
Calcrl	6.27836e-30	2.27688	0.37	0.086	1.16715e-25	C8_MAIT
Id2	2.60875e-29	1.66577	0.822	0.494	4.84966e-25	C8_MAIT
She	6.21568e-29	2.07267	0.133	0.011	1.15549e-24	C8_MAIT
Gm38405	7.94098e-29	2.09121	0.126	0.01	1.47623e-24	C8_MAIT
Zcchc10	1.92989e-28	2.30702	0.563	0.219	3.58767e-24	C8_MAIT
Plcb4	1.96652e-27	1.83694	0.281	0.053	3.65576e-23	C8_MAIT
Ypel2	2.4256e-27	2.32652	0.17	0.02	4.50919e-23	C8_MAIT
Nr4a1	3.1125e-27	2.5635	0.733	0.438	5.78614e-23	C8_MAIT
Jag1	5.44817e-27	2.34612	0.133	0.012	1.01282e-22	C8_MAIT
Spry2	5.82297e-27	2.45239	0.319	0.07	1.08249e-22	C8_MAIT
2510009E07Rik	6.20377e-27	2.22294	0.141	0.013	1.15328e-22	C8_MAIT
Cdkn1a	1.5278e-26	2.49849	0.407	0.118	2.84018e-22	C8_MAIT
Nfkb1	4.07864e-26	2.01707	0.748	0.488	7.58218e-22	C8_MAIT
Tnfsf14	4.25554e-26	2.33634	0.222	0.036	7.91105e-22	C8_MAIT
Tmem64	5.63887e-26	1.63405	0.659	0.283	1.04827e-21	C8_MAIT
Tespa1	7.39536e-26	1.68719	0.689	0.322	1.3748e-21	C8_MAIT
Acvr2a	9.19624e-26	2.27171	0.2	0.029	1.70958e-21	C8_MAIT
Gm50431	1.07344e-25	2.09278	0.126	0.011	1.99552e-21	C8_MAIT
Sh3bgrl2	3.00915e-25	1.95018	0.104	0.007	5.59402e-21	C8_MAIT
4932438H23Rik	4.28094e-25	1.99355	0.126	0.012	7.95827e-21	C8_MAIT
Rnf130	2.18256e-24	1.99358	0.341	0.086	4.05738e-20	C8_MAIT
Nol4l	4.10766e-24	2.12981	0.148	0.017	7.63613e-20	C8_MAIT
Cdc42ep3	1.10685e-23	1.84811	0.585	0.26	2.05764e-19	C8_MAIT
Krt83	1.78863e-23	1.92464	0.289	0.062	3.32506e-19	C8_MAIT
Prxl2a	1.85294e-23	2.02529	0.222	0.039	3.44462e-19	C8_MAIT
Gm12195	2.06815e-23	1.86403	0.119	0.011	3.84469e-19	C8_MAIT
Klrg1	2.29497e-23	1.99963	0.319	0.078	4.26635e-19	C8_MAIT
Paxbp1	5.04556e-23	2.01363	0.622	0.318	9.3797e-19	C8_MAIT
Mgat5	5.5524e-23	1.91523	0.481	0.178	1.03219e-18	C8_MAIT
Fos	5.96721e-23	1.85414	0.83	0.631	1.1093e-18	C8_MAIT
Csrnp1	1.36347e-22	1.79003	0.519	0.209	2.5347e-18	C8_MAIT
Aldh2	1.67968e-22	1.98494	0.193	0.031	3.12253e-18	C8_MAIT
Fam129a	8.12274e-22	1.70182	0.556	0.241	1.51002e-17	C8_MAIT
Fhl2	1.22953e-21	2.3898	0.289	0.073	2.28569e-17	C8_MAIT
Nfkbia	2.77537e-21	1.44548	0.852	0.63	5.15942e-17	C8_MAIT
Ell2	3.31217e-21	2.28208	0.319	0.085	6.15733e-17	C8_MAIT
Uhrf2	6.3809e-21	1.62906	0.704	0.427	1.18621e-16	C8_MAIT
Egr1	7.37606e-21	2.71867	0.496	0.223	1.37121e-16	C8_MAIT
Prcp	7.5149e-21	2.07116	0.274	0.066	1.39702e-16	C8_MAIT
Itm2c	1.62335e-20	1.73647	0.541	0.243	3.0178e-16	C8_MAIT
Tnfaip8	1.79867e-20	1.42851	0.763	0.522	3.34372e-16	C8_MAIT
Ramp3	2.05926e-20	2.12608	0.363	0.109	3.82817e-16	C8_MAIT
Hilpda	4.6212e-20	2.60728	0.385	0.132	8.59081e-16	C8_MAIT
Dnmbp	5.22954e-20	2.05105	0.178	0.03	9.72171e-16	C8_MAIT
Zfp608	5.26534e-20	1.73895	0.104	0.01	9.78827e-16	C8_MAIT
Rln3	5.96813e-20	2.12347	0.141	0.019	1.10948e-15	C8_MAIT
2011-09-01	6.7481e-20	1.42782	0.674	0.381	1.25447e-15	C8_MAIT
Sptssa	7.68193e-20	1.70478	0.622	0.337	1.42807e-15	C8_MAIT
Kcnq5	8.16422e-20	2.0336	0.119	0.013	1.51773e-15	C8_MAIT
Nr3c1	1.1206e-19	1.3963	0.763	0.495	2.0832e-15	C8_MAIT
Atf3	1.34563e-19	2.88597	0.259	0.063	2.50153e-15	C8_MAIT
Nrp1	1.59183e-19	1.7263	0.437	0.157	2.9592e-15	C8_MAIT
Tcrg-C4	1.61933e-19	1.87434	0.319	0.088	3.01034e-15	C8_MAIT
Syne1	1.63947e-19	1.9975	0.437	0.169	3.04778e-15	C8_MAIT
Tnf	2.43352e-19	2.23152	0.304	0.084	4.52391e-15	C8_MAIT
Gpr65	2.59127e-19	1.51919	0.659	0.364	4.81718e-15	C8_MAIT
Ero1l	4.18344e-19	1.97537	0.459	0.194	7.77702e-15	C8_MAIT
Bmpr2	5.10662e-19	2.16349	0.222	0.048	9.49321e-15	C8_MAIT
Itprid2	5.53815e-19	1.99605	0.23	0.051	1.02954e-14	C8_MAIT
Dyrk3	6.49055e-19	1.99924	0.111	0.012	1.20659e-14	C8_MAIT
Ppp3ca	1.49984e-18	1.32035	0.696	0.416	2.7882e-14	C8_MAIT
Rb1	1.94543e-18	1.64397	0.504	0.224	3.61655e-14	C8_MAIT
Rbpms	2.50661e-18	1.89812	0.23	0.052	4.65979e-14	C8_MAIT
Itpr2	2.8508e-18	1.20858	0.741	0.48	5.29964e-14	C8_MAIT
Tns1	6.13432e-18	2.23819	0.111	0.013	1.14037e-13	C8_MAIT
Pip5k1b	7.73582e-18	1.82775	0.111	0.013	1.43809e-13	C8_MAIT
Xlr4c	1.23456e-17	1.87715	0.319	0.099	2.29504e-13	C8_MAIT
Decr1	1.28519e-17	1.79753	0.222	0.051	2.38917e-13	C8_MAIT
Gm43445	2.12949e-17	2.14098	0.178	0.034	3.95871e-13	C8_MAIT
Cuedc1	4.4499e-17	1.86699	0.17	0.032	8.27237e-13	C8_MAIT
Nucb2	4.6279e-17	1.88584	0.17	0.032	8.60326e-13	C8_MAIT
Kctd12	5.2096e-17	2.11513	0.407	0.161	9.68465e-13	C8_MAIT
Bmpr1a	6.09456e-17	1.79245	0.104	0.012	1.13298e-12	C8_MAIT
Pdcd1lg2	6.8146e-17	2.07133	0.267	0.075	1.26683e-12	C8_MAIT
Nfix	8.00647e-17	1.90812	0.178	0.035	1.4884e-12	C8_MAIT
Spcs3	1.15869e-16	1.60757	0.526	0.27	2.154e-12	C8_MAIT
Tnfrsf18	1.17717e-16	1.31999	0.674	0.4	2.18835e-12	C8_MAIT
AC149090.1	1.47117e-16	1.03045	0.837	0.589	2.73491e-12	C8_MAIT
Mvb12b	1.70158e-16	1.90617	0.252	0.068	3.16324e-12	C8_MAIT
Lpar6	2.04732e-16	1.72722	0.393	0.147	3.80596e-12	C8_MAIT
Soat1	2.30192e-16	1.95934	0.519	0.256	4.27927e-12	C8_MAIT
Il10ra	4.91864e-16	2.12814	0.319	0.109	9.14375e-12	C8_MAIT
Mindy1	1.0269e-15	1.71698	0.281	0.085	1.90901e-11	C8_MAIT
Sorl1	1.62595e-15	1.05895	0.704	0.447	3.02264e-11	C8_MAIT
Gm48302	2.11526e-15	1.54577	0.133	0.022	3.93226e-11	C8_MAIT
Creb3l2	2.50444e-15	1.92239	0.193	0.044	4.65576e-11	C8_MAIT
Elovl5	4.45497e-15	1.4649	0.563	0.312	8.28179e-11	C8_MAIT
Serp1	4.89659e-15	1.4537	0.637	0.419	9.10276e-11	C8_MAIT
Bbs9	5.1424e-15	1.64849	0.244	0.068	9.55972e-11	C8_MAIT
Selenot	5.26122e-15	1.17044	0.674	0.44	9.7806e-11	C8_MAIT
Tspan13	5.45222e-15	1.18166	0.659	0.402	1.01357e-10	C8_MAIT
Naip2	5.85606e-15	1.89484	0.178	0.039	1.08864e-10	C8_MAIT
Tgfb1	7.48644e-15	1.41559	0.659	0.44	1.39173e-10	C8_MAIT
Ebi3	1.02129e-14	1.62157	0.141	0.025	1.89858e-10	C8_MAIT
Ptpn7	1.28671e-14	1.37801	0.563	0.316	2.392e-10	C8_MAIT
B3galt2	1.70798e-14	1.93192	0.104	0.014	3.17513e-10	C8_MAIT
Metrnl	2.41524e-14	1.7736	0.237	0.067	4.48994e-10	C8_MAIT
Dusp6	2.59057e-14	1.65649	0.267	0.082	4.81587e-10	C8_MAIT
Irf2bp2	2.74456e-14	1.25532	0.659	0.434	5.10214e-10	C8_MAIT
Arhgef12	3.88708e-14	1.93316	0.244	0.072	7.22608e-10	C8_MAIT
Znrf1	4.69052e-14	1.18897	0.637	0.391	8.71968e-10	C8_MAIT
Notch2	9.22306e-14	1.6889	0.341	0.133	1.71457e-09	C8_MAIT
Socs2	9.65974e-14	1.80713	0.23	0.065	1.79574e-09	C8_MAIT
Nr4a3	1.19721e-13	2.35686	0.444	0.218	2.22561e-09	C8_MAIT
Cers4	1.2366e-13	1.48538	0.474	0.232	2.29885e-09	C8_MAIT
Wls	1.27768e-13	1.68788	0.341	0.133	2.37521e-09	C8_MAIT
Epcam	1.33406e-13	1.83612	0.133	0.025	2.48003e-09	C8_MAIT
Tnfrsf25	1.5752e-13	1.56828	0.281	0.092	2.9283e-09	C8_MAIT
Tnfaip3	1.97869e-13	1.16074	0.859	0.778	3.67838e-09	C8_MAIT
Ptpn9	2.10972e-13	1.63526	0.319	0.12	3.92197e-09	C8_MAIT
Ryk	3.11742e-13	1.90027	0.141	0.029	5.79528e-09	C8_MAIT
Gm16201	3.82026e-13	1.62243	0.104	0.016	7.10187e-09	C8_MAIT
Atp2b1	3.89297e-13	1.01997	0.83	0.646	7.23703e-09	C8_MAIT
Zfp36	4.9488e-13	1.77098	0.533	0.313	9.19982e-09	C8_MAIT
Swap70	9.44095e-13	1.5783	0.259	0.086	1.75507e-08	C8_MAIT
Tshz3	1.1021e-12	1.95429	0.104	0.017	2.04881e-08	C8_MAIT
Ptgfrn	1.38303e-12	1.68034	0.111	0.019	2.57106e-08	C8_MAIT
Lztfl1	2.26745e-12	1.79965	0.326	0.129	4.21518e-08	C8_MAIT
Tpd52	2.46963e-12	1.72651	0.252	0.084	4.59104e-08	C8_MAIT
Gnaq	3.26035e-12	1.68093	0.193	0.053	6.06099e-08	C8_MAIT
Irak3	3.45149e-12	1.59385	0.141	0.03	6.41631e-08	C8_MAIT
Src	3.6232e-12	1.56845	0.111	0.02	6.73553e-08	C8_MAIT
Mbd5	3.82235e-12	1.61676	0.244	0.081	7.10575e-08	C8_MAIT
Fosl2	4.10188e-12	1.40279	0.607	0.408	7.62539e-08	C8_MAIT
Plec	5.76674e-12	1.21743	0.652	0.464	1.07204e-07	C8_MAIT
Mtss1	2.07517e-11	1.37432	0.274	0.099	3.85774e-07	C8_MAIT
Zfp516	2.08943e-11	1.64635	0.126	0.026	3.88426e-07	C8_MAIT
Mapkapk3	2.81382e-11	1.62124	0.4	0.195	5.23089e-07	C8_MAIT
Dst	2.85592e-11	1.89675	0.156	0.039	5.30916e-07	C8_MAIT
Zhx1	2.9217e-11	1.25236	0.363	0.157	5.43143e-07	C8_MAIT
Man2a2	3.6767e-11	1.49849	0.37	0.172	6.83499e-07	C8_MAIT
Myo1e	5.62963e-11	1.58987	0.237	0.081	1.04655e-06	C8_MAIT
Ccrl2	1.10465e-10	2.1115	0.17	0.047	2.05355e-06	C8_MAIT
Basp1	1.18846e-10	1.77582	0.185	0.054	2.20935e-06	C8_MAIT
Mib1	1.21815e-10	1.88356	0.296	0.127	2.26454e-06	C8_MAIT
Plxnd1	2.0365e-10	1.55353	0.148	0.037	3.78586e-06	C8_MAIT
Adam19	2.61606e-10	1.01227	0.526	0.309	4.86326e-06	C8_MAIT
Klf4	3.37649e-10	1.54796	0.43	0.236	6.2769e-06	C8_MAIT
Atp2a2	3.59554e-10	1.32031	0.496	0.323	6.68411e-06	C8_MAIT
Rcc2	3.9024e-10	1.07462	0.593	0.396	7.25456e-06	C8_MAIT
Xlr4a	4.1358e-10	1.479	0.274	0.11	7.68845e-06	C8_MAIT
Galnt3	4.22248e-10	1.84049	0.104	0.021	7.84959e-06	C8_MAIT
Gm17745	4.53478e-10	1.51879	0.207	0.069	8.43015e-06	C8_MAIT
Kcnk5	7.26539e-10	1.87083	0.156	0.044	1.35064e-05	C8_MAIT
Cxcl2	7.27372e-10	3.48972	0.378	0.201	1.35218e-05	C8_MAIT
Syngr2	7.55189e-10	1.60174	0.37	0.196	1.4039e-05	C8_MAIT
Dennd5a	1.00595e-09	1.52863	0.252	0.098	1.87006e-05	C8_MAIT
Ctnna1	1.02325e-09	1.50356	0.326	0.149	1.90223e-05	C8_MAIT
Cobll1	1.0949e-09	1.74595	0.215	0.076	2.03542e-05	C8_MAIT
Siah2	1.1673e-09	1.41903	0.341	0.163	2.17001e-05	C8_MAIT
Zrsr1	1.18675e-09	1.57911	0.296	0.127	2.20617e-05	C8_MAIT
Rcsd1	1.41067e-09	1.04899	0.57	0.385	2.62244e-05	C8_MAIT
Orc4	1.58133e-09	1.30005	0.4	0.215	2.9397e-05	C8_MAIT
P2rx4	2.02077e-09	1.45568	0.296	0.13	3.75662e-05	C8_MAIT
Atp8a1	2.09462e-09	1.2783	0.348	0.167	3.8939e-05	C8_MAIT
Acot7	2.26868e-09	1.09252	0.437	0.246	4.21748e-05	C8_MAIT
Smad3	2.48468e-09	1.46417	0.304	0.137	4.61902e-05	C8_MAIT
Cd84	3.35323e-09	1.02134	0.585	0.405	6.23365e-05	C8_MAIT
Lrrfip2	4.27425e-09	1.446	0.311	0.146	7.94583e-05	C8_MAIT
Slc38a1	7.44121e-09	1.07586	0.63	0.499	0.000138332	C8_MAIT
Hk2	8.71683e-09	1.63481	0.281	0.124	0.000162046	C8_MAIT
Sema4a	9.54086e-09	1.23366	0.43	0.251	0.000177365	C8_MAIT
Arhgap18	9.67077e-09	1.23583	0.333	0.162	0.00017978	C8_MAIT
Gas7	1.32524e-08	1.62373	0.178	0.06	0.000246363	C8_MAIT
Rasgef1b	1.77013e-08	1.3812	0.111	0.027	0.000329068	C8_MAIT
Adpgk	1.86135e-08	1.42405	0.237	0.096	0.000346025	C8_MAIT
Srgap3	1.9415e-08	1.52779	0.133	0.037	0.000360924	C8_MAIT
Espn	2.4827e-08	1.44577	0.119	0.031	0.000461535	C8_MAIT
Phtf2	2.85476e-08	1.26553	0.267	0.116	0.000530701	C8_MAIT
Adam8	3.39092e-08	1.59587	0.148	0.045	0.000630372	C8_MAIT
Serpinb1a	4.16634e-08	1.11496	0.215	0.08	0.000774522	C8_MAIT
4930532G15Rik	4.43516e-08	1.37275	0.111	0.028	0.000824495	C8_MAIT
Synj2	6.30407e-08	1.43245	0.148	0.046	0.00117193	C8_MAIT
Cerk	6.54152e-08	1.36769	0.311	0.156	0.00121607	C8_MAIT
Mpp7	6.54341e-08	1.43462	0.311	0.154	0.00121642	C8_MAIT
P2ry14	7.65634e-08	1.40117	0.111	0.029	0.00142331	C8_MAIT
Ptov1	7.92964e-08	1.6366	0.104	0.026	0.00147412	C8_MAIT
Jdp2	1.07532e-07	1.54834	0.104	0.026	0.00199902	C8_MAIT
Vav3	1.12714e-07	1.34705	0.2	0.077	0.00209534	C8_MAIT
Klf7	1.31588e-07	1.00224	0.452	0.266	0.00244622	C8_MAIT
Mbd1	1.38498e-07	1.32573	0.326	0.171	0.00257467	C8_MAIT
Kifap3	1.44103e-07	1.40409	0.133	0.04	0.00267888	C8_MAIT
Gfi1	1.54682e-07	1.48784	0.163	0.057	0.00287554	C8_MAIT
Itgb3	1.78874e-07	1.2305	0.267	0.123	0.00332527	C8_MAIT
I730030J21Rik	2.04277e-07	1.09441	0.281	0.134	0.00379751	C8_MAIT
Gm26759	2.04732e-07	1.77633	0.178	0.066	0.00380596	C8_MAIT
Ppp1r14b	2.14912e-07	1.02549	0.563	0.438	0.00399522	C8_MAIT
Rab4a	2.24565e-07	1.31181	0.207	0.084	0.00417466	C8_MAIT
Eya2	2.93205e-07	1.30223	0.141	0.045	0.00545068	C8_MAIT
AI504432	3.05636e-07	1.1882	0.341	0.185	0.00568177	C8_MAIT
Xlr4b	3.53996e-07	1.16388	0.348	0.195	0.00658078	C8_MAIT
Arl5b	4.12e-07	1.49048	0.319	0.174	0.00765907	C8_MAIT
Klf9	4.16604e-07	1.10969	0.215	0.088	0.00774468	C8_MAIT
Lamc1	4.61641e-07	1.46085	0.141	0.047	0.00858191	C8_MAIT
Cd101	4.86343e-07	1.37812	0.193	0.078	0.00904111	C8_MAIT
Foxp3	0	5.06629	0.819	0.017	0	C9_Treg
Tnfrsf4	2.84153e-114	3.79798	0.784	0.103	5.28241e-110	C9_Treg
Lrrc32	2.7112e-106	3.39929	0.276	0.008	5.04012e-102	C9_Treg
Neb	2.5432e-95	3.58247	0.397	0.025	4.72781e-91	C9_Treg
Ctla4	3.64069e-70	2.9122	0.966	0.36	6.76804e-66	C9_Treg
Ikzf2	3.87667e-70	2.963	0.931	0.331	7.20673e-66	C9_Treg
Il2ra	1.05824e-66	2.95466	0.638	0.11	1.96726e-62	C9_Treg
Ikzf4	1.5756e-60	2.7071	0.336	0.03	2.92905e-56	C9_Treg
Capg	2.38862e-57	2.48739	0.862	0.266	4.44044e-53	C9_Treg
Izumo1r	2.56068e-57	3.0227	0.552	0.096	4.7603e-53	C9_Treg
Ccr3	5.63804e-45	1.93269	0.103	0.002	1.04811e-40	C9_Treg
Tnfrsf18	1.32214e-44	2.24432	0.862	0.394	2.45786e-40	C9_Treg
Dst	2.59557e-44	2.64286	0.302	0.034	4.82517e-40	C9_Treg
Areg	2.08386e-43	3.44256	0.319	0.039	3.87389e-39	C9_Treg
Tnfrsf9	1.88063e-41	3.26711	0.457	0.089	3.49609e-37	C9_Treg
Ncmap	1.99175e-40	2.50811	0.207	0.017	3.70266e-36	C9_Treg
Lamc1	1.29725e-39	2.40384	0.31	0.041	2.41159e-35	C9_Treg
Ifi27l2a	1.11104e-37	2.04476	0.966	0.669	2.06543e-33	C9_Treg
Trib1	9.1395e-37	2.47676	0.405	0.077	1.69903e-32	C9_Treg
Il1rl1	2.079e-36	2.00474	0.362	0.057	3.86486e-32	C9_Treg
Ankrd55	8.29268e-34	2.07397	0.276	0.037	1.54161e-29	C9_Treg
Glrx	2.82978e-32	2.33439	0.586	0.195	5.26056e-28	C9_Treg
Maf	6.89368e-31	1.8911	0.716	0.274	1.28153e-26	C9_Treg
Klrg1	1.16658e-30	3.19784	0.371	0.078	2.16867e-26	C9_Treg
Dusp4	5.63129e-30	2.28606	0.362	0.072	1.04686e-25	C9_Treg
Lclat1	1.89705e-29	2.13565	0.319	0.058	3.52662e-25	C9_Treg
Samsn1	3.94695e-29	1.54564	0.905	0.541	7.33739e-25	C9_Treg
Srgn	1.06248e-27	1.1697	0.974	0.933	1.97515e-23	C9_Treg
Src	2.88615e-27	1.98071	0.172	0.018	5.36534e-23	C9_Treg
Sdcbp2	6.17493e-27	2.00669	0.284	0.05	1.14792e-22	C9_Treg
S100a4	2.14847e-26	1.74466	0.793	0.388	3.994e-22	C9_Treg
Nrp1	7.74079e-26	1.98111	0.509	0.156	1.43901e-21	C9_Treg
Ecm1	1.32451e-25	1.84511	0.302	0.056	2.46227e-21	C9_Treg
Arl5a	1.77112e-25	2.26993	0.56	0.211	3.29251e-21	C9_Treg
Hopx	2.5239e-25	1.9396	0.776	0.396	4.69194e-21	C9_Treg
S100a10	6.84416e-25	1.39034	0.957	0.883	1.27233e-20	C9_Treg
Itgav	1.42959e-24	2.03787	0.466	0.142	2.65761e-20	C9_Treg
Rln3	6.92706e-24	2.28569	0.164	0.019	1.28774e-19	C9_Treg
Ass1	1.19031e-23	1.85575	0.586	0.225	2.21278e-19	C9_Treg
Gbp3	3.30427e-22	2.01843	0.397	0.114	6.14263e-18	C9_Treg
Matk	1.52042e-21	1.99221	0.224	0.039	2.82646e-17	C9_Treg
S100a6	1.25761e-20	1.649	0.828	0.561	2.33789e-16	C9_Treg
Fam129a	2.29662e-20	1.7913	0.586	0.242	4.26941e-16	C9_Treg
Socs2	3.57209e-20	2.21714	0.284	0.064	6.64052e-16	C9_Treg
Apol9b	5.11276e-20	1.6384	0.129	0.014	9.50462e-16	C9_Treg
Cd2	1.48934e-19	1.07239	0.914	0.715	2.76869e-15	C9_Treg
Ccr2	1.61708e-19	1.71993	0.552	0.221	3.00616e-15	C9_Treg
Cyfip1	1.84738e-19	1.92057	0.353	0.099	3.43429e-15	C9_Treg
Pim1	5.66614e-19	1.38895	0.879	0.686	1.05333e-14	C9_Treg
Ccr4	1.00841e-18	1.68961	0.336	0.088	1.87463e-14	C9_Treg
Itgae	1.24988e-18	2.10564	0.353	0.102	2.32353e-14	C9_Treg
Snx9	3.7463e-18	1.74152	0.259	0.058	6.96436e-14	C9_Treg
Cd5	5.08063e-18	1.26124	0.741	0.421	9.4449e-14	C9_Treg
Vim	5.24107e-18	1.40808	0.879	0.693	9.74315e-14	C9_Treg
Fgl2	7.66664e-18	1.66348	0.5	0.192	1.42523e-13	C9_Treg
Actg1	1.09145e-17	1.0596	0.983	0.966	2.029e-13	C9_Treg
Rgs16	1.6087e-17	2.29664	0.267	0.063	2.99058e-13	C9_Treg
Fam110a	3.55398e-17	1.98506	0.336	0.101	6.60684e-13	C9_Treg
Ly6a	4.19195e-17	1.4819	0.707	0.386	7.79283e-13	C9_Treg
Vamp8	1.00053e-16	1.19505	0.767	0.473	1.85998e-12	C9_Treg
Cmtm7	2.68352e-16	1.23249	0.698	0.378	4.98867e-12	C9_Treg
Cish	5.37718e-16	1.62092	0.431	0.159	9.99618e-12	C9_Treg
Samhd1	6.99347e-16	1.04797	0.888	0.701	1.30009e-11	C9_Treg
C1qtnf6	7.6569e-16	1.8058	0.172	0.031	1.42342e-11	C9_Treg
Ebi3	7.74983e-16	1.55928	0.155	0.025	1.44069e-11	C9_Treg
Psen2	9.80173e-16	1.39057	0.595	0.285	1.82214e-11	C9_Treg
Entpd1	2.1928e-15	1.48727	0.276	0.074	4.07642e-11	C9_Treg
Nfkbia	2.41484e-15	1.39303	0.853	0.632	4.48918e-11	C9_Treg
Snx18	4.28676e-15	1.401	0.517	0.226	7.96909e-11	C9_Treg
Cpm	4.38723e-15	1.76344	0.466	0.195	8.15586e-11	C9_Treg
Ttn	7.45827e-15	1.62947	0.103	0.012	1.38649e-10	C9_Treg
Ddit4	1.14687e-14	1.92366	0.362	0.129	2.13203e-10	C9_Treg
Icos	1.71578e-14	1.19828	0.776	0.503	3.18964e-10	C9_Treg
Ighm	3.51842e-14	1.51206	0.733	0.474	6.54074e-10	C9_Treg
Plcl1	4.00158e-14	1.47982	0.103	0.013	7.43894e-10	C9_Treg
Wls	4.57936e-14	1.46682	0.379	0.133	8.51303e-10	C9_Treg
S100a11	6.34689e-14	1.07973	0.862	0.718	1.17989e-09	C9_Treg
Gimap7	7.30767e-14	1.43151	0.655	0.375	1.3585e-09	C9_Treg
Gadd45b	7.96213e-14	1.46132	0.595	0.317	1.48016e-09	C9_Treg
Cd6	1.44899e-13	1.00771	0.759	0.443	2.69368e-09	C9_Treg
Traf1	2.10465e-13	1.38294	0.741	0.503	3.91254e-09	C9_Treg
Gm28112	2.28206e-13	1.70932	0.181	0.039	4.24234e-09	C9_Treg
Hoxb4	2.80238e-13	1.62279	0.112	0.016	5.20962e-09	C9_Treg
Tank	2.80822e-13	1.42072	0.5	0.24	5.22048e-09	C9_Treg
Rapsn	3.90933e-13	1.45077	0.112	0.017	7.26744e-09	C9_Treg
Crip1	4.04661e-13	1.17278	0.983	0.95	7.52265e-09	C9_Treg
Rgs1	4.46863e-13	1.0864	0.776	0.493	8.30718e-09	C9_Treg
Slamf1	6.49586e-13	1.30939	0.397	0.151	1.20758e-08	C9_Treg
Snx20	7.30619e-13	1.20808	0.578	0.289	1.35822e-08	C9_Treg
Vps54	1.25686e-12	1.49378	0.474	0.23	2.33651e-08	C9_Treg
Sh3bgrl	2.18305e-12	1.20677	0.603	0.349	4.05828e-08	C9_Treg
Iigp1	2.3376e-12	1.82367	0.276	0.085	4.34561e-08	C9_Treg
Pglyrp1	2.79112e-12	1.39295	0.517	0.26	5.1887e-08	C9_Treg
Tnfrsf1b	3.12305e-12	1.56017	0.5	0.259	5.80575e-08	C9_Treg
Swap70	3.79804e-12	1.86079	0.267	0.087	7.06056e-08	C9_Treg
Lrp10	5.31165e-12	1.04067	0.672	0.408	9.87435e-08	C9_Treg
Cpd	7.83649e-12	1.63808	0.259	0.081	1.4568e-07	C9_Treg
Gpr55	9.11848e-12	1.99334	0.155	0.034	1.69512e-07	C9_Treg
Smpdl3a	9.24675e-12	1.10654	0.647	0.371	1.71897e-07	C9_Treg
Tnfrsf13b	1.44078e-11	1.42334	0.284	0.094	2.67842e-07	C9_Treg
Trp53i11	1.65924e-11	1.3242	0.371	0.151	3.08453e-07	C9_Treg
Spock2	2.02689e-11	1.52438	0.155	0.034	3.76798e-07	C9_Treg
Dusp1	2.24618e-11	1.04094	0.836	0.663	4.17565e-07	C9_Treg
Pkp3	2.74119e-11	1.31774	0.5	0.25	5.09586e-07	C9_Treg
Cd81	2.75139e-11	1.76219	0.172	0.041	5.11483e-07	C9_Treg
Zc3h12d	2.9828e-11	1.2673	0.388	0.159	5.54503e-07	C9_Treg
Slc36a3os	3.26201e-11	1.71058	0.181	0.046	6.06407e-07	C9_Treg
Eva1b	3.62746e-11	1.45483	0.422	0.199	6.74345e-07	C9_Treg
Phlpp1	4.04433e-11	1.7969	0.207	0.059	7.51841e-07	C9_Treg
Gzmb	5.26445e-11	1.92785	0.319	0.12	9.78661e-07	C9_Treg
Slc4a7	5.80987e-11	1.38475	0.509	0.26	1.08005e-06	C9_Treg
Gm2a	6.38622e-11	1.35761	0.569	0.342	1.1872e-06	C9_Treg
Glipr1	9.17644e-11	1.08873	0.569	0.311	1.7059e-06	C9_Treg
Cd83	1.2062e-10	2.01956	0.172	0.044	2.24232e-06	C9_Treg
Sla	1.38252e-10	1.06108	0.672	0.44	2.5701e-06	C9_Treg
Sdf4	1.38287e-10	1.00221	0.784	0.585	2.57076e-06	C9_Treg
Aopep	2.14826e-10	1.34218	0.517	0.272	3.99362e-06	C9_Treg
Igflr1	2.19088e-10	1.4678	0.336	0.134	4.07285e-06	C9_Treg
Prdm1	2.61654e-10	1.51724	0.25	0.084	4.86415e-06	C9_Treg
Gm30541	2.67586e-10	1.63238	0.103	0.018	4.97443e-06	C9_Treg
Ubl3	3.97205e-10	1.14668	0.647	0.427	7.38404e-06	C9_Treg
Slc25a19	4.36062e-10	1.6989	0.276	0.103	8.10639e-06	C9_Treg
Bmp2k	6.30716e-10	1.34252	0.293	0.11	1.1725e-05	C9_Treg
Gbp7	6.75086e-10	1.0043	0.629	0.379	1.25498e-05	C9_Treg
Coro2a	9.29718e-10	1.2545	0.371	0.162	1.72835e-05	C9_Treg
Ttc39c	1.02539e-09	1.61053	0.259	0.095	1.90619e-05	C9_Treg
Hif1a	1.11795e-09	1.16932	0.672	0.463	2.07826e-05	C9_Treg
Adap1	1.24059e-09	1.59425	0.25	0.091	2.30625e-05	C9_Treg
Cd200r1	2.29058e-09	1.39378	0.216	0.067	4.25818e-05	C9_Treg
Dbndd2	3.33513e-09	1.3236	0.121	0.026	6.2e-05	C9_Treg
Tiam1	4.03978e-09	1.58107	0.233	0.081	7.50996e-05	C9_Treg
Stx11	4.10369e-09	1.59191	0.25	0.094	7.62876e-05	C9_Treg
Tox	4.17778e-09	1.13406	0.629	0.422	7.76649e-05	C9_Treg
A430093F15Rik	5.08292e-09	1.31786	0.259	0.096	9.44915e-05	C9_Treg
Syt11	5.87326e-09	1.2502	0.379	0.175	0.000109184	C9_Treg
Rhoc	6.60949e-09	1.7168	0.172	0.05	0.00012287	C9_Treg
Pdcd1lg2	6.86777e-09	1.38529	0.224	0.077	0.000127672	C9_Treg
Sh3rf1	6.95643e-09	1.58154	0.129	0.031	0.00012932	C9_Treg
Bcl3	1.11287e-08	1.00012	0.302	0.121	0.000206883	C9_Treg
Icam1	1.33347e-08	1.47608	0.422	0.217	0.000247892	C9_Treg
Rfk	1.35707e-08	1.21524	0.31	0.131	0.00025228	C9_Treg
Gna15	1.54282e-08	1.1542	0.414	0.211	0.000286811	C9_Treg
Endod1	1.8136e-08	1.42338	0.267	0.106	0.000337148	C9_Treg
Gbp5	2.13974e-08	1.27874	0.25	0.095	0.000397778	C9_Treg
Mif4gd	2.85939e-08	1.27436	0.44	0.24	0.000531561	C9_Treg
Itih5	3.14977e-08	1.60876	0.112	0.026	0.000585542	C9_Treg
Slc26a2	4.19355e-08	1.11055	0.31	0.133	0.000779581	C9_Treg
Tmem173	4.80182e-08	1.16122	0.483	0.274	0.000892658	C9_Treg
Itm2c	8.70151e-08	1.06432	0.457	0.248	0.00161761	C9_Treg
Lmna	9.01499e-08	1.72545	0.422	0.238	0.00167589	C9_Treg
Cybb	9.04292e-08	1.23903	0.207	0.074	0.00168108	C9_Treg
Serpina3g	9.33713e-08	1.5126	0.259	0.107	0.00173577	C9_Treg
Gm15655	9.84163e-08	1.19442	0.121	0.03	0.00182956	C9_Treg
Camk2n1	1.85531e-07	1.50562	0.241	0.095	0.00344902	C9_Treg
Oaz2	2.73331e-07	1.30555	0.207	0.076	0.00508123	C9_Treg
Zbtb7b	2.91713e-07	1.13462	0.267	0.11	0.00542294	C9_Treg
Ubash3b	3.45053e-07	1.05301	0.44	0.246	0.00641453	C9_Treg
Lxn	4.6517e-07	1.27243	0.216	0.083	0.00864751	C9_Treg
Xcl1	3.85435e-187	2.29359	0.603	0.067	7.16524e-183	Contaminants
Klra7	6.17636e-183	4.17085	0.478	0.037	1.14819e-178	Contaminants
Klrb1c	1.20701e-170	3.77516	0.369	0.016	2.24384e-166	Contaminants
Klra1	3.28622e-163	3.79055	0.346	0.014	6.10907e-159	Contaminants
Klre1	7.85609e-161	3.45181	0.525	0.061	1.46045e-156	Contaminants
Fcer1g	4.1275e-157	3.46198	0.729	0.171	7.67302e-153	Contaminants
Ccl5	9.22002e-131	1.91407	0.961	0.444	1.714e-126	Contaminants
Cd7	3.3217e-128	2.66683	0.74	0.207	6.17504e-124	Contaminants
Itga1	5.19464e-126	3.01035	0.411	0.043	9.65684e-122	Contaminants
Klrc2	1.97741e-123	3.03885	0.494	0.076	3.67601e-119	Contaminants
Klra6	6.68615e-122	3.10125	0.279	0.014	1.24296e-117	Contaminants
Klrk1	5.50146e-119	2.7084	0.665	0.171	1.02272e-114	Contaminants
Il2rb	6.91673e-108	1.72386	0.955	0.568	1.28582e-103	Contaminants
Spry2	9.36381e-104	2.70684	0.369	0.044	1.74073e-99	Contaminants
Samd3	2.96868e-98	2.52743	0.458	0.083	5.51878e-94	Contaminants
Rbpms	8.7463e-95	2.57585	0.302	0.029	1.62594e-90	Contaminants
Ikzf2	3.68188e-90	1.92511	0.777	0.3	6.84461e-86	Contaminants
Klra9	2.43554e-82	3.47393	0.198	0.011	4.52766e-78	Contaminants
Ly6c2	1.07777e-81	1.72733	0.788	0.314	2.00357e-77	Contaminants
Klrd1	3.14307e-77	1.60144	0.83	0.373	5.84296e-73	Contaminants
1700025G04Rik	4.44967e-74	2.06804	0.587	0.187	8.27193e-70	Contaminants
Ctsw	1.04358e-68	1.3449	0.891	0.484	1.94002e-64	Contaminants
Klrc1	3.56454e-66	2.37587	0.402	0.093	6.62649e-62	Contaminants
Ctla2b	3.67255e-64	1.85016	0.545	0.177	6.82728e-60	Contaminants
Qrfp	4.39977e-59	2.40113	0.243	0.035	8.17918e-55	Contaminants
Pde2a	3.3122e-57	1.60115	0.601	0.226	6.15739e-53	Contaminants
Trgv2	5.79755e-57	1.89003	0.341	0.071	1.07776e-52	Contaminants
Cd160	4.07741e-55	2.29441	0.358	0.087	7.5799e-51	Contaminants
Dennd4a	6.68013e-50	1.35406	0.83	0.529	1.24184e-45	Contaminants
Zyx	1.36964e-49	1.16582	0.824	0.495	2.54616e-45	Contaminants
Efhd2	1.5639e-48	1.43857	0.696	0.372	2.90729e-44	Contaminants
Serpinb9	3.29152e-47	1.91738	0.547	0.235	6.11894e-43	Contaminants
Neurl3	5.12954e-46	1.31072	0.751	0.414	9.53581e-42	Contaminants
Olfm1	6.50348e-45	2.07223	0.115	0.007	1.209e-40	Contaminants
Tcrg-C2	8.05122e-43	1.83009	0.277	0.062	1.49672e-38	Contaminants
Ctla2a	6.5982e-42	1.03825	0.777	0.419	1.2266e-37	Contaminants
Kcnj8	8.2724e-41	2.14107	0.162	0.022	1.53784e-36	Contaminants
Serpinb6b	9.67896e-40	1.60461	0.503	0.21	1.79932e-35	Contaminants
Gpc1	6.39095e-39	2.02961	0.162	0.023	1.18808e-34	Contaminants
Il18rap	7.5844e-39	1.47069	0.511	0.22	1.40994e-34	Contaminants
Hhex	9.90698e-38	1.89646	0.128	0.014	1.84171e-33	Contaminants
Tm6sf1	1.09184e-37	1.52926	0.439	0.168	2.02973e-33	Contaminants
Mirt1	1.34517e-37	1.69582	0.372	0.125	2.50068e-33	Contaminants
Il12rb2	1.15767e-36	2.05296	0.187	0.034	2.1521e-32	Contaminants
Anxa2	1.38836e-35	1.12888	0.656	0.339	2.58096e-31	Contaminants
Ncr1	1.25503e-34	2.15356	0.112	0.011	2.33309e-30	Contaminants
Pdgfb	4.21145e-34	1.63582	0.232	0.055	7.82908e-30	Contaminants
Arap3	1.29338e-33	1.57952	0.112	0.011	2.4044e-29	Contaminants
Fasl	3.70791e-33	1.40947	0.391	0.146	6.893e-29	Contaminants
Litaf	3.90268e-32	1.72101	0.344	0.121	7.25509e-28	Contaminants
Tcrg-C4	8.29049e-32	1.6986	0.271	0.077	1.5412e-27	Contaminants
Gem	1.43217e-30	1.7701	0.257	0.074	2.66241e-26	Contaminants
Chsy1	3.09834e-30	1.52982	0.399	0.164	5.75981e-26	Contaminants
Trf	3.55775e-30	1.93871	0.145	0.024	6.61386e-26	Contaminants
Bcl2l11	4.44549e-30	1.17507	0.662	0.406	8.26416e-26	Contaminants
Gm19585	2.54575e-29	1.17945	0.584	0.312	4.73256e-25	Contaminants
Irak2	2.66204e-29	1.55704	0.327	0.117	4.94872e-25	Contaminants
Lrrk1	4.8112e-29	1.75481	0.232	0.064	8.94403e-25	Contaminants
Cd244a	3.27591e-28	1.62111	0.109	0.014	6.08992e-24	Contaminants
Gas7	1.80027e-27	1.56179	0.196	0.048	3.3467e-23	Contaminants
Klra3	2.06042e-27	2.03757	0.101	0.012	3.83032e-23	Contaminants
Tyrobp	1.40985e-25	2.47571	0.372	0.169	2.62092e-21	Contaminants
Gm50012	2.00047e-25	1.67764	0.184	0.047	3.71888e-21	Contaminants
Xdh	7.22281e-25	1.54622	0.249	0.081	1.34272e-20	Contaminants
Sytl3	7.76074e-24	1.20314	0.419	0.201	1.44272e-19	Contaminants
Peak1	1.78396e-23	1.10895	0.5	0.266	3.31639e-19	Contaminants
Myo1f	4.34885e-23	1.04046	0.506	0.275	8.08451e-19	Contaminants
Ifngas1	4.53351e-22	1.38451	0.196	0.057	8.42779e-18	Contaminants
Lyst	9.37971e-22	1.32837	0.57	0.352	1.74369e-17	Contaminants
Itga2	1.22228e-21	1.58685	0.142	0.033	2.27221e-17	Contaminants
Rnf130	3.30367e-21	1.28504	0.235	0.079	6.14152e-17	Contaminants
Atp8b4	5.28682e-21	1.12693	0.45	0.234	9.8282e-17	Contaminants
Gm33104	2.78488e-20	1.38525	0.268	0.105	5.17709e-16	Contaminants
Lat2	4.65522e-20	1.42207	0.148	0.038	8.65405e-16	Contaminants
Rhob	7.08731e-20	1.10098	0.296	0.119	1.31753e-15	Contaminants
Myo6	8.98454e-20	1.31713	0.148	0.038	1.67023e-15	Contaminants
Dapk2	6.61108e-19	1.28177	0.14	0.036	1.229e-14	Contaminants
Klhdc2	1.81747e-18	1.09981	0.411	0.215	3.37867e-14	Contaminants
Slc11a2	1.98192e-18	1.07407	0.321	0.143	3.68439e-14	Contaminants
Klrb1f	1.09536e-17	1.4606	0.109	0.024	2.03628e-13	Contaminants
Rhoq	1.35345e-17	1.30281	0.162	0.049	2.51606e-13	Contaminants
Gm28112	1.47885e-17	1.37063	0.131	0.034	2.74918e-13	Contaminants
Tbx21	4.8562e-17	1.29329	0.257	0.109	9.02768e-13	Contaminants
Phkg1	1.29214e-16	1.72664	0.112	0.027	2.40208e-12	Contaminants
Lyn	3.05499e-16	1.17238	0.173	0.057	5.67922e-12	Contaminants
Ifitm10	6.25171e-16	1.30961	0.184	0.065	1.16219e-11	Contaminants
Kctd12	1.65399e-15	1.08258	0.318	0.154	3.07477e-11	Contaminants
Cysltr2	2.09017e-15	1.20375	0.215	0.086	3.88563e-11	Contaminants
Cerk	5.63667e-15	1.05292	0.302	0.145	1.04786e-10	Contaminants
Sytl2	8.80736e-15	1.10581	0.291	0.14	1.63729e-10	Contaminants
Nfil3	2.01138e-14	1.40398	0.218	0.092	3.73915e-10	Contaminants
Apobr	5.0658e-14	1.34144	0.154	0.052	9.41732e-10	Contaminants
Wwp1	7.43748e-14	1.06939	0.313	0.163	1.38263e-09	Contaminants
Ccr5	2.98394e-13	1.1067	0.293	0.15	5.54714e-09	Contaminants
Gsap	3.47915e-13	1.15422	0.237	0.11	6.46774e-09	Contaminants
Metrnl	4.00288e-13	1.17742	0.168	0.063	7.44135e-09	Contaminants
Slc14a1	6.24656e-13	1.07388	0.142	0.048	1.16124e-08	Contaminants
Chn2	1.18304e-12	1.08301	0.215	0.095	2.19926e-08	Contaminants
Padi2	1.48481e-12	1.04475	0.279	0.142	2.76027e-08	Contaminants
Abcb1a	3.16062e-12	1.05415	0.237	0.111	5.87559e-08	Contaminants
Ptpn12	4.61351e-12	1.02766	0.251	0.122	8.57652e-08	Contaminants
Parp8	5.44897e-12	1.00379	0.304	0.159	1.01296e-07	Contaminants
Plcg2	6.06655e-12	1.03621	0.103	0.03	1.12777e-07	Contaminants
Slamf7	6.87844e-12	1.14047	0.243	0.119	1.2787e-07	Contaminants
Pear1	1.99836e-11	1.14213	0.198	0.089	3.71495e-07	Contaminants
Car2	2.3804e-11	1.38333	0.168	0.069	4.42517e-07	Contaminants
Cd200r4	5.14201e-11	1.08456	0.117	0.039	9.559e-07	Contaminants
Plekha2	7.10119e-11	1.05592	0.458	0.328	1.32011e-06	Contaminants
Map3k8	7.24149e-11	1.07329	0.229	0.112	1.34619e-06	Contaminants
Plekhg3	8.92822e-11	1.04114	0.106	0.034	1.65976e-06	Contaminants
Slc26a11	1.22868e-10	1.05809	0.14	0.053	2.28411e-06	Contaminants
Ncald	3.2268e-10	1.03581	0.142	0.057	5.99861e-06	Contaminants
5830408C22Rik	3.78807e-10	1.01462	0.168	0.073	7.04202e-06	Contaminants
Reck	8.03391e-10	1.10499	0.126	0.048	1.4935e-05	Contaminants
Sirt3	2.41015e-09	1.04195	0.12	0.046	4.48048e-05	Contaminants
Cemip2	1.09747e-08	1.32778	0.142	0.063	0.000204019	Contaminants
Slc25a53	4.90137e-07	1.07499	0.123	0.056	0.00911164	Contaminants
