# Supplementary material for: Dendritic cell-targeted therapy expands CD8 T cell responses to bona-fide neoantigens in lung tumors
Source: Nat Commun. 2024 Mar 13;15:2280. doi: 10.1038/s41467-024-46685-y (PMC10937682; doi:10.1038/s41467-024-46685-y)
Supplement: Supplementary file 6 — Supplementary Data 3. [file 41467_2024_46685_MOESM6_ESM.xlsx]

## Sheet: DEGs_CD8Tcells_treat_vs_untreat
Cluster	Gene	p-value	average_log2FC(FL/αCD40 versus aIgG)	pct_in_FL/αCD40	pct_in_ aIgG	FDR
C3_CD8	Gzma	8.84e-15	2.54973	0.5	0.125	1.64e-10
C3_CD8	Ube2c	3.71e-08	2.42726	0.136	0.01	0.00068881
C3_CD8	Serpina3g	1.02e-07	2.20602	0.227	0.048	0.00189963
C3_CD8	Stmn1	4.51e-08	1.86958	0.386	0.135	0.00083915
C3_CD8	Pglyrp1	3.45e-14	1.7486	0.67	0.286	6.41e-10
C3_CD8	Lgals3	9.05e-08	1.74125	0.295	0.08	0.0016822
C3_CD8	Lgals1	1.45e-08	1.67927	0.818	0.662	0.0002688
C3_CD8	Ctla2a	3.62e-13	1.61654	0.898	0.608	6.72e-09
C3_CD8	Pld4	5.5e-08	1.50277	0.239	0.048	0.00102331
C3_CD8	Rbm3	2.03e-22	1.37306	0.977	0.797	3.78e-18
C3_CD8	Atpif1	7.2e-10	1.37129	0.67	0.354	1.34e-05
C3_CD8	Hmgb2	6.3e-12	1.29397	0.932	0.81	1.17e-07
C3_CD8	Pycard	1.59e-11	1.28431	0.784	0.482	2.97e-07
C3_CD8	Lyz2	6.32e-09	1.27993	0.625	0.312	0.00011745
C3_CD8	Sh2d1a	1.99e-07	1.26332	0.648	0.389	0.00369447
C3_CD8	Plac8	2.56e-13	1.2492	0.875	0.54	4.76e-09
C3_CD8	Etfb	7.43e-08	1.23115	0.557	0.286	0.00138033
C3_CD8	S100a10	2.52e-13	1.16692	0.977	0.913	4.69e-09
C3_CD8	Crip1	2.91e-14	1.1625	1	0.961	5.41e-10
C3_CD8	Ap2s1	1.02e-07	1.1335	0.648	0.347	0.001904
C3_CD8	Abracl	2.32e-11	1.09185	0.909	0.727	4.31e-07
C3_CD8	Gapdh	8.99e-13	1.08715	0.909	0.814	1.67e-08
C3_CD8	Atox1	4.21e-13	1.08593	0.886	0.643	7.83e-09
C3_CD8	2410006H16Rik	4.05e-12	1.08522	0.966	0.794	7.53e-08
C3_CD8	Arpc5l	1.65e-10	1.06904	0.727	0.395	3.07e-06
C3_CD8	Klrk1	5.22e-07	1.06562	0.432	0.177	0.00970592
C3_CD8	Clic1	1.18e-14	1.01568	0.943	0.791	2.19e-10
C3_CD8	Ucp2	1.39e-11	1.00619	0.886	0.714	2.59e-07
C3_CD8	Supt4a	1.82e-10	1.00459	0.92	0.695	3.39e-06
C3_CD8	Hnrnph1	2.66e-07	-1.14101	0.375	0.643	0.00494128
C3_CD8	Sec61a1	5.9e-10	-1.1781	0.568	0.791	1.1e-05
C3_CD8	Stat3	1.82e-07	-1.19908	0.42	0.691	0.00337482
C3_CD8	Ddx3x	1.97e-09	-1.2308	0.443	0.733	3.66e-05
C3_CD8	Fosl2	4.31e-07	-1.27008	0.318	0.64	0.00801243
C3_CD8	Gm42418	9.88e-42	-1.3356	1	1	1.84e-37
C3_CD8	Skil	1.62e-08	-1.41119	0.352	0.646	0.00030086
C3_CD8	Lars2	2.35e-36	-1.67573	0.966	1	4.37e-32
C3_CD8	Gm15564	1.97e-07	-2.41125	0.034	0.305	0.00366323
C3_CD8	Pmepa1	1.29e-10	-2.50707	0.136	0.514	2.4e-06
C5_CD8	Gzma	3.61758e-31	3.88582	0.876	0.163	6.72508e-27
C5_CD8	Pclaf	3.1245e-12	2.57668	0.404	0.065	5.80845e-08
C5_CD8	Klrg1	2.41907e-13	2.52974	0.461	0.082	4.49706e-09
C5_CD8	Birc5	5.09918e-10	2.44188	0.382	0.082	9.47938e-06
C5_CD8	Stmn1	1.2098e-13	2.41911	0.607	0.185	2.24901e-09
C5_CD8	Cdca8	9.06425e-10	2.30616	0.36	0.071	1.68504e-05
C5_CD8	Cks1b	3.40143e-10	2.25104	0.371	0.071	6.32326e-06
C5_CD8	Hmmr	4.51086e-07	2.22353	0.213	0.027	0.00838569
C5_CD8	Hist1h2ap	1.05943e-12	2.19289	0.708	0.277	1.96949e-08
C5_CD8	Cdca3	1.28635e-07	2.1242	0.247	0.038	0.00239132
C5_CD8	Ms4a4c	5.94789e-08	2.08428	0.27	0.043	0.00110571
C5_CD8	Hist1h1b	7.81815e-08	2.05554	0.326	0.076	0.00145339
C5_CD8	Plac8	1.13789e-13	2.03802	0.697	0.255	2.11535e-09
C5_CD8	Ccnb2	4.14567e-13	2.01451	0.438	0.065	7.70681e-09
C5_CD8	Tpx2	5.3279e-07	1.95347	0.225	0.033	0.00990457
C5_CD8	Etfb	4.30194e-17	1.93807	0.764	0.266	7.99731e-13
C5_CD8	Cdkn3	4.69662e-08	1.91889	0.258	0.038	0.000873101
C5_CD8	Itgax	4.87747e-07	1.78208	0.315	0.076	0.00906723
C5_CD8	H2afz	1.57223e-18	1.72626	0.978	0.902	2.92278e-14
C5_CD8	1500009L16Rik	2.2125e-07	1.70476	0.393	0.12	0.00411303
C5_CD8	Fkbp2	4.54186e-07	1.67299	0.449	0.179	0.00844332
C5_CD8	Ifitm3	1.92742e-07	1.65503	0.326	0.076	0.00358308
C5_CD8	Xdh	2.36668e-09	1.64777	0.337	0.054	4.39965e-05
C5_CD8	Cenpw	8.70324e-09	1.62882	0.539	0.201	0.000161793
C5_CD8	Ube2c	1.39504e-09	1.61062	0.371	0.071	2.59338e-05
C5_CD8	Hmgn2	4.48439e-08	1.57695	0.596	0.321	0.000833649
C5_CD8	Rbm3	1.14498e-22	1.47638	0.966	0.777	2.12851e-18
C5_CD8	Tacc3	2.19216e-07	1.45797	0.236	0.033	0.00407523
C5_CD8	Pycard	4.57359e-16	1.41611	0.966	0.658	8.50231e-12
C5_CD8	Lgals3	1.84308e-08	1.33941	0.73	0.402	0.000342629
C5_CD8	Gzmb	8.55613e-10	1.2952	0.697	0.321	1.59058e-05
C5_CD8	Lgals1	4.69483e-16	1.29245	0.989	0.935	8.72768e-12
C5_CD8	Dbi	2.63778e-10	1.174	0.876	0.685	4.90364e-06
C5_CD8	Anxa2	2.94063e-10	1.17385	0.843	0.582	5.46663e-06
C5_CD8	Psmb2	1.89951e-09	1.16355	0.787	0.44	3.5312e-05
C5_CD8	Ly6c2	5.44536e-10	1.15241	0.809	0.386	1.01229e-05
C5_CD8	Ndufs8	1.10221e-08	1.12917	0.719	0.364	0.000204901
C5_CD8	Rasgrp2	3.54649e-10	1.11348	0.831	0.402	6.59292e-06
C5_CD8	Tuba1b	2.84024e-07	1.05019	0.674	0.332	0.00528001
C5_CD8	Klf2	5.14602e-09	1.03694	0.888	0.603	9.56646e-05
C5_CD8	Cox5b	2.84166e-14	1.03224	0.966	0.886	5.28265e-10
C5_CD8	Txn1	2.2316e-10	1.03075	0.955	0.832	4.14855e-06
C5_CD8	Sec61a1	1.30636e-07	-1.16047	0.596	0.777	0.00242853
C5_CD8	Tnfaip3	8.75648e-11	-1.35492	0.697	0.864	1.62783e-06
C5_CD8	Gm42418	2.27027e-33	-1.36472	1	1	4.22043e-29
C5_CD8	Atp2b4	2.51288e-07	-1.6389	0.337	0.587	0.00467144
C5_CD8	Lars2	5.78468e-31	-1.6401	0.989	1	1.07537e-26
C5_CD8	Itgb1	4.19192e-14	-1.66155	0.73	0.918	7.79277e-10
C5_CD8	Icos	3.52569e-11	-1.7305	0.404	0.728	6.55426e-07
C6_CD8	Gzma	2.3043e-25	3.76474	0.838	0.167	4.2837e-21
C6_CD8	Gzmk	7.29341e-17	2.25421	0.669	0.12	1.35584e-12
C6_CD8	Eomes	1.65595e-14	1.84099	0.648	0.13	3.07841e-10
C6_CD8	Cenpv	1.66081e-11	1.70962	0.627	0.213	3.08744e-07
C6_CD8	Klrg1	1.14086e-10	1.64214	0.57	0.157	2.12085e-06
C6_CD8	H2-Q10	8.9799e-08	1.62943	0.401	0.102	0.00166936
C6_CD8	Hist2h2bb	1.2464e-07	1.44006	0.613	0.324	0.00231705
C6_CD8	Tm6sf1	5.29636e-09	1.3896	0.542	0.167	9.84593e-05
C6_CD8	Plac8	4.47184e-13	1.36546	0.824	0.398	8.31315e-09
C6_CD8	Rasgrp2	1.18851e-13	1.3104	0.894	0.546	2.20944e-09
C6_CD8	Serpina3g	8.49221e-09	1.29783	0.521	0.148	0.00015787
C6_CD8	Ly6c2	3.4395e-09	1.2874	0.711	0.333	6.39403e-05
C6_CD8	Hist1h2bj	5.99025e-08	1.25438	0.683	0.38	0.00111359
C6_CD8	Arsb	4.96925e-10	1.21055	0.704	0.287	9.23784e-06
C6_CD8	Hist1h4d	1.4063e-10	1.20157	0.965	0.685	2.61431e-06
C6_CD8	Spc24	4.89622e-13	1.16491	0.915	0.583	9.10207e-09
C6_CD8	Klf2	2.77586e-11	1.13193	0.915	0.583	5.16032e-07
C6_CD8	Ccnb2	3.26973e-09	1.12655	0.831	0.472	6.07843e-05
C6_CD8	Chchd10	3.29673e-07	1.11081	0.57	0.259	0.00612863
C6_CD8	Pglyrp1	1.8464e-10	1.1099	0.866	0.528	3.43245e-06
C6_CD8	Hist2h2ac	1.13371e-07	1.09438	0.768	0.537	0.00210756
C6_CD8	Etfb	1.13331e-13	1.0836	0.958	0.796	2.10681e-09
C6_CD8	Ccl5	2.39485e-10	1.07624	0.937	0.657	4.45203e-06
C6_CD8	Hist1h1a	7.93435e-08	1.06845	0.718	0.37	0.001475
C6_CD8	Plek	3.79459e-10	1.06781	0.852	0.472	7.05415e-06
C6_CD8	Lgals3	1.72611e-07	1.06353	0.817	0.546	0.00320883
C6_CD8	Anxa2	1.54534e-15	1.05965	0.979	0.861	2.87279e-11
C6_CD8	Snhg3	5.09574e-07	1.04578	0.725	0.472	0.00947298
C6_CD8	Sh2d1a	1.06036e-08	1.01885	0.852	0.593	0.00019712
C6_CD8	Tsix	2.09486e-07	-1.01198	0.718	0.824	0.00389435
C6_CD8	Cd5	5.36522e-07	-1.01656	0.549	0.778	0.00997395
C6_CD8	Sdf4	3.43201e-07	-1.02471	0.754	0.87	0.00638011
C6_CD8	Btg1	3.27708e-11	-1.07466	0.958	0.981	6.0921e-07
C6_CD8	Tnfaip3	8.22044e-08	-1.09503	0.711	0.843	0.00152818
C6_CD8	Nabp1	4.85138e-08	-1.11242	0.563	0.815	0.000901871
C6_CD8	Endod1	4.94989e-07	-1.12648	0.218	0.491	0.00920184
C6_CD8	Junb	2.78804e-10	-1.18396	0.944	0.935	5.18297e-06
C6_CD8	Tnfrsf1b	1.89817e-07	-1.19507	0.359	0.639	0.0035287
C6_CD8	Ski	3.55335e-07	-1.20577	0.331	0.602	0.00660568
C6_CD8	Rapgef6	4.16334e-10	-1.253	0.592	0.824	7.73965e-06
C6_CD8	AU020206	7.09259e-10	-1.29878	0.5	0.741	1.31851e-05
C6_CD8	Nfkb1	5.0785e-09	-1.30174	0.592	0.824	9.44093e-05
C6_CD8	Aim2	1.32397e-08	-1.30212	0.239	0.574	0.000246127
C6_CD8	Itgb1	2.31055e-07	-1.34907	0.866	0.898	0.00429531
C6_CD8	Tet3	1.78761e-09	-1.40472	0.268	0.63	3.32316e-05
C6_CD8	Icos	4.54058e-10	-1.41157	0.479	0.75	8.44094e-06
C6_CD8	Faah	1.66845e-08	-1.42733	0.225	0.556	0.000310166
C6_CD8	Ppp1r16b	2.24633e-08	-1.46821	0.359	0.648	0.000417592
C6_CD8	Nrp1	1.70655e-07	-1.4731	0.155	0.444	0.00317248
C6_CD8	Nek7	4.19574e-12	-1.47578	0.387	0.731	7.79988e-08
C6_CD8	Gm42418	6.66186e-34	-1.49616	1	1	1.23844e-29
C6_CD8	Zfp36l1	2.50298e-10	-1.50893	0.592	0.815	4.65303e-06
C6_CD8	Capg	5.33967e-09	-1.56693	0.43	0.685	9.92644e-05
C6_CD8	Fam102a	9.02356e-08	-1.58	0.19	0.481	0.00167748
C6_CD8	Dgat1	4.22249e-08	-1.58669	0.225	0.546	0.000784961
C6_CD8	Pdcd1lg2	3.65589e-07	-1.5902	0.085	0.324	0.00679629
C6_CD8	Tnfrsf18	4.15807e-08	-1.60456	0.458	0.704	0.000772985
C6_CD8	Lars2	1.17402e-34	-1.69804	0.979	1	2.1825e-30
C6_CD8	Samsn1	6.10363e-13	-1.7359	0.732	0.889	1.13466e-08
C6_CD8	Rgs10	3.79028e-10	-1.75605	0.232	0.574	7.04612e-06
C6_CD8	Skil	1.3987e-12	-1.78467	0.317	0.704	2.60018e-08
C6_CD8	Rgs2	2.85581e-08	-1.79761	0.514	0.685	0.000530894
C6_CD8	Nt5e	6.90472e-13	-1.83198	0.07	0.481	1.28359e-08
C6_CD8	Dusp4	1.28901e-07	-1.86976	0.092	0.352	0.00239626
C6_CD8	Crem	7.94568e-10	-1.93145	0.155	0.491	1.4771e-05
C6_CD8	Tnfrsf4	3.33156e-07	-2.05306	0.148	0.426	0.00619338
C6_CD8	Inpp4b	1.7328e-16	-2.0922	0.204	0.694	3.22127e-12
C6_CD8	Cpd	1.04984e-10	-2.16677	0.042	0.361	1.95166e-06
C6_CD8	Neurl3	5.32759e-09	-2.17261	0.211	0.519	9.90399e-05
C6_CD8	Gm15564	2.37592e-16	-2.22693	0.085	0.546	4.41683e-12
C6_CD8	Ahr	1.30739e-11	-2.37426	0.077	0.426	2.43044e-07
C6_CD8	Tnfsf11	1.15126e-11	-2.39341	0	0.287	2.14019e-07
C6_CD8	Ccr4	6.30614e-11	-2.42837	0	0.269	1.17231e-06
C6_CD8	Cish	1.59623e-09	-2.5425	0.07	0.37	2.96738e-05
C6_CD8	Pmepa1	1.08465e-14	-2.54466	0.127	0.574	2.01636e-10
C6_CD8	Cd4	2.72843e-11	-2.56289	0.07	0.417	5.07215e-07
C6_CD8	Cxcr6	2.16161e-10	-2.66811	0.19	0.537	4.01843e-06
C6_CD8	Rbpj	2.3893e-16	-2.7723	0.373	0.769	4.4417e-12

## Sheet: GSEA_GO_BioProcess_CD8Tcells
GSEA on FL/αCD40 versus aIgG comparison for each cluster
CD8 T cell Cluster	GO Biological Process ID	GO Biological Process Description	setSize	NES	pvalue	qvalues	associated_genes
C3_CD8	GO:0015985	energy coupled proton transport, down electrochemical gradient	13	2.80053	2.35799e-05	0.00229581	Cox5b/Atp5d/Atp5pb/Atp5c1/Atp5g3/Atp5k/Atp5g2/Atp5l/Atp5j/Atp5h/Atp5g1/Cyc1/Atp5e
C3_CD8	GO:0015986	ATP synthesis coupled proton transport	13	2.80053	2.35799e-05	0.00229581	Cox5b/Atp5d/Atp5pb/Atp5c1/Atp5g3/Atp5k/Atp5g2/Atp5l/Atp5j/Atp5h/Atp5g1/Cyc1/Atp5e
C3_CD8	GO:0042773	ATP synthesis coupled electron transport	34	2.60956	2.59767e-05	0.00229581	Cox5b/Ndufb8/Ndufs8/Park7/Ndufv3/Ndufa8/Ndufv2/Ndufc2/Uqcr10/Ndufb9/Ndufb6/Sdhd/Dnajc15/Cyc1/Cox5a/Uqcrc1/Uqcrq/Uqcrb/Ndufs6/Cox4i1/Cox7c/Ndufa7/Dld/Taz/Sdhaf2/Ndufa12/Uqcrfs1/Sdha/Ndufa10/Mtch2/Ndufv1
C3_CD8	GO:0042775	mitochondrial ATP synthesis coupled electron transport	34	2.60956	2.59767e-05	0.00229581	Cox5b/Ndufb8/Ndufs8/Park7/Ndufv3/Ndufa8/Ndufv2/Ndufc2/Uqcr10/Ndufb9/Ndufb6/Sdhd/Dnajc15/Cyc1/Cox5a/Uqcrc1/Uqcrq/Uqcrb/Ndufs6/Cox4i1/Cox7c/Ndufa7/Dld/Taz/Sdhaf2/Ndufa12/Uqcrfs1/Sdha/Ndufa10/Mtch2/Ndufv1
C3_CD8	GO:0022900	electron transport chain	40	2.50378	8.02654e-05	0.00375571	Cox5b/Sdhb/Ndufb8/Ndufs8/Ndufs4/Park7/Ndufv3/Ndufa8/Ndufv2/Ndufc2/Uqcr10/Ndufb9/Ndufb6/Sdhd/Dnajc15/Cyc1/Cox5a/Uqcrc1/Uqcrq/Uqcrb/Ndufs6/Cox4i1/Cox7c/Ndufb3/Ndufa7/Dld/Polg2/Taz/Sdhaf2/Ndufa12/Uqcrfs1/Sdha/Ndufa10/Mtch2/Ndufv1
C3_CD8	GO:0006119	oxidative phosphorylation	43	2.48608	8.08887e-05	0.00375571	Cox5b/Ndufb8/Ndufs8/Park7/Ndufv3/Ndufa8/Ndufv2/Ndufc2/Uqcr10/Ndufb9/Ndufb6/Sdhd/Dnajc15/Cyc1/Surf1/Cox5a/Uqcrc1/Pgk1/Gadd45gip1/Uqcrq/Uqcrb/Ndufs6/Cox4i1/Cox7c/Msh2/Fxn/Ndufa7/Dld/Taz/Sdhaf2/Ndufa12/Uqcrfs1/Sdha/Uqcc2/Ndufa10/Mtch2/Ndufv1
C3_CD8	GO:0033108	mitochondrial respiratory chain complex assembly	43	2.46539	8.08887e-05	0.00375571	Ndufb8/Ndufaf6/Cox18/Cox19/Ndufs7/Ndufs8/Ndufs4/Ndufb10/Ndufaf3/Ndufa8/Ndufb11/Ndufb7/Ndufb5/Ndufc2/Uqcr10/Ndufb9/Aifm1/Ndufa13/Ndufa11/Ndufb6/Ndufa1/Surf1
C3_CD8	GO:0010257	NADH dehydrogenase complex assembly	33	2.44858	5.18256e-05	0.00322795	Ndufb8/Ndufaf6/Ndufs7/Ndufs8/Ndufs4/Ndufb10/Ndufaf3/Ndufa8/Ndufb11/Ndufb7/Ndufb5/Ndufc2/Ndufb9/Aifm1/Ndufa13/Ndufa11/Ndufb6/Ndufa1
C3_CD8	GO:0032981	mitochondrial respiratory chain complex I assembly	33	2.44858	5.18256e-05	0.00322795	Ndufb8/Ndufaf6/Ndufs7/Ndufs8/Ndufs4/Ndufb10/Ndufaf3/Ndufa8/Ndufb11/Ndufb7/Ndufb5/Ndufc2/Ndufb9/Aifm1/Ndufa13/Ndufa11/Ndufb6/Ndufa1
C3_CD8	GO:1902600	proton transmembrane transport	27	2.44359	7.59378e-05	0.00372925	Cox5b/Slc25a4/Ndufs7/Park7/Atp5d/Atp5pb/Atp5c1/Tesc/Atp5g3/Atp5k/Atp5g2/Atp5l/Atp6v1f/Atp5j/Atp5h/Atp5g1/Cyc1/Atp5e
C3_CD8	GO:0022904	respiratory electron transport chain	38	2.42581	0.000106281	0.00460015	Cox5b/Sdhb/Ndufb8/Ndufs8/Park7/Ndufv3/Ndufa8/Ndufv2/Ndufc2/Uqcr10/Ndufb9/Ndufb6/Sdhd/Dnajc15/Cyc1/Cox5a/Uqcrc1/Uqcrq/Uqcrb/Ndufs6/Cox4i1/Cox7c/Ndufa7/Dld/Polg2/Taz/Sdhaf2/Ndufa12/Uqcrfs1/Sdha/Ndufa10/Mtch2/Ndufv1
C3_CD8	GO:0006081	cellular aldehyde metabolic process	17	2.34972	0.000145141	0.00561584	Idh2/Esd/Pgls/Adh5/Taldo1/Hagh/Park7/Gpi1/Pgd/Akr1a1/Pgam1/Tigar/Tkt
C3_CD8	GO:0051290	protein heterotetramerization	18	2.34849	0.000218044	0.00713867	H4c9/H3c6/H4c4/H4c18/Anxa2/S100a10/H4c8/H4c3
C3_CD8	GO:0045652	regulation of megakaryocyte differentiation	13	2.28114	0.000377278	0.00944559	H4c9/H4c4/H4c18/Hmgb2/H4c8/H4c3/Tesc/Cib1
C3_CD8	GO:0046034	ATP metabolic process	90	2.23757	6.10519e-05	0.00346016	Atpif1/Ak3/Gapdh/Cox5b/Tspo/Ndufb8/Flcn/Ndufs8/Ak2/Park7/Ndufv3/Atp5d/Ndufa8/Atp5pb/Atp5c1/Atp5j2/Ndufv2/Ndufc2/Atp5g3/Bad/Gpi1/Uqcr10/Atp5k/Ndufb9/Atp5g2/Parp1/Atp5l/Atp5j/Ndufb6/Atp5h/Sdhd/Atp5g1/Dnajc15/Cyc1/Pgam1/Surf1/Tigar/Atp5e/Cox5a/Eif6/Uqcrc1/Pgk1/Ampd2/Gadd45gip1/Uqcrq/Uqcrb/Ndufs6/Cox4i1
C3_CD8	GO:0010499	proteasomal ubiquitin-independent protein catabolic process	19	2.22004	0.000561318	0.0131096	Psmb2/Psmb9/Psmb6/Psmb1/Psma5/Psmb5/Psmb8/Psmb3/Psmb7/Psmb10/Psma7/Psma2/Psma3/Psma6
C3_CD8	GO:0009205	purine ribonucleoside triphosphate metabolic process	97	2.18847	3.10849e-05	0.00256602	Atpif1/Ak3/Gapdh/Cox5b/Tspo/Ndufb8/Flcn/Ndufs8/Ak2/Park7/Ndufv3/Atp5d/Ndufa8/Atp5pb/Atp5c1/Gimap7/Atp5j2/Ndufv2/Ndufc2/Atp5g3/Bad/Gpi1/Uqcr10/Atp5k/Ndufb9/Atp5g2/Parp1/Atp5l/Mocs2/Atp5j/Ndufb6/Atp5h/Sdhd/Atp5g1/Dnajc15/Cyc1/Pgam1/Surf1/Tigar/Atp5e/Cox5a/Eif6/Nme1/Uqcrc1/Pgk1/Ampd2/Gadd45gip1/Uqcrq/Uqcrb/Ndufs6/Cox4i1
C3_CD8	GO:0009144	purine nucleoside triphosphate metabolic process	98	2.16781	3.11497e-05	0.00256602	Atpif1/Ak3/Gapdh/Cox5b/Tspo/Ndufb8/Flcn/Ndufs8/Ak2/Park7/Ndufv3/Atp5d/Ndufa8/Atp5pb/Atp5c1/Gimap7/Atp5j2/Ndufv2/Ndufc2/Atp5g3/Bad/Gpi1/Uqcr10/Atp5k/Ndufb9/Atp5g2/Parp1/Atp5l/Mocs2/Atp5j/Ndufb6/Atp5h/Sdhd/Atp5g1/Dnajc15/Cyc1/Pgam1/Surf1/Tigar/Atp5e/Cox5a/Eif6/Nme1/Uqcrc1/Pgk1/Ampd2/Gadd45gip1/Uqcrq/Uqcrb/Ndufs6/Cox4i1
C3_CD8	GO:0006334	nucleosome assembly	28	2.126	0.000839545	0.0175732	H4c9/H1f3/H3c6/H4c4/H4c18/H1f4/H3c7
C3_CD8	GO:0009199	ribonucleoside triphosphate metabolic process	99	2.11542	6.23286e-05	0.00346016	Atpif1/Ak3/Gapdh/Cox5b/Tspo/Ndufb8/Flcn/Ndufs8/Ak2/Park7/Ndufv3/Atp5d/Ndufa8/Atp5pb/Atp5c1/Gimap7/Atp5j2/Ndufv2/Ndufc2/Atp5g3/Bad/Gpi1/Uqcr10/Atp5k/Ndufb9/Atp5g2/Parp1/Atp5l/Mocs2/Atp5j/Ndufb6/Atp5h/Sdhd/Atp5g1/Dnajc15/Cyc1/Pgam1/Surf1/Tigar/Atp5e/Cox5a/Eif6/Nme1/Uqcrc1/Pgk1/Ampd2/Gadd45gip1/Uqcrq/Uqcrb/Ndufs6/Cox4i1
C3_CD8	GO:0009150	purine ribonucleotide metabolic process	131	2.10495	6.67512e-05	0.00352787	Atpif1/Acot8/Ak3/Gapdh/Cox5b/Acaa2/Tspo/Ndufb8/Flcn/Aprt/Pmvk/Ndufs8/Ak2/Hint1/Park7/Ndufv3/Atp5d/Ndufa8/Atp5pb/Atp5c1/Gimap7/Atp5j2/Pdk3/Mcee/Ndufv2/Ndufc2/Atp5g3/Bad/Gpi1/Uqcr10/Atp5k/Ndufb9/Atp5g2/Parp1/Atp5l/Acot9/Crot/Mocs2/Acss1/Hmgcs1/Atp5j/Ndufb6/Atp5h/Sdhd/Atp5g1/Dnajc15/Cyc1/Pgam1/Surf1/Gmps/Tigar/Atp5e/Cox5a/Hsd17b4/Ppcdc/Eif6/Nme1/Uqcrc1/Mpc2/Pgk1/Ampd2/Gadd45gip1/Uqcrq/Uqcrb/Ndufs6/C…
C3_CD8	GO:0051881	regulation of mitochondrial membrane potential	32	2.09013	0.000904229	0.0186356	Atpif1/Clic1/Ucp2/Tspo/Pmaip1/Bax/Ubb/Park7/Gclm/Ndufc2/Bad/Prelid1/Parp1/Prdx3/Bak1/Mllt11/Atp5g1
C3_CD8	GO:0009141	nucleoside triphosphate metabolic process	106	2.08075	9.5036e-05	0.00430308	Atpif1/Ak3/Gapdh/Cox5b/Tspo/Ndufb8/Flcn/Ndufs8/Ak2/Park7/Ndufv3/Atp5d/Ndufa8/Atp5pb/Atp5c1/Gimap7/Atp5j2/Dut/Ndufv2/Ndufc2/Atp5g3/Bad/Gpi1/Uqcr10/Atp5k/Ndufb9/Atp5g2/Parp1/Atp5l/Mocs2/Atp5j/Ndufb6/Atp5h/Sdhd/Atp5g1/Dnajc15/Cyc1/Pgam1/Surf1/Tigar/Atp5e/Cox5a/Eif6/Nme1/Uqcrc1/Pgk1/Ampd2/Gadd45gip1/Uqcrq/Uqcrb/Ndufs6/Cox4i1/Smpdl3a/Cox7c/Msh2/Fxn/Ctps2/Ndufa7/Dld/Galk1/Dguok/Taz/Dtymk/Sdhaf2/Suclg1/…
C3_CD8	GO:0009126	purine nucleoside monophosphate metabolic process	99	2.07043	6.23286e-05	0.00346016	Atpif1/Ak3/Gapdh/Cox5b/Tspo/Ndufb8/Flcn/Aprt/Ndufs8/Ak2/Park7/Ndufv3/Atp5d/Ndufa8/Atp5pb/Atp5c1/Atp5j2/Ndufv2/Ndufc2/Atp5g3/Bad/Gpi1/Uqcr10/Atp5k/Ndufb9/Atp5g2/Parp1/Atp5l/Atp5j/Ndufb6/Atp5h/Sdhd/Atp5g1/Dnajc15/Cyc1/Pgam1/Surf1/Gmps/Tigar/Atp5e/Cox5a/Eif6/Uqcrc1/Pgk1/Ampd2/Gadd45gip1/Uqcrq/Uqcrb/Ndufs6/Cox4i1
C3_CD8	GO:0009167	purine ribonucleoside monophosphate metabolic process	99	2.07043	6.23286e-05	0.00346016	Atpif1/Ak3/Gapdh/Cox5b/Tspo/Ndufb8/Flcn/Aprt/Ndufs8/Ak2/Park7/Ndufv3/Atp5d/Ndufa8/Atp5pb/Atp5c1/Atp5j2/Ndufv2/Ndufc2/Atp5g3/Bad/Gpi1/Uqcr10/Atp5k/Ndufb9/Atp5g2/Parp1/Atp5l/Atp5j/Ndufb6/Atp5h/Sdhd/Atp5g1/Dnajc15/Cyc1/Pgam1/Surf1/Gmps/Tigar/Atp5e/Cox5a/Eif6/Uqcrc1/Pgk1/Ampd2/Gadd45gip1/Uqcrq/Uqcrb/Ndufs6/Cox4i1
C3_CD8	GO:0009123	nucleoside monophosphate metabolic process	104	2.06816	0.000126207	0.00511575	Atpif1/Ak3/Gapdh/Cox5b/Tspo/Ndufb8/Flcn/Aprt/Tyms/Ndufs8/Ak2/Park7/Ndufv3/Atp5d/Ndufa8/Atp5pb/Atp5c1/Atp5j2/Dut/Nt5m/Ndufv2/Ndufc2/Atp5g3/Bad/Gpi1/Uqcr10/Atp5k/Ndufb9/Atp5g2/Parp1/Atp5l/Atp5j/Ndufb6/Atp5h/Sdhd/Atp5g1/Dnajc15/Cyc1/Pgam1/Surf1/Gmps/Tigar/Atp5e/Cox5a/Eif6/Uqcrc1/Pgk1/Ampd2/Gadd45gip1/Uqcrq/Uqcrb/Ndufs6/Cox4i1
C3_CD8	GO:0051262	protein tetramerization	45	2.05313	0.000787423	0.0167569	H4c9/H3c6/H4c4/H4c18/Anxa2/S100a10/Gapdh/Naxe/H4c8/H4c3/Ccl5/Acads
C3_CD8	GO:0009117	nucleotide metabolic process	177	2.05007	3.64538e-05	0.00280949	Atpif1/Acot8/Idh2/Ak3/Gapdh/Naxe/Cox5b/Acaa2/Tspo/Ndufb8/Flcn/Pgls/Aprt/Taldo1/Tyms/Pmvk/Ndufs8/Ak2/Hint1/Park7/Ndufv3/Atp5d/Ndufa8/Atp5pb/Atp5c1/Gimap7/Atp5j2/Dut/Pdk3/Nt5m/Fdxr/Mcee/Ndufv2/Ndufc2/Atp5g3/Bad/Gpi1/Uqcr10/Atp5k/Dera/Ndufb9/Idh3b/Pgd/Atp5g2/Parp1/Atp5l/Acot9/Crot/Cdipt/Mocs2/Acss1/Flad1/Hmgcs1/Atp5j/Ndufb6/Atp5h/Sdhd/Atp5g1/Dnajc15/Cyc1/Pgam1/Surf1/Gmps/Tigar/Atp5e/Cox5a/Hsd17b4/Pp…
C3_CD8	GO:0045333	cellular respiration	69	2.04425	0.00049314	0.0117694	Idh2/Cox5b/Sdhb/Sirt3/Ndufb8/Flcn/Bax/Ndufs7/Ndufs8/Ndufs4/Park7/Ndufv3/Atp5d/Ndufa8/Ndufv2/Ndufc2/Uqcr10/Prelid1/Ndufb9/Idh3b/Ndufb6/Sdhd/Dnajc15/Cyc1/Cox5a/Uqcrc1/Bloc1s1/Uqcrq/Uqcrb/Ndufs6/Cox4i1/Sdhaf4/Cox7c/Mdh1/Fxn/Ndufa7/Dld/Polg2/Taz/Sdhaf2/Suclg1/Fh1/Ndufa12/Uqcrfs1/Sdha/Cox20/Ndufa10/Mtch2/Ndufv1
C3_CD8	GO:0006753	nucleoside phosphate metabolic process	178	2.03651	3.66059e-05	0.00280949	Atpif1/Acot8/Idh2/Ak3/Gapdh/Naxe/Cox5b/Acaa2/Tspo/Ndufb8/Flcn/Pgls/Aprt/Taldo1/Tyms/Pmvk/Ndufs8/Ak2/Hint1/Park7/Ndufv3/Atp5d/Ndufa8/Atp5pb/Atp5c1/Gimap7/Atp5j2/Dut/Pdk3/Nt5m/Fdxr/Mcee/Ndufv2/Ndufc2/Atp5g3/Bad/Gpi1/Uqcr10/Atp5k/Dera/Ndufb9/Idh3b/Pgd/Atp5g2/Parp1/Atp5l/Acot9/Crot/Cdipt/Mocs2/Acss1/Flad1/Hmgcs1/Atp5j/Ndufb6/Atp5h/Sdhd/Atp5g1/Dnajc15/Cyc1/Pgam1/Surf1/Gmps/Tigar/Atp5e/Cox5a/Hsd17b4/Pp…
C3_CD8	GO:0019693	ribose phosphate metabolic process	144	2.0264	0.000102923	0.0045316	Atpif1/Acot8/Ak3/Gapdh/Cox5b/Acaa2/Tspo/Ndufb8/Flcn/Pgls/Aprt/Taldo1/Pmvk/Ndufs8/Ak2/Hint1/Park7/Ndufv3/Atp5d/Ndufa8/Atp5pb/Atp5c1/Gimap7/Atp5j2/Pdk3/Mcee/Ndufv2/Ndufc2/Atp5g3/Bad/Gpi1/Uqcr10/Atp5k/Ndufb9/Pgd/Atp5g2/Parp1/Atp5l/Acot9/Crot/Mocs2/Acss1/Hmgcs1/Atp5j/Ndufb6/Atp5h/Sdhd/Atp5g1/Dnajc15/Cyc1/Pgam1/Surf1/Gmps/Tigar/Atp5e/Cox5a/Hsd17b4/Ppcdc/Eif6/Nme1/Tkt/Uqcrc1/Mpc2/Pgk1/Ampd2/Gadd45gip1/…
C3_CD8	GO:0006120	mitochondrial electron transport, NADH to ubiquinone	15	2.0171	0.00313682	0.0394604	Ndufb8/Ndufs8/Park7/Ndufa8/Ndufv2/Ndufc2/Ndufb9/Ndufb6/Dnajc15/Ndufs6/Ndufa7/Dld
C3_CD8	GO:0031497	chromatin assembly	40	2.00118	0.00112372	0.021415	H4c9/H1f3/H3c6/H4c4/H4c18/H1f4/H3c7/Cenpv/Hells/H4c8/H4c3
C3_CD8	GO:0019882	antigen processing and presentation	30	1.99937	0.00221046	0.0328186	H2-Oa/Cd68/Pycard/H2-Q10/Psmb9/H2-M3/Fcer1g/Psmb8/H2-Q6/Unc93b1/H2-DMa/Fgl2
C3_CD8	GO:0006163	purine nucleotide metabolic process	137	1.97931	0.000135501	0.0053235	Atpif1/Acot8/Ak3/Gapdh/Cox5b/Acaa2/Tspo/Ndufb8/Flcn/Aprt/Pmvk/Ndufs8/Ak2/Hint1/Park7/Ndufv3/Atp5d/Ndufa8/Atp5pb/Atp5c1/Gimap7/Atp5j2/Pdk3/Mcee/Ndufv2/Ndufc2/Atp5g3/Bad/Gpi1/Uqcr10/Atp5k/Ndufb9/Atp5g2/Parp1/Atp5l/Acot9/Crot/Mocs2/Acss1/Hmgcs1/Atp5j/Ndufb6/Atp5h/Sdhd/Atp5g1/Dnajc15/Cyc1/Pgam1/Surf1/Gmps/Tigar/Atp5e/Cox5a/Hsd17b4/Ppcdc/Eif6/Nme1/Uqcrc1/Mpc2/Pgk1/Ampd2/Gadd45gip1/Uqcrq/Uqcrb/Prpsap1/…
C3_CD8	GO:0006323	DNA packaging	49	1.96778	0.00115391	0.0215089	H4c9/H1f3/H3c6/Top2a/H4c4/H4c18/H1f4/H3c7/Cenpv/Hells/H4c8/H4c3/Suv39h1/H1f2
C3_CD8	GO:0009259	ribonucleotide metabolic process	135	1.95367	0.000168112	0.00613294	Atpif1/Acot8/Ak3/Gapdh/Cox5b/Acaa2/Tspo/Ndufb8/Flcn/Aprt/Pmvk/Ndufs8/Ak2/Hint1/Park7/Ndufv3/Atp5d/Ndufa8/Atp5pb/Atp5c1/Gimap7/Atp5j2/Pdk3/Mcee/Ndufv2/Ndufc2/Atp5g3/Bad/Gpi1/Uqcr10/Atp5k/Ndufb9/Atp5g2/Parp1/Atp5l/Acot9/Crot/Mocs2/Acss1/Hmgcs1/Atp5j/Ndufb6/Atp5h/Sdhd/Atp5g1/Dnajc15/Cyc1/Pgam1/Surf1/Gmps/Tigar/Atp5e/Cox5a/Hsd17b4/Ppcdc/Eif6/Nme1/Uqcrc1/Mpc2/Pgk1/Ampd2/Gadd45gip1/Uqcrq/Uqcrb/Ndufs6/C…
C3_CD8	GO:0009161	ribonucleoside monophosphate metabolic process	101	1.94227	0.000250839	0.00757265	Atpif1/Ak3/Gapdh/Cox5b/Tspo/Ndufb8/Flcn/Aprt/Ndufs8/Ak2/Park7/Ndufv3/Atp5d/Ndufa8/Atp5pb/Atp5c1/Atp5j2/Ndufv2/Ndufc2/Atp5g3/Bad/Gpi1/Uqcr10/Atp5k/Ndufb9/Atp5g2/Parp1/Atp5l/Atp5j/Ndufb6/Atp5h/Sdhd/Atp5g1/Dnajc15/Cyc1/Pgam1/Surf1/Gmps/Tigar/Atp5e/Cox5a/Eif6/Uqcrc1/Pgk1/Ampd2/Gadd45gip1/Uqcrq/Uqcrb/Ndufs6/Cox4i1
C3_CD8	GO:0008637	apoptotic mitochondrial changes	48	1.9406	0.00169441	0.027737	Atpif1/Pycard/Slc25a4/Acaa2/Fis1/Pmaip1/Bax/Fas/Gclm/Ppp2cb/Bad/Prelid1/Aifm1/Slc25a5/Bak1/Ggct/Mllt11/Jtb/Arrb2/Dap3/Bnip3l/Bloc1s2
C3_CD8	GO:0055086	nucleobase-containing small molecule metabolic process	197	1.929	3.77815e-05	0.00280949	Atpif1/Acot8/Idh2/Ak3/Gapdh/Gnpda1/Naxe/Cox5b/Uap1l1/Acaa2/Tspo/Ndufb8/Flcn/Pgls/Aprt/Taldo1/Tyms/Pmvk/Ndufs8/Ak2/Hint1/Park7/Ndufv3/Atp5d/Ndufa8/Oard1/Atp5pb/Atp5c1/Gimap7/Atp5j2/Dut/Pdk3/Nt5m/Fdxr/Mcee/Ndufv2/Ndufc2/Atp5g3/Bad/Gpi1/Uqcr10/Atp5k/Dera/Ndufb9/Idh3b/Pgd/Atp5g2/Parp1/Atp5l/Acot9/Crot/Cdipt/Mocs2/Acss1/Flad1/Hmgcs1/Gfus/Atp5j/Ndufb6/Atp5h/Sdhd/Atp5g1/Dnajc15/Pcmt1/Cyc1/Pgam1/Surf1/Gm…
C3_CD8	GO:0034728	nucleosome organization	42	1.90353	0.00285215	0.0375437	H4c9/H1f3/H3c6/H4c4/H4c18/H1f4/H3c7
C3_CD8	GO:0072521	purine-containing compound metabolic process	146	1.88554	0.000275492	0.0079047	Atpif1/Acot8/Ak3/Gapdh/Cox5b/Acaa2/Tspo/Ndufb8/Flcn/Aprt/Pmvk/Ndufs8/Ak2/Hint1/Park7/Ndufv3/Atp5d/Ndufa8/Oard1/Atp5pb/Atp5c1/Gimap7/Atp5j2/Pdk3/Mcee/Ndufv2/Ndufc2/Atp5g3/Bad/Gpi1/Uqcr10/Atp5k/Ndufb9/Atp5g2/Parp1/Atp5l/Acot9/Crot/Mocs2/Acss1/Hmgcs1/Atp5j/Ndufb6/Atp5h/Sdhd/Atp5g1/Dnajc15/Pcmt1/Cyc1/Pgam1/Surf1/Gmps/Tigar/Atp5e/Cox5a/Hsd17b4/Ppcdc/Eif6/Nme1/Uqcrc1/Mpc2/Pgk1/Ampd2/Gadd45gip1/Uqcrq/Uq…
C3_CD8	GO:0065004	protein-DNA complex assembly	61	1.83672	0.00320731	0.0401493	H4c9/H1f3/H3c6/H4c4/H4c18/H1f4/H3c7/Cenpv/Brf2/Cenpw/Hells/H4c8/H4c3/H1f2/Mcm7/Mcm4
C3_CD8	GO:0071103	DNA conformation change	62	1.78612	0.00412753	0.0472664	H4c9/H1f3/H3c6/Top2a/H4c4/H4c18/H1f4/H3c7/Cenpv/Hells/H4c8/H4c3/Suv39h1/H1f2/Mcm7/Mcm4
C3_CD8	GO:0032956	regulation of actin cytoskeleton organization	93	1.72769	0.00389463	0.0458325	Stmn1/Pycard/S100a10/Arpc5l/Hras/Tmsb15b2/Plek/Gmfg/Itgb1bp1/Coro1a/Dapk3/Tmsb4x/Arhgdib/Coro1b/Clec2i/Ctsl/Pfn1/Phpt1/Cfl1/Arap1/Nphs1/Nckap1l/Tmsb15b1/Arpc4/Rhog/Flna/Tmsb10
C3_CD8	GO:0032970	regulation of actin filament-based process	100	1.7159	0.00340263	0.0419771	Stmn1/Pycard/S100a10/Abracl/Arpc5l/Hras/Tmsb15b2/Plek/Gmfg/Itgb1bp1/Coro1a/Dapk3/Tmsb4x/Arhgdib/Coro1b/Clec2i/Ctsl/Pfn1/Phpt1/Cfl1/Arap1/Nphs1/Nckap1l/Tmsb15b1/Arpc4/Sri/Rhog/Flna/Tmsb10
C3_CD8	GO:0051186	cofactor metabolic process	139	1.64846	0.00339951	0.0419771	Atpif1/Acot8/Idh2/Gapdh/Hmbs/Naxe/Hscb/Acaa2/Cyba/Pgls/Coq8a/Taldo1/Tyms/Pmvk/Mthfsl/Hagh/Park7/Gclm/Gstp3/Pdk3/Fdxr/Mgst2/Nubp1/Mcee/Gpi1/Cybb/Ethe1/Idh3b/Pgd/Acot9/Prdx3/Prdx2/Crot/Abcd4/Akr1a1/Mocs2/Acss1/Flad1/Hmgcs1/Pcmt1/Ptger4/Pts/Pgam1/Isca2/Prdx1/Tigar/Slc25a39/Hsd17b4/Ppcdc/Alad/Eif6/Tkt/Mthfd2/Mpc2/Pgk1
C3_CD8	GO:0007005	mitochondrion organization	185	1.64471	0.00210768	0.0324237	Atpif1/Pycard/Slc25a4/Acaa2/Fundc2/Tspo/Ndufb8/Ndufaf6/Apool/Flcn/Cox18/Fis1/Cox19/Pmaip1/Bax/Ndufs7/Ndufs8/Ndufs4/Ndufb10/Fas/Ndufaf3/Park7/Gclm/Atp5d/Ndufa8/Slc25a46/Ppp2cb/Ndufb11/Ndufb7/Ndufb5/Aip/Hsd17b10/Ndufc2/Bad/Uqcr10/Prelid1/Ndufb9/Aifm1/Parp1/Slc25a5/Timm17a/Ndufa13/Ndufa11/Prdx3/Bak1/Ndufb6/Fmc1/Ggct/Mllt11/Mff/Dnajc15/Jtb/Ndufa1/Grpel1/Higd2a/Surf1/Atg14/Arrb2/Tigar/Map1lc3b/Dap3/Ch…
C3_CD8	GO:0017144	drug metabolic process	189	1.63322	0.00230432	0.0336257	Cx3cr1/Atpif1/Idh2/Ak3/Gapdh/Klrk1/Gnpda1/Esd/Cox5b/Cyba/Sdhb/Tspo/Ndufb8/H2-M3/Flcn/Mri1/Aprt/Adh5/Ndufs8/Ak2/Park7/Ndufv3/Atp5d/Ndufa8/Xpnpep1/Atp5pb/Atp5c1/Atp5j2/Pycr2/Ndufv2/Ndufc2/Atp5g3/Bad/Gpi1/Uqcr10/Cybb/Atp5k/Ndufb9/Ethe1/Idh3b/Atp5g2/Parp1/Atp5l/Prdx3/Prdx2/Abcd4/Akr1a1/Cd47/Acss1/Atp5j/Ndufb6/Atp5h/Sdhd/Atp5g1/Dnajc15/Pcmt1/Ptger4/Pts/Cyc1/Pgam1/Surf1/Prdx1/Tigar/Atp5e/Cox5a/Sat1/Eif…
C3_CD8	GO:0019637	organophosphate metabolic process	261	1.55897	0.0021992	0.0328186	Atpif1/Acot8/Idh2/Ak3/Gapdh/Plek/Gnpda1/Naxe/Cox5b/Ptpmt1/Acaa2/Tspo/Ndufb8/Flcn/Pgls/Dbi/Aprt/Taldo1/Bpnt1/Tyms/Pmvk/Ndufs8/Ak2/Hint1/Ip6k2/Park7/Ndufv3/Atp5d/Ndufa8/Atp5pb/Atp5c1/Gimap7/Atp5j2/Selenoi/Dut/Pdk3/Nt5m/Hadha/Fdxr/Mcee/Ndufv2/Ndufc2/Atp5g3/Bad/Gpi1/Uqcr10/Atp5k/Dera/Ndufb9/Idh3b/Pgd/Pgp/Atp5g2/Parp1/Atp5l/Acot9/Crot/Prkcd/Cdipt/Mocs2/Acss1/Impa2/Flad1/Hmgcs1/Atp5j/Ndufb6/Pigk/Atp5h/…
C3_CD8	GO:0008283	cell proliferation	443	-1.48885	0.00401269	0.046578	Pdpk1/Tial1/Fubp1/Ptges3/Nfatc1/Map3k5/Ascc3/Timp2/Pcnt/Rnf139/Tbck/Xrcc5/Kmt2c/Cd44/Impdh2/Smarca2/Zc3h12d/Wapl/Prkd2/Map3k3/Traf6/Tnfaip3/Carm1/Tgif1/Zmpste24/Rbpj/Mapk14/Eif4g1/Nfatc2/Tmem127/Cep120/Hdac4/Taf6/Fbrs/Bmi1/Zeb1/Appl1/Notch1/Ccpg1/Kat2b/Cd274/Wdr48/St6gal1/Chst11/Map3k11/Hlcs/Zfp703/Nf2/Ccnd2/Il4ra/Marchf7/Ash2l/Ing5/Il6ra/Mdm4/Rptor/Satb1/Il6st/Gnl3/Odc1/Slc39a10/Tpd52/Topors/Pds…
C3_CD8	GO:2000026	regulation of multicellular organismal development	448	-1.51808	0.00237942	0.0337795	Sipa1l1/Clasp2/Ano6/Mycbp2/Ulk1/Nfkbid/Zc3h12a/Ppargc1b/Prkd2/Arhgap4/Pde3b/Map3k3/Ppp2r5d/Traf6/Hspa9/Tnfaip3/Carm1/Txlng/Tgif1/Rif1/Zmpste24/Gdi1/Rbpj/Atf1/Celsr1/Mapk14/Eif4g1/Nfatc2/Fmr1/Hdac4/Zfpm1/Bmi1/Zeb1/Notch1/Ap3b1/Klf7/Kat2b/Cd274/Rgs2/Cnot4/Zfp703/Nf2/Chd7/Il4ra/Marchf7/Fos/Clasp1/Gabpa/Ago2/Il6ra/Adgrl1/Il6st/Trip12/Nin/Smad7/Socs1/Abcb1a/Jade2/Rassf2/Vhl/Atp11c/Dvl2/Tomm70a/Qk/Hk2/…
C3_CD8	GO:0007166	cell surface receptor signaling pathway	478	-1.52429	0.00186576	0.0299658	Sipa1l1/Ndst1/Clasp2/Ano6/Ulk1/Nfkbid/Zc3h12a/Prkd2/Ppp2r5d/Traf6/Tnfaip3/Parp9/Aak1/Tgif1/Csrnp1/Tiparp/Rbpj/Casp8ap2/Celsr1/Mapk14/Cdip1/Nfatc2/Fmr1/Mknk2/Srebf1/Padi2/Zeb1/Appl1/Notch1/Cd274/Akt1s1/Nceh1/Chst11/Cpeb4/Zfp703/Usp9x/Tbl1x/Fos/Yes1/Il6ra/Adgrl1/Il6st/Tle3/Slc39a10/Vipr1/Nfkb1/Zbp1/Jade1/Smad7/Dyrk2/Socs1/C2cd5/Ss18/Jade2/Bcl2l1/Rassf2/Nucks1/Dvl2/Crebbp/Htt/Aim2/Iigp1/Nlk/Tgfbr2/S…
C3_CD8	GO:0042127	regulation of cell proliferation	351	-1.54812	0.00277977	0.0371657	Zc3h12d/Wapl/Prkd2/Map3k3/Traf6/Tnfaip3/Carm1/Tgif1/Zmpste24/Rbpj/Mapk14/Eif4g1/Nfatc2/Tmem127/Hdac4/Taf6/Fbrs/Bmi1/Zeb1/Notch1/Ccpg1/Kat2b/Cd274/Wdr48/St6gal1/Chst11/Zfp703/Nf2/Ccnd2/Il4ra/Marchf7/Ash2l/Ing5/Il6ra/Mdm4/Rptor/Il6st/Gnl3/Odc1/Slc39a10/Tpd52/Topors/Pds5b/Nampt/Bcl2l1/Vhl/Dvl2/Tgfbr2/Tnfrsf9/Insr/Hsf1/Fto/Stat2/Btla/Ski/Phip/Pml/Braf/Klf4/Irs2/Ppp1r16b/Prkaca/Gabbr1/Icmt/Stat5a/Dice…
C3_CD8	GO:0006468	protein phosphorylation	417	-1.5679	0.00138562	0.024403	Hexim1/Snx9/Pdpk1/Tada3/Axin1/Eif4g3/Ash1l/Sik1/Map3k5/Timp2/Ankrd26/Xrcc5/Sik2/Gbp4/Cd44/Parp14/Ndst1/Ulk1/Zc3h12a/Prkd2/Map3k3/Ppp2r5d/Traf6/Nop53/Hspa9/Tnfaip3/Parp9/Aak1/Slk/Zmpste24/Mapk14/Eif4g1/Fmr1/Mknk2/Ppp1r15b/Akap8l/Notch1/Kat2b/Akt1s1/Rgs2/Stk40/Mprip/Map3k11/Prkar2a/Nf2/Mast4/Ccnd2/Yes1/Bag4/Cad/Il6ra/Rptor/Il6st/Nedd9/Smad7/Dyrk2/Map3k4/Ccnl1/Trib2/Socs1/Uhmk1/Rassf2/Dvl2/Mre11a/Ht…
C3_CD8	GO:0008284	positive regulation of cell proliferation	214	-1.59568	0.0043741	0.0496448	Wapl/Prkd2/Map3k3/Traf6/Tnfaip3/Carm1/Tgif1/Rbpj/Mapk14/Eif4g1/Nfatc2/Hdac4/Fbrs/Bmi1/Notch1/Ccpg1/Cd274/Wdr48/St6gal1/Zfp703/Ccnd2/Marchf7/Ash2l/Il6ra/Mdm4/Rptor/Il6st/Odc1/Slc39a10/Tpd52/Nampt/Bcl2l1/Vhl/Tgfbr2/Insr/Hsf1/Phip/Pml/Irs2/Ppp1r16b/Prkaca/Icmt/Stat5a/Taf4b/Stat3/Fosl2/Irak1/Cacul1/Il1b/Arhgap5/St8sia1/Sp1/Xcl1
C3_CD8	GO:0010562	positive regulation of phosphorus metabolic process	240	-1.59764	0.00348874	0.0421841	Psen1/Mfhas1/Jun/Cnep1r1/Snx9/Pdpk1/Axin1/Ptges3/Eif4g3/Map3k5/Timp2/Xrcc5/Cd44/Parp14/Ndst1/Zc3h12a/Ppargc1b/Prkd2/Map3k3/Ppp2r5d/Traf6/Parp9/Zbtb20/Slk/Eif4g1/Fmr1/Ppp1r15b/Notch1/Mprip/Map3k11/Sympk/Ccnd2/Yes1/Bag4/Il6ra/Rptor/Il6st/Slc39a10/Nedd9/Map3k4/Socs1/Bcl2l1/Rassf2/Dvl2/Mre11a/Tgfbr2/Ppp1r15a/Rock2/Map3k2/Insr/Ranbp2/Hsf1/Phip/Braf/Map2k4/Lrrk1/Ppp1r16b/Pkd1/Ankle2/Niban1/Stat3/Ddx3x/…
C3_CD8	GO:0045937	positive regulation of phosphate metabolic process	240	-1.59764	0.00348874	0.0421841	Psen1/Mfhas1/Jun/Cnep1r1/Snx9/Pdpk1/Axin1/Ptges3/Eif4g3/Map3k5/Timp2/Xrcc5/Cd44/Parp14/Ndst1/Zc3h12a/Ppargc1b/Prkd2/Map3k3/Ppp2r5d/Traf6/Parp9/Zbtb20/Slk/Eif4g1/Fmr1/Ppp1r15b/Notch1/Mprip/Map3k11/Sympk/Ccnd2/Yes1/Bag4/Il6ra/Rptor/Il6st/Slc39a10/Nedd9/Map3k4/Socs1/Bcl2l1/Rassf2/Dvl2/Mre11a/Tgfbr2/Ppp1r15a/Rock2/Map3k2/Insr/Ranbp2/Hsf1/Phip/Braf/Map2k4/Lrrk1/Ppp1r16b/Pkd1/Ankle2/Niban1/Stat3/Ddx3x/…
C3_CD8	GO:1901701	cellular response to oxygen-containing compound	269	-1.59993	0.0028435	0.0375437	Zc3h12a/Ppargc1b/Pde3b/Traf6/Tnfaip3/Zbtb20/Litaf/Mapk14/Srebf1/Zeb1/Appl1/Klf7/Kat2b/Cd274/Nr4a2/Itpr2/Ubr1/Cpeb4/Zfp703/Fos/Yes1/Gch1/Gabpa/Irf8/Kdm6b/Rptor/Upf1/Nfkb1/Prpf8/Socs1/C2cd5/Sbno2/Ipo5/Pde2a/Bcl2l1/Nucks1/Rangap1/Rock2/Insr/Osbpl7/Hsf1/Ctr9/Phip/Rora/Rhob/Pim3/Ywhag/Irs2/Gramd1a/Pde4d/Agap3/Prkaca/Gpr68/Stat5a/Uso1/Stat3/Sorl1/Irak1/Lpin1/Il1b/Ahr/Cxcl2/Sp1/Gbp2
C3_CD8	GO:0051247	positive regulation of protein metabolic process	433	-1.60265	0.000695478	0.0153106	Tnfrsf1b/Pink1/Crebrf/Igfbp4/Rasa1/Rictor/Mapk8/Arid5a/Abl1/Gadd45b/Nelfa/Tnfrsf18/Ar/Akt2/Mylip/Kmt2a/Gclc/Daxx/Kdm2a/Tnfsf10/Rnf20/Ythdf2/Dyrk1a/Plk3/Wbp2/Aimp2/Faf1/Nr1h2/Myb/Psen1/Mfhas1/Kat5/Jun/Cnep1r1/Arih1/Rnf40/Snx9/Phf1/Pdpk1/Axin1/Kmt2e/Eif4g3/Map3k5/Timp2/Rnf139/Xrcc5/Cd44/Parp14/Ndst1/Mycbp2/Zc3h12a/Prkd2/Map3k3/Ppp2r5d/Traf6/Nop53/Cep295/Tnfaip3/Parp9/Rif1/Tiparp/Slk/Casp8ap2/Gga1/M…
C3_CD8	GO:0001932	regulation of protein phosphorylation	328	-1.60328	0.001689	0.027737	Hexim1/Snx9/Pdpk1/Tada3/Axin1/Eif4g3/Ash1l/Map3k5/Timp2/Ankrd26/Xrcc5/Gbp4/Cd44/Parp14/Ndst1/Zc3h12a/Prkd2/Map3k3/Ppp2r5d/Traf6/Nop53/Tnfaip3/Parp9/Slk/Eif4g1/Fmr1/Ppp1r15b/Akap8l/Notch1/Kat2b/Akt1s1/Rgs2/Stk40/Mprip/Map3k11/Prkar2a/Nf2/Ccnd2/Yes1/Bag4/Il6ra/Rptor/Il6st/Nedd9/Smad7/Map3k4/Ccnl1/Trib2/Socs1/Rassf2/Dvl2/Mre11a/Htt/Tgfbr2/Ppp1r15a/Rock2/Map3k2/Insr/Lats2/Hsf1/Stat2/Rgs14/Phip/Pml/Br…
C3_CD8	GO:0051240	positive regulation of multicellular organismal process	403	-1.62018	0.000690216	0.0153106	Clasp2/Ano6/Nfkbid/Zc3h12a/Ppargc1b/Prkd2/Map3k3/Ppp2r5d/Traf6/Nop53/Tnfaip3/Pum2/Tgif1/Zbtb20/Rif1/Gdi1/Rbpj/Atf1/Mapk14/Ankrd17/Eif4g1/Fmr1/Hdac4/Zfpm1/Bmi1/Zeb1/Appl1/Notch1/Ap3b1/Kat2b/Cd274/Rgs2/Tusc2/Dync1h1/Zfp703/Chd7/Il4ra/Fos/Gch1/Clasp1/Gsdmd/Ago2/Irf8/Kdm6b/Il6ra/Adgrl1/Il6st/Nin/Ddx60/Socs1/Abcb1a/Jade2/Atp11c/Qk/Aim2/Hk2/Tgfbr2/Rock2/Elovl6/Asxl2/Hsf1/Bcl3/Rgs14/Pml/Rora/Braf/Klf4/R…
C3_CD8	GO:0009605	response to external stimulus	447	-1.62514	0.000376405	0.00944559	Sik2/Ivns1abp/Gbp4/Cd44/Clock/Ablim1/Clasp2/Ano6/Mycbp2/Ulk1/Zc3h12a/Bst2/Pip5k1c/Prkd2/Traf6/Nop53/Tnfaip3/Parp9/Pum2/Zmpste24/Rbpj/Litaf/Mapk14/Ankrd17/Eif4g1/Fmr1/Ccdc66/Srebf1/Xpr1/Padi2/Appl1/Notch1/Klf7/Gbp9/Trim56/Cd274/Tusc2/Nr4a2/St6gal1/Kcnj8/Emb/Cpeb4/Hlcs/Chd7/Il4ra/Tmem135/Erbin/Fos/Gch1/Clasp1/Gsdmd/Irf8/Cad/Rptor/Ifit1bl1/Cxcr6/Satb1/Upf1/Nfkb1/Ddx60/Zbp1/Tnfsf8/Prpf8/Sbno2/Pde2a/B…
C3_CD8	GO:0001816	cytokine production	199	-1.65643	0.00260809	0.036197	Zc3h12a/Prkd2/Traf6/Nop53/Tnfaip3/Pum2/Zbtb20/Rbpj/Litaf/Mapk14/Ankrd17/Nfatc2/Zfpm1/Appl1/Notch1/Trim56/Cd274/Tusc2/Il4ra/Erbin/Gsdmd/Irf8/Il6ra/Nfkb1/Ddx60/Mc1r/Smad7/Trib2/Socs1/Crebbp/Aim2/Tnfrsf9/Rock2/Hsf1/Bcl3/Pml/Rora/Klf4/Furin/Stat5a/Ddx58/Dicer1/Kat2a/Stat3/Ifih1/Irak1/Isg15/Il1b/Dhx33/Ccl4/Xcl1
C3_CD8	GO:0016569	covalent chromatin modification	176	-1.65902	0.00313021	0.0394604	Kat6a/Ldb1/Kansl2/Mllt6/Brpf1/Sfpq/Tet3/Pkn1/Lmna/Noc2l/Pink1/Arid5a/Nelfa/Kmt2d/Kmt2a/Morf4l2/Daxx/Kdm2a/Rnf20/Jmjd1c/Ubr5/Kdm4b/Wbp2/Kdm5c/Myb/Usp7/Ncoa6/Kat5/Pcgf6/Rnf40/Phf1/Tada3/Kmt2e/Ash1l/Kmt2c/Atxn7/Arid4b/Rnf168/Prkd2/Carm1/Kmt5b/Rif1/Pcgf5/Slk/Zmpste24/Fmr1/Srebf1/Hdac4/Padi2/Akap8l/Bmi1/Kat2b/Uimc1/Hlcs/Tbl1x/Ash2l/Ing5/Kdm6b/Satb1/Usp36/Trip12/Jade1/Rybp/Tet2/Jade2/Sart3/Crebbp/Asxl2…
C3_CD8	GO:0010243	response to organonitrogen compound	214	-1.66221	0.00205919	0.0318848	Pde3b/Tnfaip3/Carm1/Mapk14/Srebf1/Zeb1/Appl1/Notch1/Kat2b/Nr4a2/Itpr2/Ubr1/Cpeb4/Hlcs/Jkamp/Erbin/Gabpa/Cad/Rptor/Mat2a/Nfkb1/Socs1/C2cd5/Ipo5/Pde2a/Bcl2l1/Nucks1/Rangap1/Amfr/Scap/Dnajb9/Rock2/Insr/Hsf1/Stat2/Phip/Braf/Ywhag/Irs2/Pde4d/Tmem259/Atp2a2/Stat5a/Uso1/Stat3/Sorl1/Irak1/Lpin1/Il1b/Ahr/Crem/Sp1
C3_CD8	GO:0019220	regulation of phosphate metabolic process	410	-1.66431	0.000257988	0.00757265	Jun/Cnep1r1/Hexim1/Snx9/Pdpk1/Tada3/Axin1/Ptges3/Eif4g3/Ash1l/Map3k5/Timp2/Ankrd26/Xrcc5/Gbp4/Cd44/Atxn7/Parp14/Ndst1/Zc3h12a/Ppargc1b/Prkd2/Map3k3/Ppp2r5d/Traf6/Nop53/Tnfaip3/Parp9/Zbtb20/Slk/Eif4g1/Fmr1/Ppp1r15b/Hdac4/Akap8l/Notch1/Kat2b/Akt1s1/Rgs2/Stk40/Mprip/Map3k11/Prkar2a/Nf2/Sympk/Ccnd2/Yes1/Bag4/Il6ra/Rptor/Il6st/Slc39a10/Nedd9/Smad7/Map3k4/Ccnl1/Trib2/Socs1/Pde2a/Bcl2l1/Rassf2/Dvl2/Mre1…
C3_CD8	GO:0051174	regulation of phosphorus metabolic process	410	-1.66431	0.000257988	0.00757265	Jun/Cnep1r1/Hexim1/Snx9/Pdpk1/Tada3/Axin1/Ptges3/Eif4g3/Ash1l/Map3k5/Timp2/Ankrd26/Xrcc5/Gbp4/Cd44/Atxn7/Parp14/Ndst1/Zc3h12a/Ppargc1b/Prkd2/Map3k3/Ppp2r5d/Traf6/Nop53/Tnfaip3/Parp9/Zbtb20/Slk/Eif4g1/Fmr1/Ppp1r15b/Hdac4/Akap8l/Notch1/Kat2b/Akt1s1/Rgs2/Stk40/Mprip/Map3k11/Prkar2a/Nf2/Sympk/Ccnd2/Yes1/Bag4/Il6ra/Rptor/Il6st/Slc39a10/Nedd9/Smad7/Map3k4/Ccnl1/Trib2/Socs1/Pde2a/Bcl2l1/Rassf2/Dvl2/Mre1…
C3_CD8	GO:0032270	positive regulation of cellular protein metabolic process	398	-1.67026	0.000283863	0.00805441	Tnfrsf1b/Pink1/Igfbp4/Rasa1/Rictor/Mapk8/Arid5a/Abl1/Gadd45b/Nelfa/Tnfrsf18/Ar/Akt2/Kmt2a/Gclc/Daxx/Kdm2a/Tnfsf10/Rnf20/Ythdf2/Dyrk1a/Plk3/Wbp2/Aimp2/Faf1/Nr1h2/Myb/Psen1/Mfhas1/Kat5/Jun/Cnep1r1/Arih1/Rnf40/Snx9/Phf1/Pdpk1/Axin1/Kmt2e/Eif4g3/Map3k5/Timp2/Rnf139/Xrcc5/Cd44/Parp14/Ndst1/Mycbp2/Zc3h12a/Prkd2/Map3k3/Ppp2r5d/Traf6/Nop53/Cep295/Tnfaip3/Parp9/Rif1/Slk/Casp8ap2/Mapk14/Eif4g1/Fmr1/Slc11a2…
C3_CD8	GO:0001817	regulation of cytokine production	177	-1.68215	0.00249414	0.0348047	Zc3h12a/Prkd2/Traf6/Nop53/Tnfaip3/Pum2/Zbtb20/Litaf/Mapk14/Ankrd17/Zfpm1/Appl1/Cd274/Tusc2/Il4ra/Erbin/Gsdmd/Irf8/Il6ra/Nfkb1/Ddx60/Mc1r/Smad7/Trib2/Socs1/Crebbp/Aim2/Tnfrsf9/Rock2/Hsf1/Bcl3/Pml/Rora/Klf4/Furin/Stat5a/Ddx58/Dicer1/Stat3/Ifih1/Irak1/Isg15/Il1b/Dhx33/Ccl4/Xcl1
C3_CD8	GO:0042325	regulation of phosphorylation	367	-1.68643	0.000299978	0.00832661	Hexim1/Snx9/Pdpk1/Tada3/Axin1/Ptges3/Eif4g3/Ash1l/Map3k5/Timp2/Ankrd26/Xrcc5/Gbp4/Cd44/Atxn7/Parp14/Ndst1/Zc3h12a/Ppargc1b/Prkd2/Map3k3/Ppp2r5d/Traf6/Nop53/Tnfaip3/Parp9/Zbtb20/Slk/Eif4g1/Fmr1/Ppp1r15b/Hdac4/Akap8l/Notch1/Kat2b/Akt1s1/Rgs2/Stk40/Mprip/Map3k11/Prkar2a/Nf2/Ccnd2/Yes1/Bag4/Il6ra/Rptor/Il6st/Nedd9/Smad7/Map3k4/Ccnl1/Trib2/Socs1/Pde2a/Rassf2/Dvl2/Mre11a/Htt/Tgfbr2/Ppp1r15a/Rock2/Map3k…
C3_CD8	GO:0007267	cell-cell signaling	231	-1.69005	0.00109008	0.0213894	Cd44/Clock/Arid1b/Sipa1l1/Pde3b/Tnfaip3/Rbpj/Pfkl/Celsr1/Rab11fip1/Mapk14/Fmr1/Srebf1/Notch1/Klf7/Prkar2a/Zfp703/Gls/Chd7/Kif1b/Tbl1x/Arhgef7/Rptor/Ppp3r1/Tle3/Nfkb1/Jade1/Exoc4/Bcl2l1/Vhl/Dvl2/Htt/Nlk/Lats2/Ctr9/Rgs14/Wnk1/Braf/Klf4/Vamp1/Pim3/Ywhag/Lrrk1/Irs2/Pkd1/Stxbp5/Prkaca/Gpr68/Gabbr1/Dgat1/Atp2a2/Kat2a/Stat3/Snx19/Rnf213/Ddx3x/Tmem64/Il1b/Xcl1
C3_CD8	GO:0048646	anatomical structure formation involved in morphogenesis	226	-1.70294	0.00104079	0.0207645	Dvl1/Tcof1/Ahi1/Cxcr4/Hdac2/Med1/Mtdh/Paf1/Prkdc/Lrp6/Ptk2b/Myh9/Klhl12/Foxp1/S1pr1/Arid1a/Rc3h1/Prkcb/Stat1/Atm/Leo1/Nr4a3/Sp3/Ldb1/Txnrd1/Pef1/Brpf1/Lemd2/Rbm15/Pkn1/AU040320/Ncl/C1galt1/Prkacb/Abl1/Nus1/Prkx/Ar/Pou2f1/Mthfd1/Kdm2a/Vps33a/Nop2/Ets2/Psen1/Junb/Sufu/Jun/Pikfyve/Herc1/Cnot1/Pdpk1/Axin1/Nfatc1/Reck/Cd44/Hectd1/Clasp2/Ulk1/Zc3h12a/Ppargc1b/Prkd2/Pde3b/Map3k3/Traf6/Tnfaip3/Tgif1/Rbpj…
C3_CD8	GO:0071417	cellular response to organonitrogen compound	137	-1.70408	0.00310718	0.0394604	Srebf1/Zeb1/Appl1/Kat2b/Nr4a2/Itpr2/Ubr1/Cpeb4/Gabpa/Rptor/Nfkb1/Socs1/C2cd5/Ipo5/Pde2a/Bcl2l1/Nucks1/Rangap1/Rock2/Insr/Hsf1/Phip/Ywhag/Irs2/Pde4d/Stat5a/Uso1/Stat3/Sorl1/Lpin1/Il1b/Ahr/Sp1
C3_CD8	GO:0031399	regulation of protein modification process	466	-1.71291	4.83314e-05	0.00322795	Igfbp4/Rasa1/Rictor/Mapk8/Arid5a/Abl1/Gadd45b/Nelfa/Zfp110/Tnfrsf18/Ar/Akt2/Kmt2a/Gclc/Mob1b/Zmynd11/Daxx/Kdm2a/Rnf20/Ubr5/Dyrk1a/Kdm4b/Wbp2/Aimp2/Myb/Psen1/Mfhas1/Kat5/Jun/Cnep1r1/Hexim1/Rnf40/Snx9/Phf1/Pdpk1/Tada3/Axin1/Kmt2e/Eif4g3/Usp4/Ash1l/Map3k5/Timp2/Ankrd26/Xrcc5/Ivns1abp/Gbp4/Cd44/Parp14/Ndst1/Mycbp2/Zc3h12a/Prkd2/Map3k3/Ppp2r5d/Traf6/Nop53/Cep295/Tnfaip3/Parp9/Rif1/Slk/Zmpste24/Eif4g1/…
C3_CD8	GO:1901698	response to nitrogen compound	231	-1.71627	0.000744443	0.0161108	Pde3b/Tnfaip3/Carm1/Mapk14/Fmr1/Srebf1/Zeb1/Appl1/Notch1/Kat2b/Nr4a2/Itpr2/Ubr1/Kcnj8/Cpeb4/Hlcs/Jkamp/Erbin/Gabpa/Cad/Rptor/Mat2a/Ddi2/Nfkb1/Socs1/C2cd5/Ipo5/Pde2a/Bcl2l1/Nucks1/Rangap1/Amfr/Scap/Dnajb9/Rock2/Insr/Hsf1/Stat2/Phip/Braf/Ywhag/Irs2/Pde4d/Tmem259/Atp2a2/Stat5a/Uso1/Ddx58/Stat3/Sorl1/Ifih1/Irak1/Lpin1/Il1b/Ahr/Crem/Sp1
C3_CD8	GO:0009888	tissue development	357	-1.71727	0.000238478	0.0075537	Mdm2/Svil/Rbm15/Zfand5/Lmna/Nom1/Gpcpd1/Ddx5/C1galt1/Runx2/Map7/Prkacb/Rbbp6/Arid5a/Abl1/Numa1/Tox/Tapt1/Rfx3/Prkx/Ar/Mthfd1/Kdm2a/Birc6/Carmil2/Jmjd1c/Ikzf1/Nsun2/Aimp2/Ets2/Psen1/Junb/Chsy1/Sufu/Jun/Pdpk1/Axin1/Nfatc1/Ash1l/Sik1/Pcnt/Usf3/Cd44/Arid4b/Clock/Hectd1/Clasp2/Ano6/Trip11/Traf6/Carm1/Txlng/Tgif1/Tiparp/Zmpste24/Rbpj/Celsr1/Gna13/Mapk14/Ankrd17/Tpt1/Hdac4/Zfpm1/Bmi1/Zeb1/Notch1/Klf7/Rg…
C3_CD8	GO:0010629	negative regulation of gene expression	499	-1.72144	7.18503e-05	0.0035977	Sfpq/Mdm2/Cc2d1b/Zhx1/Rbm15/Tcf25/Ncl/Cipc/Eif2ak1/Ddx5/Noc2l/Runx2/Samd4b/Pink1/Zbtb4/Zfp148/Crebrf/Skiv2l/Arid5a/Ncbp1/Cbx1/Ireb2/Nelfa/Rfc1/Klf3/Dcp1a/Rfx3/Kmt2d/Tcerg1/Ar/Pou2f1/Akt2/Morf4l2/Gclc/Atxn1/Daxx/Kdm2a/Smg7/Rnf20/Syncrip/Ythdf2/Ikzf1/Dyrk1a/Plk3/Vgll4/Gigyf2/Kdm5c/Ets2/Scaf8/Nr1h2/Ncoa2/Myb/Psen1/Junb/Dgcr8/Kat5/Sufu/Jun/Pcgf6/Chd4/Hexim1/Rnf40/Cnot1/Axin1/Enc1/Bach2/Srsf4/Nfatc1/S…
C3_CD8	GO:0042254	ribosome biogenesis	108	-1.72873	0.00376176	0.0446806	Pes1/Nop58/Noc4l/Eri1/Bop1/Nol8/Nsun4/Utp18/Rrn3/Pdcd11/Nom1/Ncl/Ftsj3/Noc2l/Cebpz/Utp4/Tsr1/Nol9/Nop14/Ppan/Mphosph10/Nop2/Abce1/Heatr3/Dcaf13/Krr1/Wbp11/Xpo1/Gnl2/Nop16/Nop53/Ltv1/Wdr46/Rcl1/Chd7/Isg20l2/Usp36/Utp20/Nol10/Mybbp1a/Exosc10/Pwp2/Rrs1/Heatr1/Rrp1b/Ddx3x/Nol6/Ipo4/Mdn1/Isg20
C3_CD8	GO:0009790	embryo development	255	-1.72892	0.000564697	0.0131096	Dvl1/Nasp/Tcof1/Ahi1/Hdac2/Med1/Paf1/Prkdc/Lrp6/Myh9/Dnmt3a/Klhl12/Foxp1/Arid1a/Atm/Leo1/Socs3/Nr4a3/Rtcb/Zfp830/Dlg1/Mapk8ip3/Sp3/N4bp2l2/Rbbp8/Cr1l/Xrcc4/Kat6a/Ldb1/Txnrd1/Pef1/Rrn3/Chd8/Trp53bp2/Brpf1/Hspa5/B4galt5/Tet3/Prkcsh/Sec24c/Zfand5/Runx2/Prkacb/Atp11a/Rbbp6/Rictor/Abl1/Adam10/Tapt1/Kmt2d/Npat/Ar/Pou2f1/Kmt2a/Mthfd1/Kdm2a/Birc6/Nop2/Nsun2/Ell/Ets2/Myb/Psen1/Junb/Ncoa6/Sufu/Cnot1/Axin1/…
C3_CD8	GO:0051704	multi-organism process	455	-1.72942	4.84884e-05	0.00322795	Ulk1/Rad18/Zc3h12a/Pi4ka/Bst2/Traf6/Nop53/Tnfaip3/Parp9/Pum2/Usp42/Zmpste24/Rbpj/Litaf/Mapk14/Ankrd17/Fmr1/Xpr1/Hdac4/Notch1/Gbp9/Trim56/Cd274/Rgs2/Tusc2/Wdr48/Kcnj8/Ubr3/Gls/Chd7/Il4ra/Erbin/Diaph2/Gch1/Parp11/Gsdmd/Ago2/Irf8/Ifit1bl1/Tle3/Upf1/Nfkb1/Ddx60/Zbp1/Dmrta1/Tnfsf8/Prpf8/Sbno2/Pde2a/Bcl2l1/Nucks1/Mre11a/Herc6/Qk/Mfsd14a/Crebbp/Htt/Aim2/Iigp1/Tgtp1/Sgpl1/Rock2/Eif3b/Insr/Trim21/Vps37b/M…
C3_CD8	GO:0016570	histone modification	172	-1.73098	0.00132743	0.0235406	Kat6a/Ldb1/Kansl2/Mllt6/Brpf1/Sfpq/Tet3/Pkn1/Lmna/Noc2l/Pink1/Arid5a/Nelfa/Kmt2d/Kmt2a/Morf4l2/Daxx/Kdm2a/Rnf20/Jmjd1c/Ubr5/Kdm4b/Wbp2/Kdm5c/Myb/Usp7/Ncoa6/Kat5/Pcgf6/Rnf40/Phf1/Tada3/Kmt2e/Ash1l/Kmt2c/Atxn7/Arid4b/Rnf168/Prkd2/Carm1/Kmt5b/Rif1/Pcgf5/Slk/Zmpste24/Fmr1/Srebf1/Hdac4/Padi2/Akap8l/Bmi1/Kat2b/Uimc1/Hlcs/Tbl1x/Ash2l/Ing5/Kdm6b/Satb1/Usp36/Trip12/Jade1/Rybp/Tet2/Jade2/Sart3/Crebbp/Asxl2…
C3_CD8	GO:0098542	defense response to other organism	118	-1.75881	0.00217969	0.0328186	Zc3h12a/Bst2/Nop53/Parp9/Pum2/Zmpste24/Rbpj/Ankrd17/Gbp9/Trim56/Tusc2/Kcnj8/Il4ra/Gsdmd/Irf8/Ifit1bl1/Ddx60/Zbp1/Tnfsf8/Aim2/Iigp1/Bcl3/Stat2/Pml/Oasl2/Gbp7/Ddx58/Dicer1/Ifit2/Ifih1/Isg15/Ifit3/Il1b/Isg20/Gbp2/Ifit1
C3_CD8	GO:1901700	response to oxygen-containing compound	349	-1.76262	0.000125851	0.00511575	Zc3h12a/Ppargc1b/Pde3b/Traf6/Tnfaip3/Carm1/Zbtb20/Pfkl/Litaf/Mapk14/Srebf1/Ppp1r15b/Zeb1/Appl1/Notch1/Klf7/Kat2b/Cd274/Nr4a2/Itpr2/Ubr1/Kcnj8/Cpeb4/Hlcs/Zfp703/Erbin/Fos/Yes1/Gch1/Gabpa/Irf8/Cad/Kdm6b/Rptor/Mat2a/Upf1/Nfkb1/Prpf8/Socs1/C2cd5/Sbno2/Ipo5/Pde2a/Bcl2l1/Nucks1/Rangap1/Scap/Tgfbr2/Rock2/Insr/Cdt1/Osbpl7/Mapkapk3/Noct/Hsf1/Ctr9/Stat2/Phip/Rora/Braf/Klf4/Rhob/Pim3/Ywhag/Irs2/Gramd1a/Pde4…
C3_CD8	GO:0090068	positive regulation of cell cycle process	74	-1.76819	0.00436608	0.0496448	Sh2b1/Cep295/Ankrd17/Eif4g1/Cep120/Dync1h1/Slf2/Ccnd2/Rptor/Plrg1/Crebbp/Mybbp1a/Rock2/Insr/Cspp1/Cdt1/Pkn2/Phip/Pml/Prkaca/Ddx3x/Pcid2/Mepce/Il1b
C3_CD8	GO:0009896	positive regulation of catabolic process	137	-1.77547	0.00147555	0.0251207	Foxo1/Zc3hav1/Rnf144a/Stx5a/Akt1/Tsc1/Gga3/Rack1/Arih2/Atg7/Dvl1/Btg2/Mtdh/Ptk2b/Sptlc1/Rc3h1/Cpt1a/Atm/Entpd5/Smurf2/Fyco1/Khsrp/Irgm2/Ptpn1/Gnai3/Mdm2/Tnfrsf1b/Pink1/Crebrf/Mapk8/Akt2/Mylip/Gclc/Ythdf2/Plk3/Gigyf2/Faf1/Psen1/Sesn3/Kat5/Irgm1/Arih1/Rnf40/Cnot1/Snx9/Axin1/Hnrnpr/Rnf139/Zc3h12d/Ulk1/Zc3h12a/Nop53/Tnfaip3/Zbtb20/Tiparp/Gga1/Fmr1/Fbxl5/Ago2/Cop1/Upf1/Smad7/Trib2/Qk/Htt/Hk2/Rock2/Ins…
C3_CD8	GO:0048511	rhythmic process	81	-1.77666	0.00351853	0.0421841	Sfpq/Ppp1cb/Cipc/Ddx5/Mapk8/Btbd9/Kmt2a/Kdm2a/Dyrk1a/Kdm5c/Ncoa2/Usp7/Sik1/Clock/Impdh2/Mycbp2/Srebf1/Kat2b/Rai1/Usp9x/Mat2a/Nfil3/Nampt/Crebbp/Mybbp1a/Sgpl1/Rock2/Noct/Huwe1/Pml/Rora/Stat5a/Ahr/Crem/Sp1
C3_CD8	GO:0010608	posttranscriptional regulation of gene expression	167	-1.78185	0.000776839	0.0166706	Ncl/Eif2ak1/Larp4b/Ddx5/Samd4b/Tnfrsf1b/Pink1/Ncbp1/Ireb2/Akt2/Syncrip/Ythdf2/Gigyf2/Dgcr8/Ptcd3/Gemin5/Cnot1/Trap1/Enc1/Eif4g3/Zc3h7a/Hnrnpr/Rnf139/Zc3h12d/Zc3h12a/Parp9/Pum2/Zmpste24/Eif4g1/Fmr1/Mknk2/Ppp1r15b/Slc35a4/Rgs2/Cpeb4/Ago2/Igf2bp2/Upf1/Nfkb1/Uhmk1/Qk/Ppp1r15a/Rock2/Eif3b/Noct/Myef2/Fto/Bcl3/Pml/Secisbp2l/Rc3h2/Mtg2/Pabpc4/Dicer1/Parn/Niban1/Stat3/Ddx3x/Pcid2/Pus7/Mov10/Ago3
C3_CD8	GO:0006913	nucleocytoplasmic transport	119	-1.78444	0.00167482	0.027737	Tnpo3/Nup98/Fyttd1/Mdm2/Lmna/Ddx5/Adam10/Kpna1/Ncbp1/Atxn1/Ubr5/Abce1/Psen1/Heatr3/Nup155/Axin1/Bach2/Nupl1/Mlxip/Kpna3/Gbp4/Mlx/Xpo1/Nup107/Zc3h12a/Hspa9/Mapk14/Ltv1/Akap8l/Appl1/Nup153/Ipo7/Thoc2l/Ppp3r1/Uhmk1/Ipo5/Rangap1/Ranbp2/Rgs14/Phip/Pml/Rrs1/Tnpo2/Pkd1/Agap3/Prkaca/Stat3/Pcid2/Nol6/Ipo4
C3_CD8	GO:0051169	nuclear transport	119	-1.78444	0.00167482	0.027737	Tnpo3/Nup98/Fyttd1/Mdm2/Lmna/Ddx5/Adam10/Kpna1/Ncbp1/Atxn1/Ubr5/Abce1/Psen1/Heatr3/Nup155/Axin1/Bach2/Nupl1/Mlxip/Kpna3/Gbp4/Mlx/Xpo1/Nup107/Zc3h12a/Hspa9/Mapk14/Ltv1/Akap8l/Appl1/Nup153/Ipo7/Thoc2l/Ppp3r1/Uhmk1/Ipo5/Rangap1/Ranbp2/Rgs14/Phip/Pml/Rrs1/Tnpo2/Pkd1/Agap3/Prkaca/Stat3/Pcid2/Nol6/Ipo4
C3_CD8	GO:1901699	cellular response to nitrogen compound	148	-1.79098	0.00122315	0.0223109	Fmr1/Srebf1/Zeb1/Appl1/Kat2b/Nr4a2/Itpr2/Ubr1/Cpeb4/Gabpa/Rptor/Ddi2/Nfkb1/Socs1/C2cd5/Ipo5/Pde2a/Bcl2l1/Nucks1/Rangap1/Rock2/Insr/Hsf1/Phip/Ywhag/Irs2/Pde4d/Stat5a/Uso1/Ddx58/Stat3/Sorl1/Ifih1/Lpin1/Il1b/Ahr/Sp1
C3_CD8	GO:1901652	response to peptide	113	-1.79664	0.00166824	0.027737	Pde3b/Tnfaip3/Mapk14/Srebf1/Appl1/Notch1/Kat2b/Nr4a2/Erbin/Cad/Nfkb1/Socs1/C2cd5/Nucks1/Rangap1/Scap/Rock2/Insr/Hsf1/Stat2/Phip/Braf/Ywhag/Irs2/Atp2a2/Stat5a/Uso1/Stat3/Sorl1/Lpin1/Il1b/Sp1
C3_CD8	GO:0043903	regulation of symbiosis, encompassing mutualism through parasitism	76	-1.80293	0.00294566	0.0382676	Nucks1/Mre11a/Crebbp/Trim21/Vps37b/Pkn2/Pml/Oasl2/Ythdc2/Rrp1b/Dicer1/Parp10/Ddx3x/Isg15/Isg20/Sp1/Ccl4
C3_CD8	GO:0071363	cellular response to growth factor stimulus	119	-1.8211	0.00114061	0.0214858	Cbl/Ptpn1/Lemd2/Hspa5/Ncl/Ddx5/Runx2/Crk/Rasa1/Abl1/Nus1/Numa1/Ireb2/Dcp1a/Jun/Pdpk1/Axin1/Cd44/Ndst1/Ulk1/Prkd2/Ppp2r5d/Rbpj/Mapk14/Zeb1/Appl1/Notch1/Akt1s1/Chst11/Zfp703/Usp9x/Fos/Yes1/Bag4/Nfkb1/Smad7/Crebbp/Nlk/Tgfbr2/Insr/Ski/Pml/Klf4/Furin/Sorl1/Trim33/Skil/Ldlrad4/Pmepa1/Xcl1
C3_CD8	GO:0032869	cellular response to insulin stimulus	61	-1.82179	0.00344295	0.042068	Sgk1/Foxo1/Ptpn11/Akt1/Rela/Tsc1/Prkdc/Ncoa5/Prkcb/Stat1/Zfp106/Socs3/Eprs/Smarcc1/Ptpn1/Akt2/Sesn3/Pdpk1/Ankrd26/Sik2/Pde3b/Srebf1/Appl1/Kat2b/Socs1/C2cd5/Nucks1/Insr/Phip/Ywhag/Irs2/Uso1/Sorl1/Lpin1/Il1b/Sp1
C3_CD8	GO:0070848	response to growth factor	122	-1.82237	0.00109412	0.0213894	Cbl/Ptpn1/Lemd2/Hspa5/Ncl/Ddx5/Runx2/Crk/Rasa1/Abl1/Nus1/Numa1/Ireb2/Dcp1a/Jun/Pdpk1/Axin1/Cd44/Ndst1/Ulk1/Prkd2/Ppp2r5d/Rbpj/Mapk14/Zeb1/Appl1/Notch1/Akt1s1/Chst11/Zfp703/Usp9x/Fos/Yes1/Bag4/Nfkb1/Smad7/Crebbp/Nlk/Tgfbr2/Rock2/Insr/Ski/Pml/Klf4/Furin/Sorl1/Trim33/Skil/Ldlrad4/Pmepa1/Xcl1
C3_CD8	GO:0031056	regulation of histone modification	66	-1.82399	0.00272697	0.0368839	Lmna/Noc2l/Pink1/Arid5a/Nelfa/Kmt2a/Daxx/Kdm2a/Rnf20/Ubr5/Kdm4b/Wbp2/Myb/Rnf40/Phf1/Tada3/Kmt2e/Prkd2/Rif1/Slk/Zmpste24/Fmr1/Srebf1/Akap8l/Kat2b/Trip12/Sart3/Asxl2/Ctr9/Pml/Kat2a/Lpin1
C3_CD8	GO:0000122	negative regulation of transcription by RNA polymerase II	245	-1.83809	0.000158234	0.00594235	Sfpq/Mdm2/Cc2d1b/Zhx1/Rbm15/Tcf25/Ddx5/Noc2l/Zbtb4/Zfp148/Crebrf/Arid5a/Nelfa/Rfc1/Klf3/Tcerg1/Ar/Atxn1/Daxx/Ikzf1/Plk3/Kdm5c/Ets2/Scaf8/Nr1h2/Ncoa2/Myb/Psen1/Junb/Kat5/Sufu/Jun/Pcgf6/Chd4/Hexim1/Cnot1/Axin1/Bach2/Nfatc1/Sik1/Taf3/Gbp4/Mlx/Xpo1/Sap130/Rnf168/Mafk/Traf6/Nop53/Parp9/Tgif1/Zbtb20/Rif1/Rbpj/Nfatc2/Srebf1/Hdac4/Zfpm1/Bmi1/Zeb1/Notch1/Klf7/Nr4a2/Dnajb4/Tbl1x/Gabpa/Irf8/Mdm4/Satb1/Nfkb1…
C3_CD8	GO:0003007	heart morphogenesis	46	-1.84269	0.00394193	0.0461764	Ahi1/Med1/Lrp6/S1pr1/Mtor/Kat6a/Lemd2/Mdm2/Rbm15/Kdm2a/Psen1/Sufu/Jun/Nfatc1/Zmpste24/Rbpj/Zfpm1/Notch1/Chd7/Pds5a/Mdm4/Smad7/Dvl2/Tgfbr2/Insr/Asxl2/Dicer1/Ahr
C3_CD8	GO:0032868	response to insulin	69	-1.8427	0.00206016	0.0318848	Sesn3/Srsf5/Pdpk1/Ankrd26/Sik2/Pde3b/Srebf1/Appl1/Kat2b/Cad/Socs1/C2cd5/Nucks1/Scap/Insr/Phip/Ywhag/Irs2/Uso1/Sorl1/Lpin1/Il1b/Sp1
C3_CD8	GO:0045787	positive regulation of cell cycle	103	-1.84475	0.000937454	0.0190773	Sh2b1/Cep295/Ankrd17/Eif4g1/Cep120/Ccpg1/Dync1h1/Slf2/Ccnd2/Mdm4/Rptor/Plrg1/Crebbp/Mybbp1a/Rock2/Insr/Trim21/Cspp1/Cdt1/Pkn2/Hsf1/Phip/Pml/Ythdc2/Pkd1/Prkaca/Stat5a/Ddx3x/Pcid2/Mepce/Il1b
C3_CD8	GO:0009725	response to hormone	178	-1.84746	0.000247647	0.00757265	Kmt2d/Ar/Akt2/Prdm2/Gclc/Daxx/Ubr5/Wbp2/Ncoa2/Junb/Trip4/Sesn3/Kat5/Jun/Srsf5/Cnot1/Pdpk1/Acaca/Ptges3/Timp2/Ankrd26/Sik2/Clock/Fbxo32/Ppargc1b/Pde3b/Carm1/Srebf1/Padi2/Appl1/Notch1/Kat2b/Nr4a2/Zfp703/Tbl1x/Cad/Mat2a/Nfkb1/Socs1/C2cd5/Nucks1/Rangap1/Scap/Rock2/Insr/Lats2/Hsf1/Stat2/Phip/Braf/Ywhag/Irs2/Abhd2/Prkaca/Atp2a2/Stat5a/Uso1/Stat3/Sorl1/Fosl2/Lpin1/Strn3/Il1b/Sp1
C3_CD8	GO:0002009	morphogenesis of an epithelium	90	-1.84941	0.00127894	0.0231632	Prkacb/Abl1/Prkx/Ar/Mthfd1/Kdm2a/Carmil2/Psen1/Sufu/Nfatc1/Cd44/Hectd1/Clasp2/Traf6/Tgif1/Rbpj/Celsr1/Gna13/Notch1/Clasp1/Ppp3r1/Exoc5/Dvl2/Htt/Tgfbr2/Rock2/Phactr4/Ski/Pml/Klf4/Rhob/Pkd1/Prkaca/Stat5a/Dicer1/Kat2a/Ahr
C3_CD8	GO:0045444	fat cell differentiation	53	-1.8616	0.00296708	0.0382676	Axin1/Ankrd26/Zc3h12a/Carm1/Mapk14/Srebf1/Zfpm1/Rgs2/Nr4a2/Tbl1x/Trib2/Socs1/Noct/Asxl2/Fto/Rora/Klf4/Dusp10/Lpin1/Tmem64
C3_CD8	GO:0009890	negative regulation of biosynthetic process	441	-1.86219	1.21649e-05	0.00185815	Sfpq/Mdm2/Cc2d1b/Zhx1/Rbm15/Tcf25/Ncl/Cipc/Eif2ak1/Ddx5/Noc2l/Runx2/Samd4b/Zbtb4/Zfp148/Crebrf/Arid5a/Cbx1/Ireb2/Nelfa/Rfc1/Klf3/Rfx3/Kmt2d/Tcerg1/Ar/Pou2f1/Morf4l2/Gclc/Atxn1/Daxx/Kdm2a/Syncrip/Ythdf2/Ikzf1/Plk3/Vgll4/Gigyf2/Kdm5c/Ets2/Scaf8/Nr1h2/Ncoa2/Myb/Psen1/Junb/Atr/Kat5/Sufu/Jun/Pcgf6/Chd4/Hexim1/Cnot1/Axin1/Enc1/Bach2/Nfatc1/Sik1/Donson/Hnrnpr/Rnf139/Xrcc5/Taf3/Gbp4/Mlx/Clock/Xpo1/Sap130…
C3_CD8	GO:2000045	regulation of G1/S transition of mitotic cell cycle	41	-1.86402	0.00409666	0.0471242	Dbf4/Plk3/Gigyf2/Kmt2e/Zc3h12d/Ankrd17/Eif4g1/Ccnd2/Rptor/Jade1/Plrg1/Crebbp/Pml/Klf4/Pkd1/Rbl1/Ddx3x/Mepce
C3_CD8	GO:0031331	positive regulation of cellular catabolic process	119	-1.86717	0.000664154	0.0148775	Rack1/Arih2/Atg7/Dvl1/Btg2/Mtdh/Ptk2b/Sptlc1/Rc3h1/Cpt1a/Atm/Entpd5/Fyco1/Khsrp/Irgm2/Ptpn1/Gnai3/Mdm2/Tnfrsf1b/Pink1/Mapk8/Akt2/Gclc/Ythdf2/Plk3/Gigyf2/Faf1/Psen1/Sesn3/Kat5/Irgm1/Arih1/Rnf40/Cnot1/Snx9/Axin1/Hnrnpr/Rnf139/Zc3h12d/Ulk1/Zc3h12a/Nop53/Tnfaip3/Zbtb20/Fmr1/Fbxl5/Ago2/Cop1/Upf1/Smad7/Trib2/Qk/Htt/Hk2/Rock2/Insr/Trim21/Osbpl7/Hsf1/Fto/Rab3gap2/Irs2/Tmem259/Il1b/Mov10
C3_CD8	GO:0022613	ribonucleoprotein complex biogenesis	168	-1.86801	0.000305144	0.00837895	Cpsf6/Exosc1/Rc3h1/Atm/Pes1/Nop58/Noc4l/Eri1/Bop1/Nol8/Rbmxl1/Nsun4/Utp18/Rrn3/Pdcd11/Nom1/Ncl/Ftsj3/Noc2l/Cebpz/Utp4/Ncbp1/Tsr1/Nol9/Nop14/Ppan/Mphosph10/Nop2/Abce1/Slu7/Ddx6/Heatr3/Atr/Atxn2l/Gemin5/Dcaf13/Cnot1/Krr1/Ptges3/Usp4/Wbp11/Prpf3/Prpf39/Xpo1/Gnl2/Nop16/Nop53/Pum2/Ltv1/Wdr46/Snrnp200/Rcl1/Dync1h1/Sf3a1/Chd7/Isg20l2/Ago2/Eif4b/Usp36/Utp20/Prpf8/Sart3/Rbmx/Nol10/Mybbp1a/Exosc10/Noct/Pwp…
C3_CD8	GO:0097696	STAT cascade	40	-1.87025	0.00408776	0.0471242	Parp14/Parp9/Notch1/Nf2/Il6ra/Il6st/Socs1/Vhl/Hsf1/Ctr9/Bcl3/Stat2/Pkd1/Stat5a/Stat3
C3_CD8	GO:0009719	response to endogenous stimulus	310	-1.87417	5.11091e-05	0.00322795	Ncl/Ddx5/Runx2/Crk/Crebrf/Rasa1/Abl1/Numa1/Itpr3/Ireb2/Dcp1a/Kmt2d/Ar/Akt2/Prdm2/Diaph1/Mylip/Gclc/Lars/Daxx/Ubr5/Wbp2/Itpr1/Ncoa2/Psen1/Junb/Trip4/Sesn3/Kat5/Jun/Srsf5/Cnot1/Pdpk1/Acaca/Axin1/Ptges3/Timp2/Ankrd26/Sik2/Cd44/Clock/Fbxo32/Ndst1/Ppargc1b/Prkd2/Pde3b/Carm1/Zmpste24/Rbpj/Srebf1/Padi2/Zeb1/Appl1/Notch1/Kat2b/Nr4a2/Itpr2/Ubr1/Chst11/Cpeb4/Zfp703/Usp9x/Tbl1x/Fos/Yes1/Bag4/Gabpa/Cad/Rptor…
C3_CD8	GO:0045892	negative regulation of transcription, DNA-templated	332	-1.87774	2.53595e-05	0.00229581	Gatad2b/Smchd1/Chd8/Bclaf1/Sfpq/Mdm2/Cc2d1b/Zhx1/Rbm15/Tcf25/Cipc/Ddx5/Noc2l/Runx2/Zbtb4/Zfp148/Crebrf/Arid5a/Cbx1/Nelfa/Rfc1/Klf3/Rfx3/Kmt2d/Tcerg1/Ar/Pou2f1/Morf4l2/Gclc/Atxn1/Daxx/Kdm2a/Ikzf1/Plk3/Vgll4/Kdm5c/Ets2/Scaf8/Nr1h2/Ncoa2/Myb/Psen1/Junb/Kat5/Sufu/Jun/Pcgf6/Chd4/Hexim1/Cnot1/Axin1/Bach2/Nfatc1/Sik1/Xrcc5/Taf3/Gbp4/Mlx/Clock/Xpo1/Sap130/Rnf168/Smarca2/Mafk/Ppargc1b/Traf6/Nop53/Parp9/Tg…
C3_CD8	GO:0060828	regulation of canonical Wnt signaling pathway	41	-1.88243	0.00342717	0.042068	Usp34/Ubr5/Psen1/Axin1/Reck/Rbpj/Mapk14/Notch1/Zfp703/Tbl1x/Tle3/Nfkb1/Jade1/Lats2/Wnk1/Lrrk1/Ddx3x/Tmem64
C3_CD8	GO:0007423	sensory organ development	86	-1.88713	0.000941282	0.0190773	Pcnt/Kmt2c/Trip11/Tgif1/Rbpj/Celsr1/Ccdc66/Zeb1/Notch1/Nf2/Pknox1/Chd7/Pds5a/Pds5b/Mcm2/Vhl/Dvl2/Pde6a/Tgfbr2/Phactr4/Ski/Rcn1/Klf4/Dicer1/Stat3/Slc4a7/Skil/Ahr/Sp1
C3_CD8	GO:0001701	in utero embryonic development	128	-1.88889	0.0003722	0.00944559	Socs3/Rtcb/Zfp830/Mapk8ip3/Sp3/N4bp2l2/Rbbp8/Cr1l/Xrcc4/Rrn3/Chd8/Prkcsh/Sec24c/Zfand5/Atp11a/Rbbp6/Adam10/Tapt1/Kmt2d/Npat/Ar/Kdm2a/Birc6/Nop2/Nsun2/Ell/Myb/Junb/Ncoa6/Cnot1/Axin1/Pcnt/Hectd1/Traf6/Rbpj/Gna13/G2e3/Bmi1/Notch1/Chst11/Ubr3/Usp9x/Chd7/Gabpa/Sh3pxd2a/Bcl2l1/Sp2/Tgfbr2/Lats2/Hsf1/Ctr9/Amd1/Rcn1/Uspl1/Pkd1/Icmt/Dicer1/Kat2a/Skil/Sp1
C3_CD8	GO:1902679	negative regulation of RNA biosynthetic process	333	-1.89352	1.2677e-05	0.00185815	Gatad2b/Smchd1/Chd8/Bclaf1/Sfpq/Mdm2/Cc2d1b/Zhx1/Rbm15/Tcf25/Cipc/Ddx5/Noc2l/Runx2/Zbtb4/Zfp148/Crebrf/Arid5a/Cbx1/Nelfa/Rfc1/Klf3/Rfx3/Kmt2d/Tcerg1/Ar/Pou2f1/Morf4l2/Gclc/Atxn1/Daxx/Kdm2a/Ikzf1/Plk3/Vgll4/Kdm5c/Ets2/Scaf8/Nr1h2/Ncoa2/Myb/Psen1/Junb/Kat5/Sufu/Jun/Pcgf6/Chd4/Hexim1/Cnot1/Axin1/Bach2/Nfatc1/Sik1/Xrcc5/Taf3/Gbp4/Mlx/Clock/Xpo1/Sap130/Rnf168/Smarca2/Mafk/Ppargc1b/Traf6/Nop53/Parp9/Tg…
C3_CD8	GO:1903507	negative regulation of nucleic acid-templated transcription	333	-1.89352	1.2677e-05	0.00185815	Gatad2b/Smchd1/Chd8/Bclaf1/Sfpq/Mdm2/Cc2d1b/Zhx1/Rbm15/Tcf25/Cipc/Ddx5/Noc2l/Runx2/Zbtb4/Zfp148/Crebrf/Arid5a/Cbx1/Nelfa/Rfc1/Klf3/Rfx3/Kmt2d/Tcerg1/Ar/Pou2f1/Morf4l2/Gclc/Atxn1/Daxx/Kdm2a/Ikzf1/Plk3/Vgll4/Kdm5c/Ets2/Scaf8/Nr1h2/Ncoa2/Myb/Psen1/Junb/Kat5/Sufu/Jun/Pcgf6/Chd4/Hexim1/Cnot1/Axin1/Bach2/Nfatc1/Sik1/Xrcc5/Taf3/Gbp4/Mlx/Clock/Xpo1/Sap130/Rnf168/Smarca2/Mafk/Ppargc1b/Traf6/Nop53/Parp9/Tg…
C3_CD8	GO:0034249	negative regulation of cellular amide metabolic process	65	-1.89555	0.0014417	0.024709	Ncl/Eif2ak1/Samd4b/Ireb2/Syncrip/Ythdf2/Gigyf2/Cnot1/Enc1/Hnrnpr/Rnf139/Zc3h12d/Zc3h12a/Eif4g1/Fmr1/Rgs2/Cpeb4/Ago2/Upf1/Qk/Rock2/Fto/Pml/Stat3/Sorl1/Ddx3x/Pus7/Mov10/Ago3
C3_CD8	GO:0043434	response to peptide hormone	98	-1.89933	0.000736388	0.0160727	Srebf1/Appl1/Kat2b/Nr4a2/Cad/Nfkb1/Socs1/C2cd5/Nucks1/Rangap1/Scap/Rock2/Insr/Hsf1/Stat2/Phip/Braf/Ywhag/Irs2/Atp2a2/Stat5a/Uso1/Stat3/Sorl1/Lpin1/Il1b/Sp1
C3_CD8	GO:0051170	import into nucleus	58	-1.90181	0.00142448	0.0245789	Mbtps1/Tnpo1/Kpnb1/Tnpo3/Nup98/Lmna/Ddx5/Kpna1/Ubr5/Psen1/Heatr3/Nup155/Bach2/Nupl1/Kpna3/Gbp4/Nup107/Zc3h12a/Mapk14/Appl1/Nup153/Ipo7/Ppp3r1/Ipo5/Ranbp2/Phip/Pml/Tnpo2/Agap3/Stat3/Ipo4
C3_CD8	GO:0030278	regulation of ossification	47	-1.90253	0.00227481	0.0333859	Suco/Chsy1/Nfatc1/Ano6/Txlng/Zmpste24/Rbpj/Mapk14/Hdac4/Notch1/Il6st/Rassf2/Rflnb/Ank/Noct/Asxl2/Ski/Prkaca/Tmem64/Isg15/Ahr
C3_CD8	GO:0031327	negative regulation of cellular biosynthetic process	433	-1.90278	1.22014e-05	0.00185815	Sfpq/Mdm2/Cc2d1b/Zhx1/Rbm15/Tcf25/Ncl/Cipc/Eif2ak1/Ddx5/Noc2l/Runx2/Samd4b/Zbtb4/Zfp148/Crebrf/Arid5a/Cbx1/Ireb2/Nelfa/Rfc1/Klf3/Rfx3/Kmt2d/Tcerg1/Ar/Pou2f1/Morf4l2/Gclc/Atxn1/Daxx/Kdm2a/Syncrip/Ythdf2/Ikzf1/Plk3/Vgll4/Gigyf2/Kdm5c/Ets2/Scaf8/Nr1h2/Ncoa2/Myb/Psen1/Junb/Atr/Kat5/Sufu/Jun/Pcgf6/Chd4/Hexim1/Cnot1/Axin1/Enc1/Bach2/Nfatc1/Sik1/Donson/Hnrnpr/Rnf139/Xrcc5/Taf3/Gbp4/Mlx/Clock/Xpo1/Sap130…
C3_CD8	GO:0046631	alpha-beta T cell activation	51	-1.90315	0.00191088	0.0303186	Cd44/Otud5/Nfkbid/Zc3h12a/Ap3b1/Cd274/Il4ra/Il6ra/Satb1/Smad7/Tnfsf8/Socs1/Tgfbr2/Bcl3/Btla/Rora/Braf/Rc3h2/Stat3/Xcl1
C3_CD8	GO:0050792	regulation of viral process	71	-1.90385	0.000974332	0.0195916	Nucks1/Mre11a/Crebbp/Trim21/Vps37b/Pkn2/Pml/Oasl2/Ythdc2/Rrp1b/Dicer1/Parp10/Ddx3x/Isg15/Isg20/Sp1/Ccl4
C3_CD8	GO:0006606	protein import into nucleus	56	-1.91005	0.00157049	0.0265599	Mbtps1/Tnpo1/Kpnb1/Tnpo3/Nup98/Lmna/Ddx5/Kpna1/Ubr5/Psen1/Heatr3/Nup155/Nupl1/Kpna3/Gbp4/Nup107/Zc3h12a/Mapk14/Appl1/Nup153/Ipo7/Ppp3r1/Ipo5/Ranbp2/Phip/Pml/Tnpo2/Agap3/Stat3/Ipo4
C3_CD8	GO:0014074	response to purine-containing compound	22	-1.91034	0.00396266	0.0462072	Itpr3/Itpr1/Junb/Jun/Carm1/Itpr2/Mat2a/Pde2a/Braf/Il1b/Ahr/Crem
C3_CD8	GO:0045934	negative regulation of nucleobase-containing compound metabolic process	409	-1.91123	1.2292e-05	0.00185815	Sfpq/Mdm2/Cc2d1b/Zhx1/Rbm15/Tcf25/Cipc/Ddx5/Noc2l/Runx2/Zbtb4/Zfp148/Crebrf/Arid5a/Cbx1/Nelfa/Rfc1/Klf3/Rfx3/Kmt2d/Tcerg1/Ar/Pou2f1/Akt2/Kmt2a/Morf4l2/Gclc/Atxn1/Daxx/Kdm2a/Rnf20/Syncrip/Ikzf1/Ubr5/Dyrk1a/Plk3/Vgll4/Abce1/Kdm5c/Ets2/Scaf8/Nr1h2/Ncoa2/Myb/Psen1/Junb/Atr/Kat5/Sufu/Jun/Pcgf6/Chd4/Hexim1/Rnf40/Cnot1/Axin1/Bach2/Srsf4/Nfatc1/Sik1/Donson/Xrcc5/Taf3/Gbp4/Mlx/Clock/Xpo1/Sap130/Rnf168/Sma…
C3_CD8	GO:0048762	mesenchymal cell differentiation	41	-1.91367	0.00269391	0.0368839	Nfatc1/Usf3/Clasp2/Rbpj/Notch1/Zfp703/Clasp1/Ppp3r1/Smad7/Rflnb/Tgfbr2/Phactr4/Sema4f/Dicer1/Il1b/Ldlrad4
C3_CD8	GO:0071347	cellular response to interleukin-1	22	-1.914	0.00386191	0.0456579	Zc3h12a/Traf6/Upf1/Nfkb1/Rbmx/Rora/Irak1/Otud4/Ccl4/Xcl1
C3_CD8	GO:0060070	canonical Wnt signaling pathway	47	-1.915	0.00191147	0.0303186	Usp34/Ubr5/Psen1/Axin1/Reck/Rbpj/Mapk14/Notch1/Zfp703/Tbl1x/Tle3/Nfkb1/Jade1/Dvl2/Lats2/Wnk1/Klf4/Lrrk1/Ddx3x/Tmem64
C3_CD8	GO:0031401	positive regulation of protein modification process	300	-1.9174	3.8506e-05	0.00280949	Igfbp4/Rasa1/Rictor/Mapk8/Arid5a/Abl1/Gadd45b/Nelfa/Tnfrsf18/Ar/Akt2/Kmt2a/Daxx/Kdm2a/Rnf20/Dyrk1a/Wbp2/Aimp2/Myb/Psen1/Mfhas1/Kat5/Jun/Cnep1r1/Rnf40/Snx9/Phf1/Pdpk1/Axin1/Kmt2e/Eif4g3/Map3k5/Timp2/Xrcc5/Cd44/Parp14/Ndst1/Mycbp2/Zc3h12a/Prkd2/Map3k3/Ppp2r5d/Traf6/Nop53/Cep295/Parp9/Rif1/Slk/Eif4g1/Fmr1/Srebf1/Ppp1r15b/Hdac4/Akap8l/Notch1/Kat2b/Wdr48/Mprip/Arfgef1/Map3k11/Sympk/Dcun1d1/Ccnd2/March…
C3_CD8	GO:0038061	NIK/NF-kappaB signaling	33	-1.92875	0.0028008	0.0372519	Zc3h12a/Traf6/Litaf/Rassf2/Crebbp/Rc3h2/Dicer1/Traf4/Irak1/Il1b/Ago3
C3_CD8	GO:0017148	negative regulation of translation	60	-1.929	0.00109756	0.0213894	Ncl/Eif2ak1/Samd4b/Ireb2/Syncrip/Ythdf2/Gigyf2/Cnot1/Enc1/Hnrnpr/Rnf139/Zc3h12d/Zc3h12a/Eif4g1/Fmr1/Rgs2/Cpeb4/Ago2/Upf1/Qk/Rock2/Fto/Pml/Stat3/Ddx3x/Pus7/Mov10/Ago3
C3_CD8	GO:0007585	respiratory gaseous exchange	13	-1.92951	0.00350737	0.0421841	Ndst1/Nr4a2/Stk40/Chst11/Gls/Fto/Mtg2/Traf4
C3_CD8	GO:0009887	animal organ morphogenesis	158	-1.93112	0.000153606	0.00585463	S1pr1/Arid1a/Mtor/Mef2d/Zhx2/Nr4a3/Dlg1/Mapk8ip3/Sp3/Hmgn1/Arid5b/Smarcc1/Kat6a/Lemd2/Mdm2/Rab33b/Rbm15/Zfand5/Runx2/Abl1/Prkx/Ar/Pou2f1/Kdm2a/Ikzf1/Itpr1/Psen1/Chsy1/Sufu/Jun/Axin1/Nfatc1/Ash1l/Pcnt/Cd44/Ndst1/Ppargc1b/Trip11/Traf6/Tnfaip3/Carm1/Csrnp1/Tiparp/Zmpste24/Rbpj/Celsr1/Mapk14/Ccdc66/Zfpm1/Bmi1/Zeb1/Notch1/Stk40/Wdr48/Chst11/Nf2/Chd7/Pds5a/Mdm4/Smad7/Bpnt2/Tet2/Exoc4/Vhl/Dvl2/Htt/Rflnb…
C3_CD8	GO:0060562	epithelial tube morphogenesis	65	-1.93551	0.000904894	0.0186356	Brpf1/Rbm15/Prkacb/Abl1/Prkx/Ar/Mthfd1/Kdm2a/Psen1/Sufu/Nfatc1/Cd44/Hectd1/Traf6/Tgif1/Rbpj/Celsr1/Gna13/Notch1/Ppp3r1/Dvl2/Tgfbr2/Rock2/Phactr4/Ski/Pml/Rhob/Pkd1/Prkaca/Dicer1/Kat2a/Ahr
C3_CD8	GO:0061013	regulation of mRNA catabolic process	49	-1.93767	0.00139928	0.0244748	Syncrip/Ythdf2/Gigyf2/Cnot1/Hnrnpr/Zc3h12d/Zc3h12a/Pum2/Fmr1/Ago2/Upf1/Qk/Rock2/Noct/Myef2/Fto/Pabpc4/Dicer1/Pcid2/Mov10
C3_CD8	GO:0030593	neutrophil chemotaxis	20	-1.93781	0.00361346	0.0431198	Pde4d/Il1b/Cxcl2/Ccl4/Xcl1
C3_CD8	GO:0007259	JAK-STAT cascade	38	-1.93836	0.00242119	0.03416	Parp14/Parp9/Notch1/Nf2/Il6ra/Il6st/Socs1/Vhl/Hsf1/Ctr9/Bcl3/Stat2/Pkd1/Stat5a/Stat3
C3_CD8	GO:0001501	skeletal system development	92	-1.93848	0.000415825	0.0100435	Rab33b/Zfand5/Runx2/Arid5a/Vps33b/Tapt1/Usp1/Bbx/Psen1/Chsy1/Axin1/Ash1l/Ndst1/Ano6/Ppargc1b/Trip11/Carm1/Csrnp1/Tiparp/Zmpste24/Mapk14/Hdac4/Zfpm1/Bmi1/Zeb1/Wdr48/Rai1/Chst11/Chd7/Bpnt2/Rassf2/Rflnb/Tgfbr2/Sgpl1/Hexa/Asxl2/Ski/Lrrk1/Pkd1/Gpr68/Dicer1/Snx19/Sp1
C3_CD8	GO:0035710	CD4-positive, alpha-beta T cell activation	37	-1.93893	0.00223815	0.0330377	Cd44/Otud5/Nfkbid/Zc3h12a/Cd274/Il4ra/Satb1/Smad7/Socs1/Tgfbr2/Bcl3/Rora/Braf/Rc3h2/Stat3/Xcl1
C3_CD8	GO:0036037	CD8-positive, alpha-beta T cell activation	10	-1.93921	0.00306689	0.0391593	Otud5/Cd274/Satb1/Tnfsf8/Socs1/Xcl1
C3_CD8	GO:0090207	regulation of triglyceride metabolic process	10	-1.94493	0.00294351	0.0382676	Cdk8/Nr1h2/Cnep1r1/Sik1/Srebf1/Ccnc/Dgat1/Sorl1
C3_CD8	GO:0007389	pattern specification process	55	-1.9452	0.00121391	0.0223018	Prkacb/Mapk8/Rfx3/Ar/Kmt2a/Kdm2a/Ets2/Psen1/Chsy1/Sufu/Axin1/Tgif1/Rbpj/Celsr1/Bmi1/Zeb1/Notch1/Pds5a/Map3k4/Dvl2/Htt/Tgfbr2/Ski/Prkaca/Rttn/Kat2a
C3_CD8	GO:0032870	cellular response to hormone stimulus	142	-1.94756	0.000183611	0.00625178	Phb/Med1/Ufsp2/Prkdc/Smyd3/Safb2/Ncoa5/Nrip1/Arid1a/Prkcb/Stat1/Zfp106/Socs3/Nr4a3/Atp2b4/Eprs/Smarcc1/Ptpn1/Ddx5/Crk/Crebrf/Kmt2d/Ar/Akt2/Daxx/Ubr5/Wbp2/Ncoa2/Junb/Trip4/Sesn3/Kat5/Jun/Cnot1/Pdpk1/Acaca/Ptges3/Ankrd26/Sik2/Clock/Fbxo32/Ppargc1b/Pde3b/Carm1/Srebf1/Padi2/Appl1/Notch1/Kat2b/Nr4a2/Zfp703/Nfkb1/Socs1/C2cd5/Nucks1/Rangap1/Rock2/Insr/Lats2/Hsf1/Phip/Ywhag/Irs2/Abhd2/Prkaca/Stat5a/Uso1/…
C3_CD8	GO:0043009	chordate embryonic development	174	-1.94768	6.90741e-05	0.00352787	Dvl1/Nasp/Tcof1/Med1/Prkdc/Lrp6/Myh9/Klhl12/Foxp1/Arid1a/Atm/Socs3/Rtcb/Zfp830/Dlg1/Mapk8ip3/Sp3/N4bp2l2/Rbbp8/Cr1l/Xrcc4/Pef1/Rrn3/Chd8/Brpf1/Prkcsh/Sec24c/Zfand5/Runx2/Prkacb/Atp11a/Rbbp6/Abl1/Adam10/Tapt1/Kmt2d/Npat/Ar/Mthfd1/Kdm2a/Birc6/Nop2/Nsun2/Ell/Myb/Psen1/Junb/Ncoa6/Sufu/Cnot1/Axin1/Pcnt/Hectd1/Ndst1/Traf6/Tgif1/Rbpj/Celsr1/Gna13/G2e3/Bmi1/Zeb1/Notch1/Chst11/Ubr3/Usp9x/Chd7/Gabpa/Sh3pxd…
C3_CD8	GO:0048525	negative regulation of viral process	33	-1.94867	0.00236114	0.0337795	Jun/Fam111a/Zc3h12a/Bst2/Trim56/Mre11a/Crebbp/Trim21/Pml/Oasl2/Parp10/Isg15/Isg20/Ccl4
C3_CD8	GO:0006029	proteoglycan metabolic process	10	-1.95097	0.00274963	0.0369562	Chsy1/Dse/Ndst1/Chst11/Bpnt2/Sgsh/Extl3
C3_CD8	GO:1901224	positive regulation of NIK/NF-kappaB signaling	20	-1.95263	0.00330953	0.0412267	Crebbp/Rc3h2/Traf4/Irak1/Il1b/Ago3
C3_CD8	GO:2000515	negative regulation of CD4-positive, alpha-beta T cell activation	12	-1.95465	0.0027298	0.0368839	Cd44/Zc3h12a/Cd274/Il4ra/Smad7/Rc3h2/Xcl1
C3_CD8	GO:0030514	negative regulation of BMP signaling pathway	11	-1.95687	0.00299763	0.0384674	Smurf2/Lemd2/Abl1/Notch1/Smad7/Ski/Sorl1/Trim33/Skil
C3_CD8	GO:0051253	negative regulation of RNA metabolic process	364	-1.95879	1.25106e-05	0.00185815	Sfpq/Mdm2/Cc2d1b/Zhx1/Rbm15/Tcf25/Cipc/Ddx5/Noc2l/Runx2/Zbtb4/Zfp148/Crebrf/Arid5a/Cbx1/Nelfa/Rfc1/Klf3/Rfx3/Kmt2d/Tcerg1/Ar/Pou2f1/Akt2/Morf4l2/Gclc/Atxn1/Daxx/Kdm2a/Rnf20/Syncrip/Ikzf1/Dyrk1a/Plk3/Vgll4/Abce1/Kdm5c/Ets2/Scaf8/Nr1h2/Ncoa2/Myb/Psen1/Junb/Kat5/Sufu/Jun/Pcgf6/Chd4/Hexim1/Rnf40/Cnot1/Axin1/Bach2/Srsf4/Nfatc1/Sik1/Xrcc5/Taf3/Gbp4/Mlx/Clock/Xpo1/Sap130/Rnf168/Smarca2/Mafk/Zc3h12a/Ppar…
C3_CD8	GO:0003170	heart valve development	13	-1.95892	0.00270866	0.0368839	Mtor/Mdm2/Tnfrsf1b/Nfatc1/Hectd1/Rbpj/Zfpm1/Notch1/Mdm4/Pde2a/Tgfbr2
C3_CD8	GO:0009607	response to biotic stimulus	231	-1.95914	3.98809e-05	0.00282898	Zc3h12a/Bst2/Traf6/Nop53/Tnfaip3/Parp9/Pum2/Zmpste24/Rbpj/Litaf/Mapk14/Ankrd17/Fmr1/Xpr1/Ppp1r15b/Gbp9/Trim56/Cd274/Tusc2/Kcnj8/Chd7/Il4ra/Erbin/Gch1/Gsdmd/Irf8/Ifit1bl1/Upf1/Nfkb1/Ddx60/Zbp1/Tnfsf8/Prpf8/Sbno2/Pde2a/Bcl2l1/Herc6/Crebbp/Aim2/Iigp1/Tgtp1/Mapkapk3/Noct/Hsf1/Ctr9/Bcl3/Stat2/Pml/Oasl2/Pde4d/Gbp7/Rrp1b/Ddx58/Dicer1/Ifit2/Ifih1/Ddx3x/Irak1/Dusp10/Isg15/Ifit3/Il1b/Ago3/Isg20/Cxcl2/Gbp2/…
C3_CD8	GO:0060964	regulation of gene silencing by miRNA	17	-1.96124	0.00296609	0.0382676	Zc3h12a/Pum2/Zmpste24/Eif4g1/Fmr1/Ago2/Nfkb1/Stat3
C3_CD8	GO:0009792	embryo development ending in birth or egg hatching	179	-1.96524	6.87521e-05	0.00352787	Dvl1/Nasp/Tcof1/Med1/Prkdc/Lrp6/Myh9/Klhl12/Foxp1/Arid1a/Atm/Socs3/Rtcb/Zfp830/Dlg1/Mapk8ip3/Sp3/N4bp2l2/Rbbp8/Cr1l/Xrcc4/Pef1/Rrn3/Chd8/Trp53bp2/Brpf1/Prkcsh/Sec24c/Zfand5/Runx2/Prkacb/Atp11a/Rbbp6/Rictor/Abl1/Adam10/Tapt1/Kmt2d/Npat/Ar/Mthfd1/Kdm2a/Birc6/Nop2/Nsun2/Ell/Myb/Psen1/Junb/Ncoa6/Sufu/Cnot1/Axin1/Pcnt/Hectd1/Ndst1/Traf6/Tgif1/Rbpj/Celsr1/Gna13/G2e3/Bmi1/Zeb1/Notch1/Chst11/Ubr3/Usp9x/C…
C3_CD8	GO:0071375	cellular response to peptide hormone stimulus	79	-1.96859	0.000270978	0.00786355	Ankrd26/Sik2/Pde3b/Srebf1/Appl1/Kat2b/Nr4a2/Nfkb1/Socs1/C2cd5/Nucks1/Rangap1/Rock2/Insr/Hsf1/Phip/Ywhag/Irs2/Stat5a/Uso1/Stat3/Sorl1/Lpin1/Il1b/Sp1
C3_CD8	GO:0071495	cellular response to endogenous stimulus	270	-1.9693	2.60715e-05	0.00229581	Ncl/Ddx5/Runx2/Crk/Crebrf/Rasa1/Abl1/Numa1/Itpr3/Ireb2/Dcp1a/Kmt2d/Ar/Akt2/Diaph1/Lars/Daxx/Ubr5/Wbp2/Itpr1/Ncoa2/Psen1/Junb/Trip4/Sesn3/Kat5/Jun/Cnot1/Pdpk1/Acaca/Axin1/Ptges3/Ankrd26/Sik2/Cd44/Clock/Fbxo32/Ndst1/Ppargc1b/Prkd2/Pde3b/Carm1/Zmpste24/Rbpj/Srebf1/Padi2/Zeb1/Appl1/Notch1/Kat2b/Nr4a2/Itpr2/Ubr1/Chst11/Cpeb4/Zfp703/Usp9x/Fos/Yes1/Bag4/Gabpa/Rptor/Nfkb1/Smad7/Socs1/C2cd5/Ipo5/Pde2a/Bcl…
C3_CD8	GO:0010717	regulation of epithelial to mesenchymal transition	18	-1.97438	0.00272452	0.0368839	Usf3/Clasp2/Notch1/Zfp703/Clasp1/Smad7/Tgfbr2/Il1b/Ldlrad4
C3_CD8	GO:0061014	positive regulation of mRNA catabolic process	25	-1.97439	0.00235959	0.0337795	Ythdf2/Gigyf2/Cnot1/Hnrnpr/Zc3h12d/Zc3h12a/Ago2/Upf1/Qk/Rock2/Fto/Mov10
C3_CD8	GO:0039528	cytoplasmic pattern recognition receptor signaling pathway in response to virus	10	-1.97967	0.00220323	0.0328186	Nop53/Pum2/Ankrd17/Ddx60/Ddx58/Ifih1
C3_CD8	GO:0030512	negative regulation of transforming growth factor beta receptor signaling pathway	14	-1.98008	0.00238099	0.0337795	Chst11/Smad7/Ski/Skil/Ldlrad4/Pmepa1
C3_CD8	GO:1903845	negative regulation of cellular response to transforming growth factor beta stimulus	14	-1.98008	0.00238099	0.0337795	Chst11/Smad7/Ski/Skil/Ldlrad4/Pmepa1
C3_CD8	GO:0070167	regulation of biomineral tissue development	18	-1.98165	0.00248612	0.0348047	Ano6/Txlng/Zmpste24/Notch1/Rflnb/Ank/Asxl2/Dicer1/Isg15
C3_CD8	GO:0007167	enzyme linked receptor protein signaling pathway	176	-1.98401	6.89474e-05	0.00352787	Ddx5/Runx2/Crk/Igfbp4/Abl1/Nus1/Numa1/Dcp1a/Ar/Akt2/Atxn1/Gigyf2/Psen1/Sesn3/Gigyf1/Jun/Pdpk1/Axin1/Lnpep/Ankrd26/Sik2/Atxn7/Sipa1l1/Ndst1/Clasp2/Ulk1/Prkd2/Ppp2r5d/Tgif1/Csrnp1/Tiparp/Rbpj/Mapk14/Srebf1/Zeb1/Appl1/Notch1/Akt1s1/Nceh1/Chst11/Zfp703/Usp9x/Fos/Yes1/Il6st/Smad7/Socs1/C2cd5/Ss18/Jade2/Rassf2/Nucks1/Crebbp/Nlk/Tgfbr2/Sgpl1/Insr/Hexa/Rgs14/Ski/Phip/Pml/Irs2/Furin/Stat5a/Stat3/Sorl1/Tri…
C3_CD8	GO:0046683	response to organophosphorus	21	-1.98467	0.00214953	0.0326739	Itpr3/Itpr1/Junb/Jun/Carm1/Itpr2/Mat2a/Pde2a/Braf/Il1b/Ahr/Crem
C3_CD8	GO:0035561	regulation of chromatin binding	10	-1.99074	0.00197409	0.0309276	Wapl/Parp9/Kat2b/Cdt1/Btaf1/Mepce
C3_CD8	GO:1990823	response to leukemia inhibitory factor	42	-1.99652	0.00111399	0.0213894	Socs3/Nol8/Arid5b/Srm/Bclaf1/Ncl/Myb/Tfrc/Xrcc5/Rif1/Padi2/Piga/Eif4a2/Mat2a/Smad7/Ubxn2a/Sbno2/Hk2/Rnf125/Pml/Klf4/Mga/Trim2/Lrba
C3_CD8	GO:1990830	cellular response to leukemia inhibitory factor	42	-1.99652	0.00111399	0.0213894	Socs3/Nol8/Arid5b/Srm/Bclaf1/Ncl/Myb/Tfrc/Xrcc5/Rif1/Padi2/Piga/Eif4a2/Mat2a/Smad7/Ubxn2a/Sbno2/Hk2/Rnf125/Pml/Klf4/Mga/Trim2/Lrba
C3_CD8	GO:0043207	response to external biotic stimulus	223	-1.99721	1.33745e-05	0.00185815	Zc3h12a/Bst2/Traf6/Nop53/Tnfaip3/Parp9/Pum2/Zmpste24/Rbpj/Litaf/Mapk14/Ankrd17/Fmr1/Xpr1/Gbp9/Trim56/Cd274/Tusc2/Kcnj8/Chd7/Il4ra/Erbin/Gch1/Gsdmd/Irf8/Ifit1bl1/Upf1/Nfkb1/Ddx60/Zbp1/Tnfsf8/Prpf8/Sbno2/Pde2a/Bcl2l1/Herc6/Crebbp/Aim2/Iigp1/Tgtp1/Mapkapk3/Noct/Hsf1/Ctr9/Bcl3/Stat2/Pml/Oasl2/Pde4d/Gbp7/Rrp1b/Ddx58/Dicer1/Ifit2/Ifih1/Ddx3x/Irak1/Dusp10/Isg15/Ifit3/Il1b/Ago3/Isg20/Cxcl2/Gbp2/Ifit1/Xcl1
C3_CD8	GO:0051707	response to other organism	223	-1.99721	1.33745e-05	0.00185815	Zc3h12a/Bst2/Traf6/Nop53/Tnfaip3/Parp9/Pum2/Zmpste24/Rbpj/Litaf/Mapk14/Ankrd17/Fmr1/Xpr1/Gbp9/Trim56/Cd274/Tusc2/Kcnj8/Chd7/Il4ra/Erbin/Gch1/Gsdmd/Irf8/Ifit1bl1/Upf1/Nfkb1/Ddx60/Zbp1/Tnfsf8/Prpf8/Sbno2/Pde2a/Bcl2l1/Herc6/Crebbp/Aim2/Iigp1/Tgtp1/Mapkapk3/Noct/Hsf1/Ctr9/Bcl3/Stat2/Pml/Oasl2/Pde4d/Gbp7/Rrp1b/Ddx58/Dicer1/Ifit2/Ifih1/Ddx3x/Irak1/Dusp10/Isg15/Ifit3/Il1b/Ago3/Isg20/Cxcl2/Gbp2/Ifit1/Xcl1
C3_CD8	GO:0010558	negative regulation of macromolecule biosynthetic process	421	-1.99736	1.22496e-05	0.00185815	Sfpq/Mdm2/Cc2d1b/Zhx1/Rbm15/Tcf25/Ncl/Cipc/Eif2ak1/Ddx5/Noc2l/Runx2/Samd4b/Zbtb4/Zfp148/Crebrf/Arid5a/Cbx1/Ireb2/Nelfa/Rfc1/Klf3/Rfx3/Kmt2d/Tcerg1/Ar/Pou2f1/Morf4l2/Gclc/Atxn1/Daxx/Kdm2a/Syncrip/Ythdf2/Ikzf1/Plk3/Vgll4/Gigyf2/Kdm5c/Ets2/Scaf8/Nr1h2/Ncoa2/Myb/Psen1/Junb/Atr/Kat5/Sufu/Jun/Pcgf6/Chd4/Hexim1/Cnot1/Axin1/Enc1/Bach2/Nfatc1/Sik1/Donson/Hnrnpr/Rnf139/Xrcc5/Taf3/Gbp4/Mlx/Clock/Xpo1/Sap130…
C3_CD8	GO:0048729	tissue morphogenesis	109	-1.99906	0.00011656	0.00496097	Dvl1/Ahi1/Cxcr4/Runx3/Med1/Lrp6/S1pr1/Arid1a/Mtor/Socs3/Nr4a3/Dlg1/Txnrd1/Brpf1/Mdm2/Rbm15/Prkacb/Abl1/Prkx/Ar/Mthfd1/Kdm2a/Carmil2/Psen1/Sufu/Axin1/Nfatc1/Cd44/Hectd1/Clasp2/Traf6/Tgif1/Rbpj/Celsr1/Gna13/Zfpm1/Notch1/Nf2/Chd7/Clasp1/Kdm6b/Mdm4/Ppp3r1/Smad7/Exoc5/Exoc4/Dvl2/Htt/Tgfbr2/Rock2/Phactr4/Ski/Pml/Klf4/Rhob/Pkd1/Prkaca/Stat5a/Dicer1/Kat2a/Ahr
C3_CD8	GO:0001654	eye development	61	-2.00277	0.000355103	0.00925327	Pcnt/Kmt2c/Tgif1/Ccdc66/Zeb1/Nf2/Pknox1/Chd7/Pds5a/Pds5b/Vhl/Pde6a/Tgfbr2/Phactr4/Ski/Rcn1/Klf4/Stat3/Slc4a7/Skil/Ahr/Sp1
C3_CD8	GO:0048880	sensory system development	61	-2.00277	0.000355103	0.00925327	Pcnt/Kmt2c/Tgif1/Ccdc66/Zeb1/Nf2/Pknox1/Chd7/Pds5a/Pds5b/Vhl/Pde6a/Tgfbr2/Phactr4/Ski/Rcn1/Klf4/Stat3/Slc4a7/Skil/Ahr/Sp1
C3_CD8	GO:0150063	visual system development	61	-2.00277	0.000355103	0.00925327	Pcnt/Kmt2c/Tgif1/Ccdc66/Zeb1/Nf2/Pknox1/Chd7/Pds5a/Pds5b/Vhl/Pde6a/Tgfbr2/Phactr4/Ski/Rcn1/Klf4/Stat3/Slc4a7/Skil/Ahr/Sp1
C3_CD8	GO:0001503	ossification	73	-2.00979	0.000288373	0.00809244	Junb/Suco/Chsy1/Nfatc1/Ano6/Ppargc1b/Traf6/Txlng/Zmpste24/Rbpj/Mapk14/Hdac4/Notch1/Il6st/Bpnt2/Sbno2/Rassf2/Rflnb/Ank/Noct/Asxl2/Ski/Prkaca/Gabbr1/Icmt/Tmem64/Isg15/Ahr/Sp1
C3_CD8	GO:0030282	bone mineralization	18	-2.00997	0.00212853	0.0325485	Ano6/Txlng/Zmpste24/Sbno2/Rflnb/Ank/Asxl2/Icmt/Isg15
C3_CD8	GO:0051591	response to cAMP	16	-2.01351	0.00176273	0.0286229	Itpr3/Itpr1/Junb/Jun/Carm1/Itpr2/Mat2a/Pde2a/Braf/Ahr/Crem
C3_CD8	GO:0048706	embryonic skeletal system development	17	-2.01371	0.0019433	0.0306332	Dlg1/Sp3/Runx2/Tapt1/Axin1/Ndst1/Bmi1/Zeb1/Chst11/Tgfbr2/Asxl2/Sp1
C3_CD8	GO:2000113	negative regulation of cellular macromolecule biosynthetic process	413	-2.01663	1.22823e-05	0.00185815	Sfpq/Mdm2/Cc2d1b/Zhx1/Rbm15/Tcf25/Ncl/Cipc/Eif2ak1/Ddx5/Noc2l/Runx2/Samd4b/Zbtb4/Zfp148/Crebrf/Arid5a/Cbx1/Ireb2/Nelfa/Rfc1/Klf3/Rfx3/Kmt2d/Tcerg1/Ar/Pou2f1/Morf4l2/Gclc/Atxn1/Daxx/Kdm2a/Syncrip/Ythdf2/Ikzf1/Plk3/Vgll4/Gigyf2/Kdm5c/Ets2/Scaf8/Nr1h2/Ncoa2/Myb/Psen1/Junb/Atr/Kat5/Sufu/Jun/Pcgf6/Chd4/Hexim1/Cnot1/Axin1/Enc1/Bach2/Nfatc1/Sik1/Donson/Hnrnpr/Rnf139/Xrcc5/Taf3/Gbp4/Mlx/Clock/Xpo1/Sap130…
C3_CD8	GO:0060485	mesenchyme development	46	-2.01797	0.000649073	0.0146684	Nfatc1/Usf3/Clasp2/Rbpj/Notch1/Zfp703/Clasp1/Mdm4/Ppp3r1/Smad7/Exoc4/Htt/Rflnb/Tgfbr2/Phactr4/Sema4f/Dicer1/Il1b/Ldlrad4
C3_CD8	GO:0061138	morphogenesis of a branching epithelium	28	-2.03009	0.00130159	0.0232437	Cxcr4/Med1/Lrp6/Socs3/Dlg1/Rbm15/Abl1/Ar/Nfatc1/Cd44/Celsr1/Gna13/Notch1/Ppp3r1/Tgfbr2/Pml/Pkd1/Dicer1/Ahr
C3_CD8	GO:0048536	spleen development	18	-2.03211	0.00177094	0.0286229	Rbm15/Pkn1/Abl1/Kmt2a/Myb/Tet2/Bcl3/Rc3h2/Samd9l/Dicer1/Pcid2/Ahr
C3_CD8	GO:0001763	morphogenesis of a branching structure	31	-2.03322	0.00114426	0.0214858	Cxcr4/Med1/Lrp6/Socs3/Dlg1/Rbm15/Abl1/Ar/Nfatc1/Cd44/Celsr1/Gna13/Notch1/Ppp3r1/Tgfbr2/Pml/Pkd1/Dicer1/Il1b/Ahr
C3_CD8	GO:0034504	protein localization to nucleus	102	-2.0367	0.000161309	0.00597004	Dvl1/Med1/Paf1/Ipo8/Ints13/Sun2/Mbtps1/Tnpo1/Nol8/Kpnb1/Tnpo3/Nup98/Ciz1/Morc3/Cd2ap/Polr1a/Mdm2/Lmna/Ddx5/Kpna1/Wrn/Ubr5/Psen1/Heatr3/Mfhas1/Cnep1r1/Pikfyve/Nup155/Nupl1/Taf3/Kpna3/Gbp4/Tor1aip1/Xpo1/Nup107/Zc3h12a/Nop53/Parp9/Mapk14/Appl1/Nup153/Nf2/Ipo7/Ppp3r1/Topors/Plrg1/Ipo5/Rangap1/Htt/Tor1aip2/Ranbp2/Phip/Pml/Rrs1/Tnpo2/Agap3/Stat3/Ipo4/Gbp2
C3_CD8	GO:0051607	defense response to virus	74	-2.03927	0.0002274	0.00735074	Zc3h12a/Bst2/Nop53/Parp9/Pum2/Zmpste24/Ankrd17/Trim56/Kcnj8/Ifit1bl1/Ddx60/Zbp1/Aim2/Stat2/Pml/Oasl2/Ddx58/Dicer1/Ifit2/Ifih1/Isg15/Ifit3/Il1b/Isg20/Ifit1
C3_CD8	GO:0032922	circadian regulation of gene expression	27	-2.04187	0.00128934	0.0231871	Kmt2a/Kdm2a/Ncoa2/Clock/Mycbp2/Rai1/Nampt/Mybbp1a/Noct/Huwe1/Pml/Rora/Ahr/Crem
C3_CD8	GO:0070988	demethylation	19	-2.04469	0.00142305	0.0245789	Tet3/Kdm2a/Jmjd1c/Kdm4b/Kdm5c/Usp7/Usp9x/Kdm6b/Tet2/Fto/Phf2/Otud4
C3_CD8	GO:0043010	camera-type eye development	56	-2.04922	0.000373187	0.00944559	Pcnt/Kmt2c/Tgif1/Ccdc66/Zeb1/Nf2/Pknox1/Chd7/Pds5a/Pds5b/Vhl/Pde6a/Tgfbr2/Phactr4/Ski/Rcn1/Klf4/Slc4a7/Skil/Ahr/Sp1
C3_CD8	GO:2001252	positive regulation of chromosome organization	78	-2.04978	0.000120629	0.00504998	Sfpq/Lmna/Pink1/Arid5a/Numa1/Nelfa/Kmt2a/Daxx/Kdm2a/Rnf20/Wbp2/Myb/Atr/Rnf40/Phf1/Kmt2e/Xrcc5/Prkd2/Rif1/Slk/Fmr1/Srebf1/Akap8l/Kat2b/Slf2/Gnl3/Map3k4/Slx1b/Sart3/Mre11a/Cdt1/Asxl2/Ctr9/Pml/Parn/Kat2a/Lpin1
C3_CD8	GO:0048754	branching morphogenesis of an epithelial tube	25	-2.05295	0.00116318	0.0215245	Cxcr4/Med1/Lrp6/Dlg1/Rbm15/Abl1/Ar/Nfatc1/Cd44/Celsr1/Gna13/Notch1/Ppp3r1/Tgfbr2/Pml/Pkd1/Dicer1/Ahr
C3_CD8	GO:0090092	regulation of transmembrane receptor protein serine/threonine kinase signaling pathway	40	-2.05742	0.000638712	0.0145631	Pdpk1/Axin1/Rbpj/Zeb1/Notch1/Chst11/Zfp703/Smad7/Crebbp/Ski/Furin/Sorl1/Trim33/Skil/Ldlrad4/Pmepa1
C3_CD8	GO:1905269	positive regulation of chromatin organization	48	-2.07064	0.000331173	0.00899692	Lmna/Pink1/Arid5a/Nelfa/Kmt2a/Daxx/Kdm2a/Rnf20/Wbp2/Myb/Rnf40/Phf1/Kmt2e/Prkd2/Rif1/Slk/Fmr1/Srebf1/Akap8l/Kat2b/Sart3/Asxl2/Ctr9/Pml/Kat2a/Lpin1
C3_CD8	GO:0043488	regulation of mRNA stability	38	-2.07766	0.000416894	0.0100435	Syncrip/Ythdf2/Gigyf2/Hnrnpr/Zc3h12d/Zc3h12a/Pum2/Fmr1/Upf1/Qk/Rock2/Noct/Myef2/Fto/Pabpc4/Dicer1/Pcid2/Mov10
C3_CD8	GO:0010557	positive regulation of macromolecule biosynthetic process	499	-2.08967	1.1975e-05	0.00185815	Ncl/Larp4b/Ddx5/Runx2/Pink1/Cebpz/Zfp148/Crebrf/Mapk8/Dmtf1/Arid5a/Nelfa/Rfc1/Fntb/Dcp1a/Rfx3/Kmt2d/Npat/Ar/Pou2f1/Akt2/Prdm2/Kmt2a/Atxn1/Daxx/Dbf4/Rnf20/Ythdf2/Ikzf1/Cdk5rap2/Ell/Wbp2/Irf7/Faf1/Ets2/Scaf8/Nr1h2/Pus1/Ncoa2/Myb/Psen1/Junb/Trip4/Ncoa6/Atr/Kat5/Jun/Gabpb1/Nfyc/Phf1/Tada3/Axin1/Kmt2e/Ptges3/Eif4g3/Nfatc1/Eaf1/Ash1l/Map3k5/Mlxip/Xrcc5/Kmt2c/Atxn7/Arid4b/Mlx/Clock/Ablim1/Smarca2/Zc3h12…
C3_CD8	GO:0090288	negative regulation of cellular response to growth factor stimulus	24	-2.09161	0.000832709	0.0175732	Ptpn1/Lemd2/Hspa5/Abl1/Pdpk1/Notch1/Chst11/Smad7/Ski/Sorl1/Trim33/Skil/Ldlrad4/Pmepa1
C3_CD8	GO:0031058	positive regulation of histone modification	47	-2.09809	0.000252757	0.00757265	Lmna/Pink1/Arid5a/Nelfa/Kmt2a/Daxx/Kdm2a/Rnf20/Wbp2/Myb/Rnf40/Phf1/Kmt2e/Prkd2/Rif1/Slk/Fmr1/Srebf1/Akap8l/Kat2b/Sart3/Asxl2/Ctr9/Pml/Kat2a/Lpin1
C3_CD8	GO:0048705	skeletal system morphogenesis	44	-2.11978	0.000253872	0.00757265	Mef2d/Dlg1/Arid5b/Rab33b/Zfand5/Runx2/Psen1/Chsy1/Axin1/Ndst1/Ppargc1b/Trip11/Carm1/Csrnp1/Tiparp/Zmpste24/Mapk14/Bmi1/Zeb1/Wdr48/Chst11/Bpnt2/Rflnb/Tgfbr2/Sgpl1/Asxl2/Ski/Pkd1
C3_CD8	GO:0035456	response to interferon-beta	20	-2.13427	0.000574101	0.0132079	Aim2/Iigp1/Tgtp1/Tgtp2/Xaf1/Ifit3/Gbp2/Ifit1
C3_CD8	GO:0043487	regulation of RNA stability	40	-2.14292	0.000207582	0.00697497	Samd4b/Tnfrsf1b/Syncrip/Ythdf2/Gigyf2/Hnrnpr/Zc3h12d/Zc3h12a/Pum2/Fmr1/Upf1/Qk/Rock2/Noct/Myef2/Fto/Pabpc4/Dicer1/Parn/Pcid2/Mov10
C3_CD8	GO:0061157	mRNA destabilization	15	-2.14864	0.00051511	0.0121799	Ythdf2/Gigyf2/Hnrnpr/Zc3h12d/Zc3h12a/Upf1/Qk/Rock2/Fto/Mov10
C3_CD8	GO:0070555	response to interleukin-1	27	-2.15215	0.00041325	0.0100435	Zc3h12a/Traf6/Hdac4/Upf1/Nfkb1/Rbmx/Rora/Ythdc2/Irak1/Il1b/Otud4/Ccl4/Xcl1
C3_CD8	GO:0050779	RNA destabilization	16	-2.16394	0.000410734	0.0100435	Rc3h1/Khsrp/Tnfrsf1b/Ythdf2/Gigyf2/Hnrnpr/Zc3h12d/Zc3h12a/Upf1/Qk/Rock2/Fto/Mov10
C3_CD8	GO:0090101	negative regulation of transmembrane receptor protein serine/threonine kinase signaling pathway	22	-2.1669	0.000352609	0.00925327	Notch1/Chst11/Smad7/Ski/Sorl1/Trim33/Skil/Ldlrad4/Pmepa1
C3_CD8	GO:0090287	regulation of cellular response to growth factor stimulus	46	-2.17175	0.000174142	0.00617642	Ptpn1/Lemd2/Hspa5/Runx2/Abl1/Numa1/Pdpk1/Axin1/Ulk1/Prkd2/Ppp2r5d/Rbpj/Zeb1/Notch1/Chst11/Zfp703/Smad7/Crebbp/Ski/Furin/Sorl1/Trim33/Skil/Ldlrad4/Pmepa1
C3_CD8	GO:0051254	positive regulation of RNA metabolic process	466	-2.1738	1.20828e-05	0.00185815	Tnfrsf1b/Cebpz/Zfp148/Crebrf/Dmtf1/Arid5a/Ncbp1/Nelfa/Rfc1/Dcp1a/Rfx3/Kmt2d/Npat/Ar/Pou2f1/Akt2/Prdm2/Kmt2a/Atxn1/Daxx/Rnf20/Ythdf2/Ikzf1/Dyrk1a/Cdk5rap2/Gigyf2/Ell/Wbp2/Irf7/Ets2/Scaf8/Nr1h2/Pus1/Ncoa2/Myb/Psen1/Junb/Trip4/Ncoa6/Kat5/Jun/Gabpb1/Nfyc/Srsf5/Cnot1/Phf1/Tada3/Axin1/Kmt2e/Nfatc1/Eaf1/Ash1l/Map3k5/Hnrnpr/Mlxip/Kmt2c/Polr2a/Atxn7/Arid4b/Mlx/Clock/Ablim1/Smarca2/Zc3h12d/Zc3h12a/Ppargc1b…
C3_CD8	GO:1902680	positive regulation of RNA biosynthetic process	423	-2.17464	1.22465e-05	0.00185815	Nelfa/Rfc1/Dcp1a/Rfx3/Kmt2d/Npat/Ar/Pou2f1/Akt2/Prdm2/Kmt2a/Atxn1/Daxx/Rnf20/Ikzf1/Cdk5rap2/Ell/Wbp2/Irf7/Ets2/Scaf8/Nr1h2/Pus1/Ncoa2/Myb/Psen1/Junb/Trip4/Ncoa6/Kat5/Jun/Gabpb1/Nfyc/Phf1/Tada3/Axin1/Kmt2e/Nfatc1/Eaf1/Ash1l/Map3k5/Mlxip/Kmt2c/Atxn7/Arid4b/Mlx/Clock/Ablim1/Smarca2/Zc3h12a/Ppargc1b/Prkd2/Ppp2r5d/Traf6/Carm1/Parp9/Supt16/Csrnp1/Pcgf5/Rbpj/Atf1/Litaf/Mapk14/Nfatc2/Zfp318/Srebf1/Hdac4/…
C3_CD8	GO:1903508	positive regulation of nucleic acid-templated transcription	423	-2.17464	1.22465e-05	0.00185815	Nelfa/Rfc1/Dcp1a/Rfx3/Kmt2d/Npat/Ar/Pou2f1/Akt2/Prdm2/Kmt2a/Atxn1/Daxx/Rnf20/Ikzf1/Cdk5rap2/Ell/Wbp2/Irf7/Ets2/Scaf8/Nr1h2/Pus1/Ncoa2/Myb/Psen1/Junb/Trip4/Ncoa6/Kat5/Jun/Gabpb1/Nfyc/Phf1/Tada3/Axin1/Kmt2e/Nfatc1/Eaf1/Ash1l/Map3k5/Mlxip/Kmt2c/Atxn7/Arid4b/Mlx/Clock/Ablim1/Smarca2/Zc3h12a/Ppargc1b/Prkd2/Ppp2r5d/Traf6/Carm1/Parp9/Supt16/Csrnp1/Pcgf5/Rbpj/Atf1/Litaf/Mapk14/Nfatc2/Zfp318/Srebf1/Hdac4/…
C3_CD8	GO:0071345	cellular response to cytokine stimulus	207	-2.18324	1.35212e-05	0.00185815	Gbp5/Stip1/Xrcc5/Gbp4/Parp14/Impdh2/Zc3h12a/Traf6/Parp9/Rif1/Mapk14/Cdip1/Padi2/Appl1/Piga/Gbp9/Lrch1/Eif4a2/Erbin/Bag4/Irf8/Il6ra/Mat2a/Il6st/Upf1/Nfkb1/Zbp1/Nfil3/Smad7/Prpf8/Mcm2/Ubxn2a/Socs1/Sbno2/Pde2a/Aim2/Hk2/Rbmx/Iigp1/Tgtp1/Rnf125/Ctr9/Stat2/Wnk1/Pml/Rora/Klf4/Tgtp2/Mga/Gbp7/Stat5a/Hnrnph1/Ifit2/Stat3/Irak1/Trim2/Ifit3/Il1b/Otud4/Cxcl2/Gbp2/Ccl4/Ifit1/Lrba/Xcl1
C3_CD8	GO:0045893	positive regulation of transcription, DNA-templated	421	-2.18414	1.22496e-05	0.00185815	Cebpz/Zfp148/Crebrf/Dmtf1/Arid5a/Nelfa/Rfc1/Dcp1a/Rfx3/Kmt2d/Npat/Ar/Pou2f1/Akt2/Prdm2/Kmt2a/Atxn1/Daxx/Rnf20/Ikzf1/Cdk5rap2/Ell/Wbp2/Irf7/Ets2/Scaf8/Nr1h2/Pus1/Ncoa2/Myb/Psen1/Junb/Trip4/Ncoa6/Kat5/Jun/Gabpb1/Nfyc/Phf1/Tada3/Axin1/Kmt2e/Nfatc1/Eaf1/Ash1l/Map3k5/Mlxip/Kmt2c/Atxn7/Arid4b/Mlx/Clock/Ablim1/Smarca2/Zc3h12a/Ppargc1b/Prkd2/Ppp2r5d/Traf6/Carm1/Parp9/Supt16/Csrnp1/Pcgf5/Rbpj/Atf1/Litaf/M…
C3_CD8	GO:0046636	negative regulation of alpha-beta T cell activation	14	-2.19306	0.000172536	0.00617642	Cd44/Zc3h12a/Cd274/Il4ra/Smad7/Socs1/Btla/Rc3h2/Xcl1
C3_CD8	GO:0009791	post-embryonic development	39	-2.20369	9.60476e-05	0.00430308	Mtor/Atm/Mapk8ip3/Hmgn1/Arid5b/Morc3/Abl1/Ireb2/Tapt1/Kmt2a/Gigyf2/Itpr1/Psen1/Ash1l/Csrnp1/Tiparp/Ccdc66/Nr4a2/Chst11/Usp9x/Ago2/Bpnt2/Tet2/Sgpl1/Klf4/Rc3h2/Dicer1/Ahr
C3_CD8	GO:0045995	regulation of embryonic development	28	-2.20429	0.000214186	0.00710341	Hspa5/B4galt5/Prkacb/Ar/Sufu/Clasp2/Tnfaip3/Tgif1/Celsr1/Notch1/Clasp1/Trip12/Dvl2/Insr/Noct/Wnk1/Klf4/Prkaca
C3_CD8	GO:0017015	regulation of transforming growth factor beta receptor signaling pathway	27	-2.2097	0.00018183	0.00625178	Pdpk1/Axin1/Zeb1/Chst11/Zfp703/Smad7/Crebbp/Ski/Furin/Trim33/Skil/Ldlrad4/Pmepa1
C3_CD8	GO:1903844	regulation of cellular response to transforming growth factor beta stimulus	27	-2.2097	0.00018183	0.00625178	Pdpk1/Axin1/Zeb1/Chst11/Zfp703/Smad7/Crebbp/Ski/Furin/Trim33/Skil/Ldlrad4/Pmepa1
C3_CD8	GO:0045598	regulation of fat cell differentiation	27	-2.23073	0.00013224	0.00527656	Axin1/Ankrd26/Zc3h12a/Carm1/Mapk14/Zfpm1/Trib2/Noct/Asxl2/Fto/Rora/Dusp10/Lpin1/Tmem64
C3_CD8	GO:0045944	positive regulation of transcription by RNA polymerase II	327	-2.23152	1.2701e-05	0.00185815	Cebpz/Zfp148/Crebrf/Dmtf1/Arid5a/Nelfa/Rfx3/Kmt2d/Ar/Pou2f1/Akt2/Prdm2/Kmt2a/Atxn1/Daxx/Ikzf1/Ell/Wbp2/Irf7/Ets2/Nr1h2/Pus1/Ncoa2/Myb/Junb/Ncoa6/Kat5/Jun/Gabpb1/Nfyc/Nfatc1/Eaf1/Ash1l/Mlxip/Kmt2c/Atxn7/Arid4b/Mlx/Clock/Ablim1/Smarca2/Zc3h12a/Ppargc1b/Prkd2/Ppp2r5d/Traf6/Carm1/Supt16/Csrnp1/Pcgf5/Rbpj/Atf1/Litaf/Mapk14/Nfatc2/Srebf1/Hdac4/Zfpm1/Taf6/Akap8l/Zeb1/Notch1/Klf7/Ccpg1/Kat2b/Nr4a2/Rai1/C…
C3_CD8	GO:0035458	cellular response to interferon-beta	16	-2.24153	0.000239595	0.0075537	Aim2/Iigp1/Tgtp1/Tgtp2/Ifit3/Gbp2/Ifit1
C3_CD8	GO:0007178	transmembrane receptor protein serine/threonine kinase signaling pathway	66	-2.24283	6.12801e-05	0.00346016	Lemd2/Hspa5/Ddx5/Runx2/Abl1/Numa1/Dcp1a/Jun/Pdpk1/Axin1/Lnpep/Tgif1/Rbpj/Mapk14/Zeb1/Appl1/Notch1/Nceh1/Chst11/Zfp703/Usp9x/Fos/Smad7/Jade2/Crebbp/Nlk/Tgfbr2/Hexa/Ski/Pml/Furin/Sorl1/Trim33/Skil/Ldlrad4/Pmepa1
C3_CD8	GO:0034097	response to cytokine	236	-2.37562	1.32744e-05	0.00185815	Gbp5/Timp2/Stip1/Xrcc5/Gbp4/Parp14/Impdh2/Zc3h12a/Bst2/Traf6/Parp9/Rif1/Mapk14/Cdip1/Hdac4/Padi2/Appl1/Piga/Gbp9/Trim56/Cd274/Lrch1/Eif4a2/Erbin/Bag4/Gch1/Irf8/Il6ra/Mat2a/Il6st/Upf1/Nfkb1/Zbp1/Nfil3/Smad7/Prpf8/Mcm2/Ubxn2a/Socs1/Sbno2/Pde2a/Bcl2l1/Aim2/Hk2/Rbmx/Iigp1/Tgtp1/Rnf125/Insr/Trim21/Mapkapk3/Ctr9/Stat2/Wnk1/Pml/Rora/Klf4/Ythdc2/Tgtp2/Mga/Gbp7/Stat5a/Hnrnph1/Ddx58/Ifit2/Stat3/Ifih1/Irak1…
C3_CD8	GO:0007179	transforming growth factor beta receptor signaling pathway	39	-2.41117	1.60079e-05	0.00185815	Jun/Pdpk1/Axin1/Zeb1/Appl1/Chst11/Zfp703/Usp9x/Fos/Smad7/Crebbp/Nlk/Tgfbr2/Ski/Pml/Furin/Trim33/Skil/Ldlrad4/Pmepa1
C3_CD8	GO:0098586	cellular response to virus	22	-2.49962	1.67909e-05	0.00186429	Zc3h12a/Nop53/Pum2/Mapk14/Ankrd17/Fmr1/Ddx60/Bcl2l1/Crebbp/Rrp1b/Ddx58/Ifih1/Ago3
C3_CD8	GO:0009615	response to virus	91	-2.53099	1.48383e-05	0.00185815	Ivns1abp/Gbp4/Zc3h12a/Bst2/Nop53/Parp9/Pum2/Zmpste24/Mapk14/Ankrd17/Fmr1/Xpr1/Trim56/Kcnj8/Ifit1bl1/Ddx60/Zbp1/Bcl2l1/Crebbp/Aim2/Bcl3/Stat2/Pml/Oasl2/Rrp1b/Ddx58/Dicer1/Ifit2/Ifih1/Ddx3x/Isg15/Ifit3/Il1b/Ago3/Isg20/Ifit1/Xcl1
C3_CD8	GO:0071560	cellular response to transforming growth factor beta stimulus	46	-2.55238	1.58311e-05	0.00185815	Zeb1/Appl1/Chst11/Zfp703/Usp9x/Fos/Yes1/Smad7/Crebbp/Nlk/Tgfbr2/Ski/Pml/Furin/Trim33/Skil/Ldlrad4/Pmepa1/Xcl1
C3_CD8	GO:0071559	response to transforming growth factor beta	48	-2.5914	1.57701e-05	0.00185815	Zeb1/Appl1/Chst11/Zfp703/Usp9x/Fos/Yes1/Smad7/Crebbp/Nlk/Tgfbr2/Rock2/Ski/Pml/Furin/Trim33/Skil/Ldlrad4/Pmepa1/Xcl1
C5_CD8	GO:0007051	spindle organization	73	2.90981	2.86648e-05	0.000645107	Birc5/Stmn1/Cdc20/Tpx2/Ccnb1/Cenpw/Kif4/Tacc3/Hdac3/Knstrn/Hspa1b/Cenpe/Plk1/Spc25/Racgap1/Dctn2/Poc1a/Tubb5/Kif23
C5_CD8	GO:0007052	mitotic spindle organization	54	2.90281	2.73202e-05	0.000645107	Birc5/Stmn1/Cdc20/Tpx2/Ccnb1/Kif4/Tacc3/Hspa1b/Cenpe/Plk1/Spc25/Racgap1/Dctn2/Poc1a/Kif23
C5_CD8	GO:0000281	mitotic cytokinesis	31	2.89864	2.54887e-05	0.000645107	Birc5/Stmn1/Cep55/Kif4/Ckap2/Plk1/Racgap1/Nusap1/Incenp/Cenpa/Cit/Kif23
C5_CD8	GO:1902850	microtubule cytoskeleton organization involved in mitosis	65	2.88994	2.80615e-05	0.000645107	Birc5/Stmn1/Cdc20/Tpx2/Ccnb1/Kif4/Tacc3/Hspa1b/Cenpe/Plk1/Spc25/Racgap1/Nusap1/Dctn2/Poc1a/Cenpa/Kif23/Mad2l1
C5_CD8	GO:0000070	mitotic sister chromatid segregation	65	2.87425	2.80615e-05	0.000645107	Birc5/Cdca8/Cdc20/Ccnb1/Kif4/Sgo1/Tacc3/Kif2c/Knstrn/Cenpe/Plk1/Racgap1/Nusap1/Ncapg/Incenp/Cit/Kif23/Mad2l1bp/Mad2l1/Ran
C5_CD8	GO:0007059	chromosome segregation	123	2.80792	3.2143e-05	0.000645909	Birc5/Cdca8/Cdc20/Ccnb1/Cenpw/Kif4/Sgo1/Knl1/Tacc3/Kif2c/Cenpf/Knstrn/Cenpe/Plk1/Spc25/Cenph/Racgap1/Nusap1/Ncapg/Incenp/Mki67/Cit/Kif23/Mad2l1bp/Mad2l1/Fen1/Ran/Pmf1/Sun1/Hdac8/Nup37/Ccne1/Ppp1r7/Ncapd2/Banf1/Anapc5/Spice1
C5_CD8	GO:0061640	cytoskeleton-dependent cytokinesis	35	2.79102	2.58138e-05	0.000645107	Birc5/Stmn1/Cep55/Kif4/Ckap2/Plk1/Racgap1/Nusap1/Incenp/Cenpa/Cit/Kif23
C5_CD8	GO:0051301	cell division	203	2.75747	3.68691e-05	0.000672462	Birc5/Stmn1/Cdca8/Cks1b/Cdca3/Ccnb2/Cdc20/Tpx2/Cep55/Ccna2/Ccnb1/Cenpw/Ube2c/Kif4/Sgo1/Spc24/Ckap2/Knl1/Tacc3/Kif2c/Knstrn/Cenpe/Plk1/Spc25/Racgap1/Nusap1/Cenpv/Orc6/Incenp/Mad2l2/Timeless/Cenpa/Aatf/Cit/Kif23/Cks2/Mad2l1/Tipin/Ran/Cinp/Pmf1/Anapc13/Nup37/Ccne1/Lig1/Ncapd2/Zc3hc1/Cdk2/Anapc5/Spice1
C5_CD8	GO:0098813	nuclear chromosome segregation	95	2.70966	3.01541e-05	0.000645107	Birc5/Cdca8/Cdc20/Ccnb1/Kif4/Sgo1/Knl1/Tacc3/Kif2c/Cenpf/Knstrn/Cenpe/Plk1/Racgap1/Nusap1/Ncapg/Incenp/Cit/Kif23/Mad2l1bp/Mad2l1/Fen1/Ran/Sun1/Hdac8/Ccne1/Ncapd2/Anapc5/Spice1
C5_CD8	GO:0000819	sister chromatid segregation	78	2.69139	2.91579e-05	0.000645107	Birc5/Cdca8/Cdc20/Ccnb1/Kif4/Sgo1/Tacc3/Kif2c/Knstrn/Cenpe/Plk1/Racgap1/Nusap1/Ncapg/Incenp/Cit/Kif23/Mad2l1bp/Mad2l1/Fen1/Ran/Hdac8/Ncapd2/Anapc5
C5_CD8	GO:0042775	mitochondrial ATP synthesis coupled electron transport	34	2.66731	2.574e-05	0.000645107	Ccnb1/Ndufs8/Cox5b/Park7/Cox5a/Dnajc15/Ndufb8/Ndufa8/Uqcrfs1/Ndufv2/Uqcrq/Ndufb6/Cyc1/Ndufb9/Sdhd/Ndufv1/Ndufc2/Ndufs2/Uqcrc1/Ndufa12/Uqcr10
C5_CD8	GO:0008608	attachment of spindle microtubules to kinetochore	14	2.65565	2.3649e-05	0.000645107	Ccnb1/Sgo1/Knl1/Kif2c/Knstrn/Cenpe/Racgap1
C5_CD8	GO:0006119	oxidative phosphorylation	49	2.60407	2.7115e-05	0.000645107	Ccnb1/Ndufs8/Chchd10/Cox5b/Park7/Fxn/Cox5a/Dnajc15/Ndufb8/Pde12/Pgk1/Ndufa8/Uqcrfs1/Ndufv2/Uqcrq/Ndufb6/Cyc1/Ndufb9/Sdhd/Dnajc30/Ndufv1/Ndufc2/Ndufs2/Uqcrc1/Ndufa12/Uqcr10/Cox6a1/Uqcc2/Slc25a33/Gadd45gip1/Cox7a2
C5_CD8	GO:0042773	ATP synthesis coupled electron transport	35	2.60086	2.58138e-05	0.000645107	Ccnb1/Ndufs8/Cox5b/Park7/Cox5a/Dnajc15/Ndufb8/Ndufa8/Uqcrfs1/Ndufv2/Uqcrq/Ndufb6/Cyc1/Ndufb9/Sdhd/Ndufv1/Ndufc2/Ndufs2/Uqcrc1/Ndufa12/Uqcr10
C5_CD8	GO:0140014	mitotic nuclear division	104	2.58827	3.07305e-05	0.000645107	Birc5/Cdca8/Cdc20/Tpx2/Ccnb1/Ube2c/Kif4/Sgo1/Tacc3/Kif2c/Knstrn/Hspa1b/Cenpe/Plk1/Racgap1/Nusap1/Ncapg/Incenp/Mki67/Cit/Kif23/Mad2l1bp/Mad2l1
C5_CD8	GO:0010257	NADH dehydrogenase complex assembly	27	2.49504	2.50689e-05	0.000645107	Ndufs8/Ndufb8/Ndufa8/Dmac1/Ndufa11/Ndufb6/Ndufb9/Ndufb10/Ndufb7/Oxa1l/Ndufa9/Ndufb11/Ndufc2/Ndufs4/Ndufa1/Tmem126b/Ndufb5/Ndufs5/Ndufb2/Ndufb3/Ndufc1/Ndufaf7/Ndufab1/Ndufa10/Ndufa5/Taz
C5_CD8	GO:0032981	mitochondrial respiratory chain complex I assembly	27	2.49504	2.50689e-05	0.000645107	Ndufs8/Ndufb8/Ndufa8/Dmac1/Ndufa11/Ndufb6/Ndufb9/Ndufb10/Ndufb7/Oxa1l/Ndufa9/Ndufb11/Ndufc2/Ndufs4/Ndufa1/Tmem126b/Ndufb5/Ndufs5/Ndufb2/Ndufb3/Ndufc1/Ndufaf7/Ndufab1/Ndufa10/Ndufa5/Taz
C5_CD8	GO:0022900	electron transport chain	42	2.48926	2.64117e-05	0.000645107	Ccnb1/Ndufs8/Cox5b/Park7/Cox5a/Dnajc15/Ndufb8/Ndufa8/Uqcrfs1/Ndufv2/Uqcrq/Ndufb6/Sdhb/Cyc1/Ndufb9/Sdhd/Ndufv1/Ndufc2/Ndufs2/Uqcrc1/Ndufa12/Ndufs4/Uqcr10
C5_CD8	GO:0007091	metaphase/anaphase transition of mitotic cell cycle	22	2.48389	2.45894e-05	0.000645107	Birc5/Ccnb1/Tacc3/Cenpe/Plk1/Cit/Mad2l1bp/Mad2l1
C5_CD8	GO:0009117	nucleotide metabolic process	187	2.48061	3.59479e-05	0.000671279	Parp1/Ccnb1/Tyms/Oxsm/Ndufs8/Nt5m/Chchd10/Cox5b/Park7/Gapdh/Fxn/Ifng/Atpif1/Ran/Tpi1/Art2b/Mcee/Cox5a/Dnajc15/Ndufb8/Rnaseh2b/Pde12/Pgk1/Mif/Mbip/Tkt/Rrm1/Dut/Nme2/Ndufa8/Rrm2/Pgam1/Acot2/Atp5c1/Nudt5/Uqcrfs1/Rpe/Ndufv2/Eif6/Hmgcs1/Hint1/Uqcrq/Nudt1/Aprt/Hsd11b1/Fdxr/Nme1/Atp5pb/Ndufb6/Ncf1/Cyc1/Ndufb9/Tspo/Hmgcl/Gimap7/Dctpp1/Atp5k/Atp5j/Sdhd/Dnajc30/Prdx5/Ndufv1/Mpc1/Atic/Impdh1/Atp5h/Mdh2/Nduf…
C5_CD8	GO:0022904	respiratory electron transport chain	40	2.47688	2.62391e-05	0.000645107	Ccnb1/Ndufs8/Cox5b/Park7/Cox5a/Dnajc15/Ndufb8/Ndufa8/Uqcrfs1/Ndufv2/Uqcrq/Ndufb6/Sdhb/Cyc1/Ndufb9/Sdhd/Ndufv1/Ndufc2/Ndufs2/Uqcrc1/Ndufa12/Uqcr10
C5_CD8	GO:0010965	regulation of mitotic sister chromatid separation	23	2.45976	4.92878e-05	0.000815928	Birc5/Ccnb1/Tacc3/Cenpe/Plk1/Cit/Mad2l1bp/Mad2l1
C5_CD8	GO:0006753	nucleoside phosphate metabolic process	188	2.45876	3.60023e-05	0.000671279	Parp1/Ccnb1/Tyms/Oxsm/Ndufs8/Nt5m/Chchd10/Cox5b/Park7/Gapdh/Fxn/Ifng/Atpif1/Ran/Tpi1/Art2b/Mcee/Cox5a/Dnajc15/Ndufb8/Rnaseh2b/Pde12/Pgk1/Mif/Mbip/Tkt/Rrm1/Dut/Nme2/Ndufa8/Rrm2/Pgam1/Acot2/Atp5c1/Nudt5/Uqcrfs1/Rpe/Ndufv2/Eif6/Hmgcs1/Hint1/Uqcrq/Nudt1/Aprt/Hsd11b1/Fdxr/Nme1/Atp5pb/Ndufb6/Ncf1/Cyc1/Ndufb9/Tspo/Hmgcl/Gimap7/Dctpp1/Atp5k/Atp5j/Sdhd/Dnajc30/Prdx5/Ndufv1/Mpc1/Atic/Impdh1/Atp5h/Mdh2/Nduf…
C5_CD8	GO:0051225	spindle assembly	45	2.45803	2.67187e-05	0.000645107	Birc5/Cdc20/Tpx2/Cenpw/Kif4/Hdac3/Hspa1b/Plk1/Racgap1/Tubb5/Kif23
C5_CD8	GO:0090307	mitotic spindle assembly	30	2.45407	5.06714e-05	0.000829102	Birc5/Cdc20/Tpx2/Kif4/Hspa1b/Plk1/Racgap1/Kif23
C5_CD8	GO:0051983	regulation of chromosome segregation	44	2.43968	2.66468e-05	0.000645107	Birc5/Ccnb1/Tacc3/Kif2c/Knstrn/Cenpe/Plk1/Racgap1/Mki67/Cit/Mad2l1bp/Mad2l1/Fen1/Hdac8/Anapc5
C5_CD8	GO:0009141	nucleoside triphosphate metabolic process	113	2.43808	3.1408e-05	0.00064568	Parp1/Ccnb1/Ndufs8/Chchd10/Cox5b/Park7/Gapdh/Fxn/Ifng/Atpif1/Ran/Tpi1/Cox5a/Dnajc15/Ndufb8/Pde12/Pgk1/Mif/Mbip/Dut/Nme2/Ndufa8/Pgam1/Atp5c1/Nudt5/Uqcrfs1/Ndufv2/Eif6/Uqcrq/Nudt1/Nme1/Atp5pb/Ndufb6/Cyc1/Ndufb9/Tspo/Gimap7/Dctpp1/Atp5k/Atp5j/Sdhd/Dnajc30/Ndufv1/Impdh1/Atp5h/Ndufc2/Ndufs2/Uqcrc1/Ndufa12/Atp5g3/Uqcr10
C5_CD8	GO:0031638	zymogen activation	11	2.43549	6.96621e-05	0.00108101	Pycard/Anxa2/Furin/Ctsh/Pgk1/Ggt1/Dhcr24/Ripk2
C5_CD8	GO:0051306	mitotic sister chromatid separation	24	2.43533	4.9527e-05	0.000815928	Birc5/Ccnb1/Tacc3/Cenpe/Plk1/Cit/Mad2l1bp/Mad2l1
C5_CD8	GO:0044784	metaphase/anaphase transition of cell cycle	23	2.42696	7.39317e-05	0.00112548	Birc5/Ccnb1/Tacc3/Cenpe/Plk1/Cit/Mad2l1bp/Mad2l1
C5_CD8	GO:0000280	nuclear division	126	2.42695	3.22248e-05	0.000645909	Birc5/Cdca8/Cdc20/Tpx2/Ccnb1/Ube2c/Kif4/Sgo1/Tacc3/Kif2c/Knstrn/Hspa1b/Cenpe/Plk1/Racgap1/Nusap1/Ncapg/Incenp/Mki67/Cit/Kif23/Cks2/Mad2l1bp/Mad2l1/Psmd13/Ran/Sun1/Ccne1/Ncapd2/Anapc5/Spice1
C5_CD8	GO:0055086	nucleobase-containing small molecule metabolic process	204	2.42479	3.69045e-05	0.000672462	Parp1/Xdh/Ccnb1/Tyms/Oxsm/Ndufs8/Nt5m/Chchd10/Cox5b/Park7/Gapdh/Fxn/Ifng/Atpif1/Ran/Tpi1/Art2b/Mcee/Cox5a/Dnajc15/Gfus/Ndufb8/Rnaseh2b/Pmm1/Pde12/Pgk1/Mif/Mbip/Tkt/Rrm1/Dut/Nme2/Ndufa8/Rrm2/Pgam1/Acot2/Atp5c1/Nudt5/Uqcrfs1/Rpe/Ndufv2/Eif6/Hmgcs1/Hint1/Uqcrq/Nudt1/Aprt/Hsd11b1/Fdxr/Nme1/Atp5pb/Ndufb6/Ncf1/Cyc1/Ndufb9/Tspo/Hmgcl/Gimap7/Dctpp1/Atp5k/Atp5j/Sdhd/Dnajc30/Prdx5/Ndufv1/Mpc1/Atic/Impdh1/A…
C5_CD8	GO:0009144	purine nucleoside triphosphate metabolic process	109	2.39472	3.11119e-05	0.000645107	Parp1/Ccnb1/Ndufs8/Chchd10/Cox5b/Park7/Gapdh/Fxn/Ifng/Atpif1/Ran/Tpi1/Cox5a/Dnajc15/Ndufb8/Pde12/Pgk1/Mif/Mbip/Nme2/Ndufa8/Pgam1/Atp5c1/Nudt5/Uqcrfs1/Ndufv2/Eif6/Uqcrq/Nudt1/Nme1/Atp5pb/Ndufb6/Cyc1/Ndufb9/Tspo/Gimap7/Atp5k/Atp5j/Sdhd/Dnajc30/Ndufv1/Impdh1/Atp5h/Ndufc2/Ndufs2/Uqcrc1/Ndufa12/Atp5g3/Uqcr10/Cox6a1/Uqcc2/Gale/Ogdh/Slc25a33/Gadd45gip1/Atp5d/Cox7a2/Atp5j2/Ldha/Nudt16/Pnp/Atp5b
C5_CD8	GO:0009205	purine ribonucleoside triphosphate metabolic process	106	2.39143	3.09243e-05	0.000645107	Parp1/Ccnb1/Ndufs8/Chchd10/Cox5b/Park7/Gapdh/Fxn/Ifng/Atpif1/Ran/Tpi1/Cox5a/Dnajc15/Ndufb8/Pde12/Pgk1/Mif/Mbip/Nme2/Ndufa8/Pgam1/Atp5c1/Nudt5/Uqcrfs1/Ndufv2/Eif6/Uqcrq/Nme1/Atp5pb/Ndufb6/Cyc1/Ndufb9/Tspo/Gimap7/Atp5k/Atp5j/Sdhd/Dnajc30/Ndufv1/Impdh1/Atp5h/Ndufc2/Ndufs2/Uqcrc1/Ndufa12/Atp5g3/Uqcr10
C5_CD8	GO:0000910	cytokinesis	56	2.38714	2.75171e-05	0.000645107	Birc5/Stmn1/Cep55/Kif4/Ckap2/Plk1/Racgap1/Nusap1/Cenpv/Incenp/Cenpa/Cit/Kif23
C5_CD8	GO:0009199	ribonucleoside triphosphate metabolic process	107	2.37995	3.09828e-05	0.000645107	Parp1/Ccnb1/Ndufs8/Chchd10/Cox5b/Park7/Gapdh/Fxn/Ifng/Atpif1/Ran/Tpi1/Cox5a/Dnajc15/Ndufb8/Pde12/Pgk1/Mif/Mbip/Nme2/Ndufa8/Pgam1/Atp5c1/Nudt5/Uqcrfs1/Ndufv2/Eif6/Uqcrq/Nme1/Atp5pb/Ndufb6/Cyc1/Ndufb9/Tspo/Gimap7/Atp5k/Atp5j/Sdhd/Dnajc30/Ndufv1/Impdh1/Atp5h/Ndufc2/Ndufs2/Uqcrc1/Ndufa12/Atp5g3/Uqcr10
C5_CD8	GO:0033108	mitochondrial respiratory chain complex assembly	38	2.34178	7.81189e-05	0.00117435	Ndufs8/Ndufb8/Ndufa8/Dmac1/Ndufa11/Ndufb6/Ndufb9/Ndufb10/Ndufb7/Oxa1l/Ndufa9/Ndufb11/Ndufc2/Ndufs4/Uqcr10/Ndufa1/Tmem126b/Uqcc2/Slc25a33/Ndufb5/Cox19/Smim20/Ndufs5/Ndufb2/Ndufb3/Samm50/Ndufc1/Coa3/Sdhaf2/Ndufaf7/Ndufab1/Ndufa10/Ndufa5/Taz
C5_CD8	GO:0000226	microtubule cytoskeleton organization	161	2.33732	3.43466e-05	0.000650492	Pclaf/Birc5/Stmn1/Cdc20/Tpx2/Ccnb1/Cenpw/Kif4/Sgo1/Ckap2/Tacc3/Hdac3/Kif2c/Knstrn/Hspa1b/Cenpe/Tubb4b/Plk1/Spc25/Racgap1/Nusap1/Dctn2/Poc1a/Tuba1b/Cenpa/Tubb5/Kif23/Mad2l1/Gapdh
C5_CD8	GO:1905818	regulation of chromosome separation	26	2.31821	9.99425e-05	0.00141405	Birc5/Ccnb1/Tacc3/Cenpe/Plk1/Cit/Mad2l1bp/Mad2l1
C5_CD8	GO:0010499	proteasomal ubiquitin-independent protein catabolic process	17	2.31101	0.000263511	0.0030326	Psmb2/Psmb6/Psmb9/Psmb8/Psma5/Psmb3/Psma6/Psma2/Psma1/Psma4/Psmb5/Psmb1/Psma3/Psmb10/Psma7
C5_CD8	GO:1903047	mitotic cell cycle process	242	2.28289	3.94602e-05	0.000697883	Birc5/Stmn1/Cdca8/Cks1b/Ccnb2/Cdc20/Tpx2/Cep55/Ccna2/Ccnb1/Ube2c/Kif4/Sgo1/Ckap2/Tacc3/Kif2c/Cenpf/Knstrn/Hspa1b/Cenpe/Plk1/Spc25/Racgap1/Nusap1/Dctn2/Ncapg/Incenp/Poc1a/Mki67/Cenpa/Cit/E2f5/Kif23/Cks2/Mad2l1bp/Rad17/Mad2l1/Tipin/Anxa1/Ran/Anp32b/Rnaseh2b/Taf10/Ccne1/Lig1/Ncapd2/Lmnb1/Cdk2/Hras/Anapc5/Nabp2/Mcm4/Spice1
C5_CD8	GO:0048285	organelle fission	138	2.27418	3.2937e-05	0.000650492	Birc5/Cdca8/Cdc20/Tpx2/Ccnb1/Ube2c/Kif4/Sgo1/Tacc3/Kif2c/Knstrn/Hspa1b/Cenpe/Plk1/Racgap1/Nusap1/Ncapg/Incenp/Mki67/Cit/Kif23/Cks2/Mad2l1bp/Mad2l1/Psmd13/Ran/Sun1/Ccne1/Ncapd2/Anapc5/Spice1
C5_CD8	GO:0046034	ATP metabolic process	96	2.26757	3.02179e-05	0.000645107	Parp1/Ccnb1/Ndufs8/Chchd10/Cox5b/Park7/Gapdh/Fxn/Ifng/Atpif1/Tpi1/Cox5a/Dnajc15/Ndufb8/Pde12/Pgk1/Mif/Ndufa8/Pgam1/Atp5c1/Nudt5/Uqcrfs1/Ndufv2/Eif6/Uqcrq/Atp5pb/Ndufb6/Cyc1/Ndufb9/Tspo/Atp5k/Atp5j/Sdhd/Dnajc30/Ndufv1/Atp5h/Ndufc2/Ndufs2/Uqcrc1/Ndufa12/Atp5g3/Uqcr10/Cox6a1/Uqcc2/Gale/Ogdh/Slc25a33/Gadd45gip1/Atp5d/Cox7a2/Atp5j2/Ldha
C5_CD8	GO:0007094	mitotic spindle assembly checkpoint	16	2.24839	0.00042794	0.0043143	Birc5/Ccnb1/Cenpe/Plk1/Mad2l1bp/Mad2l1
C5_CD8	GO:0045841	negative regulation of mitotic metaphase/anaphase transition	16	2.24839	0.00042794	0.0043143	Birc5/Ccnb1/Cenpe/Plk1/Mad2l1bp/Mad2l1
C5_CD8	GO:0071173	spindle assembly checkpoint	16	2.24839	0.00042794	0.0043143	Birc5/Ccnb1/Cenpe/Plk1/Mad2l1bp/Mad2l1
C5_CD8	GO:0071174	mitotic spindle checkpoint	16	2.24839	0.00042794	0.0043143	Birc5/Ccnb1/Cenpe/Plk1/Mad2l1bp/Mad2l1
C5_CD8	GO:0000278	mitotic cell cycle	294	2.23422	4.26785e-05	0.000733236	Birc5/Stmn1/Cdca8/Cks1b/Ccnb2/Cdc20/Tpx2/Cep55/Ccna2/Ccnb1/Cenpw/Ube2c/Kif4/Sgo1/Ckap2/Tacc3/Hdac3/Kif2c/Cenpf/Knstrn/Hspa1b/Cenpe/Tubb4b/Plk1/Spc25/Cenph/Racgap1/Nusap1/Dctn2/Ncapg/Incenp/Poc1a/Tuba1b/Mki67/Cenpa/Aatf/Cit/E2f5/Tubb5/Kif23/Cks2/Mad2l1bp/Rad17/Mad2l1/Tipin/Anxa1/Ran/Anp32b/Rnaseh2b/Taf10/Ccne1/Lig1/Ncapd2/Lmnb1/Tuba1c/Cdk2/Hras/Anapc5/Nabp2/Mcm4/Spice1/Tuba1a
C5_CD8	GO:0034508	centromere complex assembly	16	2.23173	0.000499263	0.0047843	Cenpw/Cenpe/Cenpp/Cenph/Cenpv/Cenpa
C5_CD8	GO:2000816	negative regulation of mitotic sister chromatid separation	17	2.2247	0.000527022	0.00499065	Birc5/Ccnb1/Cenpe/Plk1/Mad2l1bp/Mad2l1
C5_CD8	GO:0019693	ribose phosphate metabolic process	159	2.21942	3.42747e-05	0.000650492	Parp1/Ccnb1/Oxsm/Ndufs8/Chchd10/Cox5b/Park7/Gapdh/Fxn/Ifng/Atpif1/Ran/Tpi1/Mcee/Cox5a/Dnajc15/Ndufb8/Rnaseh2b/Pde12/Pgk1/Mif/Mbip/Tkt/Nme2/Ndufa8/Pgam1/Acot2/Atp5c1/Nudt5/Uqcrfs1/Rpe/Ndufv2/Eif6/Hmgcs1/Hint1/Uqcrq/Aprt/Hsd11b1/Nme1/Atp5pb/Ndufb6/Cyc1/Ndufb9/Tspo/Hmgcl/Gimap7/Atp5k/Atp5j/Sdhd/Dnajc30/Ndufv1/Mpc1/Atic/Impdh1/Atp5h/Ndufc2/Ndufs2/Uqcrc1/Ndufa12/Atp5g3/Uqcr10/Mvd/Papss1/Sucla2/Pank4/C…
C5_CD8	GO:0030261	chromosome condensation	22	2.2154	0.00039343	0.00411436	H1f5/Ccnb1/Nusap1/Ncapg/H1f3/H1f2/H1f1/Ncapd2/Banf1/H1f4/Top2a
C5_CD8	GO:0009123	nucleoside monophosphate metabolic process	112	2.20784	6.27313e-05	0.000986179	Parp1/Ccnb1/Tyms/Ndufs8/Nt5m/Chchd10/Cox5b/Park7/Gapdh/Fxn/Ifng/Atpif1/Tpi1/Cox5a/Dnajc15/Ndufb8/Pde12/Pgk1/Mif/Dut/Ndufa8/Pgam1/Atp5c1/Nudt5/Uqcrfs1/Ndufv2/Eif6/Uqcrq/Aprt/Atp5pb/Ndufb6/Cyc1/Ndufb9/Tspo/Atp5k/Atp5j/Sdhd/Dnajc30/Ndufv1/Atic/Impdh1/Atp5h/Ndufc2/Ndufs2/Uqcrc1/Ndufa12/Atp5g3/Uqcr10/Cox6a1/Uqcc2/Gale/Ogdh/Slc25a33/Gadd45gip1/Gmpr2/Atp5d/Cox7a2/Atp5j2/Ldha/Nudt9/Atp5b/Hprt
C5_CD8	GO:0015985	energy coupled proton transport, down electrochemical gradient	13	2.20042	0.0007711	0.00676897	Cox5b/Atp5c1/Atp5pb/Cyc1/Atp5k/Atp5j/Dnajc30/Atp5h/Atp5g3/Atp5d/Atp5b/Atp5e
C5_CD8	GO:0015986	ATP synthesis coupled proton transport	13	2.20042	0.0007711	0.00676897	Cox5b/Atp5c1/Atp5pb/Cyc1/Atp5k/Atp5j/Dnajc30/Atp5h/Atp5g3/Atp5d/Atp5b/Atp5e
C5_CD8	GO:1902100	negative regulation of metaphase/anaphase transition of cell cycle	17	2.18643	0.000718666	0.00644993	Birc5/Ccnb1/Cenpe/Plk1/Mad2l1bp/Mad2l1
C5_CD8	GO:0072521	purine-containing compound metabolic process	156	2.18059	3.41146e-05	0.000650492	Parp1/Xdh/Ccnb1/Oxsm/Ndufs8/Chchd10/Cox5b/Park7/Gapdh/Fxn/Ifng/Atpif1/Ran/Tpi1/Mcee/Cox5a/Dnajc15/Ndufb8/Pde12/Pgk1/Mif/Mbip/Nme2/Ndufa8/Pgam1/Acot2/Atp5c1/Nudt5/Uqcrfs1/Ndufv2/Eif6/Hmgcs1/Hint1/Uqcrq/Nudt1/Aprt/Nme1/Atp5pb/Ndufb6/Cyc1/Ndufb9/Tspo/Hmgcl/Gimap7/Atp5k/Atp5j/Sdhd/Dnajc30/Ndufv1/Mpc1/Atic/Impdh1/Atp5h/Ndufc2/Ndufs2/Uqcrc1/Ndufa12/Atp5g3/Uqcr10/Mvd/Papss1/Sucla2/Pank4/Cox6a1/Uqcc2/Gal…
C5_CD8	GO:0051290	protein heterotetramerization	20	2.17976	0.000778343	0.0068077	H4c9/Anxa2/H4c4/H3c6/Rrm1/Rrm2/S100a10/Farsa/Cpsf6/H4c8/Nudt21/H4c3
C5_CD8	GO:0070585	protein localization to mitochondrion	39	2.17866	0.000182854	0.00226707	Atpif1/Pam16/Timm8a1/Dnajc15/Ddit3/Bax/Aip/Pmpcb/Pmaip1/Tspo/Oxa1l/Tomm22/Timm29/Dnaja1/Grpel1/Marchf5/Tomm40/Fbxw7/Romo1/Timm44/Timm13/Timm50/Fis1
C5_CD8	GO:0009259	ribonucleotide metabolic process	151	2.17866	3.39132e-05	0.000650492	Parp1/Ccnb1/Oxsm/Ndufs8/Chchd10/Cox5b/Park7/Gapdh/Fxn/Ifng/Atpif1/Ran/Tpi1/Mcee/Cox5a/Dnajc15/Ndufb8/Rnaseh2b/Pde12/Pgk1/Mif/Mbip/Nme2/Ndufa8/Pgam1/Acot2/Atp5c1/Nudt5/Uqcrfs1/Ndufv2/Eif6/Hmgcs1/Hint1/Uqcrq/Aprt/Nme1/Atp5pb/Ndufb6/Cyc1/Ndufb9/Tspo/Hmgcl/Gimap7/Atp5k/Atp5j/Sdhd/Dnajc30/Ndufv1/Mpc1/Atic/Impdh1/Atp5h/Ndufc2/Ndufs2/Uqcrc1/Ndufa12/Atp5g3/Uqcr10/Mvd/Papss1/Sucla2/Pank4/Cox6a1/Uqcc2/Gale…
C5_CD8	GO:0065004	protein-DNA complex assembly	71	2.17772	0.000114074	0.00157688	H1f5/Cenpw/Cenpe/H4c9/Cenpp/Cenph/H2bc4/Cenpv/H4c4/H1f3/H2bc14/H2bc18/H3c6/Cenpa/H1f2/H1f1/Gtf2a2/Mcm4/Psmc4/Asf1b/Mcm7/Taf11/H1f4
C5_CD8	GO:0009150	purine ribonucleotide metabolic process	148	2.17387	3.36791e-05	0.000650492	Parp1/Ccnb1/Oxsm/Ndufs8/Chchd10/Cox5b/Park7/Gapdh/Fxn/Ifng/Atpif1/Ran/Tpi1/Mcee/Cox5a/Dnajc15/Ndufb8/Pde12/Pgk1/Mif/Mbip/Nme2/Ndufa8/Pgam1/Acot2/Atp5c1/Nudt5/Uqcrfs1/Ndufv2/Eif6/Hmgcs1/Hint1/Uqcrq/Aprt/Nme1/Atp5pb/Ndufb6/Cyc1/Ndufb9/Tspo/Hmgcl/Gimap7/Atp5k/Atp5j/Sdhd/Dnajc30/Ndufv1/Mpc1/Atic/Impdh1/Atp5h/Ndufc2/Ndufs2/Uqcrc1/Ndufa12/Atp5g3/Uqcr10/Mvd/Papss1/Sucla2/Pank4/Cox6a1/Uqcc2/Gale/Hmgcr/Og…
C5_CD8	GO:0033047	regulation of mitotic sister chromatid segregation	29	2.17358	0.000378606	0.00399407	Birc5/Ccnb1/Tacc3/Cenpe/Plk1/Cit/Mad2l1bp/Mad2l1
C5_CD8	GO:0072655	establishment of protein localization to mitochondrion	37	2.16882	0.00023373	0.00275579	Atpif1/Pam16/Timm8a1/Dnajc15/Ddit3/Bax/Aip/Pmpcb/Pmaip1/Tspo/Oxa1l/Tomm22/Timm29/Dnaja1/Grpel1/Tomm40/Fbxw7/Romo1/Timm44/Timm13/Timm50/Fis1
C5_CD8	GO:0033045	regulation of sister chromatid segregation	35	2.16671	0.000232324	0.00275301	Birc5/Ccnb1/Tacc3/Cenpe/Plk1/Cit/Mad2l1bp/Mad2l1/Fen1/Hdac8/Anapc5
C5_CD8	GO:0006120	mitochondrial electron transport, NADH to ubiquinone	14	2.16321	0.000851366	0.00733964	Ndufs8/Park7/Dnajc15/Ndufb8/Ndufa8/Ndufv2/Ndufb6/Ndufb9/Ndufv1/Ndufc2
C5_CD8	GO:1905819	negative regulation of chromosome separation	18	2.16287	0.000866718	0.00736638	Birc5/Ccnb1/Cenpe/Plk1/Mad2l1bp/Mad2l1
C5_CD8	GO:0030071	regulation of mitotic metaphase/anaphase transition	20	2.15989	0.000875635	0.00739833	Birc5/Ccnb1/Cenpe/Plk1/Mad2l1bp/Mad2l1/Anapc5
C5_CD8	GO:0033048	negative regulation of mitotic sister chromatid segregation	19	2.14905	0.00089413	0.0074767	Birc5/Ccnb1/Cenpe/Plk1/Mad2l1bp/Mad2l1
C5_CD8	GO:0031577	spindle checkpoint	17	2.147	0.001078	0.00858567	Birc5/Ccnb1/Cenpe/Plk1/Mad2l1bp/Mad2l1
C5_CD8	GO:0006163	purine nucleotide metabolic process	151	2.13803	3.39132e-05	0.000650492	Parp1/Ccnb1/Oxsm/Ndufs8/Chchd10/Cox5b/Park7/Gapdh/Fxn/Ifng/Atpif1/Ran/Tpi1/Mcee/Cox5a/Dnajc15/Ndufb8/Pde12/Pgk1/Mif/Mbip/Nme2/Ndufa8/Pgam1/Acot2/Atp5c1/Nudt5/Uqcrfs1/Ndufv2/Eif6/Hmgcs1/Hint1/Uqcrq/Nudt1/Aprt/Nme1/Atp5pb/Ndufb6/Cyc1/Ndufb9/Tspo/Hmgcl/Gimap7/Atp5k/Atp5j/Sdhd/Dnajc30/Ndufv1/Mpc1/Atic/Impdh1/Atp5h/Ndufc2/Ndufs2/Uqcrc1/Ndufa12/Atp5g3/Uqcr10/Mvd/Papss1/Sucla2/Pank4/Cox6a1/Uqcc2/Gale/Hm…
C5_CD8	GO:0042742	defense response to bacterium	41	2.13312	0.00026338	0.0030326	Plac8/Pycard/Il10/Hmgb2/H2bc4/Gbp3/Pglyrp1/Iigp1/Ifng/Lyz2/Cd160/Cyba/Naip2/Fcer1g/Serpinb9/Ripk2/Ncf1/Klrk1
C5_CD8	GO:0045839	negative regulation of mitotic nuclear division	20	2.12008	0.00111887	0.00876603	Birc5/Ccnb1/Cenpe/Plk1/Mad2l1bp/Mad2l1
C5_CD8	GO:0022402	cell cycle process	363	2.11997	4.72903e-05	0.0007899	Pclaf/Birc5/Stmn1/Cdca8/Cks1b/Ccnb2/Cdc20/Tpx2/Cdkn3/Cep55/Ccna2/Ccnb1/Cenpw/Ube2c/Kif4/Sgo1/Ckap2/Knl1/Tacc3/Hdac3/Kif2c/Cenpf/Knstrn/Hspa1b/Cenpe/Plk1/Spc25/Racgap1/Nusap1/Cenpv/Dctn2/Ncapg/Incenp/Poc1a/Mki67/Timeless/Cenpa/Cit/E2f5/Tubb5/Kif23/Cks2/Mad2l1bp/Rad17/Mad2l1/Whamm/Ifng/Psmd13/Fen1/Tipin/Nubp1/Anxa1/Ran/Anp32b/Rnaseh2b/Taf10/Sun1/Hdac8/Mif/Ddit3/Ccne1/Lig1/Ncapd2/Lmnb1/Cdk2/Hras/Ana…
C5_CD8	GO:0033046	negative regulation of sister chromatid segregation	20	2.11939	0.00114319	0.00892751	Birc5/Ccnb1/Cenpe/Plk1/Mad2l1bp/Mad2l1
C5_CD8	GO:0051304	chromosome separation	35	2.10668	0.000567903	0.00531501	Birc5/Ccnb1/Tacc3/Cenpe/Plk1/Cit/Mad2l1bp/Mad2l1/Ncapd2/Anapc5/Lrrk1/Cenps/Top2a
C5_CD8	GO:1902099	regulation of metaphase/anaphase transition of cell cycle	21	2.09445	0.00139323	0.0103293	Birc5/Ccnb1/Cenpe/Plk1/Mad2l1bp/Mad2l1
C5_CD8	GO:0009126	purine nucleoside monophosphate metabolic process	108	2.0937	6.20059e-05	0.000981187	Parp1/Ccnb1/Ndufs8/Chchd10/Cox5b/Park7/Gapdh/Fxn/Ifng/Atpif1/Tpi1/Cox5a/Dnajc15/Ndufb8/Pde12/Pgk1/Mif/Ndufa8/Pgam1/Atp5c1/Nudt5/Uqcrfs1/Ndufv2/Eif6/Uqcrq/Aprt/Atp5pb/Ndufb6/Cyc1/Ndufb9/Tspo/Atp5k/Atp5j/Sdhd/Dnajc30/Ndufv1/Atic/Impdh1/Atp5h/Ndufc2/Ndufs2/Uqcrc1/Ndufa12/Atp5g3/Uqcr10/Cox6a1/Uqcc2/Gale/Ogdh/Slc25a33/Gadd45gip1/Gmpr2/Atp5d/Cox7a2/Atp5j2/Ldha/Nudt9/Atp5b/Hprt
C5_CD8	GO:0009167	purine ribonucleoside monophosphate metabolic process	108	2.0937	6.20059e-05	0.000981187	Parp1/Ccnb1/Ndufs8/Chchd10/Cox5b/Park7/Gapdh/Fxn/Ifng/Atpif1/Tpi1/Cox5a/Dnajc15/Ndufb8/Pde12/Pgk1/Mif/Ndufa8/Pgam1/Atp5c1/Nudt5/Uqcrfs1/Ndufv2/Eif6/Uqcrq/Aprt/Atp5pb/Ndufb6/Cyc1/Ndufb9/Tspo/Atp5k/Atp5j/Sdhd/Dnajc30/Ndufv1/Atic/Impdh1/Atp5h/Ndufc2/Ndufs2/Uqcrc1/Ndufa12/Atp5g3/Uqcr10/Cox6a1/Uqcc2/Gale/Ogdh/Slc25a33/Gadd45gip1/Gmpr2/Atp5d/Cox7a2/Atp5j2/Ldha/Nudt9/Atp5b/Hprt
C5_CD8	GO:0007017	microtubule-based process	213	2.09349	3.76932e-05	0.00068093	Pclaf/Birc5/Stmn1/Cdc20/Tpx2/Ccnb1/Cenpw/Kif4/Sgo1/Ckap2/Tacc3/Hdac3/Kif2c/Knstrn/Hspa1b/Cenpe/Tubb4b/Plk1/Spc25/Racgap1/Nusap1/Dctn2/Poc1a/Tuba1b/Cenpa/Tubb5/Kif23/Mad2l1/Gapdh/Nubp1/Ift27/Sun1/Smn1/Ssna1/Cfap20/Ap3s2/Kif15/Tuba1c/Cdk2/Spice1/Tuba1a/Ift52
C5_CD8	GO:0051783	regulation of nuclear division	65	2.08986	0.000224492	0.00269981	Birc5/Cdc20/Ccnb1/Ube2c/Tacc3/Hspa1b/Cenpe/Plk1/Nusap1/Mki67/Cit/Mad2l1bp/Mad2l1
C5_CD8	GO:0006334	nucleosome assembly	35	2.08438	0.000645344	0.00585745	H1f5/H4c9/Cenpp/H2bc4/H4c4/H1f3/H2bc14/H2bc18/H3c6/H1f2/H1f1
C5_CD8	GO:0009161	ribonucleoside monophosphate metabolic process	109	2.07716	9.33358e-05	0.00135239	Parp1/Ccnb1/Ndufs8/Chchd10/Cox5b/Park7/Gapdh/Fxn/Ifng/Atpif1/Tpi1/Cox5a/Dnajc15/Ndufb8/Pde12/Pgk1/Mif/Ndufa8/Pgam1/Atp5c1/Nudt5/Uqcrfs1/Ndufv2/Eif6/Uqcrq/Aprt/Atp5pb/Ndufb6/Cyc1/Ndufb9/Tspo/Atp5k/Atp5j/Sdhd/Dnajc30/Ndufv1/Atic/Impdh1/Atp5h/Ndufc2/Ndufs2/Uqcrc1/Ndufa12/Atp5g3/Uqcr10/Cox6a1/Uqcc2/Gale/Ogdh/Slc25a33/Gadd45gip1/Gmpr2/Atp5d/Cox7a2/Atp5j2/Ldha/Nudt9/Atp5b/Hprt
C5_CD8	GO:0009262	deoxyribonucleotide metabolic process	15	2.07186	0.00184966	0.0127842	Tyms/Nt5m/Rrm1/Dut/Rrm2/Nudt1/Dctpp1/Dera/Nudt16/Pnp/Nt5c/Ak3
C5_CD8	GO:0051985	negative regulation of chromosome segregation	21	2.0633	0.00178432	0.0124039	Birc5/Ccnb1/Cenpe/Plk1/Mad2l1bp/Mad2l1
C5_CD8	GO:0050830	defense response to Gram-positive bacterium	15	2.04849	0.00218165	0.0142683	Hmgb2/H2bc4/Gbp3/Pglyrp1/Lyz2/Ripk2/Ncf1/Klrk1/Ppp1r11/Romo1
C5_CD8	GO:0006739	NADP metabolic process	16	2.0484	0.00216347	0.0142568	Tkt/Pgam1/Rpe/Hsd11b1/Fdxr/Ncf1/Prdx5/Rpia/Taldo1/Nadk/Idh2/Pgls
C5_CD8	GO:0045333	cellular respiration	70	2.04532	0.000397897	0.00414306	Ccnb1/Ndufs8/Cox5b/Park7/Fxn/Ifng/Cox5a/Dnajc15/Ndufb8/Bax/Ndufa8/Uqcrfs1/Ndufv2/Uqcrq/Ndufb6/Sdhb/Cyc1/Ndufb9/Sdhd/Oxa1l/Ndufv1/Mdh2/Ndufc2/Ndufs2/Uqcrc1/Fh1/Ndufa12/Ndufs4/Uqcr10/Prelid1/Mdh1/Sucla2/Cox6a1
C5_CD8	GO:0051784	negative regulation of nuclear division	22	2.02529	0.00199174	0.0134834	Birc5/Ccnb1/Cenpe/Plk1/Mad2l1bp/Mad2l1
C5_CD8	GO:0051303	establishment of chromosome localization	35	2.00712	0.00121325	0.00932326	Birc5/Cdca8/Ccnb1/Kif2c/Cenpf/Cenpe
C5_CD8	GO:0050000	chromosome localization	36	1.98658	0.00145021	0.0105108	Birc5/Cdca8/Ccnb1/Kif2c/Cenpf/Cenpe
C5_CD8	GO:0007088	regulation of mitotic nuclear division	61	1.97187	0.00089373	0.0074767	Birc5/Ccnb1/Ube2c/Tacc3/Hspa1b/Cenpe/Plk1/Nusap1/Mki67/Cit/Mad2l1bp/Mad2l1
C5_CD8	GO:0030970	retrograde protein transport, ER to cytosol	13	1.97062	0.00422937	0.0230153	Ube2g2/Sel1l/Ufd1/Sec61b/Hsp90b1/Edem1/Edem2/Derl2/Herpud1/Ubac2/Erlec1
C5_CD8	GO:1903513	endoplasmic reticulum to cytosol transport	13	1.97062	0.00422937	0.0230153	Ube2g2/Sel1l/Ufd1/Sec61b/Hsp90b1/Edem1/Edem2/Derl2/Herpud1/Ubac2/Erlec1
C5_CD8	GO:0006220	pyrimidine nucleotide metabolic process	10	1.9674	0.00394418	0.0218087	Tyms/Nt5m/Dut/Nme2/Nme1/Dctpp1
C5_CD8	GO:0006323	DNA packaging	68	1.95454	0.000818192	0.00707902	H1f5/Ccnb1/H4c9/Cenpp/Nusap1/H2bc4/Cenpv/Ncapg/H4c4/H1f3/H2bc14/H2bc18/H3c6/H1f2/H1f1/Ncapd2/Banf1
C5_CD8	GO:0006081	cellular aldehyde metabolic process	18	1.94499	0.0048151	0.0255101	Park7/Tpi1/Tkt/Dhrs4/Pgam1/Rpe/Hsd11b1/Esd/Aldh9a1/Rpia/Taldo1/Idh2/Pgls/Akr1a1
C5_CD8	GO:0055114	oxidation-reduction process	222	1.93103	3.80996e-05	0.00068093	Etfb/Xdh/Ccnb1/Rfesd/Dhfr/Dbi/Ndufs8/Ndufs3/Cox5b/Txn1/Park7/Fxn/Ifng/Nxn/Dhrs1/Cox5a/Dnajc15/Ndufb8/Acadl/Gsto1/Prdx3/Riox1/Htatip2/Cyba/Acat2/Rrm1/Dhrs4/Bax/Gyg/Ndufa8/Rrm2/Ndufa11/Uqcrfs1/Ndufv2/Cyp51/Etfa/Uqcrq/Cbr1/Dhcr24/Hsd11b1/Uqcr11/Fdxr/Ndufb6/Nqo2/Sdhb/Cyb561d2/Acaa1a/Pycr2/Cyc1/Ndufb9/Msrb1/Ndufb10/Gsr/Slc25a17/Prdx1/Acads/Ndufb7/Sdhd/Blvra/Oxa1l/Prdx5/Ndufb11/Ndufv1/Qdpr/Mdh2/Ndufc2/…
C5_CD8	GO:0071824	protein-DNA complex subunit organization	87	1.9278	0.000562163	0.00528184	H1f5/Cenpw/Cenpe/H4c9/Cenpp/Cenph/H2bc4/Cenpv/H4c4/H1f3/H2bc14/H2bc18/H3c6/Cenpa/H1f2/H1f1/Gtf2a2/Mcm4/Psmc4/Actr6/Asf1b/Mcm7/Taf11/H1f4/Ptma/Cenps/H4c8/Mcm5
C5_CD8	GO:0009394	2'-deoxyribonucleotide metabolic process	11	1.92484	0.00592128	0.0294261	Tyms/Nt5m/Dut/Nudt1/Dctpp1/Nudt16/Pnp/Nt5c/Ak3
C5_CD8	GO:0019692	deoxyribose phosphate metabolic process	11	1.92484	0.00592128	0.0294261	Tyms/Nt5m/Dut/Nudt1/Dctpp1/Nudt16/Pnp/Nt5c/Ak3
C5_CD8	GO:0031497	chromatin assembly	46	1.92007	0.00229646	0.0148884	H1f5/H4c9/Cenpp/H2bc4/Cenpv/H4c4/H1f3/H2bc14/H2bc18/H3c6/H1f2/H1f1
C5_CD8	GO:0051262	protein tetramerization	54	1.90136	0.00185777	0.0128035	H4c9/Anxa2/H4c4/H3c6/Gapdh/Pcbd2/Acadl/Cby1/Rrm1/Dhrs4/Rrm2/Cutc/S100a10/Farsa/Cpsf6/Hmgcl/Acads/H4c8/Dctpp1/Oxa1l/Nudt21/Apip/Ccl5/H4c3/Actn2/Hmgcr/Aldh9a1
C5_CD8	GO:0071103	DNA conformation change	80	1.89437	0.000876629	0.00739833	H1f5/Ccnb1/H4c9/Cenpp/Nusap1/H2bc4/Cenpv/Ncapg/H4c4/H1f3/H2bc14/H2bc18/H3c6/Anxa1/Gtf2h2/H1f2/H1f1/Ncapd2/Banf1/Mcm4/Asf1b/Mcm7
C5_CD8	GO:0050829	defense response to Gram-negative bacterium	11	1.89285	0.00817369	0.0375189	Pycard/Hmgb2/Iigp1/Lyz2/Cd160
C5_CD8	GO:1990542	mitochondrial transmembrane transport	33	1.89107	0.00377921	0.0212383	Mcub/Cox5b/Pam16/Dnajc15/Mrpl18/Smdt1/Cyc1/Dnajc30/Mcu/Mpc1/Timm29/Grpel1/Tomm40/Romo1/Timm44/Slc25a37/Slc25a33/Micu2/Timm13/Timm50/Atp5b
C5_CD8	GO:0006635	fatty acid beta-oxidation	18	1.87387	0.00780046	0.0361431	Etfb/Dbi/Acadl/Acat2/Etfa/Acaa1a/Slc25a17/Acads
C5_CD8	GO:0006336	DNA replication-independent nucleosome assembly	12	1.87106	0.00918968	0.0401475	H4c9/Cenpp/H4c4/Asf1b/H4c8/H4c3/Pole3/Mis18a/Asf1a
C5_CD8	GO:0006626	protein targeting to mitochondrion	28	1.85192	0.00646151	0.0312709	Atpif1/Pam16/Timm8a1/Dnajc15/Aip/Pmpcb/Tomm22/Timm29/Grpel1/Tomm40/Fbxw7/Romo1/Timm44/Timm13/Timm50/Fis1
C5_CD8	GO:0017144	drug metabolic process	188	1.83113	0.000180012	0.00224339	Parp1/Ccnb1/Il10/Dhfr/Ndufs8/Chchd10/Klf2/Cox5b/Park7/Gapdh/Fxn/Ifng/Thtpa/Atpif1/Stard3/Tpi1/Pcbd2/Cox5a/Dnajc15/Ndufb8/Cx3cr1/Prdx3/Ctsh/Pde12/Pgk1/Mif/Cyba/Ndufa8/Ggt1/Pgam1/Atp5c1/Nudt5/Uqcrfs1/Ndufv2/Eif6/Uqcrq/Aprt/Cbr1/Atp5pb/Ndufb6/Sdhb/Pycr2/Ncf1/Cyc1/Ndufb9/Tspo/Prdx1/Hmgcl/Klrk1/Atp5k/Atp5j/Sdhd/Dnajc30/Prdx5/Ndufv1/Qdpr/Atp5h/Mdh2/Phgdh/Ndufc2/Ndufs2/Gnpda2/Uqcrc1/Fh1/Ndufa12/Apip/Atp…
C5_CD8	GO:0006101	citrate metabolic process	16	1.83003	0.011697	0.0474894	Sdhb/Sdhd/Mdh2/Fh1/Mdh1/Sucla2/Ogdh/Idh2/Idh3a/Suclg2/Sdhaf2/Acly/Suclg1/Cs
C5_CD8	GO:0034724	DNA replication-independent nucleosome organization	13	1.82121	0.012361	0.0493058	H4c9/Cenpp/H4c4/Asf1b/H4c8/H4c3/Pole3/Mis18a/Asf1a
C5_CD8	GO:0051383	kinetochore organization	13	1.81854	0.0125713	0.0497374	Cenpw/Cenpe/Cenph/Cenpa
C5_CD8	GO:0051101	regulation of DNA binding	47	1.81715	0.00462552	0.0246714	Gzma/Parp1/Hmgb2/Mad2l2/Txn1/Park7/Ifng/Taf10/Hdac8/Ddit3
C5_CD8	GO:0007080	mitotic metaphase plate congression	22	1.79723	0.0107947	0.0453127	Cdca8/Ccnb1/Kif2c/Cenpe
C5_CD8	GO:0045185	maintenance of protein location	46	1.79074	0.00590136	0.0294261	Tacc3/Hdac3/Txn1/Park7/Tmsb15b2/Taf8/Nrros/Sun1/Tmsb10/Tmsb4x/Twf2/Nfkbib/Tspo/Cdk5/Rer1/Pfn1
C5_CD8	GO:0006260	DNA replication	88	1.78699	0.00201756	0.0135552	Pclaf/Ccna2/Orc6/Timeless/Rad17/Fen1/Tipin/Gins2/Cinp/Rnaseh2a/Ccne1/Lig1/Cdk2/Hras/Rrm1/Mcm4/Rpain/Rrm2/Prim1/Poli/Pold4/Mcm7
C5_CD8	GO:0010951	negative regulation of endopeptidase activity	39	1.77988	0.00835902	0.0381511	Birc5/Serpina3f/Serpinb6b/Hspa1b/Serpina3g/Park7/Gapdh/Naip2/Serpinb9/Dhcr24/Lamtor5
C5_CD8	GO:0051310	metaphase plate congression	29	1.77914	0.0103991	0.0439586	Cdca8/Ccnb1/Kif2c/Cenpf/Cenpe
C5_CD8	GO:0000086	G2/M transition of mitotic cell cycle	34	1.77894	0.00898327	0.0398655	Birc5/Ccna2/Ccnb1/Cenpf/Plk1/Cit/Rad17/Rnaseh2b/Lmnb1/Cdk2/Cdk5rap3
C5_CD8	GO:1903046	meiotic cell cycle process	37	1.76291	0.00981665	0.0420049	Cdc20/Sgo1/Plk1/Cks2/Psmd13/Sun1/Ccne1/Ncapd2/Ercc1/Lrrk1/Cenps/Top2a/Trip13/Septin1/Smc2/Rad1
C5_CD8	GO:0009060	aerobic respiration	31	1.75086	0.0121836	0.0489182	Ndufs8/Cox5b/Fxn/Cox5a/Sdhb/Sdhd/Oxa1l/Mdh2/Fh1/Uqcr10/Mdh1/Sucla2/Cox6a1/Ogdh/Atp5d/Idh2/Idh3a/Cox4i1/Suclg2/Sdhaf2/Cox7c/Suclg1/Cs/Bloc1s1
C5_CD8	GO:0006732	coenzyme metabolic process	94	1.74834	0.00243485	0.0155343	Tyms/Dhfr/Oxsm/Gapdh/Ifng/Thtpa/Tpi1/Art2b/Pcbd2/Mcee/Gsto1/Pgk1/Mif/Mbip/Tkt/Mthfs/Pgam1/Acot2/Rpe/Eif6/Hmgcs1/Hsd11b1/Fdxr/Ncf1/Hmgcl/Ndufa9/Prdx5/Qdpr/Mpc1/Atic/Mdh2/Mvd/Mdh1/Sucla2/Pank4/Coq8b/Gale/Hmgcr/Ogdh/Rpia/Taldo1/Ldha/Nadk/Ppcdc/Acaa2/Pcmt1/P2rx7/Idh2/Pgls/Akr1a1/Idh3a/Pkm
C5_CD8	GO:0015980	energy derivation by oxidation of organic compounds	85	1.74677	0.00292441	0.0178527	Ccnb1/Ndufs8/Cox5b/Park7/Fxn/Ifng/Cox5a/Dnajc15/Ndufb8/Bax/Gyg/Ndufa8/Uqcrfs1/Ndufv2/Uqcrq/Ndufb6/Sdhb/Cyc1/Ndufb9/Sdhd/Oxa1l/Ndufv1/Mdh2/Ndufc2/Ndufs2/Uqcrc1/Fh1/Ndufa12/Ndufs4/Uqcr10/Prelid1/Mdh1/Sucla2/Cox6a1/Ppp1ca/Ogdh/Atp5d/Ldha/Hmgb1
C5_CD8	GO:0051186	cofactor metabolic process	141	1.73512	0.0011614	0.00904038	Tyms/Dhfr/Oxsm/Park7/Gapdh/Fxn/Ifng/Thtpa/Atpif1/Gstt2/Nubp1/Tpi1/Art2b/Pcbd2/Mcee/Gsto1/Prdx3/Pgk1/Mif/Cyba/Mbip/Tkt/Mthfs/Ggt1/Pgam1/Alas1/Acot2/Rpe/Eif6/Hmgcs1/Hsd11b1/Fdxr/Tmem14c/Mgst2/Ncf1/Gsr/Prdx1/Hmgcl/Mrps36/Blvra/Ndufa9/Prdx5/Qdpr/Mpc1/Atic/Mdh2/Hmbs/Mvd/Glrx3/Mdh1/Sucla2/Pank4/Prdx4/Coq8b/Gale/Hmgcr/Ogdh/Rpia/Taldo1/Ldha/Prdx2/Nadk/Ppcdc/Acaa2/Snx3/Pcmt1/P2rx7/Idh2/Pgls/Akr1a1/Hmgn5/I…
C5_CD8	GO:0010466	negative regulation of peptidase activity	43	1.72356	0.0117082	0.0474894	Birc5/Serpina3f/Serpinb6b/Hspa1b/Serpina3g/Park7/Gapdh/Naip2/Ubxn1/Serpinb9/Dhcr24/Lamtor5
C5_CD8	GO:0051321	meiotic cell cycle	61	1.72353	0.00703812	0.0334556	Cdc20/H2ax/Sgo1/Plk1/Pdik1l/Mki67/Cks2/Psmd13/Mns1/Sun1/Ccne1/Ncapd2/Cdk2/Ercc1/Tubgcp2/Lrrk1/Cenps/Top2a
C5_CD8	GO:0009617	response to bacterium	145	1.70341	0.00150557	0.0108098	Gzma/Plac8/Serpina3f/Pycard/Il10/Hmgb2/H2bc4/Gbp3/Car5b/Pglyrp1/Usp18/Iigp1/Nfkbil1/Ifng/AA467197/Tbxa2r/Lyz2/Il12rb2/Plcg2/Cd160/Psmb9/Cx3cr1/Rab29/Prdx3/Lsm5/Cd79b/Mif/Cyba/Naip2/Ly6a
C5_CD8	GO:0034728	nucleosome organization	51	1.67666	0.0119119	0.048133	H1f5/H4c9/Cenpp/H2bc4/H4c4/H1f3/H2bc14/H2bc18/H3c6/H1f2/H1f1/Actr6/Asf1b/H1f4/Ptma
C5_CD8	GO:0051726	regulation of cell cycle	325	1.66941	0.000401571	0.00414542	Pclaf/Birc5/Cks1b/Ccnb2/Cdc20/Tpx2/Cdkn3/Ccna2/Ccnb1/Ube2c/Tacc3/Hdac3/Cenpf/Knstrn/Il10/Hspa1b/Cenpe/Plk1/Racgap1/Nusap1/Cenpv/Incenp/Poc1a/Fntb/Mki67/Timeless/Aatf/Cit/E2f5/Kif23/Cks2/Mad2l1bp/Rad17/Mad2l1/Whamm/Ifng/Fen1/Tipin/Nubp1/Anxa1/Anp32b/Clic1/Rnaseh2b/Hdac8/Mif/Ddit3/Ccne1/Lmnb1/Cdk2/Hras/Anapc5/Bax/Nabp2/Spice1
C5_CD8	GO:0009124	nucleoside monophosphate biosynthetic process	57	1.66894	0.0116651	0.0474749	Parp1/Tyms/Cox5b/Gapdh/Ifng/Tpi1/Pgk1/Mif/Dut/Pgam1/Atp5c1/Eif6/Aprt/Atp5pb/Cyc1/Atp5k/Atp5j/Dnajc30/Atic/Impdh1/Atp5h/Ndufc2/Atp5g3
C5_CD8	GO:0006333	chromatin assembly or disassembly	58	1.65796	0.0123287	0.0492586	H1f5/H4c9/Cenpp/H2bc4/Cenpv/H4c4/H1f3/H2bc14/H2bc18/H3c6/H1f2/H1f1
C5_CD8	GO:0009165	nucleotide biosynthetic process	81	1.65223	0.00800352	0.0369493	Parp1/Tyms/Cox5b/Gapdh/Ifng/Tpi1/Pgk1/Mif/Rrm1/Dut/Nme2/Rrm2/Pgam1/Atp5c1/Eif6/Aprt/Nme1/Atp5pb/Cyc1/Atp5k/Atp5j/Dnajc30/Mpc1/Atic/Impdh1/Atp5h/Ndufc2/Atp5g3/Gars/Papss1/Pank4/Gale/Ogdh/Atp5d/Atp5j2/Nadk/Pnp/Atp5b/Ppcdc/Hprt/P2rx7/Idh2/Pkm/Ak3
C5_CD8	GO:0090068	positive regulation of cell cycle process	78	1.64963	0.00898064	0.0398655	Birc5/Ccnb1/Ube2c/Cenpe/Racgap1/Nusap1/Cenpv/Poc1a/Cit/Kif23/Mad2l1/Fen1/Anxa1/Anp32b/Ccne1/Lmnb1/Anapc5
C5_CD8	GO:0007005	mitochondrion organization	172	1.63522	0.00218302	0.0142683	Parp1/Pycard/Ndufs8/Chchd10/Rnf7/Park7/Fxn/Atpif1/Pam16/Timm8a1/Slc25a4/Dnajc15/Ndufb8/Rab29/Prdx3/Cep89/Atpaf1/Bax/Ndufa8/Aip/Dmac1/Apool/Slc25a5/Ndufa11/Pmpcb/Ndufb6/Pmaip1/Ndufb9/Tspo/Fas/Ndufb10/Cdk5/Hmgcl/Ndufb7/Oxa1l/Ndufa9/Tomm22/Ndufb11/Bloc1s2/Timm29/Ndufc2/Ndufs4/Uqcr10/Prelid1/Dctn6/Grpel1/Marchf5/Tomm40/Fbxw7/Ndufa1/Tmem126b/Romo1/Tmem70/Timm44/Uqcc2/Wdr45/Slc25a33/Phb2/Ndufb5/Timm13/…
C5_CD8	GO:1901293	nucleoside phosphate biosynthetic process	82	1.63433	0.00904658	0.0399989	Parp1/Tyms/Cox5b/Gapdh/Ifng/Tpi1/Pgk1/Mif/Rrm1/Dut/Nme2/Rrm2/Pgam1/Atp5c1/Eif6/Aprt/Nme1/Atp5pb/Cyc1/Atp5k/Atp5j/Dnajc30/Mpc1/Atic/Impdh1/Atp5h/Ndufc2/Atp5g3/Gars/Papss1/Pank4/Gale/Ogdh/Atp5d/Atp5j2/Nadk/Pnp/Atp5b/Ppcdc/Hprt/P2rx7/Idh2/Pkm/Ak3
C5_CD8	GO:0006091	generation of precursor metabolites and energy	125	1.62805	0.00495225	0.0260075	Ccnb1/Ndufs8/Chchd10/Cox5b/Park7/Gapdh/Fxn/Ifng/Tpi1/Cox5a/Dnajc15/Ndufb8/Pde12/Pgk1/Mif/Bax/Gyg/Ndufa8/Pgam1/Uqcrfs1/Ndufv2/Eif6/Uqcrq/Ndufb6/Sdhb/Cyc1/Ndufb9/Hmgcl/Sdhd/Dnajc30/Oxa1l/Ndufv1/Mdh2/Ndufc2/Ndufs2/Uqcrc1/Fh1/Ndufa12/Ndufs4/Uqcr10/Prelid1/Mdh1/Sucla2/Cox6a1/Ppp1ca/Uqcc2/Gale/Ogdh/Slc25a33/Phb2/Gadd45gip1/Atp5d/Cox7a2/Ldha/Hmgb1/Atp5b/Ndufv3/P2rx7/Idh2/Ndufb3/Idh3a/Pkm/Cox4i1/Cisd1
C5_CD8	GO:0044281	small molecule metabolic process	430	1.6239	0.000153132	0.00199093	Parp1/Etfb/Xdh/Ccnb1/Tyms/Dhfr/Dbi/Oxsm/Ndufs8/Nt5m/Chchd10/Cox5b/Txn1/Park7/Gapdh/As3mt/Fxn/Ifng/Thtpa/Atpif1/Anxa1/Ran/Stard3/Tpi1/Art2b/Ech1/Pcbd2/Plcg2/Mcee/Cox5a/Dnajc15/Gfus/Ndufb8/Acadl/Rnaseh2b/Gsto1/Pmm1/Fdps/Asl/Pde12/Pgk1/Mif/Asrgl1/Mbip/Acat2/Tkt/Rrm1/Dut/Dhrs4/Nme2/Ndufa8/Slc27a4/Mthfs/Fabp5/Rrm2/Ggt1/Dhcr7/Pgam1/Acot2/Atp5c1/Nudt5/Uqcrfs1/Mcat/Rpe/Ndufv2/Eif6/Cyp51/Hmgcs1/Etfa/Gfi1/…
C5_CD8	GO:0044772	mitotic cell cycle phase transition	128	1.60333	0.00595604	0.0294445	Birc5/Cks1b/Ccnb2/Ccna2/Ccnb1/Ube2c/Tacc3/Cenpf/Cenpe/Plk1/Cit/E2f5/Cks2/Mad2l1bp/Rad17/Mad2l1/Anxa1/Anp32b/Rnaseh2b/Taf10/Ccne1/Lmnb1/Cdk2/Anapc5/Cdk5rap3
C5_CD8	GO:0044770	cell cycle phase transition	140	1.59551	0.00511906	0.0267086	Birc5/Cks1b/Ccnb2/Ccna2/Ccnb1/Ube2c/Tacc3/Cenpf/Cenpe/Plk1/Timeless/Cit/E2f5/Cks2/Mad2l1bp/Rad17/Mad2l1/Tipin/Anxa1/Anp32b/Rnaseh2b/Taf10/Ccne1/Lmnb1/Cdk2/Anapc5/Cdk5rap3
C5_CD8	GO:0019637	organophosphate metabolic process	273	1.58559	0.00136822	0.0102202	Parp1/Ccnb1/Tyms/Pign/Dbi/Oxsm/Ndufs8/Nt5m/Chchd10/Cox5b/Idi1/Park7/Gapdh/Fxn/Ifng/Thtpa/Atpif1/Ran/Tpi1/Art2b/Plcg2/Mcee/Cox5a/Dnajc15/Ndufb8/Rnaseh2b/Fdps/Pde12/Pgk1/Mif/Mbip/Tkt/Rrm1/Dut/Nme2/Pigyl/Ndufa8/Fabp5/Pigf/Rrm2/Piga/Pgam1/Acot2/Atp5c1/Nudt5/Uqcrfs1/Rpe/Ndufv2/Eif6/Hmgcs1/Hint1/Uqcrq/Nudt1/Aprt/Hsd11b1/Gde1/Fdxr/Nme1/Atp5pb/Ndufb6/Plek/Ncf1/Cyc1/Ndufb9/Tspo/Hmgcl/Gimap7/Dctpp1/Atp5k/A…
C5_CD8	GO:0052548	regulation of endopeptidase activity	94	1.58073	0.0114829	0.0469716	Birc5/Xdh/Serpina3f/Pycard/Serpinb6b/Hspa1b/Serpina3g/Furin/Rnf7/Park7/Gapdh/Dap/Psmb9/Psmb8/Naip2/Bax/Serpinb9/Dhcr24/Lamtor5/Ripk2/Pmaip1/Fas/Mdm2/Serpini1/Arl6ip5/Cdkn2d/Mtch1
C5_CD8	GO:0010564	regulation of cell cycle process	193	1.57524	0.00344978	0.0198984	Birc5/Cdc20/Tpx2/Ccnb1/Ube2c/Tacc3/Cenpf/Knstrn/Hspa1b/Cenpe/Plk1/Racgap1/Nusap1/Cenpv/Incenp/Poc1a/Mki67/Cit/Kif23/Mad2l1bp/Rad17/Mad2l1/Fen1/Nubp1/Anxa1/Anp32b/Rnaseh2b/Hdac8/Mif/Ccne1/Lmnb1/Cdk2/Anapc5/Spice1/Cdk5rap3
C5_CD8	GO:1901135	carbohydrate derivative metabolic process	286	1.5676	0.00156026	0.011136	Parp1/Ccnb1/Tyms/Pign/Oxsm/Ndufs8/Pglyrp1/Nt5m/Chchd10/Cox5b/Aatf/Park7/Gapdh/Fxn/Ifng/Atpif1/Gns/Ran/Tpi1/Mcee/Cox5a/Dnajc15/Gfus/Ndufb8/Ube2g2/Rnaseh2b/Pmm1/Pde12/Pgk1/Mif/Sdf2l1/Mbip/Tkt/Rrm1/Dut/Bax/Nme2/Pigyl/Ndufa8/Pigf/Rrm2/Piga/Tmem258/Pgam1/Acot2/Atp5c1/Nudt5/Uqcrfs1/Rpe/Ndufv2/Eif6/Hmgcs1/Hint1/Uqcrq/Nudt1/Aprt/Hsd11b1/Ddost/Nme1/Atp5pb/Ndufb6/Ngly1/Cyc1/Ndufb9/Tspo/Hmgcl/Gimap7/Srd5a3/…
C5_CD8	GO:0052547	regulation of peptidase activity	102	1.56521	0.0113783	0.0466629	Birc5/Xdh/Serpina3f/Pycard/Serpinb6b/Hspa1b/Serpina3g/Furin/Rnf7/Park7/Gapdh/Dap/Psmb9/Psmb8/Ctsh/Naip2/Ubxn1/Bax/Serpinb9/Dhcr24/Lamtor5/Ripk2/Pmaip1/Fas/Mdm2/Serpini1/Arl6ip5/Cdkn2d/Mtch1
C5_CD8	GO:0007346	regulation of mitotic cell cycle	170	1.55235	0.00571008	0.028793	Birc5/Cks1b/Tpx2/Ccnb1/Ube2c/Tacc3/Hdac3/Cenpf/Hspa1b/Cenpe/Plk1/Nusap1/Incenp/Mki67/Aatf/Cit/Cks2/Mad2l1bp/Rad17/Mad2l1/Tipin/Anxa1/Anp32b/Rnaseh2b/Ccne1/Lmnb1/Cdk2/Hras/Anapc5/Nabp2
C5_CD8	GO:0007010	cytoskeleton organization	348	1.49177	0.00286242	0.0176535	Pclaf/Birc5/Stmn1/Cdc20/Tpx2/Ccnb1/Cenpw/Kif4/Sgo1/Ckap2/Tacc3/Hdac3/Kif2c/Knstrn/Pycard/Hspa1b/Cenpe/Tubb4b/Plk1/Diaph3/Spc25/Racgap1/Nusap1/Tyrobp/Dctn2/Poc1a/Mad2l2/Tuba1b/Cenpa/Cit/Tubb5/Kif23/Tmsb15b2/Mad2l1/Whamm/Gapdh/Nubp1/Anxa1/Ran/Ctsl/Phpt1/Sun1/Smn1
C5_CD8	GO:0051276	chromosome organization	449	1.45853	0.00199569	0.0134834	Birc5/Cdca8/Parp1/H1f5/Cdc20/Ccna2/H2az1/Ccnb1/Cenpw/H2ax/Kif4/Sgo1/Rnf168/Tacc3/Hdac3/Kif2c/Knstrn/Hmgb2/Cenpe/H4c9/Plk1/Cenpp/Cenph/Racgap1/Nusap1/H2bc4/Cenpv/Ncapg/H4c4/H1f3/Incenp/H2bc14/H2bc18/H3c6/Hmgb3/Mki67/Cenpa/Cit/Kif23/H2az2/Mad2l1bp/Mad2l1/Fen1/H2ac20/Anxa1/Ran/Gtf2h2/Taf10/H1f2/Sun1/Riox1/Hdac8/H1f1/Ccne1/Mbip/Dpf2/Xpa/Ncapd2/Nrde2/Dcp2/Banf1/Elof1/Cdk2/Anapc5/Nabp2/Mcm4
C5_CD8	GO:0034622	cellular protein-containing complex assembly	354	1.35942	0.0127406	0.0499032	Stmn1/Parp1/H1f5/Cenpw/Ube2c/Pycard/Cenpe/H4c9/Cenpp/Diaph3/Cenph/H2bc4/Cenpv/H4c4/H1f3/Ndufs8/H2bc14/H2bc18/H3c6/Cenpa/Lsm4/Tmem199/Tmsb15b2/Whamm/Psmd13/Znhit3/Ndufb8/Taf10/H1f2/H1f1/Cyba/Psmg1/Polr2d/Atpaf1/Gtf2a2/Mcm4/Psmc4/Rrp7a/Ndufa8/Dmac1/Asf1b/Ndufa11/Snrpd1/Eif6/Mrpl20/Mcm7/Tubgcp2/Adrm1/Taf11/H1f4/Tmsb10/Ndufb6/Tmsb4x/Cfl1/Gmfg/Cpsf6/Twf2/Ndufb9/Msrb1/Cenps/Mid1ip1/Ndufb10/Ube2s/Pfn1/P…
C5_CD8	GO:0051704	multi-organism process	480	-1.41927	0.00779968	0.0361431	Chmp1b/Ifih1/Kmt2b/Stk11/Pias4/Paqr7/Chmp2b/Malt1/Nr2c2/Chd7/Ddx17/Prdm1/Ppm1b/Parp9/Irgm1/Pum1/Abr/Junb/Npc1/Top2b/St13/Smad4/Dicer1/Lyst/Ddx5/Traf3/Ccr7/Bst2/Cd4/Aim2/Gbf1/Tbk1/Kpna6/Ulk1/Ccdc88b/Notch2/Setd2/Setdb1/Ogt/Prkca/Pml/Akap9/Lsm14a/Erbin/Arid4a/Pde4d/Ncoa1/Pdcd1lg2/Kdm5b/Ddx58/Sec23ip/Peli1/Ube3a/Cd274/Ythdc1/Agfg1/Ehmt2/Xpr1/Abcf3/Izumo1r/Rnf216/Bag6/Plscr1/Plekha1/Aff4/Itgav/Ccl4/I…
C5_CD8	GO:1901700	response to oxygen-containing compound	362	-1.4398	0.010291	0.0435783	Pik3ca/Ptpn11/Rptor/Prdx6/Gpr68/Szt2/Ogt/Prkca/Pxn/Cdt1/Erbin/Osbpl8/Nfe2l1/Pde4d/Ncoa1/Pdcd1lg2/Casp4/Nr4a2/Ikbkb/Peli1/Ube3a/Cd274/Ndor1/Ehmt2/Prdm2/Zfp703/Zfp277/Synj1/Plscr1/Plekha1/Itgav/Kdm6b/Map4k4/Stat5a/Sorl1/Sla2/Hsf1/Sbno2/Abhd2/Tesc/Arid5a/Eif2ak2/Sdf4/Zfp36l1/Adcy7/Stat3/Il1b/Cpeb4/Tgfbr2/Ar/Itpr2/Abl1/Scly/Itpr1/Crem/Sirt1/Med1/Oxr1/Itpr3/Tab2/Phip/Ahr/Nr4a3/Fbxo32/Xrcc1/Gch1/Stx4a/…
C5_CD8	GO:0030182	neuron differentiation	288	-1.45539	0.0124224	0.0494689	Prex1/Kidins220/Iqgap1/Ddx6/Braf/Atg7/Tcf12/Hdac2/Fry/Taok2/Shc1/Tmem106b/Bcl11b/Nr3c1/Eif4g1/Runx2/Ccdc66/Thy1/Btg2/Foxp1/Zeb1/Inpp5f/Slc4a7/B4galt5/Stk11/Cpne1/Rora/Ablim1/Prdm1/Tnik/Farp1/Uhmk1/Psen1/Top2b/Smad4/Dicer1/Zswim8/Mycbp2/Gata3/Fbxw8/Rere/Ulk1/Ptpn11/Szt2/Prkca/Cdk5rap2/Ldb1/Nfe2l1/Ncoa1/Dock10/Anks1/Ptpn9/Nr4a2/Ikbkb/Ube3a/Clasp2/Fryl/Ehmt2/Xylt1/Tgif1/Map4k4/Cd44/Slc11a2/Agtpbp1/I…
C5_CD8	GO:0070647	protein modification by small protein conjugation or removal	281	-1.48258	0.00912325	0.0400517	Fyn/Uhrf2/Klhl12/Parp10/Cblb/Med24/Klhl21/Abraxas2/Pink1/Rbbp6/Arrdc3/Usp36/Usp9x/Ubr1/Ptpn22/Itch/Ubxn2a/Cyld/Hmg20a/Topors/Tnks/Usp7/Ctr9/Zc3h12a/Zfp451/Rnf19a/Usp50/Ube2h/Tnfaip1/Marchf7/Trim21/Paf1/Atg7/Mysm1/Fbxl5/Nlrc3/Cbl/U2af2/Smurf2/Senp6/Trip12/Zranb1/Rnf146/Siah2/Rfwd3/Ifih1/Usp10/Rnf13/Pias4/Arnt/Klhl24/Klhl25/Pja1/Bcor/Psen1/Pcgf5/Rnf38/Mycbp2/Fbxw8/Axin1/Rnf14/Uba7/Ogt/Nfe2l1/Usp34/…
C5_CD8	GO:0022008	neurogenesis	343	-1.48436	0.00634295	0.0308836	Ddx6/Braf/Exoc4/Atg7/Mettl3/Tcf12/Hdac2/Fry/Taok2/Shc1/Tmem106b/Bcl11b/Nr3c1/Eif4g1/Runx2/Ccdc66/Thy1/Tgfb1/Btg2/Foxp1/Zeb1/Inpp5f/Slc4a7/B4galt5/Stk11/Cpne1/Mboat7/Chd7/Rora/Ablim1/Prdm1/Spen/Tnik/Farp1/Uhmk1/Psen1/Top2b/Prkch/Smad4/Dicer1/Zswim8/Mycbp2/Gata3/Fbxw8/Rere/Clcf1/Pex2/Ulk1/Ptpn11/Szt2/Prkca/Cdk5rap2/Ldb1/Nfe2l1/Ncoa1/Dock10/Anks1/Ptpn9/Nr4a2/Ikbkb/Ube3a/Ccl3/Clasp2/Fryl/Celsr1/Ehmt2…
C5_CD8	GO:0051338	regulation of transferase activity	245	-1.49076	0.00969005	0.0415457	Jak2/Klf4/Zfp36/Arrdc3/Gsk3b/Ptpn22/Cdkn1b/Uvrag/Prkar2a/Ptges3/Ccng2/Topors/Tnks/Acd/Pibf1/Pik3cg/Ptpn1/Raf1/Iqgap1/Ccni/Pdpk1/Adar/Ptpn6/Cbl/Taok2/Shc1/Nlrc5/Map3k2/Ggnbp2/Thy1/Tgfb1/Aplp2/Sh2b3/Parp4/Smyd3/Stk11/Malt1/Rassf2/Dlg1/Tnik/Rbl2/Dkc1/Psen1/Ccr7/Cd4/Axin1/Eif4a2/Slk/Ptpn11/Rptor/Prkca/Pxn/Pml/Osbpl8/Ldb1/Map3k4/Madd/Psen2/Map3k1/Vav3/Serinc1/Taok1/Mnat1/Ubash3b/Axin2/Parp3/Ddx3x/Map4…
C5_CD8	GO:0051049	regulation of transport	438	-1.50159	0.00265285	0.0166167	Uhmk1/Pde3b/Psen1/Smad4/Il2rb/Gata3/Dync1h1/Clcf1/Ccr7/Bst2/Cd4/Aim2/Ptpn11/Rptor/Hip1r/Setd2/Gpr68/Ogt/Prkca/Pml/Akap9/Osbpl8/Pde4d/Kdm5b/Ddx58/Madd/Psen2/Casp4/Ikbkb/Ccl3/Zfp384/Ice1/Clasp2/Cd274/Ubash3b/Celsr1/Rasa1/Arfip1/Synj1/Rab2b/Numa1/Mbp/Itgav/Ccl4/F2rl1/Map4k4/Camk2d/Sorl1/Cxcr3/Aak1/Ankfy1/Rab27a/Pik3c3/Tmf1/Iscu/Oxsr1/Tesc/Pacsin2/Arid5a/Abcg1/Ano6/Wnk1/Scrib/Sik1/Rfx3/Dgat1/Orai1/Ub…
C5_CD8	GO:0050767	regulation of neurogenesis	204	-1.50871	0.0111926	0.0460193	Prex1/Kidins220/Iqgap1/Ddx6/Braf/Tcf12/Hdac2/Tmem106b/Bcl11b/Nr3c1/Eif4g1/Thy1/Tgfb1/Zeb1/Inpp5f/Stk11/Cpne1/Chd7/Spen/Tnik/Psen1/Prkch/Dicer1/Zswim8/Mycbp2/Gata3/Fbxw8/Clcf1/Ulk1/Cdk5rap2/Ncoa1/Ptpn9/Ikbkb/Ube3a/Clasp2/Xylt1/Synj1/Tgif1/Xrcc4/Map4k4/Sorl1/Itm2c/Gdf11/Golga4/Mov10/Itga6/Sipa1l1/Ttc3/Nipbl/Ski/Hook3/Itsn2/Gpr183/Stat3/Il1b/Atxn1/Abl1/Itpr1/Ulk2/Sirt1/Med1/Syne1/Abi2/Jade2/Neu1/Tnf…
C5_CD8	GO:0072358	cardiovascular system development	180	-1.52152	0.011942	0.048133	Cntrl/Chm/Prkd2/Ndst1/Gna13/Zc3h12a/Pik3cg/Mia3/Kat6a/Sp1/Pdpk1/Socs3/Pde2a/Shc1/Ggnbp2/Thy1/Tgfb1/Foxp1/Foxo1/Slc4a7/Nfatc2/Stk11/Chd7/Myh9/Rora/Prdm1/Pbrm1/Btg1/Junb/Pde3b/Psen1/Ccm2/Pknox1/Dicer1/Fbxw8/Erap1/Ppp1r16b/Nfatc1/Pik3ca/Tnfaip2/Notch2/Setd2/Prkca/Pxn/Pml/Brpf1/Vav3/Eif2ak3/Hectd1/Rasa1/Arid2/Ncoa6/Itgav/Cxcr3/Kdm6a/Kctd10/Zfp36l1/Smad7/Stat3/Il6ra/Il1b/Heg1/Tgfbr2/Abl1/Sirt1/Med1/Ti…
C5_CD8	GO:0032446	protein modification by small protein conjugation	231	-1.53213	0.00677107	0.0324426	Fyn/Uhrf2/Klhl12/Parp10/Cblb/Med24/Klhl21/Pink1/Rbbp6/Arrdc3/Ubr1/Ptpn22/Itch/Ubxn2a/Hmg20a/Topors/Tnks/Ctr9/Zfp451/Rnf19a/Ube2h/Tnfaip1/Marchf7/Trim21/Paf1/Atg7/Fbxl5/Nlrc3/Cbl/U2af2/Smurf2/Trip12/Rnf146/Siah2/Rfwd3/Ifih1/Rnf13/Pias4/Arnt/Klhl24/Klhl25/Pja1/Bcor/Psen1/Pcgf5/Rnf38/Mycbp2/Fbxw8/Axin1/Rnf14/Uba7/Ogt/Nfe2l1/Psen2/Peli1/Ube3a/Marchf6/Brap/Hectd1/Fbxo11/Arih1/Rnf216/Rc3h2/Rnf144a/Cnot…
C5_CD8	GO:0008283	cell proliferation	485	-1.53851	0.00102686	0.00828813	Parp10/Cblb/Notch1/Nup62/Gng2/Emc10/Il6st/Id2/Hilpda/Smarca4/Stat2/Jak2/Klf4/Sidt2/Zfp36/Hif1a/Gsk3b/Ptpn22/Cdkn1b/Ctla4/Itch/Sh2d2a/Plcg1/Ncstn/Ptges3/Numb/Ikzf3/Sash3/Topors/Ncor1/Cd6/Prkd2/Erdr1/Kmt2c/Raf1/Zc3h12d/Zmpste24/Mark4/Marchf7/Lipa/Cnot6l/Satb1/Jak3/Itgal/Sp1/Btla/Pdpk1/Braf/Rictor/Ptpn6/Nlrc3/Hdac2/Fto/Shc1/Ing1/Bcl11b/Nr3c1/Ggnbp2/Eif4g1/Runx2/Lims1/Tgfb1/Pura/Sh2b3/Btg2/Sos2/Foxp1…
C5_CD8	GO:0045087	innate immune response	185	-1.54315	0.00894678	0.0398655	Jak3/Trim21/Pdpk1/Tap2/Adar/Ptpn6/Mettl3/Nlrc3/Zc3hav1/Nlrc5/Cd84/Tgfb1/Oas3/Polr3f/Irak4/Ifih1/Slamf1/Malt1/Myo18a/Prdm1/Parp9/Irgm1/Pum1/Lyst/Rab12/Vps26b/Gata3/Traf3/Bst2/Aim2/Tbk1/Setd2/Pml/Lsm14a/Erbin/Ankhd1/Rftn1/Ddx58/Casp4/Peli1/Ccl3/Cd55/Plscr1/Syncrip/Ccl4/F2rl1/Ddx3x/Stat5a/Pja2/Rab27a/Isg15/Irf7/Trim30a/Arid5a/Eif2ak2/Otud4/Kif16b/Ifi208/Slamf6/Trim56/Med1/Ddx60/Gch1/Stx4a/Tnfaip3/Ca…
C5_CD8	GO:0044093	positive regulation of molecular function	433	-1.54722	0.00121788	0.00932902	Ccr7/Cd4/Axin1/Aim2/Slk/Ptpn11/Rptor/Hip1r/Pxn/Dock8/Cdt1/Pml/Akap9/Tbck/Osbpl8/Map3k4/Dock10/Ddx58/Madd/Psen2/Casp4/Map3k1/Nr4a2/Ikbkb/Ccl3/Vav3/Serinc1/Taok1/Eif2ak3/Mnat1/Il18r1/Rasa1/Axin2/Rapgef6/Plscr1/Mbp/Xrcc4/Ccl4/Senp1/F2rl1/Ddx3x/Map4k4/Cd44/Sorl1/Slc11a2/Amfr/Hsf1/Gpr55/Pot1a/Itga6/Map3k14/Sipa1l1/Rcc2/Iscu/Oxsr1/Sppl3/Rgs16/Tesc/Nipbl/Eif2ak2/Ski/Wnk1/Arid5b/Scrib/Rnf41/Orai1/Mau2/St…
C5_CD8	GO:0040017	positive regulation of locomotion	145	-1.54915	0.0122231	0.0489182	Clasp2/Cd274/Zfp703/Itgav/Ccl4/F2rl1/Map4k4/Stat5a/Camk2d/Cxcr3/Itga6/Oxsr1/Vps37b/Nipbl/Ano6/Rreb1/Wnk1/Stat3/Il1b/Tgfbr2/Nedd9/Hdac4/Abl1/Sirt1/Ssh2/Nr4a3/Stx4a/Egr1/Map3k3/Itgb1/Nrp1/Xcl1
C5_CD8	GO:0051270	regulation of cellular component movement	233	-1.55084	0.00550575	0.0278795	Notch1/Clasp1/Ssh1/Emc10/Il6st/Smarca4/Jak2/Klf4/Actn1/Hif1a/Ago2/Gsk3b/Ptpn22/Cdkn1b/Tnfrsf18/Plcg1/Numb/Dapk2/Prkd2/Gna13/Erdr1/Padi2/Zc3h12a/Mia3/Prex1/Iqgap1/Sp1/Pdpk1/Braf/Mysm1/Bcr/Smurf2/Cpne3/Capn7/Thy1/Tgfb1/Sh3bp1/Inpp5f/Slamf1/Lrch1/Dlg1/Abr/Zswim8/Mycbp2/Gata3/Wdr44/Ccr7/Slk/Nisch/Macir/Mgat5/Prkca/Dock8/Osbpl8/Ldb1/Pde4d/Dock10/Ddx58/Map3k1/Spint2/Clasp2/Cd274/Zfp703/Arid2/Itgav/Ccl4…
C5_CD8	GO:0000003	reproduction	278	-1.55227	0.00377378	0.0212383	Kmt2b/Stk11/Paqr7/Ncapd3/Nr2c2/Chd7/Myh9/Arnt/Prdm1/Dlg1/Pbrm1/Pum1/Junb/Top2b/Smad4/Dicer1/Gata3/Fbxw8/Kpna6/Ptpn11/Notch2/Setd2/Klhdc3/Akap9/Map3k4/Bptf/Arid4a/Ncoa1/Kdm5b/Sec23ip/Casp4/Spint2/Ube3a/Clasp2/Ythdc1/Agfg1/Ehmt2/Hectd1/Izumo1r/Bag6/Plekha1/Ncoa6/Aff4/Itgav/Selenop/Ddx3x/Stat5a/Cd44/Fndc3a/Sp3/Hsf1/Stag2/Birc6/Tmf1/Abhd2/Irf2bpl/Tesc/Nipbl/Zfp36l1/Kdm3a/Ash1l/Arid5b/4932438A13Rik/St…
C5_CD8	GO:0022414	reproductive process	278	-1.55227	0.00377378	0.0212383	Kmt2b/Stk11/Paqr7/Ncapd3/Nr2c2/Chd7/Myh9/Arnt/Prdm1/Dlg1/Pbrm1/Pum1/Junb/Top2b/Smad4/Dicer1/Gata3/Fbxw8/Kpna6/Ptpn11/Notch2/Setd2/Klhdc3/Akap9/Map3k4/Bptf/Arid4a/Ncoa1/Kdm5b/Sec23ip/Casp4/Spint2/Ube3a/Clasp2/Ythdc1/Agfg1/Ehmt2/Hectd1/Izumo1r/Bag6/Plekha1/Ncoa6/Aff4/Itgav/Selenop/Ddx3x/Stat5a/Cd44/Fndc3a/Sp3/Hsf1/Stag2/Birc6/Tmf1/Abhd2/Irf2bpl/Tesc/Nipbl/Zfp36l1/Kdm3a/Ash1l/Arid5b/4932438A13Rik/St…
C5_CD8	GO:0016567	protein ubiquitination	206	-1.55368	0.00654687	0.031557	Herc2/Trib2/Dcun1d1/Fyn/Uhrf2/Klhl12/Parp10/Cblb/Med24/Klhl21/Pink1/Rbbp6/Arrdc3/Ubr1/Ptpn22/Itch/Ubxn2a/Topors/Tnks/Ctr9/Rnf19a/Ube2h/Tnfaip1/Marchf7/Trim21/Paf1/Atg7/Fbxl5/Nlrc3/Cbl/U2af2/Smurf2/Trip12/Rnf146/Siah2/Rfwd3/Rnf13/Klhl24/Klhl25/Pja1/Bcor/Psen1/Pcgf5/Rnf38/Mycbp2/Fbxw8/Axin1/Rnf14/Ogt/Nfe2l1/Psen2/Peli1/Ube3a/Marchf6/Brap/Hectd1/Fbxo11/Arih1/Rnf216/Rc3h2/Rnf144a/Cnot4/Ivns1abp/Amfr/…
C5_CD8	GO:0042493	response to drug	171	-1.55514	0.009074	0.0400465	Hdac2/Pde2a/Fos/Nr3c1/Ggh/Tgfb1/Rnf146/Foxp1/Ss18/Foxo1/Adcy3/Nfatc2/Cat/Smyd3/Ralbp1/Junb/Psen1/Npc1/Top2b/Lyst/Ccr7/Aim2/Ptpn11/Prkca/Erbin/Ncoa1/Nr4a2/Ube3a/Vav3/Ndor1/Ehmt2/Rasa1/Zfp277/Plekha1/Itgav/Ccl4/Kdm6b/Hsf1/Ppp1r9b/Abhd2/Sdf4/Adcy7/Il1b/Kmt2a/Tgfbr2/Hdac4/Itpr2/Abl1/Sirt1/Ahr/Nr4a3/Fbxo32/Tnfaip3/Egr1/Klf9/Ctnna1/Car2/Rgs2/Rgs10/Atp2b4
C5_CD8	GO:0045859	regulation of protein kinase activity	185	-1.56371	0.00725452	0.0342583	Pibf1/Pik3cg/Ptpn1/Raf1/Iqgap1/Ccni/Pdpk1/Adar/Ptpn6/Cbl/Taok2/Shc1/Map3k2/Ggnbp2/Thy1/Tgfb1/Aplp2/Sh2b3/Smyd3/Stk11/Malt1/Rassf2/Dlg1/Tnik/Psen1/Ccr7/Cd4/Axin1/Slk/Ptpn11/Rptor/Prkca/Pxn/Osbpl8/Map3k4/Madd/Psen2/Map3k1/Taok1/Mnat1/Ubash3b/Axin2/Ddx3x/Map4k4/Sorl1/Lats2/Map3k14/Oxsr1/Eif2ak2/Dusp5/Il6ra/Il1b/Heg1/Tgfbr2/Camk2n1/Dvl2/Nedd9/Abl1/Sirt1/Frs2/Map2k7/Cacul1/Tab2/Dusp7/Tnfaip3/Tnfsf11/E…
C5_CD8	GO:0019220	regulation of phosphate metabolic process	450	-1.56379	0.000864582	0.00736638	Trib2/Cln3/Smpd1/Cxcr4/Mmd/Stk10/Fyn/Stap1/Lbh/Pwp1/Zbtb20/Cblb/Notch1/Parp14/Nup62/Emc10/Il6st/Mdfic/Pink1/Stat2/Ppp2r5e/Jak2/Klf4/Ctdsp1/Hif1a/Gsk3b/Ptpn22/Cdkn1b/Araf/Uvrag/Itch/Tnfrsf18/Prkar2a/Ptges3/Cyld/Sqstm1/Ccng2/Ppp6r2/Ncor1/Ppil4/Cd6/Prkd2/Ndst1/Zc3h12a/Pibf1/Pik3cg/Marf1/Ptpn1/Raf1/Iqgap1/Ccni/Pdpk1/Braf/Rictor/Socs3/Adar/Ptpn6/Hdac2/Cbl/Abca7/Pde2a/Taok2/Ctdsp2/Shc1/Nlrc5/Map3k2/Ggn…
C5_CD8	GO:0051174	regulation of phosphorus metabolic process	450	-1.56379	0.000864582	0.00736638	Trib2/Cln3/Smpd1/Cxcr4/Mmd/Stk10/Fyn/Stap1/Lbh/Pwp1/Zbtb20/Cblb/Notch1/Parp14/Nup62/Emc10/Il6st/Mdfic/Pink1/Stat2/Ppp2r5e/Jak2/Klf4/Ctdsp1/Hif1a/Gsk3b/Ptpn22/Cdkn1b/Araf/Uvrag/Itch/Tnfrsf18/Prkar2a/Ptges3/Cyld/Sqstm1/Ccng2/Ppp6r2/Ncor1/Ppil4/Cd6/Prkd2/Ndst1/Zc3h12a/Pibf1/Pik3cg/Marf1/Ptpn1/Raf1/Iqgap1/Ccni/Pdpk1/Braf/Rictor/Socs3/Adar/Ptpn6/Hdac2/Cbl/Abca7/Pde2a/Taok2/Ctdsp2/Shc1/Nlrc5/Map3k2/Ggn…
C5_CD8	GO:0051093	negative regulation of developmental process	248	-1.56473	0.00417595	0.0228799	Abr/Bcor/Pde3b/Psen1/Smad4/Nfkbid/Dicer1/Gata3/Axin1/Ofd1/Nfatc1/Ulk1/Gpr68/Cdk5rap2/Pml/Ldb1/Tob2/Ptpn9/Ube3a/Clasp2/Twsg1/Inpp5d/Eif2ak3/Ubash3b/Xylt1/Axin2/Tnpo2/Itgav/Rc3h2/Parp3/Map4k4/Stat5a/Cd44/Sorl1/Cxcr3/Itm2c/Ncor2/Gpr55/Gdf11/Rcc2/Ttc3/Abcg1/Ski/Zfp36l1/Smad7/Hook3/Itpkb/Stat3/Il1b/Tgfbr2/Ldlrad4/Hdac4/Abl1/Ulk2/Sirt1/Med1/Frs2/Pdcd1/Ahr/Il4ra/Skil/Inpp4b/Map3k3/Ctnna1/Rgs2/Lmna/Socs1…
C5_CD8	GO:0043549	regulation of kinase activity	204	-1.56532	0.00573349	0.0288505	Pibf1/Pik3cg/Ptpn1/Raf1/Iqgap1/Ccni/Pdpk1/Adar/Ptpn6/Cbl/Taok2/Shc1/Nlrc5/Map3k2/Ggnbp2/Thy1/Tgfb1/Aplp2/Sh2b3/Smyd3/Stk11/Malt1/Rassf2/Dlg1/Tnik/Rbl2/Psen1/Ccr7/Cd4/Axin1/Slk/Ptpn11/Rptor/Prkca/Pxn/Osbpl8/Ldb1/Map3k4/Madd/Psen2/Map3k1/Vav3/Taok1/Mnat1/Ubash3b/Axin2/Ddx3x/Map4k4/Cd44/Sorl1/Lats2/Map3k14/Oxsr1/Eif2ak2/Dusp5/Wnk1/Il6ra/Il1b/Heg1/Tgfbr2/Camk2n1/Dvl2/Nedd9/Abl1/Sirt1/Frs2/Map2k7/Cacu…
C5_CD8	GO:0009896	positive regulation of catabolic process	155	-1.56759	0.00904574	0.0399989	Chfr/Mfn2/Rnf139/Mylip/Crebrf/Hnrnpr/Htt/Tnrc6a/Git1/Abcd1/Trp53inp1/Gga3/Entpd5/Trib2/Zbtb20/Cblb/Tnrc6c/Pink1/Upf1/Zfp36/Hif1a/Ago2/Gsk3b/Itch/Zc3h12a/Rnf19a/Ptpn1/Zc3h12d/Cnot6l/Nsf/Trim21/Plk3/Atg7/Mettl3/Fbxl5/Tnrc6b/Bcl2l11/Fto/Zc3hav1/Smurf2/Pnpt1/Btg2/Foxo1/Gtpbp1/Stk11/Irgm1/Pum1/Tmem259/Psen1/Cnot1/Rab12/Fbxw8/Gga1/Axin1/Rnf14/Tbk1/Vps13d/Ulk1/Pip4k2b/Psen2/Fyco1/Arih1/Bag6/Rnf144a/Sorl…
C5_CD8	GO:0050801	ion homeostasis	177	-1.56775	0.00747174	0.0348961	Prkca/Pml/Clstn1/Pde4d/1600014C10Rik/P2ry10/Psen2/Ccl3/Ubash3b/Xpr1/Thada/Dmxl1/Itgav/F2rl1/Camk2d/Slc11a2/Cxcr3/Pdzd8/Gpr55/Iscu/Sppl3/Tesc/Abcg1/Wnk1/Smad7/Slc25a28/Dgat1/Il1b/Cxcr6/Itpr2/Abl1/Itpr1/Sirt1/Itpr3/Pde6a/Gclc/Tnfsf11/Mllt6/Inpp4b/Cxcl2/Car2/Atp2b4/Xcl1
C5_CD8	GO:0072359	circulatory system development	260	-1.58064	0.0029594	0.0179751	Cntrl/Chm/Prkd2/Ndst1/Gna13/Gna11/Zc3h12a/Pik3cg/Zmpste24/Mia3/Kat6a/Sp1/Pdpk1/Socs3/Atg7/Tmem65/Hdac2/Pde2a/Shc1/Nr3c1/Ggnbp2/Thy1/Tgfb1/Foxp1/Nebl/Foxo1/Slc4a7/Nfatc2/Stk11/Jarid2/Chd7/Myh9/Rora/Prdm1/Pbrm1/Maml1/Btg1/Bcor/Junb/Pde3b/Psen1/Ccm2/Pknox1/Smad4/Dicer1/Gata3/Fbxw8/Erap1/Ppp1r16b/Nfatc1/Pik3ca/Tnfaip2/Ptpn11/Notch2/Setd2/Prkca/Pxn/Pml/Adam19/Brpf1/Vav3/Cluap1/Eif2ak3/Mnat1/Hectd1/Ras…
C5_CD8	GO:0048589	developmental growth	157	-1.58214	0.00774821	0.0360474	Brd4/Stk11/Cpne1/Jarid2/Chd7/Por/Dlg1/Ccm2/Smad4/Dicer1/Gata3/Pik3ca/Ulk1/Ptpn11/Notch2/Setdb1/Pde4d/Kdm5b/Ube3a/Clasp2/Ehmt2/Plekha1/Arid2/Rc3h2/Stat5a/Camk2d/Lats2/Hsf1/Golga4/Kdm6a/Nipbl/Sik3/Zfp36l1/Arid5b/Itsn2/Stat3/Il6ra/Heg1/Tgfbr2/Ar/Abl1/Ulk2/Sirt1/Med1/Ahr/Jade2/Kmt2d/Rgs2/Itgb1/Rbpj/Nrp1
C5_CD8	GO:0048514	blood vessel morphogenesis	139	-1.58597	0.0094173	0.0407394	Chd7/Myh9/Rora/Prdm1/Pbrm1/Btg1/Junb/Pde3b/Ccm2/Pknox1/Dicer1/Erap1/Ppp1r16b/Pik3ca/Tnfaip2/Notch2/Setd2/Prkca/Pxn/Pml/Brpf1/Vav3/Eif2ak3/Rasa1/Arid2/Itgav/Cxcr3/Kctd10/Zfp36l1/Smad7/Stat3/Il1b/Heg1/Tgfbr2/Abl1/Sirt1/Med1/Tiparp/Ahr/Map3k3/Fmnl3/Itgb1/Rbpj/Nrp1/Rnf213
C5_CD8	GO:0031347	regulation of defense response	170	-1.59154	0.00596171	0.0294445	Pdpk1/Tap2/Rictor/Socs3/Adar/Mettl3/Nlrc3/Bcr/Pde2a/Zc3hav1/Nlrc5/Polr3f/Ifih1/Rora/Ppm1b/Parp9/Irgm1/Pum1/Abr/Dicer1/Gata3/Clcf1/Traf3/Ccr7/Aim2/Tbk1/Kpna6/Macir/Prkca/Pml/Lsm14a/Erbin/Nfe2l1/Rftn1/Ddx58/Peli1/Ccl3/Cd28/Rnf216/Cd55/Plscr1/F2rl1/Stat5a/Cd44/Pja2/Bap1/Sbno2/Irf7/Trim30a/Otud4/Ash1l/Adcy7/Ifi208/Slamf6/Il1b/Med1/Ddx60/Tnfaip3/Tnfsf11/Tnfrsf1b/Socs1/Nt5e/Xcl1/Ier3
C5_CD8	GO:0030335	positive regulation of cell migration	132	-1.59155	0.00914177	0.0400517	Clasp2/Cd274/Zfp703/Itgav/Ccl4/F2rl1/Map4k4/Stat5a/Camk2d/Itga6/Oxsr1/Nipbl/Ano6/Rreb1/Wnk1/Stat3/Il1b/Tgfbr2/Nedd9/Hdac4/Abl1/Sirt1/Ssh2/Nr4a3/Stx4a/Egr1/Map3k3/Itgb1/Nrp1/Xcl1
C5_CD8	GO:0072507	divalent inorganic cation homeostasis	109	-1.59531	0.0115532	0.0471791	Prkca/Pml/Clstn1/Pde4d/1600014C10Rik/P2ry10/Psen2/Ccl3/Ubash3b/Thada/Itgav/F2rl1/Camk2d/Cxcr3/Pdzd8/Gpr55/Sppl3/Il1b/Cxcr6/Itpr2/Abl1/Itpr1/Itpr3/Pde6a/Tnfsf11/Inpp4b/Cxcl2/Atp2b4/Xcl1
C5_CD8	GO:0048699	generation of neurons	326	-1.59958	0.00137769	0.0102592	Prex1/Kidins220/Iqgap1/Ddx6/Braf/Atg7/Mettl3/Tcf12/Hdac2/Fry/Taok2/Shc1/Tmem106b/Bcl11b/Nr3c1/Eif4g1/Runx2/Ccdc66/Thy1/Tgfb1/Btg2/Foxp1/Zeb1/Inpp5f/Slc4a7/B4galt5/Stk11/Cpne1/Chd7/Rora/Ablim1/Prdm1/Spen/Tnik/Farp1/Uhmk1/Psen1/Top2b/Prkch/Smad4/Dicer1/Zswim8/Mycbp2/Gata3/Fbxw8/Rere/Clcf1/Pex2/Ulk1/Ptpn11/Szt2/Prkca/Cdk5rap2/Ldb1/Nfe2l1/Ncoa1/Dock10/Anks1/Ptpn9/Nr4a2/Ikbkb/Ube3a/Clasp2/Fryl/Celsr1/…
C5_CD8	GO:0007265	Ras protein signal transduction	117	-1.60116	0.00993861	0.042235	Usp50/Tnfaip1/Prex1/Dennd4b/Cbl/Bcr/Rhoq/Rab28/Dennd1a/Sos2/Plekhg2/Rasa2/Abr/Farp1/Rab12/Nisch/Ulk1/Notch2/Setdb1/Ogt/Madd/P2ry10/Vav3/Celsr1/Brap/Rab2b/Usp8/F2rl1/Map4k4/Camk2d/Fgd3/Gpr55/Rab27a/Kctd10/Rasal3/Itsn2/Itpkb/Heg1/Abl1/Ralgapb/Abi2/Arfgef1/Rab33b/Itgb1/Scai/Nrp1
C5_CD8	GO:0022604	regulation of cell morphogenesis	122	-1.60298	0.00909778	0.0400517	Gna13/Zmym5/Zmpste24/Prex1/Braf/Rhoq/Taok2/Zranb1/Thy1/Lims1/Bcl9l/Stk11/Myh9/Dlg1/Tnik/Psen1/Strip1/Zswim8/Mycbp2/Fbxw8/Ulk1/Pxn/Zmym2/Ube3a/Ccl3/Clasp2/Cd44/Pdzd8/Golga4/Mov10/Sipa1l1/Rcc2/Ttc3/Rreb1/Brwd3/Itsn2/Nedd9/Abl1/Ulk2/Syne1/Epb41/Abi2/Phip/Skil/Fmnl3/Nrp1/St6gal1
C5_CD8	GO:0060322	head development	158	-1.60561	0.00609756	0.0298701	Pcm1/Trappc9/Cxcr4/Arl13b/Fyn/Notch1/Cic/Ppt1/Id2/Smarca4/Hif1a/Gsk3b/Usp9x/Numb/Llgl1/Ncor1/Ndst1/Raf1/Kat6a/Braf/Atg7/Mettl3/Hdac2/Bcr/Bcl11b/Tgfb1/Aplp2/Btg2/Slc4a7/Mboat7/Nr2c2/Chd7/Rora/Abr/Psen1/Top2b/Dicer1/Rere/Axin1/Ulk1/Ptpn11/Setd2/Szt2/Cdk5rap2/Ldb1/Bptf/Pgap1/Psen2/Nr4a2/Ssbp3/Twsg1/Mnat1/Synj1/Bag6/Plekha1/Ncoa6/Selenop/Kdm6b/Agtpbp1/Ncor2/Nipbl/Ski/Sdf4/Arid5b/Hook3/Scrib/Herc1/Atx…
C5_CD8	GO:0060249	anatomical structure homeostasis	114	-1.60699	0.00983208	0.0420049	Dclre1c/Upf1/Dctn1/Smc6/Hif1a/Ptges3/Sash3/Tnks/Acd/Lipa/Tmem64/Lamp2/Smc5/Cct6a/Clcn3/Exosc10/Tgfb1/Smg7/Stk11/Chmp2b/Tpp1/Dkc1/Poc1b/Ptpn11/Prkca/Pml/Ldb1/Map3k4/Psen2/Inpp5d/Taok1/Ubash3b/Smg6/Xrcc4/Itgav/Parp3/Gpr55/Pot1a/Smg1/Ylpm1/Kmt2a/Hmbox1/Map2k7/Nek7/Xrcc1/Rif1/Pde6a/Tnfsf11/Slx1b/Car2/Lmna/Itgb1
C5_CD8	GO:0009607	response to biotic stimulus	242	-1.60824	0.00242432	0.0155343	Malt1/Chd7/Ddx17/Prdm1/Ppm1b/Parp9/Irgm1/Pum1/Abr/Junb/St13/Dicer1/Lyst/Traf3/Ccr7/Bst2/Cd4/Aim2/Gbf1/Tbk1/Kpna6/Ccdc88b/Notch2/Setd2/Ogt/Prkca/Pml/Lsm14a/Erbin/Pde4d/Pdcd1lg2/Ddx58/Peli1/Cd274/Eif2ak3/Xpr1/Abcf3/Rnf216/Plscr1/Itgav/Ivns1abp/F2rl1/Ddx3x/Hsf1/Sbno2/Map3k14/Ppm1d/Isg15/Irf7/Tmf1/Trim30a/Uri1/Arid5a/Eif2ak2/Rrp1b/Tmem229b/Rtp4/Il1b/Trim56/Wasl/Abl1/Tab2/Il4ra/Ddx60/Trim34a/Gch1/Lita…
C5_CD8	GO:0007420	brain development	137	-1.60906	0.00717078	0.033952	Pcm1/Trappc9/Cxcr4/Arl13b/Fyn/Notch1/Cic/Ppt1/Id2/Smarca4/Hif1a/Gsk3b/Usp9x/Numb/Llgl1/Ncor1/Ndst1/Atg7/Mettl3/Hdac2/Bcr/Bcl11b/Aplp2/Btg2/Slc4a7/Mboat7/Nr2c2/Chd7/Rora/Abr/Psen1/Top2b/Dicer1/Rere/Ulk1/Ptpn11/Setd2/Szt2/Cdk5rap2/Ldb1/Bptf/Pgap1/Psen2/Nr4a2/Ssbp3/Twsg1/Mnat1/Synj1/Bag6/Ncoa6/Selenop/Kdm6b/Agtpbp1/Ncor2/Nipbl/Ski/Sdf4/Hook3/Scrib/Herc1/Atxn1/Tgfbr2/Abl1/Med1/Frs2/Nr4a3/Xrcc1/Itgb1/…
C5_CD8	GO:0051960	regulation of nervous system development	219	-1.61316	0.00271529	0.0169636	Tmem106b/Bcl11b/Nr3c1/Eif4g1/Thy1/Tgfb1/Zeb1/Inpp5f/Stk11/Cpne1/Chd7/Spen/Dlg1/Tnik/Farp1/Psen1/Prkch/Dicer1/Zswim8/Mycbp2/Gata3/Fbxw8/Clcf1/Ulk1/Prkca/Cdk5rap2/Clstn1/Ncoa1/Ptpn9/Ikbkb/Ube3a/Clasp2/Eif2ak3/Celsr1/Xylt1/Synj1/Tgif1/Xrcc4/Map4k4/Sorl1/Itm2c/Gdf11/Golga4/Mov10/Itga6/Sipa1l1/Ttc3/Nipbl/Ski/Hook3/Itsn2/Gpr183/Stat3/Il1b/Atxn1/Dvl2/Abl1/Itpr1/Ulk2/Sirt1/Med1/Syne1/Abi2/Jade2/Neu1/Tnfr…
C5_CD8	GO:0007399	nervous system development	456	-1.61462	0.000320675	0.00351544	Braf/Exoc4/Atg7/Mettl3/Tcf12/Hdac2/Fry/Bcr/Taok2/Fos/Shc1/Tmem106b/Bcl11b/Nr3c1/Mbnl1/Eif4g1/Runx2/Ccdc66/Thy1/Tgfb1/Aplp2/Pura/Btg2/Foxp1/Zeb1/Inpp5f/Slc4a7/B4galt5/Stk11/Cpne1/Smarcc1/Mboat7/Nr2c2/Chd7/Rora/Ablim1/Prdm1/Spen/Dlg1/Mef2d/Tnik/Abr/Farp1/Tpp1/Uhmk1/Psen1/Top2b/Prkch/Smad4/Dicer1/Zswim8/Mycbp2/Gata3/Fbxw8/Rere/Clcf1/Pex2/Ulk1/Ptpn11/Setd2/Szt2/Prkca/Cdk5rap2/Clstn1/Ldb1/Nfe2l1/Bptf/…
C5_CD8	GO:0043543	protein acylation	83	-1.61611	0.0126534	0.0497374	Gsk3b/Iws1/Msl1/Cdyl/Zfp451/Yeats2/Zmpste24/Kat6a/Zdhhc3/Atg7/Taf5l/Hdac2/Zdhhc8/Noc2l/Tgfb1/Brd4/Por/Ppm1b/Smad4/Gata3/Ogt/Ldb1/Ncoa1/Brpf1/Taok1/Zdhhc20/Bag6/Eid1/Kat6b/Cep295/Zdhhc5/Arid5a/Mrgbp/Kmt2a/Sirt1/Jade1/Jade2/Crebbp
C5_CD8	GO:0007610	behavior	130	-1.61769	0.00741383	0.0347974	Fbxl20/Crebrf/Htt/Ppp3cb/Strn/Zfx/Rmi1/Pcm1/Gls/Cln3/P2rx4/Cic/Ppt1/Id2/Dctn1/Arrdc3/Hif1a/Ncstn/Ncor1/Zmpste24/Btbd9/Zfhx2/Braf/Atg7/Hdac2/Abca7/Clcn3/Zdhhc8/Nr3c1/Eif4g1/Aplp2/Btg2/Foxp1/Ap1s2/Inpp5f/Adcy3/Phf21a/Kmt2b/Nr2c2/Chd7/Pum1/Psen1/Npc1/Axin1/Prkca/Ncoa1/Ddhd2/Psen2/Nr4a2/Celsr1/Ehmt2/Synj1/Selenop/Slc11a2/Agtpbp1/Pja2/Tanc1/Pias1/Dgat1/Stat3/Il1b/Kmt2a/Atxn1/Ar/Hdac4/Oxr1/Itpr3/Abi2/N…
C5_CD8	GO:2000145	regulation of cell motility	222	-1.61857	0.00264389	0.0166038	Gata3/Wdr44/Ccr7/Slk/Nisch/Macir/Mgat5/Prkca/Dock8/Osbpl8/Ldb1/Dock10/Ddx58/Map3k1/Spint2/Clasp2/Cd274/Zfp703/Arid2/Itgav/Ccl4/F2rl1/Map4k4/Stat5a/Camk2d/Sorl1/Cxcr3/Abi3/Itga6/Rcc2/Oxsr1/Abhd2/Nipbl/Ano6/Rreb1/Wnk1/Macf1/Gpr183/Rnf41/Stat3/Il1b/Tgfbr2/Nedd9/Ldlrad4/Hdac4/Abl1/Sirt1/Ssh2/Nr4a3/Stx4a/Egr1/Map3k3/Ctnna1/Lmna/Itgb1/Scai/Rbpj/Nrp1/Xcl1
C5_CD8	GO:0031400	negative regulation of protein modification process	191	-1.62237	0.00282181	0.0175509	Ncoa7/Fyn/Pwp1/Parp10/Cblb/Parp14/Nup62/Kdm5a/Klf4/Ctdsp1/Gsk3b/Ptpn22/Cdkn1b/Itch/Prkar2a/Cyld/Hmg20a/Cdyl/Ncor1/Zc3h12a/Pibf1/Zfp451/Ptpn1/Marchf7/Trim21/Pdpk1/Socs3/Atg7/Adar/Ptpn6/Hdac2/Cbl/Fry/U2af2/Ctdsp2/Ggnbp2/Noc2l/Eif4g1/Trip12/Thy1/Tgfb1/Sh2b3/Foxo1/Inpp5f/Smyd3/Jarid2/Rassf2/Ppp1r15a/Dlg1/Bcor/Samsn1/Psen1/Smad4/Ppp1r16b/Mgat5/Ogt/Prkca/Pde4d/Psen2/Ikbkb/Ubash3b/Ptpn13/Ivns1abp/F2rl1/…
C5_CD8	GO:0080134	regulation of response to stress	385	-1.62483	0.000428692	0.0043143	Pdpk1/Tap2/Braf/Rictor/Socs3/Atg7/Adar/Mettl3/Nlrc3/Bcr/Pde2a/Zc3hav1/Taok2/Nlrc5/Trip12/Thy1/Sh2b3/Pnpt1/Fam168a/Rnf146/Foxp1/Foxo1/Inpp5f/Polr3f/Rfwd3/Ifih1/Pias4/Slamf1/Rassf2/Myh9/Ppp1r15a/Rora/Atf6/Ralbp1/Eya3/Ppm1b/Parp9/Dlg1/Irgm1/Pum1/Tnik/Abr/Tmem259/Top2b/Dicer1/Ddx5/Gata3/Atf6b/Clcf1/Traf3/Ccr7/Axin1/Aim2/Tbk1/Fut8/Kpna6/Macir/Setd2/Szt2/Ogt/Prkca/Pml/Lsm14a/Erbin/Nfe2l1/Map3k4/Rftn1/D…
C5_CD8	GO:0007267	cell-cell signaling	265	-1.62493	0.00161474	0.0114232	Gls/Egln1/P2rx4/Calcoco1/Fyn/Klhl12/Notch1/Ssh1/Ppt1/Mdfic/Hilpda/Smarca4/Pink1/Jak2/Klf4/Sidt2/Hif1a/Gsk3b/Plcg1/Ncstn/Prkar2a/Cyld/Ndufaf2/Sqstm1/Tnks/Ctr9/Rnf19a/Raf1/Kif1b/Braf/Paf1/Exoc4/Atg7/Tmem64/Hdac2/Bcr/Clcn3/Nr3c1/Zranb1/Thy1/Rnf146/Foxo1/Bcl9l/Tbl1x/Siah2/Stk11/Pias4/Chd7/Fam53b/Dlg1/Tnik/Abr/Farp1/Pde3b/Psen1/Smad4/Gata3/Mllt3/Clcf1/Axin1/Lin7c/Ptpn11/Rptor/Gpr68/Prkca/Clstn1/Ldb1/U…
C5_CD8	GO:0046777	protein autophosphorylation	74	-1.63115	0.0124849	0.0496353	Stk10/Fyn/Pink1/Stk17b/Ppp2r5e/Jak2/Gsk3b/Prkd2/Iqgap1/Itk/Bcr/Clk2/Thy1/Mark3/Brd4/Stk11/Rassf2/Tnik/Mknk1/Uhmk1/Slk/Ulk1/Prkca/Taok1/Eif2ak3/Camk2d/Aak1/Oxsr1/Eif2ak2/Smg1/Wnk1/Dyrk1a/Abl1/Nlk/Ulk2/Map3k3
C5_CD8	GO:0032270	positive regulation of cellular protein metabolic process	434	-1.63317	0.000310405	0.00344058	Smyd3/Stk11/Pias4/Slamf1/Jarid2/Malt1/Rassf2/Myh9/Ppp1r15a/Arnt/Parp9/Dlg1/Camta1/Tnik/Tmem259/Mpv17l2/Kmt2e/Uhmk1/Psen1/Smad4/Mycbp2/Gata3/Fbxw8/Clcf1/Ccr7/Cd4/Axin1/Aim2/Rnf14/Slk/Ppp1r16b/Pik3ca/Ptpn11/Rptor/Hip1r/Notch2/Ogt/Prkca/Pxn/Pml/Akap9/Osbpl8/Map3k4/Nsd3/Madd/Psen2/Casp4/Map3k1/Peli1/Ube3a/Ccl3/Twsg1/Taok1/Eif2ak3/Mnat1/Rasa1/Arih1/Axin2/Bag6/Mbp/Rnf144a/Ccl4/Senp1/F2rl1/Ddx3x/Map4k4/…
C5_CD8	GO:0007417	central nervous system development	182	-1.63961	0.00291634	0.0178488	Aldh3a2/Arid1a/Ifngr1/Pcm1/Trappc9/Cxcr4/Arl13b/Fyn/Notch1/Cic/Ppt1/Il6st/Id2/Smarca4/Dctn1/Hif1a/Gsk3b/Usp9x/Ncstn/Numb/Llgl1/Ncor1/Ndst1/Exoc4/Atg7/Mettl3/Hdac2/Bcr/Bcl11b/Tgfb1/Aplp2/Btg2/Foxp1/Zeb1/Slc4a7/B4galt5/Mboat7/Nr2c2/Chd7/Rora/Abr/Tpp1/Psen1/Top2b/Dicer1/Mycbp2/Rere/Clcf1/Ulk1/Ptpn11/Setd2/Szt2/Prkca/Cdk5rap2/Ldb1/Nfe2l1/Bptf/Pgap1/Psen2/Nr4a2/Ssbp3/Cluap1/Twsg1/Mnat1/Celsr1/Synj1/Ba…
C5_CD8	GO:0022603	regulation of anatomical structure morphogenesis	236	-1.64257	0.00166557	0.0117482	Notch1/Clasp1/Emc10/Pink1/Stat2/Net1/Klf4/Hif1a/Ago2/Gsk3b/Plcg1/Numb/Lfng/Btbd7/Prkd2/Gna13/Zc3h12a/Zmym5/Zmpste24/Prex1/Sp1/Pdpk1/Braf/Hdac2/Bcr/Rhoq/Taok2/Shc1/Runx2/Zranb1/Thy1/Lims1/Tgfb1/Bcl9l/Nfatc2/Stk11/Myh9/Por/Dlg1/Btg1/Tnik/Abr/Bcor/Pde3b/Psen1/Strip1/Smad4/Dicer1/Zswim8/Mycbp2/Gata3/Mllt3/Fbxw8/Erap1/Ppp1r16b/Ulk1/Prkca/Pxn/Pml/Ddhd2/Zmym2/Ube3a/Ccl3/Clasp2/Celsr1/Tgif1/Mbp/Cd44/Cxcr…
C5_CD8	GO:0030334	regulation of cell migration	211	-1.64264	0.00192279	0.0131387	Gata3/Wdr44/Ccr7/Slk/Nisch/Macir/Mgat5/Prkca/Dock8/Osbpl8/Ldb1/Dock10/Ddx58/Map3k1/Clasp2/Cd274/Zfp703/Arid2/Itgav/Ccl4/F2rl1/Map4k4/Stat5a/Camk2d/Sorl1/Cxcr3/Abi3/Itga6/Rcc2/Oxsr1/Abhd2/Nipbl/Ano6/Rreb1/Wnk1/Macf1/Gpr183/Rnf41/Stat3/Il1b/Tgfbr2/Nedd9/Ldlrad4/Hdac4/Abl1/Sirt1/Ssh2/Nr4a3/Stx4a/Egr1/Map3k3/Lmna/Itgb1/Scai/Rbpj/Nrp1/Xcl1
C5_CD8	GO:0060326	cell chemotaxis	68	-1.64476	0.0126553	0.0497374	Lyst/Ccr7/Gbf1/Prkca/Pde4d/Ccl3/Vav3/Ccl4/F2rl1/Cxcr3/Oxsr1/Ano6/Wnk1/Gpr183/Il1b/Cxcr6/Tnfsf11/Cxcl2/Itga1/Nrp1/Jaml/Xcl1
C5_CD8	GO:0002250	adaptive immune response	149	-1.64593	0.00435079	0.0235694	Slamf1/Malt1/Rora/Prdm1/Sit1/Dlg1/Samsn1/Nfkbid/Lyst/Gata3/Il7r/Clcf1/Ccr7/Cd4/Erap1/Pdcd1lg2/Rftn1/Pag1/Cd274/Cd28/Inpp5d/Il18r1/Cd55/Xrcc4/Rc3h2/Parp3/Cd44/Sla2/Rab27a/Irf7/Arid5a/Smad7/Gpr183/Adcy7/Orai1/Stat3/Slamf6/Il6ra/Rnf8/Il1b/Rnf125/Dennd1b/Trp53bp1/Sirt1/Pdcd1/Il4ra/Rif1/Tnfaip3/Trat1/Tnfrsf1b/Xcl1
C5_CD8	GO:0050778	positive regulation of immune response	184	-1.64602	0.002581	0.0163799	Pdpk1/Tap2/Braf/Ptpn6/Itk/Zc3hav1/Nlrc5/Fyb/Thy1/Tgfb1/Bcl2a1d/Polr3f/Nfatc2/Ifih1/Stk11/Malt1/Parp9/Irgm1/Pum1/Psen1/Prkch/Nfkbid/Gata3/Clcf1/Traf3/Ccr7/Cd4/Aim2/Tbk1/Lsm14a/Erbin/Rftn1/Ddx58/Psen2/Peli1/Vav3/Cd274/Cd28/Il18r1/Bag6/Cd55/Plscr1/Plekha1/Rc3h2/F2rl1/Stat5a/Cd44/Pja2/Irf7/Trim30a/Sppl3/Arid5a/Otud4/Wnk1/Ifi208/Rnf31/Slamf6/Il6ra/Il1b/Dennd1b/Abl1/Trp53bp1/Sirt1/Med1/Nr4a3/Il4ra/Ddx6…
C5_CD8	GO:0010562	positive regulation of phosphorus metabolic process	266	-1.64881	0.00105805	0.00848294	Smyd3/Stk11/Slamf1/Malt1/Rassf2/Ppp1r15a/Parp9/Dlg1/Camta1/Tnik/Psen1/Smad4/Clcf1/Ccr7/Cd4/Axin1/Slk/Ppp1r16b/Pik3ca/Ptpn11/Rptor/Notch2/Ogt/Prkca/Pxn/Akap9/Osbpl8/Map3k4/Madd/Map3k1/Ccl3/Vav3/Twsg1/Taok1/Mnat1/Rasa1/Axin2/Ccl4/F2rl1/Ddx3x/Map4k4/Camk2d/Cd44/Pja2/Hsf1/Gpr55/Gdf11/Itga6/Map3k14/Fnip1/Iscu/Oxsr1/Sppl3/Eif2ak2/Gpr183/Stat3/Il6ra/Il1b/Tgfbr2/Dvl2/Ar/Nedd9/Abl1/Klhdc10/Sirt1/Frs2/Akap…
C5_CD8	GO:0045937	positive regulation of phosphate metabolic process	266	-1.64881	0.00105805	0.00848294	Smyd3/Stk11/Slamf1/Malt1/Rassf2/Ppp1r15a/Parp9/Dlg1/Camta1/Tnik/Psen1/Smad4/Clcf1/Ccr7/Cd4/Axin1/Slk/Ppp1r16b/Pik3ca/Ptpn11/Rptor/Notch2/Ogt/Prkca/Pxn/Akap9/Osbpl8/Map3k4/Madd/Map3k1/Ccl3/Vav3/Twsg1/Taok1/Mnat1/Rasa1/Axin2/Ccl4/F2rl1/Ddx3x/Map4k4/Camk2d/Cd44/Pja2/Hsf1/Gpr55/Gdf11/Itga6/Map3k14/Fnip1/Iscu/Oxsr1/Sppl3/Eif2ak2/Gpr183/Stat3/Il6ra/Il1b/Tgfbr2/Dvl2/Ar/Nedd9/Abl1/Klhdc10/Sirt1/Frs2/Akap…
C5_CD8	GO:0071396	cellular response to lipid	132	-1.64979	0.00513323	0.0267246	Smarca4/Upf1/Jak2/Zfp36/Ptpn22/Ptges3/Ncor1/Cd6/Ctr9/Padi2/Zc3h12a/Gramd1b/Gramd1a/Paf1/Bcr/Nrip1/Pde2a/Nr3c1/Cd84/Tgfb1/Foxp1/Adcy3/Smyd3/Malt1/Rora/Ddx17/Prdm1/Npc1/Cnot1/Ddx5/Rnf14/Cnot2/Ogt/Prkca/Nfe2l1/Pde4d/Pdcd1lg2/Ube3a/Cd274/Zfp703/Plscr1/Ncor2/Hsf1/Sbno2/Abhd2/Uri1/Tesc/Arid5a/Zfp36l1/Kdm3a/Ubr5/Il1b/Ar/Abl1/Sirt1/Med1/Ahr/Fbxo32/Gch1/Litaf/Tnfaip3/Klf9/Tnfrsf1b/Cxcl2/Kmt2d
C5_CD8	GO:0006952	defense response	343	-1.65146	0.000434799	0.00434483	Jak3/Trim21/Pdpk1/Tap2/Rictor/Socs3/Atg7/Adar/Ptpn6/Mettl3/Nlrc3/Bcr/Pde2a/Zc3hav1/Shc1/Nlrc5/Eif4g1/Cd84/Tgfb1/Oas3/Parp4/Polr3f/Irak4/Ifih1/Slamf1/Malt1/Myo18a/Rora/Ddx17/Prdm1/Ppm1b/Parp9/Irgm1/Pum1/Abr/Psen1/Nfkbid/Dicer1/Lyst/Rab12/Vps26b/Gata3/Clcf1/Traf3/Ccr7/Bst2/Cd4/Aim2/Tbk1/Kpna6/Macir/Ccdc88b/Notch2/Setd2/Prkca/Pml/Lsm14a/Erbin/Nfe2l1/Ankhd1/Rel/Rftn1/Ddx58/Casp4/Peli1/Ccl3/Cd28/Il18r…
C5_CD8	GO:0002703	regulation of leukocyte mediated immunity	69	-1.65638	0.0111925	0.0460193	Jak3/Pdpk1/Tap2/Ptpn6/Bcr/Cd84/Tgfb1/Slamf1/Malt1/Abr/Gata3/Il7r/Clcf1/Ddx58/Cd28/Il18r1/Cd55/Parp3/F2rl1/Stat5a/Arid5a/Smad7/Slamf6/Il1b/Trp53bp1/Il4ra/Rif1/Stx4a/Tnfrsf1b/Xcl1
C5_CD8	GO:0006475	internal protein amino acid acetylation	61	-1.65723	0.012633	0.0497374	Iws1/Msl1/Zfp451/Yeats2/Zmpste24/Kat6a/Atg7/Taf5l/Noc2l/Tgfb1/Brd4/Por/Smad4/Gata3/Ogt/Ldb1/Ncoa1/Brpf1/Bag6/Eid1/Kat6b/Arid5a/Mrgbp/Kmt2a/Sirt1/Jade1/Jade2/Crebbp
C5_CD8	GO:2001252	positive regulation of chromosome organization	82	-1.658	0.00897568	0.0398655	Tnks/Ncor1/Acd/Prkd2/Ctr9/Paf1/Smc5/Cct6a/Tgfb1/Jarid2/Kmt2e/Dkc1/Smad4/Gata3/Slk/Setdb1/Ogt/Cdt1/Pml/Map3k4/Nsd3/Numa1/Pot1a/Sart3/Nipbl/Arid5a/Kmt2a/Hmbox1/Sirt1/Map2k7/Nek7/Rif1/Slx1b/Phf1/Asxl2/Lmna
C5_CD8	GO:0006874	cellular calcium ion homeostasis	102	-1.65819	0.00709241	0.0336472	Ccr7/Cd4/Prkca/Pml/Clstn1/Pde4d/1600014C10Rik/P2ry10/Psen2/Ccl3/Ubash3b/Thada/Itgav/F2rl1/Camk2d/Cxcr3/Pdzd8/Gpr55/Sppl3/Il1b/Cxcr6/Itpr2/Abl1/Itpr1/Itpr3/Pde6a/Inpp4b/Cxcl2/Atp2b4/Xcl1
C5_CD8	GO:0070372	regulation of ERK1 and ERK2 cascade	72	-1.65903	0.0104203	0.0439714	Braf/Ptpn6/Abca7/Shc1/Tgfb1/Slamf1/Dlg1/Smad4/Clcf1/Cd4/Ptpn11/Notch2/Prkca/Ccl3/Ccl4/F2rl1/Camk2d/Cd44/Gpr55/Gpr183/Il1b/Camk2n1/Abl1/Frs2/Map2k7/Tnfsf11/Dusp4/Nrp1/Xcl1
C5_CD8	GO:0043207	response to external biotic stimulus	233	-1.66024	0.00139999	0.0103293	Malt1/Chd7/Ddx17/Prdm1/Ppm1b/Parp9/Irgm1/Pum1/Abr/Junb/St13/Dicer1/Lyst/Traf3/Ccr7/Bst2/Cd4/Aim2/Gbf1/Tbk1/Kpna6/Ccdc88b/Notch2/Setd2/Ogt/Prkca/Pml/Lsm14a/Erbin/Pde4d/Pdcd1lg2/Ddx58/Peli1/Cd274/Xpr1/Abcf3/Rnf216/Plscr1/Itgav/Ivns1abp/F2rl1/Ddx3x/Hsf1/Sbno2/Map3k14/Ppm1d/Isg15/Irf7/Tmf1/Trim30a/Uri1/Arid5a/Eif2ak2/Rrp1b/Tmem229b/Rtp4/Il1b/Trim56/Wasl/Abl1/Tab2/Il4ra/Ddx60/Trim34a/Gch1/Litaf/Tnfaip…
C5_CD8	GO:0051707	response to other organism	233	-1.66024	0.00139999	0.0103293	Malt1/Chd7/Ddx17/Prdm1/Ppm1b/Parp9/Irgm1/Pum1/Abr/Junb/St13/Dicer1/Lyst/Traf3/Ccr7/Bst2/Cd4/Aim2/Gbf1/Tbk1/Kpna6/Ccdc88b/Notch2/Setd2/Ogt/Prkca/Pml/Lsm14a/Erbin/Pde4d/Pdcd1lg2/Ddx58/Peli1/Cd274/Xpr1/Abcf3/Rnf216/Plscr1/Itgav/Ivns1abp/F2rl1/Ddx3x/Hsf1/Sbno2/Map3k14/Ppm1d/Isg15/Irf7/Tmf1/Trim30a/Uri1/Arid5a/Eif2ak2/Rrp1b/Tmem229b/Rtp4/Il1b/Trim56/Wasl/Abl1/Tab2/Il4ra/Ddx60/Trim34a/Gch1/Litaf/Tnfaip…
C5_CD8	GO:0050663	cytokine secretion	65	-1.66394	0.011388	0.0466629	Cd84/Foxp1/Frmd8/Ifih1/Slamf1/Gata3/Ccr7/Aim2/Notch2/Pml/Ddx58/Casp4/Ccl3/Cd274/Mbp/Itgav/F2rl1/Isg15/Arid5a/Ubr5/Il1b/Abl1/Tnfrsf9/Il4ra/Tnfaip3/Tnfrsf1b/Socs1/Rbpj
C5_CD8	GO:0044843	cell cycle G1/S phase transition	67	-1.66448	0.0110441	0.0460193	Id2/Klf4/Ctdsp1/Cdkn1b/Hinfp/Zc3h12d/Plk3/Bach1/Paf1/Ptpn6/Ctdsp2/Eif4g1/Brd4/Rfwd3/Npat/Rbl2/Kmt2e/Nfatc1/Rptor/Phf8/Pml/Zfp655/Mnat1/Ddx3x/Camk2d/Lats2/Pias1/Gpr132/Cacul1/Jade1/Mepce/Usp37/Atp2b4/Itgb1/Crebbp
C5_CD8	GO:0060537	muscle tissue development	104	-1.66465	0.00641852	0.0311884	Atg7/Hdac2/Fos/Nr3c1/Mbnl1/Tgfb1/Btg2/Foxp1/Nebl/Bcl9l/Jarid2/Chd7/Ddx17/Dlg1/Maml1/Mef2d/Smad4/Dicer1/Ddx5/Arid2/Kdm6b/Camk2d/Ski/Smad7/Sik1/Heg1/Tgfbr2/Hdac4/Sirt1/Med1/Frs2/Hivep3/Tiparp/Ahr/Egr1/Skil/Rgs2/Lmna/Itgb1/Rbpj
C5_CD8	GO:0042327	positive regulation of phosphorylation	248	-1.66937	0.00110736	0.00870423	Cxcr4/Mmd/Stk10/Fyn/Stap1/Zbtb20/Notch1/Parp14/Emc10/Il6st/Mdfic/Pink1/Jak2/Gsk3b/Ptpn22/Cdkn1b/Araf/Tnfrsf18/Ptges3/Sqstm1/Cd6/Prkd2/Ndst1/Zc3h12a/Pibf1/Pik3cg/Ptpn1/Raf1/Iqgap1/Pdpk1/Braf/Rictor/Hdac2/Abca7/Taok2/Shc1/Map3k2/Eif4g1/Cd84/Tgfb1/Smyd3/Stk11/Slamf1/Malt1/Rassf2/Ppp1r15a/Parp9/Dlg1/Tnik/Psen1/Smad4/Clcf1/Ccr7/Cd4/Axin1/Slk/Pik3ca/Ptpn11/Rptor/Notch2/Ogt/Prkca/Pxn/Akap9/Osbpl8/Map3k4…
C5_CD8	GO:0097191	extrinsic apoptotic signaling pathway	80	-1.66959	0.008346	0.0381511	Pml/Trps1/Madd/Psen2/Itgav/Ddx3x/Zfp110/Sgms1/Itm2c/Itga6/Birc6/Rnf41/Il1b/Ar/Phip/Stx4a/Gclc/Tnfaip3/Tnfrsf1b/Skil/Ctnna1/Lmna/Nrp1
C5_CD8	GO:0000904	cell morphogenesis involved in differentiation	156	-1.67279	0.00302735	0.0182039	Prex1/Kidins220/Braf/Atg7/Ptpn6/Taok2/Tmem106b/Bcl11b/Thy1/Lims1/Foxp1/B4galt5/Stk11/Myh9/Ablim1/Tnik/Farp1/Psen1/Top2b/Smad4/Zswim8/Mycbp2/Gata3/Fbxw8/Rere/Ulk1/Ptpn11/Szt2/Prkca/Pxn/Dock10/Map3k1/Nr4a2/Spint2/Ube3a/Clasp2/Itgav/Slc11a2/Lats2/Golga4/Sipa1l1/Rcc2/Ttc3/Rreb1/Scrib/Stxbp5/Wasl/Heg1/Ar/Nedd9/Emb/Abl1/Ulk2/Syne1/Abi2/Nr4a3/Skil/Itgb1/Nrp1/St6gal1
C5_CD8	GO:0006928	movement of cell or subcellular component	419	-1.67451	0.000162008	0.00207272	Psen1/Top2b/Smad4/Zswim8/Mycbp2/Lyst/Gata3/Dync1h1/Rere/Wdr44/Ccr7/Pex2/Gbf1/Fut8/Ofd1/Slk/Nisch/Pik3ca/Ulk1/Ptpn11/Macir/Setd2/Mgat5/Ift46/Prkca/Pxn/Dock8/Pml/Osbpl8/Ldb1/Pde4d/Dock10/Anks1/Ddx58/Madd/Map3k1/Nr4a2/Spint2/Ccl3/Vav3/Cluap1/Clasp2/Cd274/Celsr1/Fyco1/Kif3b/Zfp703/Arid2/Sh2b1/Itgav/Ccl4/F2rl1/Map4k4/Stat5a/Camk2d/Cd44/Sorl1/Cxcr3/Abi3/Itga6/Rcc2/Ppp1r9b/Tmf1/Oxsr1/Abhd2/Nipbl/Ano6/Rr…
C5_CD8	GO:0043408	regulation of MAPK cascade	173	-1.67575	0.0023742	0.0152689	Notch1/Nup62/Emc10/Mdfic/Jak2/Klf4/Gsk3b/Ptpn22/Itch/Cyld/Ncor1/Prkd2/Ndst1/Zc3h12a/Pik3cg/Ptpn1/Raf1/Iqgap1/Braf/Ptpn6/Abca7/Taok2/Shc1/Cd84/Tgfb1/Sh2b3/Foxo1/Slamf1/Rassf2/Dlg1/Tnik/Psen1/Smad4/Clcf1/Ccr7/Cd4/Axin1/Ptpn11/Notch2/Prkca/Pxn/Map3k4/Madd/Map3k1/Ccl3/Taok1/Ccl4/F2rl1/Zfp110/Map4k4/Camk2d/Cd44/Sorl1/Pja2/Gpr55/Gdf11/Eif2ak2/Dusp5/Ash1l/Gpr183/Rnf41/Il6ra/Il1b/Camk2n1/Dvl2/Ar/Abl1/Klh…
C5_CD8	GO:0032101	regulation of response to external stimulus	175	-1.67668	0.00226039	0.0146942	Jak2/Klf4/Zfp36/Ptpn22/Cdkn1b/Itch/Cyld/Dapk2/Cd6/Prkd2/Padi2/Zc3h12a/Pik3cg/Zmpste24/Braf/Rictor/Socs3/Nlrc3/Bcr/Pde2a/Zc3hav1/Cd84/Tgfb1/Sh2b3/Inpp5f/Slamf1/Rora/Prdm1/Ppm1b/Parp9/Pum1/Abr/Dicer1/Zswim8/Mycbp2/Gata3/Clcf1/Traf3/Ccr7/Aim2/Tbk1/Kpna6/Macir/Prkca/Pml/Nfe2l1/Ddx58/Ccl3/Clasp2/Cd28/Ubash3b/Xylt1/Rnf216/Cd55/Ccl4/F2rl1/Stat5a/Cd44/Cxcr3/Bap1/Sbno2/Oxsr1/Ano6/Wnk1/Ash1l/Gpr183/Adcy7/I…
C5_CD8	GO:0051347	positive regulation of transferase activity	156	-1.67803	0.00288588	0.0177074	Stk11/Malt1/Rassf2/Dlg1/Tnik/Dkc1/Psen1/Ccr7/Cd4/Axin1/Slk/Ptpn11/Rptor/Pxn/Osbpl8/Map3k4/Madd/Map3k1/Vav3/Serinc1/Taok1/Mnat1/Axin2/Ddx3x/Map4k4/Cd44/Sorl1/Pot1a/Map3k14/Oxsr1/Eif2ak2/Il6ra/Il1b/Hmbox1/Tgfbr2/Dvl2/Nedd9/Abl1/Sirt1/Frs2/Map2k7/Cacul1/Tab2/Nek7/Tnfsf11/Egr1/Map3k3/Itga1/Socs1/Atp2b4
C5_CD8	GO:0040012	regulation of locomotion	240	-1.67912	0.00108585	0.00860266	Zswim8/Mycbp2/Gata3/Wdr44/Ccr7/Slk/Nisch/Macir/Mgat5/Prkca/Dock8/Pml/Osbpl8/Ldb1/Dock10/Ddx58/Map3k1/Spint2/Clasp2/Cd274/Zfp703/Arid2/Itgav/Ccl4/F2rl1/Map4k4/Stat5a/Camk2d/Sorl1/Cxcr3/Abi3/Itga6/Rcc2/Oxsr1/Vps37b/Abhd2/Nipbl/Ano6/Rreb1/Wnk1/Macf1/Gpr183/Rnf41/Stat3/Il1b/Trim56/Tgfbr2/Nedd9/Ldlrad4/Hdac4/Abl1/Sirt1/Ssh2/Nr4a3/Stx4a/Egr1/Map3k3/Ctnna1/Lmna/Itgb1/Scai/Rbpj/Nrp1/St6gal1/Xcl1
C5_CD8	GO:0009725	response to hormone	182	-1.6801	0.00180535	0.012514	Sp1/Scap/Pdpk1/Braf/Socs3/Rhoq/Nrip1/Shc1/Nr3c1/Ggh/Tgfb1/Foxo1/Tbl1x/Smyd3/Paqr7/Smarcc1/Ddx17/Por/Junb/Pde3b/Npc1/Cnot1/Ddx5/Ccr7/Rnf14/Ptpn11/Cnot2/Ogt/Prkca/Pxn/Osbpl8/Ncoa1/Nr4a2/Ikbkb/Ube3a/Prdm2/Zfp703/Stat5a/Sorl1/Lats2/Sla2/Ncor2/Hsf1/Abhd2/Uri1/Zfp36l1/Kdm3a/Stat3/Ubr5/Il1b/Ar/Scly/Sirt1/Med1/Phip/Nr4a3/Fbxo32/Acsbg1/Gclc/Egr1/Klf9/Kmt2d/Car2/Socs1/Rgs10/Atp2b4/Fosl2/Tbc1d4
C5_CD8	GO:0043405	regulation of MAP kinase activity	75	-1.68236	0.00810194	0.037332	Pik3r5/Dvl3/Traf7/Trib2/Smpd1/Nup62/Mdfic/Jak2/Gsk3b/Ptpn22/Pik3cg/Ptpn1/Raf1/Iqgap1/Ptpn6/Taok2/Shc1/Tgfb1/Sh2b3/Tnik/Psen1/Ccr7/Axin1/Ptpn11/Prkca/Pxn/Map3k4/Madd/Map3k1/Taok1/Sorl1/Eif2ak2/Dusp5/Il1b/Dvl2/Frs2/Map2k7/Dusp7/Tnfsf11/Dusp4/Itga1/Rgs2
C5_CD8	GO:0001934	positive regulation of protein phosphorylation	235	-1.68244	0.00108802	0.00860266	Smyd3/Stk11/Slamf1/Malt1/Rassf2/Ppp1r15a/Parp9/Dlg1/Tnik/Psen1/Smad4/Clcf1/Ccr7/Cd4/Axin1/Slk/Pik3ca/Ptpn11/Rptor/Notch2/Ogt/Prkca/Pxn/Akap9/Osbpl8/Map3k4/Madd/Map3k1/Ccl3/Twsg1/Taok1/Mnat1/Rasa1/Axin2/Ccl4/F2rl1/Ddx3x/Map4k4/Camk2d/Cd44/Pja2/Hsf1/Gpr55/Gdf11/Map3k14/Fnip1/Oxsr1/Eif2ak2/Gpr183/Il6ra/Il1b/Tgfbr2/Dvl2/Ar/Nedd9/Abl1/Klhdc10/Sirt1/Frs2/Akap11/Map2k7/Cacul1/Tab2/Phip/Tnfsf11/Egr1/Rell…
C5_CD8	GO:0009101	glycoprotein biosynthetic process	67	-1.68396	0.00921373	0.0401475	Trip11/Gxylt1/Pofut2/Ube2j1/Entpd5/Rpn1/St3gal1/St8sia4/Gfpt1/Ago2/Ncstn/Lfng/Ndst1/Jak3/Ugdh/Cant1/Abca7/Galnt1/Mfng/Hs3st3b1/Tet2/B4galt5/Psen1/Npc1/Ccr7/Tusc3/Fut8/Mgat5/Ogt/Dpy19l3/Tet3/Xylt1/Fut11/Itm2c/Ext2/Extl3/St6galnac4/Arfgef1/Soat1/St6gal1
C5_CD8	GO:0008284	positive regulation of cell proliferation	226	-1.68525	0.00101443	0.00824316	Dkc1/Prkch/Smad4/Il7r/Clcf1/Ccr7/Cd4/Ppp1r16b/Pik3ca/Rptor/Ccdc88b/Notch2/Prkca/Pml/Pdcd1lg2/Kdm5b/Ash2l/Ikbkb/Peli1/Ssbp3/Vav3/Cd274/Cd28/Mnat1/Rasa1/Zfp703/Tgif1/Xrcc4/Itgav/Stat5a/Camk2d/Cxcr3/Hsf1/Malat1/Birc6/Rasal3/Rreb1/Gpr183/Fbrs/Stat3/Il6ra/Il1b/Atxn1/Tgfbr2/Ar/Rprd1b/Hdac4/Abl1/Itpr1/Sirt1/Med1/Frs2/Syne1/Cacul1/Phip/Nr4a3/Stx4a/Tnfaip3/Egr1/Map3k3/Kmt2d/Itgb1/Rbpj/St6gal1/Fosl2/Jaml/X…
C5_CD8	GO:0050920	regulation of chemotaxis	48	-1.6853	0.0127769	0.0499032	Zswim8/Mycbp2/Ccr7/Prkca/Ccl4/F2rl1/Cxcr3/Oxsr1/Ano6/Wnk1/Gpr183/Il1b/Stx4a/Nrp1/St6gal1/Xcl1
C5_CD8	GO:0060284	regulation of cell development	234	-1.68759	0.000927868	0.0076693	Prex1/Kidins220/Iqgap1/Ddx6/Braf/Atg7/Tcf12/Hdac2/Tmem106b/Bcl11b/Nr3c1/Eif4g1/Thy1/Lims1/Tgfb1/Foxp1/Zeb1/Inpp5f/Stk11/Cpne1/Chd7/Spen/Tnik/Psen1/Prkch/Smad4/Dicer1/Zswim8/Mycbp2/Gata3/Fbxw8/Clcf1/Ulk1/Notch2/Gpr68/Cdk5rap2/Ncoa1/Ptpn9/Ikbkb/Ube3a/Clasp2/Xylt1/Axin2/Synj1/Tgif1/Xrcc4/Map4k4/Sorl1/Itm2c/Gdf11/Golga4/Mov10/Itga6/Sipa1l1/Rcc2/Ttc3/Nipbl/Rreb1/Ski/Hook3/Itsn2/Gpr183/Rfx3/Stat3/Il1b/…
C5_CD8	GO:0045444	fat cell differentiation	65	-1.69074	0.00913526	0.0400517	Id2/Klf4/Zfp36/Gsk3b/Osbpl11/Zc3h12a/Tmem64/Fto/Tgfb1/Foxo1/Ap1s2/Tbl1x/Rora/Gata3/Noc3l/Axin1/Osbpl8/Nr4a2/Eif2ak3/Ncor2/Itga6/Nipbl/Pias1/Sdf4/Zfp36l1/Arid5b/4932438A13Rik/Sirt1/Med1/Nr4a3/Asxl2/Rgs2/Socs1
C5_CD8	GO:0018394	peptidyl-lysine acetylation	63	-1.69084	0.0094391	0.0407603	Iws1/Msl1/Zfp451/Yeats2/Zmpste24/Kat6a/Atg7/Taf5l/Hdac2/Noc2l/Tgfb1/Brd4/Por/Smad4/Gata3/Ogt/Ldb1/Ncoa1/Brpf1/Bag6/Eid1/Kat6b/Arid5a/Mrgbp/Kmt2a/Sirt1/Jade1/Jade2/Crebbp
C5_CD8	GO:0035690	cellular response to drug	91	-1.69101	0.00562846	0.028441	Ndor1/Ehmt2/Zfp277/Plekha1/Ccl4/Kdm6b/Hsf1/Ppp1r9b/Adcy7/Il1b/Kmt2a/Itpr2/Abl1/Sirt1/Ahr/Nr4a3/Fbxo32/Tnfaip3/Egr1/Klf9/Ctnna1/Rgs10/Atp2b4
C5_CD8	GO:0050776	regulation of immune response	226	-1.69321	0.000960329	0.00791042	Jak3/Btla/Pdpk1/Tap2/Braf/Adar/Ptpn6/Mettl3/Nlrc3/Itk/Bcr/Zc3hav1/Nlrc5/Fyb/Cd84/Thy1/Tgfb1/Bcl2a1d/Polr3f/Nfatc2/Ifih1/Stk11/Slamf1/Malt1/Parp9/Irgm1/Pum1/Abr/Samsn1/Psen1/Prkch/Nfkbid/Gata3/Il7r/Clcf1/Traf3/Ccr7/Cd4/Aim2/Tbk1/Lsm14a/Erbin/Rftn1/Ddx58/Psen2/Peli1/Vav3/Cd274/Cd28/Inpp5d/Il18r1/Bag6/Cd55/Plscr1/Plekha1/Rc3h2/Parp3/F2rl1/Stat5a/Cd44/Pja2/Irf7/Trim30a/Sppl3/Arid5a/Otud4/Wnk1/Smad7/A…
C5_CD8	GO:0043085	positive regulation of catalytic activity	320	-1.6953	0.000193696	0.00237699	Malt1/Rassf2/Ppp1r15a/Ralbp1/Por/Dlg1/Btg1/Tnik/Abr/Dkc1/Psen1/Ccr7/Cd4/Axin1/Aim2/Slk/Ptpn11/Rptor/Hip1r/Pxn/Dock8/Pml/Tbck/Osbpl8/Map3k4/Dock10/Madd/Psen2/Casp4/Map3k1/Nr4a2/Ccl3/Vav3/Serinc1/Taok1/Eif2ak3/Mnat1/Rasa1/Axin2/Rapgef6/Plscr1/Mbp/Xrcc4/Ccl4/Senp1/F2rl1/Ddx3x/Map4k4/Cd44/Sorl1/Slc11a2/Hsf1/Gpr55/Pot1a/Itga6/Map3k14/Sipa1l1/Rcc2/Iscu/Oxsr1/Rgs16/Eif2ak2/Scrib/Orai1/Stat3/Il6ra/Il1b/H…
C5_CD8	GO:0055074	calcium ion homeostasis	104	-1.69642	0.00477313	0.0253436	Ccr7/Cd4/Prkca/Pml/Clstn1/Pde4d/1600014C10Rik/P2ry10/Psen2/Ccl3/Ubash3b/Thada/Itgav/F2rl1/Camk2d/Cxcr3/Pdzd8/Gpr55/Sppl3/Il1b/Cxcr6/Itpr2/Abl1/Itpr1/Itpr3/Pde6a/Tnfsf11/Inpp4b/Cxcl2/Atp2b4/Xcl1
C5_CD8	GO:0042325	regulation of phosphorylation	401	-1.69726	0.000137782	0.00182815	Trib2/Cln3/Smpd1/Cxcr4/Mmd/Stk10/Fyn/Stap1/Lbh/Pwp1/Zbtb20/Cblb/Notch1/Parp14/Nup62/Emc10/Il6st/Mdfic/Pink1/Stat2/Ppp2r5e/Jak2/Klf4/Ctdsp1/Hif1a/Gsk3b/Ptpn22/Cdkn1b/Araf/Uvrag/Itch/Tnfrsf18/Prkar2a/Ptges3/Cyld/Sqstm1/Ccng2/Ncor1/Ppil4/Cd6/Prkd2/Ndst1/Zc3h12a/Pibf1/Pik3cg/Ptpn1/Raf1/Iqgap1/Ccni/Pdpk1/Braf/Rictor/Socs3/Adar/Ptpn6/Hdac2/Cbl/Abca7/Pde2a/Taok2/Ctdsp2/Shc1/Nlrc5/Map3k2/Ggnbp2/Eif4g1/Cd…
C5_CD8	GO:0051480	regulation of cytosolic calcium ion concentration	73	-1.69796	0.00726396	0.0342583	Cln3/P2rx4/Cxcr4/Fyn/Il6st/Jak2/Plcg1/Gna13/Pik3cg/Jak3/Pdpk1/Ptpn6/Tmem64/Thy1/Tgfb1/Chd7/Ccr7/Cd4/Pml/Pde4d/P2ry10/Ccl3/Ubash3b/Itgav/F2rl1/Camk2d/Cxcr3/Gpr55/Sppl3/Il1b/Cxcr6/Itpr2/Abl1/Itpr1/Itpr3/Pde6a/Cxcl2/Atp2b4/Xcl1
C5_CD8	GO:0042592	homeostatic process	471	-1.70133	3.6817e-05	0.000672462	Tpp1/Kmt2e/Pde3b/Dkc1/Psen1/Npc1/Pknox1/Smad4/Poc1b/Lyst/Gata3/Il7r/Hectd4/Dync1h1/Ccr7/Cd4/Pex2/Axin1/Pik3ca/Ptpn11/Prdx6/Gpr68/Ogt/Prkca/Pml/Clstn1/Ldb1/Nfe2l1/Map3k4/Arid4a/Pde4d/1600014C10Rik/Qsox1/Dock10/P2ry10/Psen2/Ikbkb/Ccl3/Inpp5d/Taok1/Ubash3b/Smg6/Il18r1/Xpr1/Thada/Dmxl1/Arid2/Xrcc4/Itgav/Rc3h2/Ehmt1/Parp3/Senp1/F2rl1/Kdm6b/Map4k4/Stat5a/Camk2d/Cd44/Slc11a2/Cxcr3/Bap1/Pdzd8/Sp3/Ncor2/H…
C5_CD8	GO:0043410	positive regulation of MAPK cascade	123	-1.70209	0.00330958	0.019228	Prkd2/Ndst1/Zc3h12a/Pik3cg/Ptpn1/Raf1/Iqgap1/Braf/Abca7/Taok2/Shc1/Cd84/Tgfb1/Slamf1/Rassf2/Tnik/Psen1/Ccr7/Cd4/Axin1/Ptpn11/Notch2/Prkca/Pxn/Map3k4/Madd/Map3k1/Ccl3/Taok1/Ccl4/F2rl1/Map4k4/Camk2d/Cd44/Pja2/Gpr55/Eif2ak2/Gpr183/Il6ra/Il1b/Dvl2/Ar/Abl1/Klhdc10/Frs2/Map2k7/Tnfsf11/Rell1/Map3k3/Itga1/Nrp1/Xcl1
C5_CD8	GO:0018393	internal peptidyl-lysine acetylation	60	-1.70242	0.00920724	0.0401475	Iws1/Msl1/Zfp451/Yeats2/Zmpste24/Kat6a/Atg7/Taf5l/Noc2l/Tgfb1/Brd4/Por/Smad4/Gata3/Ogt/Ldb1/Ncoa1/Brpf1/Bag6/Eid1/Kat6b/Arid5a/Mrgbp/Kmt2a/Sirt1/Jade1/Jade2/Crebbp
C5_CD8	GO:0007264	small GTPase mediated signal transduction	136	-1.70893	0.00243242	0.0155343	Dennd4b/Cbl/Bcr/Rhoq/Ralgapa1/Rab28/Sh3bp1/Dennd1a/Sos2/Plekhg2/Ralbp1/Rasa2/Abr/Farp1/Rab12/Nisch/Ulk1/Notch2/Setdb1/Ogt/Dock8/Arhgap31/Dock10/Madd/P2ry10/Vav3/Celsr1/Brap/Rab2b/Usp8/F2rl1/Map4k4/Camk2d/Fgd3/Gpr55/Rab27a/Sipa1l1/Kctd10/Rasal3/Ralgds/Itsn2/Itpkb/Heg1/Abl1/Arhgap25/Ralgapb/Abi2/Arfgef1/Rab33b/Itgb1/Scai/Nrp1
C5_CD8	GO:0034341	response to interferon-gamma	47	-1.71152	0.0107296	0.0451179	Myo18a/Parp9/Irgm1/Rab12/Vps26b/Bst2/Ccl3/Syncrip/Ccl4/Kif16b/Med1/Gch1/Stx4a/Capg/Socs1/Xcl1/Ifitm1
C5_CD8	GO:0030595	leukocyte chemotaxis	54	-1.71257	0.00946387	0.0407941	Lyst/Ccr7/Gbf1/Prkca/Pde4d/Ccl3/Vav3/Ccl4/F2rl1/Cxcr3/Oxsr1/Ano6/Wnk1/Gpr183/Il1b/Tnfsf11/Cxcl2/Itga1/Jaml/Xcl1
C5_CD8	GO:0051247	positive regulation of protein metabolic process	478	-1.71448	2.45041e-05	0.000645107	Smyd3/Stk11/Pias4/Slamf1/Jarid2/Malt1/Rassf2/Myh9/Ppp1r15a/Arnt/Parp9/Dlg1/Camta1/Tnik/Tmem259/Mpv17l2/Kmt2e/Uhmk1/Psen1/Smad4/Mycbp2/Gata3/Fbxw8/Clcf1/Ccr7/Cd4/Gga1/Axin1/Aim2/Rnf14/Tbk1/Slk/Ppp1r16b/Pik3ca/Ptpn11/Rptor/Hip1r/Notch2/Ogt/Prkca/Pxn/Pml/Akap9/Osbpl8/Ldb1/Map3k4/Nsd3/Rel/Madd/Psen2/Casp4/Map3k1/Peli1/Ube3a/Ccl3/Twsg1/Cd28/Taok1/Eif2ak3/Mnat1/Rasa1/Arih1/Axin2/Bag6/Mbp/Rnf144a/Ccl4/S…
C5_CD8	GO:0006954	inflammatory response	147	-1.71679	0.00199331	0.0134834	Abr/Psen1/Nfkbid/Dicer1/Gata3/Clcf1/Ccr7/Aim2/Kpna6/Macir/Notch2/Prkca/Nfe2l1/Rel/Casp4/Ccl3/Cd28/Il18r1/Cd55/Plscr1/Itgav/Ccl4/F2rl1/Kdm6b/Stat5a/Cd44/Sgms1/Cxcr3/Pja2/Bap1/Sbno2/Ano6/Ash1l/Adcy7/Stat3/Il1b/Cxcr6/Il4ra/Tnfaip3/Tnfsf11/Tnfrsf1b/Cxcl2/Rbpj/Nt5e/Xcl1/Ier3
C5_CD8	GO:0000082	G1/S transition of mitotic cell cycle	63	-1.71721	0.0076508	0.0356632	Id2/Klf4/Ctdsp1/Cdkn1b/Hinfp/Zc3h12d/Plk3/Bach1/Ptpn6/Ctdsp2/Eif4g1/Brd4/Rfwd3/Npat/Rbl2/Kmt2e/Nfatc1/Rptor/Phf8/Pml/Zfp655/Mnat1/Ddx3x/Camk2d/Lats2/Pias1/Gpr132/Cacul1/Jade1/Mepce/Usp37/Itgb1/Crebbp
C5_CD8	GO:0032990	cell part morphogenesis	140	-1.71925	0.00213703	0.0141212	Kidins220/Iqgap1/Braf/Atg7/Taok2/Tmem106b/Bcl11b/Thy1/Pnpt1/Foxp1/B4galt5/Stk11/Cpne1/Ablim1/Snx2/Tnik/Farp1/Psen1/Top2b/Smad4/Dicer1/Zswim8/Mycbp2/Gata3/Fbxw8/Rere/Ulk1/Ptpn11/Szt2/Prkca/Dock10/Nr4a2/Ube3a/Clasp2/Map4k4/Cd44/Slc11a2/Golga4/Mov10/Sipa1l1/Pacsin2/Rreb1/Itsn2/Stxbp5/Wasl/Emb/Abl1/Ulk2/Syne1/Abi2/Jade2/Nr4a3/Skil/Itga1/Itgb1/Nrp1
C5_CD8	GO:0002460	adaptive immune response based on somatic recombination of immune receptors built from immunoglobulin superfamily domains	97	-1.72264	0.00392919	0.0217759	Slamf1/Malt1/Rora/Dlg1/Nfkbid/Lyst/Gata3/Il7r/Clcf1/Ccr7/Cd4/Rftn1/Cd274/Cd28/Inpp5d/Il18r1/Cd55/Xrcc4/Rc3h2/Parp3/Rab27a/Irf7/Arid5a/Smad7/Stat3/Slamf6/Il6ra/Rnf8/Il1b/Dennd1b/Trp53bp1/Il4ra/Rif1/Tnfaip3/Tnfrsf1b/Xcl1
C5_CD8	GO:1905269	positive regulation of chromatin organization	49	-1.72315	0.00990146	0.0422263	Ncor1/Prkd2/Ctr9/Paf1/Tgfb1/Jarid2/Kmt2e/Smad4/Gata3/Slk/Setdb1/Ogt/Pml/Nsd3/Sart3/Nipbl/Arid5a/Kmt2a/Sirt1/Rif1/Phf1/Asxl2/Lmna
C5_CD8	GO:0045597	positive regulation of cell differentiation	252	-1.72548	0.00037308	0.0039531	P2rx4/Cxcr4/Mmd/Fyn/Pwp1/Tespa1/Notch1/Klf10/Il6st/Id2/Smarca4/Net1/Jak2/Casp8/Zfp36/Hif1a/Gsk3b/Cyld/Numb/Mapk6/Sash3/Zc3h12a/Prex1/Kidins220/Iqgap1/Braf/Socs3/Tcf12/Tmem64/Hdac2/Fos/Tmem106b/Nr3c1/Eif4g1/Runx2/Lims1/Tgfb1/Zeb1/Bcl9l/Nfatc2/Stk11/Cpne1/Malt1/Nr2c2/Prdm1/Por/Spen/Maml1/Btg1/Junb/Psen1/Prkch/Smad4/Nfkbid/Dicer1/Gata3/Il7r/Fbxw8/Clcf1/Ccr7/Cd4/Notch2/Gpr68/Prkca/Ncoa1/Sart1/Ikbkb/C…
C5_CD8	GO:0030316	osteoclast differentiation	37	-1.72676	0.0122122	0.0489182	Tmem64/Fos/Tfe3/Tgfb1/Rassf2/Junb/Nfatc1/Notch2/Gpr68/Tob2/Ccl3/Inpp5d/Ubash3b/Gpr55/Sbno2/Gpr183/Tnfsf11/Asxl2/Inpp4b/Car2
C5_CD8	GO:0031327	negative regulation of cellular biosynthetic process	489	-1.72719	2.44269e-05	0.000645107	Klf10/Tnrc6c/Phf6/Id2/Kdm5a/Mdfic/Smarca4/Tsix/Upf1/Klf4/Zfp36/Gfpt1/Hif1a/Ago2/Chmp1a/Baz2a/Cdkn1b/Khdrbs1/Zfp217/Sqstm1/Tcf25/Hmg20a/Acadvl/Ncor1/Acd/Ctr9/Zc3h12a/Pibf1/Nfkbie/Zfp451/Yeats2/Hinfp/Zc3h12d/Kat6a/Cnot6l/Msh3/Satb1/Jak3/Plk3/Zfhx2/Bach1/Paf1/Atg7/Mettl3/Hdac2/Cipc/Tnrc6b/Fto/Abca7/Nrip1/Pde2a/Shc1/Nr3c1/Noc2l/Phf12/Exosc10/Eif4g1/Clk2/Donson/Runx2/Lims1/Ets2/Tgfb1/Pura/Btg2/Foxp1/M…
C5_CD8	GO:0043409	negative regulation of MAPK cascade	43	-1.72833	0.0102188	0.0433491	Smpd1/Nup62/Klf4/Gsk3b/Ptpn22/Itch/Cyld/Ncor1/Ptpn1/Ptpn6/Sh2b3/Foxo1/Dlg1/Smad4/Prkca/F2rl1/Sorl1/Dusp5/Ash1l/Il1b/Camk2n1/Abl1/Dusp7/Dusp4/Rgs2
C5_CD8	GO:0001837	epithelial to mesenchymal transition	35	-1.73005	0.0126504	0.0497374	Rgcc/Pofut2/Klhl12/Notch1/Clasp1/Hif1a/Gsk3b/Hdac2/Tgfb1/Bcl9l/Ddx17/Smad4/Ddx5/Nfatc1/Clasp2/Axin2/Zfp703/Smad7/Il1b/Tgfbr2/Ldlrad4/Rbpj
C5_CD8	GO:1990823	response to leukemia inhibitory factor	51	-1.7311	0.00865068	0.0390935	Abcd4/Lrba/Eif4a2/Pml/Kdm5b/Ubtf/Kat6b/Sbno2/Smad7/Kdm3a/Arid5b/Rnf125/Sirt1/Rif1/Trim2/Tnfsf11/Spock2/Mga
C5_CD8	GO:1990830	cellular response to leukemia inhibitory factor	51	-1.7311	0.00865068	0.0390935	Abcd4/Lrba/Eif4a2/Pml/Kdm5b/Ubtf/Kat6b/Sbno2/Smad7/Kdm3a/Arid5b/Rnf125/Sirt1/Rif1/Trim2/Tnfsf11/Spock2/Mga
C5_CD8	GO:0070371	ERK1 and ERK2 cascade	79	-1.7313	0.00486951	0.0257417	Smad4/Clcf1/Cd4/Ptpn11/Notch2/Prkca/Ccl3/Itgav/Ccl4/F2rl1/Camk2d/Cd44/Gpr55/Zfp36l1/Gpr183/Il1b/Camk2n1/Abl1/Med1/Frs2/Map2k7/Tnfsf11/Dusp4/Nrp1/Xcl1
C5_CD8	GO:0046486	glycerolipid metabolic process	81	-1.73227	0.00443149	0.0238989	Pik3ca/Ptpn11/Prdx6/Pigp/Pip4k2b/Pgap1/Ddhd2/Serinc1/Pnpla8/Inpp5d/Dgkd/Synj1/Plscr1/Sorl1/Sla2/Pip4k2a/Pik3c3/Dgkh/Abhd2/Smg1/Sik1/Dgat1/Sirt1/Pigq/Inpp4b/Socs1
C5_CD8	GO:0048812	neuron projection morphogenesis	126	-1.73393	0.00234885	0.0151464	Kidins220/Iqgap1/Braf/Atg7/Taok2/Tmem106b/Bcl11b/Thy1/Foxp1/B4galt5/Stk11/Cpne1/Ablim1/Tnik/Farp1/Psen1/Top2b/Smad4/Dicer1/Zswim8/Mycbp2/Gata3/Fbxw8/Rere/Ulk1/Ptpn11/Szt2/Prkca/Dock10/Nr4a2/Ube3a/Clasp2/Map4k4/Slc11a2/Golga4/Mov10/Sipa1l1/Itsn2/Stxbp5/Wasl/Emb/Abl1/Ulk2/Syne1/Abi2/Jade2/Nr4a3/Skil/Itga1/Itgb1/Nrp1
C5_CD8	GO:0002702	positive regulation of production of molecular mediator of immune response	38	-1.73416	0.0111852	0.0460193	Tgfb1/Foxp1/Malt1/Gata3/Clcf1/Ddx58/Cd28/Il18r1/F2rl1/Arid5a/Il1b/Trp53bp1/Nr4a3/Il4ra/Rif1/Stx4a/Xcl1
C5_CD8	GO:0002440	production of molecular mediator of immune response	72	-1.73508	0.00542534	0.027647	Tgfb1/Pou2f2/Foxp1/Slamf1/Malt1/Dlg1/Gata3/Il7r/Clcf1/Ddx58/Cd28/Il18r1/Xrcc4/Parp3/F2rl1/Arid5a/Smad7/Rnf8/Il1b/Dennd1b/Trp53bp1/Sirt1/Nr4a3/Il4ra/Rif1/Stx4a/Tnfaip3/Tnfrsf1b/Xcl1
C5_CD8	GO:0048872	homeostasis of number of cells	109	-1.73524	0.00285883	0.0176535	Id2/Smarca4/Jak2/Polb/Zfp36/Hif1a/Ncstn/Cyld/Sash3/Ncor1/Lipa/Jak3/Sp1/Adar/Bcr/Bcl2l11/Tgfb1/Sh2b3/Sos2/Tet2/Rassf2/Sit1/Kmt2e/Pknox1/Gata3/Il7r/Ccr7/Axin1/Ptpn11/Ldb1/Nfe2l1/Arid4a/Dock10/Ikbkb/Inpp5d/Rc3h2/Senp1/Stat5a/Cd44/Slc11a2/Bap1/Sp3/Isg15/Sart3/Zfp36l1/Gpr183/Itpkb/Stat3/Ezh1/Kmt2a/Abl1/L3mbtl3/Med1/Ahr/Tnfaip3/Skil
C5_CD8	GO:0051241	negative regulation of multicellular organismal process	297	-1.73671	0.000169629	0.00213613	Nfatc1/Ulk1/Ptpn11/Macir/Gpr68/Prkca/Cdk5rap2/Pml/Erbin/Ldb1/Tob2/Pde4d/Pdcd1lg2/Rel/Madd/Ptpn9/Ube3a/Cd274/Twsg1/Inpp5d/Eif2ak3/Ubash3b/Il18r1/Xylt1/Axin2/Rc3h2/Parp3/F2rl1/Map4k4/Stat5a/Cd44/Sorl1/Cxcr3/Itm2c/Hsf1/Gpr55/Gdf11/Trim30a/Ttc3/Ski/Dusp5/Zfp36l1/Wnk1/Smad7/Hook3/Itpkb/Adcy7/Stat3/Ubr5/Il1b/Tle3/Tgfbr2/Rab11fip1/Ldlrad4/Hdac4/Ulk2/Sirt1/Med1/Frs2/Tnfrsf9/Syne1/Pdcd1/Ahr/Fbxo32/Il4ra/T…
C5_CD8	GO:0051094	positive regulation of developmental process	334	-1.73727	7.69941e-05	0.00116472	P2rx4/Cxcr4/Mmd/Fyn/Lbh/Pwp1/Tespa1/Cblb/Notch1/Clasp1/Emc10/Klf10/Il6st/Id2/Smarca4/Pink1/Net1/Jak2/Klf4/Casp8/Zfp36/Hif1a/Ago2/Gsk3b/Itch/Plcg1/Cyld/Numb/Mapk6/Sash3/Prkd2/Zc3h12a/Mia3/Prex1/Kidins220/Iqgap1/Sp1/Pdpk1/Braf/Socs3/Tcf12/Tmem64/Hdac2/Smurf2/Fos/Tmem106b/Nr3c1/Eif4g1/Runx2/Lims1/Tgfb1/Zeb1/Bcl9l/Nfatc2/B4galt5/Stk11/Cpne1/Malt1/Nr2c2/Chd7/Prdm1/Por/Spen/Dlg1/Maml1/Btg1/Junb/Psen1/P…
C5_CD8	GO:0071901	negative regulation of protein serine/threonine kinase activity	37	-1.73971	0.010895	0.0455746	Sorl1/Lats2/Dusp5/Il1b/Heg1/Abl1/Sirt1/Dusp7/Tnfaip3/Dusp4/Rgs2
C5_CD8	GO:0032922	circadian regulation of gene expression	29	-1.7398	0.0125532	0.0497374	Ncoa2/Rai1/Nampt/Per1/Id2/Kdm5a/Gfpt1/Ncor1/Hdac2/Nrip1/Mybbp1a/Rora/Rbm4b/Mycbp2/Ogt/Pml/Huwe1/Kmt2a/Crem/Sirt1/Ahr/Egr1
C5_CD8	GO:0090288	negative regulation of cellular response to growth factor stimulus	31	-1.73988	0.0126216	0.0497374	Zfp451/Ptpn1/Pdpk1/Smurf2/Ctdspl2/Bcl9l/Gata3/Ofd1/Twsg1/Sorl1/Glg1/Ski/Smad7/Ldlrad4/Abl1/Sirt1/Pmepa1/Skil
C5_CD8	GO:0002252	immune effector process	229	-1.74069	0.000418371	0.00430039	Cd84/Tgfb1/Oas3/Pou2f2/Foxp1/Mfng/Polr3f/Irak4/Ifih1/Slamf1/Malt1/Myo18a/Rora/Ddx17/Ppm1b/Parp9/Dlg1/Pum1/Abr/Kmt2e/Psen1/Nfkbid/Dicer1/Lyst/Gata3/Il7r/Clcf1/Traf3/Ccr7/Bst2/Aim2/Gbf1/Tbk1/Notch2/Setd2/Pml/Lsm14a/Dock10/Rftn1/Ddx58/Psen2/Cd28/Inpp5d/Il18r1/Abcf3/Rnf216/Cd55/Plscr1/Xrcc4/Rc3h2/Parp3/F2rl1/Stat5a/Sbno2/Map3k14/Rab27a/Isg15/Irf7/Trim30a/Arid5a/Eif2ak2/Smad7/Gpr183/Stat3/Rtp4/Slamf6/…
C5_CD8	GO:0043009	chordate embryonic development	204	-1.74417	0.000521226	0.00495528	Phf6/Smarca4/Rbbp6/Polb/Casp8/Cdk11b/Hif1a/Usp9x/Plcg1/Inpp5b/Cmip/Lfng/Ndst1/Ctr9/Gna13/Hinfp/Kidins220/Sp1/Socs3/Adar/Bcl2l11/Tapt1/Mbnl1/Ggnbp2/Runx2/Lims1/Tgfb1/Foxp1/Zeb1/Mfng/Brd4/Chd7/Myh9/Arnt/Prdm1/Dlg1/Pbrm1/Npat/Bcor/Junb/Psen1/Ccm2/Smad4/Dicer1/Cnot1/Gata3/Fbxw8/Axin1/Notch2/Cnot2/Setd2/Setdb1/Bptf/Prrc2b/Ncoa1/Ell/Psen2/Spint2/Ssbp3/Brpf1/Cluap1/Celsr1/Xylt1/Hectd1/Axin2/Tgif1/Ncoa6/…
C5_CD8	GO:0045596	negative regulation of cell differentiation	185	-1.74482	0.000762903	0.00676897	Psen1/Smad4/Nfkbid/Dicer1/Gata3/Axin1/Nfatc1/Ulk1/Gpr68/Cdk5rap2/Ldb1/Tob2/Ptpn9/Ube3a/Twsg1/Inpp5d/Ubash3b/Xylt1/Axin2/Tnpo2/Itgav/Rc3h2/Map4k4/Stat5a/Cd44/Sorl1/Itm2c/Ncor2/Gpr55/Gdf11/Rcc2/Ttc3/Abcg1/Ski/Zfp36l1/Smad7/Hook3/Itpkb/Stat3/Il1b/Ldlrad4/Hdac4/Ulk2/Sirt1/Med1/Frs2/Ahr/Il4ra/Skil/Inpp4b/Ctnna1/Rgs2/Socs1/Itgb1/Rbpj/Nrp1
C5_CD8	GO:0009792	embryo development ending in birth or egg hatching	207	-1.74572	0.000492395	0.00477553	Phf6/Smarca4/Rbbp6/Polb/Casp8/Cdk11b/Hif1a/Usp9x/Plcg1/Inpp5b/Cmip/Lfng/Ndst1/Ctr9/Gna13/Hinfp/Kidins220/Kif1b/Sp1/Rictor/Socs3/Adar/Bcl2l11/Tapt1/Mbnl1/Ggnbp2/Runx2/Lims1/Tgfb1/Foxp1/Zeb1/Mfng/Brd4/Chd7/Myh9/Arnt/Prdm1/Dlg1/Pbrm1/Npat/Bcor/Junb/Psen1/Ccm2/Smad4/Dicer1/Cnot1/Gata3/Fbxw8/Axin1/Notch2/Cnot2/Setd2/Setdb1/Bptf/Prrc2b/Ncoa1/Ell/Psen2/Spint2/Ssbp3/Brpf1/Cluap1/Celsr1/Xylt1/Hectd1/Axin2…
C5_CD8	GO:0048661	positive regulation of smooth muscle cell proliferation	31	-1.74636	0.0119469	0.048133	Id2/Jak2/Hif1a/Gsk3b/Shc1/Irak4/Mef2d/Pik3ca/Prkca/Mnat1/Camk2d/Il6ra/Tgfbr2/Hdac4/Frs2/Nr4a3/Egr1/Rbpj
C5_CD8	GO:0008015	blood circulation	81	-1.74747	0.00380926	0.0213573	Tmem65/Bcr/Pde2a/Shc1/Nr3c1/Tgfb1/Chd7/Dlg1/Abr/Erap1/Prkca/Pde4d/Psen2/Ccl4/F2rl1/Camk2d/Dusp5/Wnk1/Smad7/Ar/Hdac4/Sirt1/Fli1/Ahr/Gch1/Gclc/Nup155/Itga1/Rgs2/Atp2b4/Ier3
C5_CD8	GO:0009605	response to external stimulus	468	-1.74868	2.45785e-05	0.000645107	Tap2/Braf/Rictor/Paf1/Socs3/Atg7/Adar/Nlrc3/Lamp2/Bcr/Bcl2l11/Pde2a/Zc3hav1/Fos/Shc1/Bcl11b/Nlrc5/Eif4g1/Ccdc66/Cd84/Tgfb1/Sh2b3/Oas3/Foxp1/Mybbp1a/Foxo1/Ppan/Inpp5f/Polr3f/Ifih1/Slamf1/Malt1/Chd7/Rora/Ablim1/Ddx17/Prdm1/Ppm1b/Parp9/Irgm1/Pum1/Rbm4b/Abr/Junb/Top2b/St13/Smad4/Dicer1/Zswim8/Mycbp2/Lyst/Gata3/Clcf1/Traf3/Ccr7/Bst2/Cd4/Aim2/Gbf1/Tbk1/Kpna6/Ulk1/Ptpn11/Macir/Rptor/Ccdc88b/Notch2/Setd2…
C5_CD8	GO:0030522	intracellular receptor signaling pathway	67	-1.74987	0.00518078	0.0268559	Nop53/Rara/Ncoa2/Ncoa3/Ppp5c/Lats1/Rnf34/Per1/Ankrd17/Arid1a/Calcoco1/Lbh/Smarca4/Jak2/Ptpn22/Ptges3/Ncor1/Padi2/Zc3hav1/Nr3c1/Ifih1/Rora/Ddx17/Pum1/Cnot1/Ddx5/Rnf14/Cnot2/Pml/Lsm14a/Erbin/Ncoa1/Ddx58/Ube3a/Tgif1/Ncor2/Kdm3a/Stat3/Ubr5/Ar/Sirt1/Med1/Ddx60/Tnfaip3/Klf9/Asxl2/Kmt2d
C5_CD8	GO:0010558	negative regulation of macromolecule biosynthetic process	472	-1.75385	2.45516e-05	0.000645107	Klf10/Tnrc6c/Phf6/Id2/Kdm5a/Mdfic/Smarca4/Tsix/Upf1/Klf4/Zfp36/Gfpt1/Hif1a/Ago2/Chmp1a/Baz2a/Cdkn1b/Khdrbs1/Zfp217/Sqstm1/Tcf25/Hmg20a/Ncor1/Acd/Ctr9/Zc3h12a/Nfkbie/Zfp451/Yeats2/Hinfp/Zc3h12d/Kat6a/Cnot6l/Msh3/Satb1/Jak3/Plk3/Zfhx2/Bach1/Paf1/Atg7/Mettl3/Hdac2/Cipc/Tnrc6b/Fto/Abca7/Nrip1/Pde2a/Shc1/Nr3c1/Noc2l/Phf12/Exosc10/Eif4g1/Donson/Runx2/Lims1/Ets2/Tgfb1/Pura/Btg2/Foxp1/Mybbp1a/Foxo1/Zeb1/…
C5_CD8	GO:0061138	morphogenesis of a branching epithelium	38	-1.75388	0.00957808	0.0411389	Dlg1/Smad4/Dicer1/Nfatc1/Pxn/Pml/Kdm5b/Spint2/Celsr1/Cd44/Tgfbr2/Ar/Abl1/Med1/Frs2/Ahr/Nrp1
C5_CD8	GO:0032870	cellular response to hormone stimulus	146	-1.75448	0.00121129	0.00932326	Calcoco1/Lbh/Ptpre/Notch1/Lpin2/Smarca4/Ahcyl1/Jak2/Dennd4c/Zfp36/Gsk3b/Ptges3/Ncor1/Padi2/Ptpn1/Sp1/Pdpk1/Socs3/Rhoq/Nrip1/Shc1/Nr3c1/Tgfb1/Foxo1/Smyd3/Smarcc1/Ddx17/Junb/Pde3b/Npc1/Cnot1/Ddx5/Rnf14/Ptpn11/Cnot2/Ogt/Prkca/Pxn/Osbpl8/Ncoa1/Nr4a2/Ube3a/Zfp703/Stat5a/Sorl1/Lats2/Sla2/Ncor2/Hsf1/Abhd2/Uri1/Zfp36l1/Kdm3a/Stat3/Ubr5/Il1b/Ar/Sirt1/Med1/Phip/Nr4a3/Fbxo32/Klf9/Kmt2d/Car2/Socs1/Rgs10/Atp2…
C5_CD8	GO:0007188	adenylate cyclase-modulating G protein-coupled receptor signaling pathway	25	-1.75996	0.0120045	0.0482842	Cxcr3/Adcy7/Gnaz/Rgs2/Adgrl1/Mc1r/Atp2b4
C5_CD8	GO:0001932	regulation of protein phosphorylation	354	-1.76235	3.82185e-05	0.00068093	Trib2/Cln3/Smpd1/Cxcr4/Mmd/Stk10/Fyn/Stap1/Lbh/Pwp1/Cblb/Notch1/Parp14/Nup62/Emc10/Il6st/Mdfic/Pink1/Stat2/Ppp2r5e/Jak2/Klf4/Ctdsp1/Gsk3b/Ptpn22/Cdkn1b/Araf/Uvrag/Itch/Tnfrsf18/Prkar2a/Cyld/Sqstm1/Ccng2/Ncor1/Ppil4/Cd6/Prkd2/Ndst1/Zc3h12a/Pibf1/Pik3cg/Ptpn1/Raf1/Iqgap1/Ccni/Pdpk1/Braf/Rictor/Socs3/Adar/Ptpn6/Hdac2/Cbl/Abca7/Taok2/Ctdsp2/Shc1/Map3k2/Ggnbp2/Eif4g1/Cd84/Thy1/Tgfb1/Aplp2/Sh2b3/Foxo1/…
C5_CD8	GO:0120039	plasma membrane bounded cell projection morphogenesis	132	-1.76236	0.00141308	0.0103675	Kidins220/Iqgap1/Braf/Atg7/Taok2/Tmem106b/Bcl11b/Thy1/Foxp1/B4galt5/Stk11/Cpne1/Ablim1/Snx2/Tnik/Farp1/Psen1/Top2b/Smad4/Dicer1/Zswim8/Mycbp2/Gata3/Fbxw8/Rere/Ulk1/Ptpn11/Szt2/Prkca/Dock10/Nr4a2/Ube3a/Clasp2/Map4k4/Cd44/Slc11a2/Golga4/Mov10/Sipa1l1/Rreb1/Itsn2/Stxbp5/Wasl/Emb/Abl1/Ulk2/Syne1/Abi2/Jade2/Nr4a3/Skil/Itga1/Itgb1/Nrp1
C5_CD8	GO:0031061	negative regulation of histone methylation	10	-1.76242	0.0127805	0.0499032	Jarid2/Bcor/Kdm3a/Sirt1/Phf1/Mllt6
C5_CD8	GO:0045619	regulation of lymphocyte differentiation	66	-1.7634	0.00491785	0.0259402	Ctla4/Cyld/Ikzf3/Sash3/Zc3h12a/Jak3/Braf/Ptpn6/Mettl3/Tgfb1/Sos2/Zeb1/Malt1/Prdm1/Nfkbid/Dicer1/Gata3/Il7r/Ccr7/Sart1/Cd28/Inpp5d/Rc3h2/Stat5a/Cd44/Zfp36l1/Smad7/Itpkb/Rnf41/Tox/Il1b/Tgfbr2/Abl1/Il4ra/Socs1
C5_CD8	GO:0050905	neuromuscular process	24	-1.76441	0.0115901	0.0472494	Cln3/Bloc1s4/Dctn1/Zmpste24/Bcr/Aplp2/Ap1s2/Camta1/Abr/Tpp1/Mycbp2/Agtpbp1/Herc1/Abl1/Nr4a3/Gch1
C5_CD8	GO:0050866	negative regulation of cell activation	63	-1.76495	0.00510053	0.0266698	Cblb/Id2/Ptpn22/Ctla4/Itch/Cyld/Zc3h12a/Pibf1/Zc3h12d/Marchf7/Jak3/Btla/Ptpn6/Bcr/Cd84/Tgfb1/Sh2b3/Prdm1/Dlg1/Abr/Samsn1/Nfkbid/Pdcd1lg2/Pag1/Peli1/Cd274/Twsg1/Inpp5d/Ubash3b/Rc3h2/Parp3/Cd44/Smad7/Il4ra/Gclc/Tnfaip3/Socs1/Xcl1
C5_CD8	GO:0042127	regulation of cell proliferation	382	-1.7654	1.26266e-05	0.000517567	Lbh/Hipk1/Parp10/Cblb/Notch1/Nup62/Emc10/Il6st/Id2/Hilpda/Smarca4/Stat2/Jak2/Klf4/Zfp36/Hif1a/Gsk3b/Ptpn22/Cdkn1b/Ctla4/Itch/Plcg1/Ikzf3/Sash3/Topors/Ncor1/Cd6/Prkd2/Erdr1/Kmt2c/Raf1/Zc3h12d/Zmpste24/Mark4/Marchf7/Cnot6l/Jak3/Itgal/Sp1/Btla/Pdpk1/Braf/Rictor/Ptpn6/Nlrc3/Hdac2/Fto/Shc1/Ing1/Bcl11b/Nr3c1/Ggnbp2/Eif4g1/Runx2/Lims1/Tgfb1/Pura/Sh2b3/Btg2/Sos2/Foxp1/Foxo1/Zeb1/Nfatc2/Irak4/Stk11/Slamf1…
C5_CD8	GO:0014070	response to organic cyclic compound	165	-1.76588	0.00073082	0.00653462	Padi2/Zc3h12a/Pik3cg/Gramd1b/Gramd1a/Braf/Hdac2/Nrip1/Pde2a/Zc3hav1/Nr3c1/Tgfb1/Foxp1/Tbl1x/Adcy3/Ifih1/Smyd3/Paqr7/Rora/Ddx17/Junb/Npc1/Top2b/Cnot1/Ddx5/Rnf14/Cnot2/Prkca/Nfe2l1/Pde4d/Ncoa1/Rftn1/Ddx58/Peli1/Ube3a/Ehmt2/Prdm2/Zfp703/Stat5a/Ncor2/Hsf1/Ppp1r9b/Tmf1/Abhd2/Uri1/Eif2ak2/Zfp36l1/Kdm3a/Stat3/Ubr5/Il1b/Tgfbr2/Ar/Itpr2/Itpr1/Crem/Sirt1/Med1/Itpr3/Tiparp/Ahr/Nr4a3/Fbxo32/Acsbg1/Egr1/Klf9/…
C5_CD8	GO:0046651	lymphocyte proliferation	95	-1.76968	0.00263319	0.0165799	Dock2/Cxcr4/Fyn/Cblb/Il6st/Ptpn22/Ctla4/Itch/Ncstn/Ikzf3/Sash3/Cd6/Zc3h12d/Marchf7/Satb1/Jak3/Itgal/Btla/Ptpn6/Tgfb1/Pura/Sos2/Nfatc2/Slamf1/Malt1/Prdm1/Dlg1/Il7r/Clcf1/Ccr7/Cd4/Tbk1/Ccdc88b/Dock8/Pdcd1lg2/Peli1/Vav3/Cd274/Twsg1/Cd28/Inpp5d/Rc3h2/Stat5a/Cd44/Rasal3/Gpr183/Slamf6/Il6ra/Il1b/Tgfbr2/Abl1/Ahr/Tnfrsf1b/Xcl1
C5_CD8	GO:0002820	negative regulation of adaptive immune response	17	-1.76974	0.0127019	0.0498392	Zc3h12a/Jak3/Ptpn6/Slamf1/Samsn1/Il7r/Rc3h2/Parp3/Smad7/Il4ra/Xcl1
C5_CD8	GO:0006955	immune response	377	-1.77021	2.52899e-05	0.000645107	Jak3/Trim21/Itgal/Scap/Btla/Pdpk1/Tap2/Braf/Adar/Ptpn6/Mettl3/Nlrc3/Itk/Bcr/Zc3hav1/Tfe3/Nlrc5/Fyb/Cd84/Thy1/Tgfb1/Oas3/Pou2f2/Foxp1/Mfng/Bcl2a1d/Polr3f/Nfatc2/Irak4/Ifih1/Stk11/Slamf1/Malt1/Myo18a/Rora/Prdm1/Parp9/Sit1/Dlg1/Irgm1/Pum1/Abr/Samsn1/Psen1/Prkch/Nfkbid/Lyst/Rab12/Vps26b/Gata3/Il7r/Clcf1/Traf3/Ccr7/Bst2/Cd4/Aim2/Gbf1/Tbk1/Erap1/Notch2/Setd2/Pml/Lsm14a/Erbin/Ankhd1/Pdcd1lg2/Dock10/Rftn…
C5_CD8	GO:0050921	positive regulation of chemotaxis	34	-1.77051	0.00956633	0.0411389	Ccl4/F2rl1/Cxcr3/Oxsr1/Ano6/Wnk1/Il1b/Stx4a/Nrp1/Xcl1
C5_CD8	GO:0048732	gland development	105	-1.77078	0.00193864	0.0132095	Lbh/Notch1/Id2/Smarca4/Jak2/Polb/Hif1a/Cdkn1b/Btbd7/Raf1/Zmpste24/Sp1/Braf/Atg7/Bcl2l11/Bcl11b/Nr3c1/Lims1/Tgfb1/Tet2/Stk11/Jarid2/Psen1/Smad4/Gata3/Pik3ca/Notch2/Pml/Kdm5b/Psen2/Ube3a/Twsg1/Eif2ak3/Cbx7/Zfp703/Stat5a/Cd44/Sp3/Rreb1/Ash1l/Arid5b/Scrib/Orai1/Usf2/Ezh1/Tgfbr2/Ar/Abl1/Itpr1/Med1/Frs2/Ahr/Tnfaip3/Tnfsf11/Rbpj/Nrp1
C5_CD8	GO:0060828	regulation of canonical Wnt signaling pathway	49	-1.77117	0.00647952	0.0312951	Tmem64/Hdac2/Rnf146/Foxo1/Tbl1x/Siah2/Stk11/Fam53b/Psen1/Mllt3/Axin1/Usp34/Axin2/Zfp703/Usp8/Ddx3x/Lats2/Wnk1/Ubr5/Tle3/Jade1/Egr1/Rbpj
C5_CD8	GO:0034332	adherens junction organization	39	-1.77232	0.00826312	0.0378571	Hipk1/Clasp1/Actn1/Numb/Iqgap1/Pdpk1/Bcr/Taok2/Thy1/Lims1/Slk/Pxn/Ldb1/Clasp2/Zfp703/Itgav/Map4k4/Rcc2/Smad7/Macf1/Abl1/Abi2/Nrp1
C5_CD8	GO:0007260	tyrosine phosphorylation of STAT protein	24	-1.77331	0.0109192	0.0455963	Fyn/Parp14/Il6st/Jak2/Tnfrsf18/Pibf1/Jak3/Socs3/Hdac2/Ggnbp2/Sh2b3/Inpp5f/Parp9/Clcf1/Hsf1/Il6ra/Socs1
C5_CD8	GO:0050670	regulation of lymphocyte proliferation	69	-1.77427	0.00381845	0.021359	Ptpn22/Ctla4/Itch/Ikzf3/Sash3/Cd6/Zc3h12d/Marchf7/Jak3/Itgal/Btla/Ptpn6/Tgfb1/Sos2/Nfatc2/Slamf1/Prdm1/Dlg1/Clcf1/Ccr7/Cd4/Ccdc88b/Pdcd1lg2/Peli1/Vav3/Cd274/Twsg1/Cd28/Inpp5d/Stat5a/Cd44/Rasal3/Gpr183/Il6ra/Il1b/Tgfbr2/Ahr/Tnfrsf1b/Xcl1
C5_CD8	GO:0050870	positive regulation of T cell activation	65	-1.77476	0.00452102	0.0242729	Thy1/Cd5/Tgfb1/Slamf1/Malt1/Nfkbid/Gata3/Il7r/Ccr7/Cd4/Ccdc88b/Dock8/Pdcd1lg2/Sart1/Cd274/Cd28/Stat5a/Rasal3/Itpkb/Il6ra/Il1b/Tgfbr2/Il4ra/Tnfsf11/Socs1/Icos/Xcl1
C5_CD8	GO:0043491	protein kinase B signaling	52	-1.77689	0.00611481	0.0298937	Pik3cg/Plk3/Rictor/Pear1/Hdac2/Tgfb1/Sh2b3/Inpp5f/Stk11/Cpne1/Dlg1/Gata3/Clcf1/Pik3ca/Osbpl8/Cd28/Plekha1/Zfp36l1/Rnf41/Il1b/Sirt1/Arfgef1/Tnfsf11/Inpp4b/Mc1r/Itgb1
C5_CD8	GO:0003013	circulatory system process	85	-1.77705	0.00282695	0.0175509	Ccl4/F2rl1/Camk2d/Dusp5/Wnk1/Smad7/Heg1/Ar/Hdac4/Sirt1/Fli1/Ahr/Gch1/Gclc/Nup155/Itga1/Rgs2/Atp2b4/Ier3
C5_CD8	GO:0016477	cell migration	315	-1.77712	2.58562e-05	0.000645107	Psen1/Top2b/Lyst/Gata3/Rere/Wdr44/Ccr7/Pex2/Gbf1/Fut8/Slk/Nisch/Pik3ca/Ulk1/Ptpn11/Macir/Setd2/Mgat5/Prkca/Pxn/Dock8/Pml/Osbpl8/Ldb1/Pde4d/Dock10/Anks1/Ddx58/Map3k1/Nr4a2/Ccl3/Vav3/Clasp2/Cd274/Celsr1/Zfp703/Arid2/Itgav/Ccl4/F2rl1/Map4k4/Stat5a/Camk2d/Cd44/Sorl1/Cxcr3/Abi3/Itga6/Rcc2/Ppp1r9b/Oxsr1/Abhd2/Nipbl/Ano6/Rreb1/Wnk1/Macf1/Arid5b/Gpr183/Scrib/Pds5b/Rnf41/Stat3/Il1b/Cxcr6/Tgfbr2/Nedd9/Ldlr…
C5_CD8	GO:0019933	cAMP-mediated signaling	25	-1.77772	0.0106168	0.0447218	Cxcr3/Adcy7/Crtc3/Ahr/Rgs2/Adgrl1/Mc1r/Atp2b4
C5_CD8	GO:0033993	response to lipid	176	-1.77799	0.000627414	0.00574281	Ncor1/Cd6/Ctr9/Padi2/Zc3h12a/Gramd1b/Gramd1a/Paf1/Nlrc3/Bcr/Nrip1/Pde2a/Nr3c1/Clk2/Cd84/Tgfb1/Foxp1/Tbl1x/Adcy3/Smyd3/Stk11/Paqr7/Malt1/Rora/Ddx17/Prdm1/Abr/Junb/Npc1/Cnot1/Ddx5/Ccr7/Rnf14/Cnot2/Ogt/Prkca/Erbin/Nfe2l1/Pde4d/Ncoa1/Pdcd1lg2/Peli1/Ube3a/Cd274/Prdm2/Zfp703/Synj1/Plscr1/Ncor2/Hsf1/Sbno2/Abhd2/Uri1/Tesc/Arid5a/Eif2ak2/Abcg1/Zfp36l1/Kdm3a/Stat3/Ubr5/Il1b/Tgfbr2/Ar/Abl1/Sirt1/Med1/Tab2/A…
C5_CD8	GO:0070665	positive regulation of leukocyte proliferation	43	-1.78104	0.00680185	0.0324608	Il6st/Gsk3b/Ptpn22/Sash3/Cd6/Jak3/Itgal/Nfatc2/Slamf1/Clcf1/Ccr7/Cd4/Ccdc88b/Pdcd1lg2/Peli1/Vav3/Cd274/Cd28/Stat5a/Rasal3/Gpr183/Il6ra/Il1b/Tgfbr2/St6gal1/Xcl1
C5_CD8	GO:0019932	second-messenger-mediated signaling	76	-1.78173	0.00318126	0.0187084	Arrdc3/Gsk3b/Plcg1/Prkar2a/Tmbim4/Gna13/Zmpste24/Itgal/Pdpk1/Exoc4/Pde2a/Adcy3/Nfatc2/Camta1/Pde3b/Ccr7/Cd4/Nfatc1/Pde4d/Nfat5/Eif2ak3/Ccl4/Cxcr3/Sla2/Ppp1r9b/Sppl3/Adcy7/Crtc3/Cxcr6/Hdac4/Itpr1/Ahr/Tnfsf11/Trat1/Rgs2/Adgrl1/Mc1r/Atp2b4
C5_CD8	GO:0061180	mammary gland epithelium development	28	-1.78316	0.00934766	0.0405864	Ncoa3/Cebpb/Lats1/Stat6/Lbh/Id2/Jak2/Hif1a/Nr3c1/Tgfb1/Gata3/Pml/Kdm5b/Zfp703/Stat5a/Rreb1/Scrib/Orai1/Ar/Med1/Tnfsf11
C5_CD8	GO:0043367	CD4-positive, alpha-beta T cell differentiation	35	-1.78324	0.00840638	0.0382946	Sash3/Ncor1/Zc3h12a/Satb1/Jak3/Braf/Tgfb1/Foxp1/Malt1/Rora/Nfkbid/Gata3/Ccr7/Il18r1/Rc3h2/Smad7/Gpr183/Stat3/Slamf6/Il4ra/Socs1
C5_CD8	GO:0060603	mammary gland duct morphogenesis	10	-1.78341	0.0111388	0.0460193	Nr3c1/Tgfb1/Pml/Kdm5b/Scrib/Ar/Med1
C5_CD8	GO:0000165	MAPK cascade	193	-1.78367	0.000469198	0.00462519	Notch1/Nup62/Emc10/Mdfic/Jak2/Klf4/Zfp36/Gsk3b/Ptpn22/Araf/Itch/Cyld/Ncor1/Prkd2/Ndst1/Zc3h12a/Pik3cg/Ptpn1/Raf1/Iqgap1/Braf/Ptpn6/Abca7/Taok2/Shc1/Cd84/Tgfb1/Sh2b3/Foxo1/Irak4/Slamf1/Nr2c2/Rassf2/Dlg1/Tnik/Psen1/Smad4/Clcf1/Ccr7/Cd4/Axin1/Ptpn11/Notch2/Prkca/Pxn/Map3k4/Madd/Map3k1/Ccl3/Taok1/Brap/Mbp/Itgav/Ccl4/F2rl1/Zfp110/Map4k4/Camk2d/Cd44/Sorl1/Pja2/Hsf1/Gpr55/Gdf11/Eif2ak2/Dusp5/Zfp36l1/Ash…
C5_CD8	GO:0002726	positive regulation of T cell cytokine production	10	-1.78385	0.0110858	0.0460193	Malt1/Gata3/Il18r1/Arid5a/Il1b/Xcl1
C5_CD8	GO:0010677	negative regulation of cellular carbohydrate metabolic process	12	-1.78592	0.0119081	0.048133	Sik1/Stat3/Hdac4/Ier3
C5_CD8	GO:0048736	appendage development	30	-1.78616	0.00888786	0.0397354	Notch1/Smarca4/Acd/Hdac2/Bcl2l11/Mbnl1/Runx2/Chd7/Psen1/Smad4/Dicer1/Notch2/Psen2/Rc3h2/Itga6/Nipbl/Ski/Sik3/Med1
C5_CD8	GO:0060173	limb development	30	-1.78616	0.00888786	0.0397354	Notch1/Smarca4/Acd/Hdac2/Bcl2l11/Mbnl1/Runx2/Chd7/Psen1/Smad4/Dicer1/Notch2/Psen2/Rc3h2/Itga6/Nipbl/Ski/Sik3/Med1
C5_CD8	GO:1990868	response to chemokine	17	-1.78662	0.0111914	0.0460193	Padi2/Zc3h12a/Sh2b3/Lrch1/Dock8/Ccl3/Ccl4/Oxsr1/Wnk1/Cxcl2/Xcl1
C5_CD8	GO:1990869	cellular response to chemokine	17	-1.78662	0.0111914	0.0460193	Padi2/Zc3h12a/Sh2b3/Lrch1/Dock8/Ccl3/Ccl4/Oxsr1/Wnk1/Cxcl2/Xcl1
C5_CD8	GO:0035295	tube development	239	-1.78744	0.000201183	0.00245633	Chd7/Myh9/Rora/Prdm1/Dlg1/Pbrm1/Btg1/Junb/Pde3b/Psen1/Ccm2/Pknox1/Smad4/Dicer1/Gata3/Erap1/Ppp1r16b/Nfatc1/Pik3ca/Tnfaip2/Notch2/Setd2/Prkca/Pxn/Pml/Kdm5b/Psen2/Spint2/Ssbp3/Brpf1/Vav3/Cluap1/Eif2ak3/Celsr1/Hectd1/Rasa1/Bag6/Arid2/Numa1/Tgif1/Itgav/Rc3h2/Cd44/Ipmk/Cxcr3/Sp3/Ncor2/Gdf11/Itga6/Kdm6a/Kctd10/Nipbl/Ski/Zfp36l1/Smad7/Scrib/Stat3/Il1b/Atxn1/Heg1/Tgfbr2/Wwp1/Dvl2/Ar/Abl1/Sirt1/Med1/Itpk1…
C5_CD8	GO:0097696	STAT cascade	45	-1.78806	0.00600879	0.0295557	Stat6/Bcl3/Fyn/Pwp1/Notch1/Parp14/Il6st/Stat2/Jak2/Tnfrsf18/Ctr9/Pibf1/Jak3/Socs3/Elp2/Hdac2/Ggnbp2/Sh2b3/Inpp5f/Pias4/Parp9/Il7r/Clcf1/Mgat5/Stat5a/Hsf1/Pias1/Stat3/Il6ra/Socs1
C5_CD8	GO:0035904	aorta development	15	-1.78941	0.0111357	0.0460193	Ap2b1/Srf/Cxcr4/Notch1/Smarca4/Cntrl/Ndst1/Kat6a/Pde2a/Chd7/Prdm1/Hectd1/Rbpj
C5_CD8	GO:0001817	regulation of cytokine production	201	-1.79036	0.000301961	0.00337812	Polr3f/Ifih1/Slamf1/Malt1/Rora/Arnt/Ppm1b/Pum1/Psen1/Smad4/Dicer1/Gata3/Traf3/Ccr7/Aim2/Tbk1/Kpna6/Ptpn11/Macir/Ccdc88b/Setd2/Pml/Lsm14a/Erbin/Pdcd1lg2/Rel/Ddx58/Casp4/Peli1/Ccl3/Cd274/Twsg1/Cd28/Inpp5d/Eif2ak3/Il18r1/Rnf216/Mbp/Itgav/Ccl4/F2rl1/Stat5a/Bap1/Hsf1/Isg15/Irf7/Tmf1/Trim30a/Arid5a/Eif2ak2/Smad7/Adcy7/Stat3/Ubr5/Slamf6/Il6ra/Il1b/Heg1/Abl1/Sirt1/Tnfrsf9/Nr4a3/Il4ra/Ddx60/Litaf/Tnfaip3/…
C5_CD8	GO:0051240	positive regulation of multicellular organismal process	430	-1.79083	2.48722e-05	0.000645107	Ifih1/B4galt5/Stk11/Slamf1/Cpne1/Malt1/Nr2c2/Chd7/Rora/Arnt/Prdm1/Por/Spen/Dlg1/Btg1/Pum1/Psen1/Prkch/Smad4/Nfkbid/Dicer1/Gata3/Il7r/Fbxw8/Dync1h1/Clcf1/Ccr7/Cd4/Aim2/Tbk1/Erap1/Ppp1r16b/Kpna6/Ptpn11/Ccdc88b/Notch2/Setd2/Gpr68/Ogt/Prkca/Pxn/Pml/Clstn1/Lsm14a/Tob2/Ncoa1/Rel/Sart1/Kdm5b/Ddx58/Psen2/Casp4/Ikbkb/Peli1/Ccl3/Clasp2/Cd274/Cd28/Inpp5d/Eif2ak3/Il18r1/Axin2/Zfp703/Synj1/Numa1/Tgif1/Mbp/Xrc…
C5_CD8	GO:0008285	negative regulation of cell proliferation	162	-1.79305	0.000507135	0.00484045	Raf1/Zc3h12d/Marchf7/Btla/Ptpn6/Nlrc3/Hdac2/Ing1/Bcl11b/Ggnbp2/Lims1/Tgfb1/Sh2b3/Btg2/Zeb1/Stk11/Jarid2/Ralbp1/Prdm1/Dlg1/Pbrm1/Btg1/Smad4/Dicer1/Gata3/Pex2/Nfatc1/Prkca/Pml/Morc3/Tob2/Pdcd1lg2/Spint2/Peli1/Cd274/Twsg1/Inpp5d/Axin2/Arid2/Tgif1/Cd44/Cxcr3/Bap1/Hsf1/Gdf11/Tesc/Eif2ak2/Ski/Pds5b/Rnf41/Stat3/Il1b/Kmt2a/Tgfbr2/Camk2n1/Ar/Hdac4/Med1/Tnfrsf9/Ahr/Tnfaip3/Klf9/Itga1/Ctnna1/Lmna/Itgb1/Rbpj…
C5_CD8	GO:0043407	negative regulation of MAP kinase activity	19	-1.79327	0.0108152	0.0453197	Smpd1/Nup62/Gsk3b/Ptpn22/Ptpn1/Ptpn6/Sh2b3/Prkca/Sorl1/Dusp5/Il1b/Dusp7/Dusp4/Rgs2
C5_CD8	GO:0048858	cell projection morphogenesis	133	-1.79628	0.000980732	0.00802353	Kidins220/Iqgap1/Braf/Atg7/Taok2/Tmem106b/Bcl11b/Thy1/Foxp1/B4galt5/Stk11/Cpne1/Ablim1/Snx2/Tnik/Farp1/Psen1/Top2b/Smad4/Dicer1/Zswim8/Mycbp2/Gata3/Fbxw8/Rere/Ulk1/Ptpn11/Szt2/Prkca/Dock10/Nr4a2/Ube3a/Clasp2/Map4k4/Cd44/Slc11a2/Golga4/Mov10/Sipa1l1/Pacsin2/Rreb1/Itsn2/Stxbp5/Wasl/Emb/Abl1/Ulk2/Syne1/Abi2/Jade2/Nr4a3/Skil/Itga1/Itgb1/Nrp1
C5_CD8	GO:0031058	positive regulation of histone modification	44	-1.79661	0.0057784	0.0289879	Ncor1/Prkd2/Ctr9/Paf1/Tgfb1/Jarid2/Kmt2e/Smad4/Gata3/Slk/Ogt/Pml/Nsd3/Sart3/Nipbl/Arid5a/Kmt2a/Sirt1/Rif1/Phf1/Asxl2/Lmna
C5_CD8	GO:0035023	regulation of Rho protein signal transduction	34	-1.79672	0.00814364	0.0374524	Myo9b/Arhgef6/Net1/Tnfaip1/Prex1/Bcr/Sos2/Plekhg2/Abr/Farp1/P2ry10/Vav3/F2rl1/Fgd3/Gpr55/Kctd10/Itsn2/Heg1/Abl1/Itgb1/Scai/Nrp1
C5_CD8	GO:2000113	negative regulation of cellular macromolecule biosynthetic process	460	-1.79743	2.46387e-05	0.000645107	Klf10/Tnrc6c/Phf6/Id2/Kdm5a/Mdfic/Smarca4/Tsix/Upf1/Klf4/Zfp36/Gfpt1/Hif1a/Ago2/Chmp1a/Baz2a/Cdkn1b/Khdrbs1/Zfp217/Sqstm1/Tcf25/Hmg20a/Ncor1/Acd/Ctr9/Zc3h12a/Nfkbie/Zfp451/Yeats2/Hinfp/Zc3h12d/Kat6a/Cnot6l/Msh3/Satb1/Jak3/Plk3/Zfhx2/Bach1/Paf1/Atg7/Mettl3/Hdac2/Cipc/Tnrc6b/Fto/Abca7/Nrip1/Pde2a/Shc1/Nr3c1/Noc2l/Phf12/Exosc10/Eif4g1/Donson/Runx2/Lims1/Ets2/Tgfb1/Pura/Btg2/Foxp1/Mybbp1a/Foxo1/Zeb1/…
C5_CD8	GO:0019722	calcium-mediated signaling	52	-1.79923	0.00497717	0.0260815	Egln1/P2rx4/Cxcr4/Gsk3b/Plcg1/Tmbim4/Zmpste24/Itgal/Pdpk1/Exoc4/Nfatc2/Camta1/Ccr7/Cd4/Nfatc1/Pde4d/Nfat5/Eif2ak3/Ccl4/Cxcr3/Sla2/Ppp1r9b/Sppl3/Cxcr6/Hdac4/Itpr1/Tnfsf11/Trat1/Adgrl1/Atp2b4
C5_CD8	GO:0007507	heart development	143	-1.80251	0.000671112	0.00606843	Id2/Smarca4/Casp8/Hif1a/Gsk3b/Cdkn1b/Cntrl/Ndst1/Gna11/Zmpste24/Kat6a/Atg7/Tmem65/Hdac2/Pde2a/Shc1/Nr3c1/Tgfb1/Foxp1/Nebl/Jarid2/Chd7/Prdm1/Pbrm1/Maml1/Bcor/Psen1/Ccm2/Smad4/Dicer1/Gata3/Nfatc1/Ptpn11/Notch2/Setd2/Adam19/Cluap1/Mnat1/Hectd1/Axin2/Arid2/Ncoa6/Kdm6b/Camk2d/Ncor2/Kdm6a/Kctd10/Nipbl/Zfp36l1/Smad7/Sik1/Heg1/Tgfbr2/Dvl2/Sirt1/Med1/Frs2/Tab2/Ahr/Tnfrsf1b/Asxl2/Rgs2/Lmna/Itgb1/Rbpj/Nrp1
C5_CD8	GO:0002700	regulation of production of molecular mediator of immune response	49	-1.80261	0.00525966	0.0270982	Tgfb1/Foxp1/Slamf1/Malt1/Gata3/Clcf1/Ddx58/Cd28/Il18r1/Parp3/F2rl1/Arid5a/Smad7/Il1b/Trp53bp1/Nr4a3/Il4ra/Rif1/Stx4a/Tnfaip3/Tnfrsf1b/Xcl1
C5_CD8	GO:0045934	negative regulation of nucleobase-containing compound metabolic process	451	-1.80681	2.46965e-05	0.000645107	Klf10/Phf6/Id2/Kdm5a/Mdfic/Smarca4/Tsix/Klf4/Zfp36/Hif1a/Chmp1a/Baz2a/Cdkn1b/Sfswap/Ccnt1/Khdrbs1/Zfp217/Sqstm1/Tcf25/Hmg20a/Tnks/Ncor1/Acd/Ctr9/Zc3h12a/Nfkbie/Zfp451/Yeats2/Hinfp/Zmpste24/Kat6a/Msh3/Satb1/Plk3/Zfhx2/Bach1/Paf1/Atg7/Acin1/Hdac2/Cipc/U2af2/Nrip1/Pde2a/Shc1/Nr3c1/Noc2l/Phf12/Exosc10/Donson/Trip12/Runx2/Lims1/Ets2/Tgfb1/Pura/Btg2/Foxp1/Mybbp1a/Foxo1/Zeb1/Angel2/Zfp639/Tbl1x/Dnajb4/P…
C5_CD8	GO:0050867	positive regulation of cell activation	106	-1.80777	0.00122663	0.00936626	Thy1/Cd5/Tgfb1/Nfatc2/Slamf1/Malt1/Prdm1/Nfkbid/Lyst/Gata3/Il7r/Clcf1/Ccr7/Cd4/Ccdc88b/Dock8/Pdcd1lg2/Sart1/Peli1/Vav3/Cd274/Cd28/Inpp5d/F2rl1/Stat5a/Rasal3/Gpr183/Itpkb/Dgat1/Tox/Il6ra/Il1b/Tgfbr2/Trp53bp1/Nr4a3/Il4ra/Rif1/Stx4a/Tnfsf11/Socs1/Icos/Xcl1
C5_CD8	GO:0035239	tube morphogenesis	194	-1.80803	0.000317189	0.00349965	Chd7/Myh9/Rora/Prdm1/Dlg1/Pbrm1/Btg1/Junb/Pde3b/Psen1/Ccm2/Pknox1/Smad4/Dicer1/Gata3/Erap1/Ppp1r16b/Nfatc1/Pik3ca/Tnfaip2/Notch2/Setd2/Prkca/Pxn/Pml/Kdm5b/Spint2/Brpf1/Vav3/Cluap1/Eif2ak3/Celsr1/Hectd1/Rasa1/Arid2/Tgif1/Itgav/Cd44/Ipmk/Cxcr3/Kdm6a/Kctd10/Nipbl/Ski/Zfp36l1/Smad7/Scrib/Stat3/Il1b/Heg1/Tgfbr2/Dvl2/Ar/Abl1/Sirt1/Med1/Tiparp/Tcf7/Ahr/Nr4a3/Map3k3/Fmnl3/Itgb1/Rbpj/Nrp1/Rnf213
C5_CD8	GO:0031057	negative regulation of histone modification	18	-1.80838	0.0099203	0.0422317	Kdm5a/Zfp451/Atg7/Noc2l/Trip12/Jarid2/Bcor/Kdm3a/Ubr5/Sirt1/Phf1/Mllt6
C5_CD8	GO:1902532	negative regulation of intracellular signal transduction	166	-1.80869	0.000435338	0.00434483	Parp14/Nup62/Pink1/Klf4/Casp8/Arrdc3/Hif1a/Gsk3b/Ubr1/Ptpn22/Itch/Cyld/Ncor1/Tpt1/Zc3h12a/Pibf1/Ptpn1/Tnfaip1/Marchf7/Socs3/Ptpn6/Nlrc3/Hdac2/Pde2a/Ggnbp2/Noc2l/Mark3/Sh2b3/Sh3bp1/Foxo1/Inpp5f/Bcl2a1d/Usp10/Stk11/Cpne1/Rassf2/Rora/Ppm1b/Rasa2/Dlg1/Pde3b/Smad4/Nfkbid/Szt2/Prkca/Erbin/Pde4d/Bmt2/Plekha1/Ivns1abp/F2rl1/Ddx3x/Cd44/Sorl1/Sla2/Fnip1/Kctd10/Rasal3/Uri1/Dusp5/Ash1l/Dyrk1a/Sik1/Il1b/Crtc3…
C5_CD8	GO:0032259	methylation	116	-1.8087	0.00102498	0.00828813	Tet2/Kmt2b/Smyd3/Jarid2/Trmt2b/Prdm1/Btg1/Zc3h13/Bcor/Kmt2e/Rbbp5/Smad4/Gata3/Pik3ca/Setd2/Setdb1/Ogt/Arid4a/Nsd3/Cmtr1/Tet3/Ash2l/Bmt2/Ehmt2/Thada/Ncoa6/Ehmt1/Ppm1d/Kdm3a/Ash1l/Rbm15b/Ezh1/Kmt2a/Sirt1/Setd1b/Rif1/Mepce/Phf1/Mllt6/Asxl2/Kmt2d/Lmna
C5_CD8	GO:1900024	regulation of substrate adhesion-dependent cell spreading	19	-1.8093	0.00934819	0.0405864	Rcc2/Rreb1/Nedd9/Abl1/Nrp1/St6gal1
C5_CD8	GO:0021915	neural tube development	49	-1.80941	0.00494281	0.0260075	Setd2/Psen2/Spint2/Ssbp3/Brpf1/Cluap1/Celsr1/Hectd1/Tgif1/Ipmk/Kdm6a/Ski/Zfp36l1/Scrib/Dvl2/Abl1/Itpk1/Tcf7
C5_CD8	GO:0048535	lymph node development	11	-1.81037	0.00939602	0.0407205	Nfkb1/Id2/Polb/Jak3/Tgfb1/Il7r/Ccr7/Rc3h2/Tox/Tnfsf11
C5_CD8	GO:0048839	inner ear development	31	-1.8108	0.00745446	0.0348831	Zeb1/Slc4a7/Chd7/Abr/Ccm2/Dicer1/Gata3/Ptpn11/Celsr1/Scrib/Dvl2/Maf/Nr4a3/Mcm2/Rbpj
C5_CD8	GO:0032946	positive regulation of mononuclear cell proliferation	41	-1.8124	0.00544862	0.0277069	Nfatc2/Slamf1/Clcf1/Ccr7/Cd4/Ccdc88b/Pdcd1lg2/Peli1/Vav3/Cd274/Cd28/Stat5a/Rasal3/Gpr183/Il6ra/Il1b/Tgfbr2/St6gal1/Xcl1
C5_CD8	GO:0002064	epithelial cell development	57	-1.81527	0.00363979	0.0207456	Jmjd1c/Cxcr4/Notch1/Smarca4/Sidt2/Hif1a/Pdpk1/Pde2a/Bcl11b/Arid4b/Slc4a7/Prdm1/Ccm2/Dicer1/Ppp1r16b/Notch2/Akap9/Arid4a/Map3k1/Spint2/Ikbkb/F2rl1/Fndc3a/Scrib/Rfx3/Il1b/Heg1/Ar/Frs2/Akap11/Abi2/Fosl2
C5_CD8	GO:0048870	cell motility	340	-1.81608	1.28013e-05	0.000517567	Lyst/Gata3/Rere/Wdr44/Ccr7/Pex2/Gbf1/Fut8/Slk/Nisch/Pik3ca/Ulk1/Ptpn11/Macir/Setd2/Mgat5/Ift46/Prkca/Pxn/Dock8/Pml/Osbpl8/Ldb1/Pde4d/Dock10/Anks1/Ddx58/Map3k1/Nr4a2/Spint2/Ccl3/Vav3/Clasp2/Cd274/Celsr1/Zfp703/Arid2/Itgav/Ccl4/F2rl1/Map4k4/Stat5a/Camk2d/Cd44/Sorl1/Cxcr3/Abi3/Itga6/Rcc2/Ppp1r9b/Tmf1/Oxsr1/Abhd2/Nipbl/Ano6/Rreb1/Wnk1/Macf1/Ash1l/Arid5b/Gpr183/Scrib/Pds5b/Rnf41/Rfx3/Stat3/Il1b/Cxcr6/…
C5_CD8	GO:0051674	localization of cell	340	-1.81608	1.28013e-05	0.000517567	Lyst/Gata3/Rere/Wdr44/Ccr7/Pex2/Gbf1/Fut8/Slk/Nisch/Pik3ca/Ulk1/Ptpn11/Macir/Setd2/Mgat5/Ift46/Prkca/Pxn/Dock8/Pml/Osbpl8/Ldb1/Pde4d/Dock10/Anks1/Ddx58/Map3k1/Nr4a2/Spint2/Ccl3/Vav3/Clasp2/Cd274/Celsr1/Zfp703/Arid2/Itgav/Ccl4/F2rl1/Map4k4/Stat5a/Camk2d/Cd44/Sorl1/Cxcr3/Abi3/Itga6/Rcc2/Ppp1r9b/Tmf1/Oxsr1/Abhd2/Nipbl/Ano6/Rreb1/Wnk1/Macf1/Ash1l/Arid5b/Gpr183/Scrib/Pds5b/Rnf41/Rfx3/Stat3/Il1b/Cxcr6/…
C5_CD8	GO:0038127	ERBB signaling pathway	28	-1.81728	0.00742167	0.0347974	Cblb/Nup62/Plcg1/Iqgap1/Pdpk1/Cbl/Cpne3/Shc1/Tgfb1/Aplp2/Rassf2/Psen1/Ptpn11/Hip1r/Psen2/Kif16b/Abl1/Itga1/Rbpj
C5_CD8	GO:0034333	adherens junction assembly	35	-1.81846	0.0060885	0.0298701	Hipk1/Clasp1/Actn1/Iqgap1/Pdpk1/Bcr/Taok2/Thy1/Lims1/Slk/Pxn/Ldb1/Clasp2/Zfp703/Itgav/Map4k4/Rcc2/Smad7/Macf1/Abl1/Abi2/Nrp1
C5_CD8	GO:0021575	hindbrain morphogenesis	14	-1.82169	0.00878424	0.0394924	Rora/Ulk1/Ptpn11/Ldb1/Agtpbp1/Herc1/Abl1/Xrcc1
C5_CD8	GO:0021587	cerebellum morphogenesis	14	-1.82169	0.00878424	0.0394924	Rora/Ulk1/Ptpn11/Ldb1/Agtpbp1/Herc1/Abl1/Xrcc1
C5_CD8	GO:0048247	lymphocyte chemotaxis	14	-1.82437	0.00864563	0.0390935	Ccr7/Ccl3/Ccl4/Cxcr3/Oxsr1/Wnk1/Gpr183/Xcl1
C5_CD8	GO:0002696	positive regulation of leukocyte activation	102	-1.82461	0.00106831	0.00853679	Thy1/Cd5/Tgfb1/Nfatc2/Slamf1/Malt1/Prdm1/Nfkbid/Lyst/Gata3/Il7r/Clcf1/Ccr7/Cd4/Ccdc88b/Dock8/Pdcd1lg2/Sart1/Peli1/Vav3/Cd274/Cd28/Inpp5d/F2rl1/Stat5a/Rasal3/Gpr183/Itpkb/Tox/Il6ra/Il1b/Tgfbr2/Trp53bp1/Nr4a3/Il4ra/Rif1/Stx4a/Tnfsf11/Socs1/Icos/Xcl1
C5_CD8	GO:0007162	negative regulation of cell adhesion	74	-1.82549	0.0021166	0.0140635	Cblb/Notch1/Jak2/Klf4/Ptpn22/Ctla4/Itch/Cyld/Zc3h12a/Zc3h12d/Mia3/Marchf7/Jak3/Btla/Ptpn6/Tgfb1/Sh2b3/Dlg1/Pde3b/Nfkbid/Ptpn11/Pdcd1lg2/Pag1/Spint2/Peli1/Clasp2/Cd274/Twsg1/Ubash3b/Rasa1/Zfp703/Mbp/Rc3h2/Cd44/Rcc2/Wnk1/Smad7/Abl1/Il4ra/Tnfaip3/Socs1/Xcl1
C5_CD8	GO:0090101	negative regulation of transmembrane receptor protein serine/threonine kinase signaling pathway	26	-1.82555	0.00738592	0.0347653	Zfp451/Pdpk1/Smurf2/Ctdspl2/Bcl9l/Twsg1/Sorl1/Glg1/Ski/Smad7/Ldlrad4/Abl1/Sirt1/Pmepa1/Skil
C5_CD8	GO:0002507	tolerance induction	13	-1.82681	0.00884523	0.0396923	Cblb/Itch/Marchf7/Tgfb1/Ccr7/Cd274/Tgfbr2/Pdcd1/Tnfaip3/Icos
C5_CD8	GO:0048644	muscle organ morphogenesis	15	-1.83002	0.00866302	0.0390935	Tgfb1/Chd7/Smad4/Smad7/Arid5b/Heg1/Med1/Rbpj
C5_CD8	GO:0001707	mesoderm formation	13	-1.83099	0.00863546	0.0390935	Smad3/Srf/Htt/Pofut2/Exoc4/Axin1/Twsg1/Kdm6b/Kdm6a/Ext2/Macf1/Nr4a3
C5_CD8	GO:0045580	regulation of T cell differentiation	53	-1.83152	0.00372111	0.0210747	Ctla4/Cyld/Sash3/Zc3h12a/Jak3/Braf/Mettl3/Tgfb1/Sos2/Zeb1/Malt1/Prdm1/Nfkbid/Dicer1/Gata3/Il7r/Ccr7/Sart1/Cd28/Rc3h2/Stat5a/Cd44/Smad7/Itpkb/Il1b/Tgfbr2/Abl1/Il4ra/Socs1
C5_CD8	GO:0032943	mononuclear cell proliferation	96	-1.83351	0.00128533	0.00967537	Dock2/Cxcr4/Fyn/Cblb/Il6st/Ptpn22/Ctla4/Itch/Ncstn/Ikzf3/Sash3/Cd6/Zc3h12d/Marchf7/Satb1/Jak3/Itgal/Btla/Ptpn6/Tgfb1/Pura/Sos2/Nfatc2/Slamf1/Malt1/Prdm1/Dlg1/Il7r/Clcf1/Ccr7/Cd4/Tbk1/Ccdc88b/Dock8/Pdcd1lg2/Peli1/Vav3/Cd274/Twsg1/Cd28/Inpp5d/Rc3h2/Stat5a/Cd44/Rasal3/Gpr183/Slamf6/Il6ra/Il1b/Tgfbr2/Abl1/Ahr/Tnfrsf1b/St6gal1/Xcl1
C5_CD8	GO:0060348	bone development	48	-1.83572	0.00387757	0.0215893	Runx2/Sh2b3/Dym/Por/Mef2d/Slc38a10/Ptpn11/Notch2/Setdb1/Gpr68/Bbx/Xylt1/Axin2/Pip4k2a/Glg1/Ano6/Ski/Sik3/Tgfbr2/Med1/Fli1/Tnfsf11/Asxl2
C5_CD8	GO:0045995	regulation of embryonic development	28	-1.83758	0.00645868	0.0312709	Notch1/Clasp1/Klf4/Lfng/Trip12/B4galt5/Nr2c2/Gata3/Clasp2/Celsr1/Bag6/Tgif1/Mbp/Ehmt1/E4f1/Nipbl/Wnk1/Dvl2/Ar/Tnfaip3
C5_CD8	GO:0040011	locomotion	373	-1.83796	1.26509e-05	0.000517567	Psen1/Top2b/Smad4/Zswim8/Mycbp2/Lyst/Gata3/Rere/Wdr44/Ccr7/Pex2/Gbf1/Fut8/Slk/Nisch/Pik3ca/Ulk1/Ptpn11/Macir/Setd2/Mgat5/Ift46/Prkca/Pxn/Dock8/Pml/Osbpl8/Ldb1/Pde4d/Dock10/Anks1/Ddx58/Psen2/Map3k1/Nr4a2/Spint2/Ccl3/Vav3/Clasp2/Cd274/Celsr1/Zfp703/Arid2/Itgav/Ccl4/F2rl1/Map4k4/Stat5a/Camk2d/Cd44/Sorl1/Cxcr3/Abi3/Itga6/Rcc2/Ppp1r9b/Tmf1/Oxsr1/Vps37b/Abhd2/Nipbl/Ano6/Rreb1/Wnk1/Macf1/Ash1l/Arid5b/Gp…
C5_CD8	GO:0006468	protein phosphorylation	463	-1.83912	2.46042e-05	0.000645107	Stk10/Fyn/Stap1/Lbh/Hipk1/Pwp1/Cblb/Notch1/Parp14/St3gal1/Nup62/Emc10/Il6st/Mdfic/Pink1/Stk17b/Stat2/Ppp2r5e/Jak2/Klf4/Zfp36/Cdk11b/Ctdsp1/Gsk3b/Ptpn22/Cdkn1b/Araf/Uvrag/Itch/Cdk13/Tnfrsf18/Prkar2a/Cyld/Ccnt1/Sqstm1/Ccng2/Mapk6/Dapk2/Tnks/Ncor1/Ppil4/Cd6/Prkd2/Ndst1/Zc3h12a/Pibf1/Pik3cg/Ptpn1/Raf1/Zmpste24/Mark4/Iqgap1/Jak3/Plk3/Ccni/Pdpk1/Braf/Rictor/Socs3/Adar/Ptpn6/Itk/Hdac2/Cbl/Bcr/Abca7/Snrk…
C5_CD8	GO:2001236	regulation of extrinsic apoptotic signaling pathway	54	-1.84155	0.00312308	0.0185477	Pml/Trps1/Madd/Psen2/Itgav/Sgms1/Itm2c/Itga6/Birc6/Il1b/Ar/Phip/Stx4a/Gclc/Tnfaip3/Skil/Ctnna1/Lmna/Nrp1
C5_CD8	GO:0072538	T-helper 17 type immune response	13	-1.84383	0.00781387	0.0361431	Zc3h12a/Tgfb1/Malt1/Rora/Nfkbid/Rc3h2/Arid5a/Smad7/Stat3/Slamf6
C5_CD8	GO:0042129	regulation of T cell proliferation	52	-1.84551	0.00333391	0.0192763	Cblb/Il6st/Ptpn22/Ctla4/Itch/Sash3/Cd6/Zc3h12d/Marchf7/Jak3/Itgal/Btla/Ptpn6/Tgfb1/Sos2/Slamf1/Dlg1/Ccr7/Cd4/Ccdc88b/Pdcd1lg2/Peli1/Cd274/Twsg1/Cd28/Stat5a/Cd44/Rasal3/Il6ra/Il1b/Tgfbr2/Tnfrsf1b/Xcl1
C5_CD8	GO:0097028	dendritic cell differentiation	10	-1.84731	0.00700807	0.0333787	Tgfb1/Psen1/Ccr7/Notch2/F2rl1/Tgfbr2/Rbpj
C5_CD8	GO:0042330	taxis	98	-1.84883	0.00096892	0.00795395	Smad4/Zswim8/Mycbp2/Lyst/Gata3/Ccr7/Gbf1/Prkca/Pde4d/Ccl3/Vav3/Itgav/Ccl4/F2rl1/Cxcr3/Oxsr1/Ano6/Wnk1/Gpr183/Scrib/Il1b/Cxcr6/Emb/Nr4a3/Stx4a/Tnfsf11/Cxcl2/Itga1/Nrp1/St6gal1/Jaml/Xcl1
C5_CD8	GO:0070663	regulation of leukocyte proliferation	72	-1.85009	0.00173672	0.0121081	Gsk3b/Ptpn22/Ctla4/Itch/Ikzf3/Sash3/Cd6/Zc3h12d/Marchf7/Jak3/Itgal/Btla/Ptpn6/Tgfb1/Sos2/Nfatc2/Slamf1/Prdm1/Dlg1/Clcf1/Ccr7/Cd4/Ccdc88b/Pdcd1lg2/Peli1/Vav3/Cd274/Twsg1/Cd28/Inpp5d/Stat5a/Cd44/Rasal3/Gpr183/Il6ra/Il1b/Tgfbr2/Ahr/Tnfrsf1b/St6gal1/Xcl1
C5_CD8	GO:0007219	Notch signaling pathway	35	-1.85101	0.00457046	0.0244836	Notch1/Il6st/Cdkn1b/Ncstn/Numb/Lfng/Llgl1/Pear1/Tspan14/Tgfb1/Mfng/Tspan5/Spen/Maml1/Psen1/Dicer1/Notch2/Psen2/Aak1/Kctd10/Stat3/Tgfbr2/Rbpj
C5_CD8	GO:0032944	regulation of mononuclear cell proliferation	70	-1.85431	0.00172794	0.0120818	Ptpn22/Ctla4/Itch/Ikzf3/Sash3/Cd6/Zc3h12d/Marchf7/Jak3/Itgal/Btla/Ptpn6/Tgfb1/Sos2/Nfatc2/Slamf1/Prdm1/Dlg1/Clcf1/Ccr7/Cd4/Ccdc88b/Pdcd1lg2/Peli1/Vav3/Cd274/Twsg1/Cd28/Inpp5d/Stat5a/Cd44/Rasal3/Gpr183/Il6ra/Il1b/Tgfbr2/Ahr/Tnfrsf1b/St6gal1/Xcl1
C5_CD8	GO:0002822	regulation of adaptive immune response based on somatic recombination of immune receptors built from immunoglobulin superfamily domains	61	-1.85482	0.00232098	0.0150069	Slamf1/Malt1/Nfkbid/Gata3/Il7r/Clcf1/Ccr7/Cd4/Cd274/Cd28/Il18r1/Cd55/Rc3h2/Parp3/Arid5a/Smad7/Il6ra/Il1b/Trp53bp1/Il4ra/Rif1/Tnfaip3/Tnfrsf1b/Xcl1
C5_CD8	GO:0030111	regulation of Wnt signaling pathway	66	-1.85494	0.00200127	0.0134834	Tmem64/Hdac2/Zranb1/Rnf146/Foxo1/Tbl1x/Siah2/Stk11/Fam53b/Psen1/Mllt3/Axin1/Usp34/Axin2/Zfp703/Usp8/Ddx3x/Lats2/Wnk1/Macf1/Ubr5/Tle3/Abl1/Nlk/Jade1/Tnfaip3/Egr1/Rbpj/Rnf213
C5_CD8	GO:0009790	embryo development	290	-1.85843	1.30743e-05	0.000517567	Tnrc6c/Phf6/Id2/Smarca4/Klf4/Rbbp6/Polb/Casp8/Cdk11b/Hif1a/Usp9x/Plcg1/Inpp5b/Cmip/Lfng/Acd/Ndst1/Ctr9/Gna13/Hinfp/Tpra1/Kat6a/Kidins220/Kif1b/Sp1/Ugdh/Rictor/Paf1/Socs3/Exoc4/Adar/Hdac2/Bcr/Bcl2l11/Tapt1/Mbnl1/Ggnbp2/Trip12/Runx2/Lims1/Ets2/Tgfb1/Aplp2/Sh2b3/Foxp1/Zeb1/Mfng/Brd4/B4galt5/Nr2c2/Chd7/Myh9/Arnt/Prdm1/Dlg1/Pbrm1/Abr/Npat/Bcor/Junb/Psen1/Ccm2/Smad4/Dicer1/Cnot1/Gata3/Fbxw8/Axin1/Ofd1/…
C5_CD8	GO:0051251	positive regulation of lymphocyte activation	92	-1.85855	0.00120122	0.00932016	Thy1/Cd5/Tgfb1/Nfatc2/Slamf1/Malt1/Prdm1/Nfkbid/Lyst/Gata3/Il7r/Clcf1/Ccr7/Cd4/Ccdc88b/Dock8/Pdcd1lg2/Sart1/Peli1/Vav3/Cd274/Cd28/Inpp5d/Stat5a/Rasal3/Gpr183/Itpkb/Tox/Il6ra/Il1b/Tgfbr2/Trp53bp1/Il4ra/Rif1/Tnfsf11/Socs1/Icos/Xcl1
C5_CD8	GO:0023014	signal transduction by protein phosphorylation	200	-1.8587	0.000123567	0.00166973	Notch1/Nup62/Emc10/Mdfic/Jak2/Klf4/Zfp36/Gsk3b/Ptpn22/Araf/Itch/Cyld/Ncor1/Prkd2/Ndst1/Zc3h12a/Pik3cg/Ptpn1/Raf1/Iqgap1/Braf/Ptpn6/Abca7/Taok2/Shc1/Map3k2/Cd84/Tgfb1/Sh2b3/Foxo1/Irak4/Slamf1/Nr2c2/Rassf2/Dlg1/Tnik/Psen1/Smad4/Clcf1/Ccr7/Cd4/Axin1/Slk/Ptpn11/Notch2/Prkca/Pxn/Map3k4/Madd/Map3k1/Ccl3/Taok1/Brap/Mbp/Itgav/Ccl4/F2rl1/Zfp110/Map4k4/Camk2d/Cd44/Sorl1/Pja2/Hsf1/Gpr55/Gdf11/Map3k14/Oxsr1/…
C5_CD8	GO:0030514	negative regulation of BMP signaling pathway	12	-1.85927	0.00657664	0.0316287	Smurf2/Ctdspl2/Twsg1/Sorl1/Ski/Smad7/Abl1/Skil
C5_CD8	GO:0042098	T cell proliferation	67	-1.85934	0.00189238	0.0129704	Dock2/Cxcr4/Fyn/Cblb/Il6st/Ptpn22/Ctla4/Itch/Ncstn/Sash3/Cd6/Zc3h12d/Marchf7/Satb1/Jak3/Itgal/Btla/Ptpn6/Tgfb1/Sos2/Slamf1/Malt1/Dlg1/Ccr7/Cd4/Ccdc88b/Dock8/Pdcd1lg2/Peli1/Cd274/Twsg1/Cd28/Rc3h2/Stat5a/Cd44/Rasal3/Il6ra/Il1b/Tgfbr2/Abl1/Tnfrsf1b/Xcl1
C5_CD8	GO:0031401	positive regulation of protein modification process	325	-1.86009	1.28883e-05	0.000517567	Smyd3/Stk11/Pias4/Slamf1/Jarid2/Malt1/Rassf2/Ppp1r15a/Arnt/Parp9/Dlg1/Camta1/Tnik/Kmt2e/Psen1/Smad4/Mycbp2/Gata3/Clcf1/Ccr7/Cd4/Axin1/Slk/Ppp1r16b/Pik3ca/Ptpn11/Rptor/Notch2/Ogt/Prkca/Pxn/Pml/Akap9/Osbpl8/Map3k4/Nsd3/Madd/Map3k1/Peli1/Ube3a/Ccl3/Twsg1/Taok1/Mnat1/Rasa1/Axin2/Ccl4/F2rl1/Ddx3x/Map4k4/Camk2d/Cd44/Pja2/Ncor2/Hsf1/Gpr55/Gdf11/Cep295/Map3k14/Fnip1/Huwe1/Oxsr1/Sart3/Sppl3/Rnf111/Nipbl/A…
C5_CD8	GO:0046834	lipid phosphorylation	17	-1.86206	0.00679723	0.0324608	Pi4k2a/Pik3cg/Socs3/Agk/Pik3ca/Dgkd/Sla2/Pik3c3/Dgkh/Smg1/Socs1
C5_CD8	GO:2000514	regulation of CD4-positive, alpha-beta T cell activation	25	-1.86271	0.00578489	0.0289879	Sash3/Zc3h12a/Jak3/Tgfb1/Malt1/Nfkbid/Gata3/Ccr7/Cd274/Twsg1/Rc3h2/Cd44/Smad7/Tgfbr2/Il4ra/Socs1/Xcl1
C5_CD8	GO:0050795	regulation of behavior	10	-1.86506	0.00586065	0.0293065	Dgat1/Stat3/Hdac4/Nr4a3/Mc1r
C5_CD8	GO:0061053	somite development	15	-1.86549	0.00658805	0.0316287	Psen1/Smad4/Psen2/Axin2/Kdm6a/Rbpj/Ifitm1
C5_CD8	GO:0002819	regulation of adaptive immune response	72	-1.86614	0.00144471	0.0105108	Slamf1/Malt1/Samsn1/Nfkbid/Gata3/Il7r/Clcf1/Ccr7/Cd4/Cd274/Cd28/Il18r1/Cd55/Rc3h2/Parp3/Cd44/Irf7/Arid5a/Smad7/Adcy7/Il6ra/Il1b/Trp53bp1/Sirt1/Il4ra/Rif1/Tnfaip3/Tnfrsf1b/Xcl1
C5_CD8	GO:0051972	regulation of telomerase activity	19	-1.86733	0.00619232	0.0302113	Klf4/Ptges3/Tnks/Acd/Parp4/Dkc1/Pml/Map3k4/Parp3/Pot1a/Hmbox1/Map2k7/Nek7
C5_CD8	GO:0045639	positive regulation of myeloid cell differentiation	35	-1.86827	0.00409709	0.0225876	Klf10/Id2/Casp8/Hif1a/Gsk3b/Tmem64/Fos/Tgfb1/Cd4/Notch2/Gpr68/Prkca/Ccl3/Inpp5d/Stat5a/Isg15/Tesc/Zfp36l1/Stat3/Med1/Tnfsf11/Asxl2/Car2
C5_CD8	GO:0002825	regulation of T-helper 1 type immune response	11	-1.86894	0.00595374	0.0294445	Ccr7/Il18r1/Arid5a/Il6ra/Il1b/Il4ra/Xcl1
C5_CD8	GO:0003231	cardiac ventricle development	37	-1.87234	0.00372382	0.0210747	Egln1/Cxcr4/Notch1/Id2/Smarca4/Hif1a/Cntrl/Zmpste24/Tmem65/Pde2a/Tgfb1/Chd7/Prdm1/Smad4/Gata3/Nfatc1/Hectd1/Smad7/Heg1/Tgfbr2/Med1/Frs2/Ahr/Rbpj
C5_CD8	GO:0045670	regulation of osteoclast differentiation	24	-1.87308	0.00540087	0.0276053	Tmem64/Fos/Tfe3/Rassf2/Notch2/Gpr68/Tob2/Ccl3/Inpp5d/Ubash3b/Gpr55/Tnfsf11/Asxl2/Inpp4b/Car2
C5_CD8	GO:0030177	positive regulation of Wnt signaling pathway	28	-1.87358	0.00468213	0.0249154	Zranb1/Rnf146/Tbl1x/Fam53b/Mllt3/Usp34/Usp8/Ddx3x/Wnk1/Macf1/Ubr5/Abl1/Tnfaip3/Rbpj
C5_CD8	GO:2001237	negative regulation of extrinsic apoptotic signaling pathway	33	-1.87406	0.00451682	0.0242729	Psen2/Itgav/Sgms1/Itga6/Birc6/Il1b/Ar/Phip/Gclc/Tnfaip3/Ctnna1/Lmna/Nrp1
C5_CD8	GO:0051253	negative regulation of RNA metabolic process	404	-1.87705	1.25147e-05	0.000517567	Klf10/Phf6/Id2/Kdm5a/Mdfic/Smarca4/Tsix/Klf4/Zfp36/Hif1a/Chmp1a/Baz2a/Cdkn1b/Sfswap/Ccnt1/Khdrbs1/Zfp217/Sqstm1/Tcf25/Hmg20a/Ncor1/Ctr9/Zc3h12a/Nfkbie/Zfp451/Yeats2/Hinfp/Zmpste24/Kat6a/Satb1/Plk3/Zfhx2/Bach1/Paf1/Acin1/Hdac2/Cipc/U2af2/Nrip1/Pde2a/Shc1/Nr3c1/Noc2l/Phf12/Runx2/Lims1/Ets2/Tgfb1/Pura/Btg2/Foxp1/Mybbp1a/Foxo1/Zeb1/Angel2/Zfp639/Tbl1x/Dnajb4/Phf21a/Nfatc2/Pias4/Jarid2/Nfx1/Ppp1r15a/P…
C5_CD8	GO:0006935	chemotaxis	96	-1.87765	0.000792121	0.00687819	Smad4/Zswim8/Mycbp2/Lyst/Gata3/Ccr7/Gbf1/Prkca/Pde4d/Ccl3/Vav3/Itgav/Ccl4/F2rl1/Cxcr3/Oxsr1/Ano6/Wnk1/Gpr183/Scrib/Il1b/Cxcr6/Emb/Nr4a3/Stx4a/Tnfsf11/Cxcl2/Itga1/Nrp1/St6gal1/Jaml/Xcl1
C5_CD8	GO:0048705	skeletal system morphogenesis	38	-1.87821	0.00329551	0.019228	Runx2/Zeb1/Por/Dlg1/Mef2d/Psen1/Axin1/Setd2/Axin2/Plekha1/Glg1/Nipbl/Ski/Sik3/Arid5b/Tgfbr2/Tiparp/Rab33b/Asxl2
C5_CD8	GO:0045860	positive regulation of protein kinase activity	117	-1.87928	0.000453084	0.00450325	Pibf1/Pik3cg/Ptpn1/Raf1/Iqgap1/Pdpk1/Taok2/Shc1/Map3k2/Tgfb1/Stk11/Malt1/Rassf2/Dlg1/Tnik/Psen1/Ccr7/Cd4/Axin1/Slk/Ptpn11/Rptor/Pxn/Osbpl8/Map3k4/Madd/Map3k1/Taok1/Mnat1/Axin2/Ddx3x/Map4k4/Map3k14/Oxsr1/Eif2ak2/Il6ra/Il1b/Tgfbr2/Dvl2/Nedd9/Abl1/Sirt1/Frs2/Map2k7/Cacul1/Tab2/Tnfsf11/Egr1/Map3k3/Itga1/Socs1/Atp2b4
C5_CD8	GO:0048754	branching morphogenesis of an epithelial tube	31	-1.87964	0.00426204	0.0231407	Dlg1/Smad4/Dicer1/Nfatc1/Pxn/Pml/Kdm5b/Celsr1/Cd44/Tgfbr2/Ar/Abl1/Med1/Ahr/Nrp1
C5_CD8	GO:0050885	neuromuscular process controlling balance	13	-1.88012	0.00599587	0.0295526	Cln3/Bloc1s4/Bcr/Aplp2/Ap1s2/Camta1/Abr/Tpp1/Herc1/Abl1/Nr4a3
C5_CD8	GO:0060393	regulation of pathway-restricted SMAD protein phosphorylation	10	-1.88134	0.00533107	0.0273988	Tgfb1/Smad4/Twsg1/Gdf11/Smad7/Ldlrad4/Pmepa1
C5_CD8	GO:0071320	cellular response to cAMP	12	-1.88193	0.00547176	0.0277659	Zfp36l1/Itpr2/Itpr1/Itpr3/Ahr
C5_CD8	GO:0002682	regulation of immune system process	387	-1.88223	1.25964e-05	0.000517567	Casp8/Zfp36/Hif1a/Gsk3b/Usp9x/Ptpn22/Ctla4/Itch/Tnfrsf18/Plcg1/Cyld/Ikzf3/Dapk2/Sash3/Cd6/Prkd2/Ctr9/Padi2/Zc3h12a/Pibf1/Zc3h12d/Zmpste24/Mia3/Marchf7/Jak3/Itgal/Btla/Pdpk1/Tap2/Braf/Paf1/Atg7/Adar/Ptpn6/Mysm1/Mettl3/Nlrc3/Itk/Tmem64/Bcr/Zc3hav1/Fos/Tfe3/Nlrc5/Fyb/Cd84/Thy1/Cd5/Tgfb1/Sos2/Foxp1/Zeb1/Bcl2a1d/Polr3f/Nfatc2/Ifih1/Stk11/Slamf1/Malt1/Myo18a/Rassf2/Rora/Lrch1/Prdm1/Ppm1b/Parp9/Sit1/Dlg…
C5_CD8	GO:0048534	hematopoietic or lymphoid organ development	308	-1.88312	1.29673e-05	0.000517567	Klf10/Tnrc6c/Dclre1c/Id2/Smarca4/Jak2/Klf4/Polb/Casp8/Zfp36/Actn1/Hif1a/Gsk3b/Ptpn22/Ctla4/Cdk13/Cyld/Lfng/Ikzf3/Sash3/Nbeal2/Ncor1/Ctr9/Zc3h12a/Raf1/Zmpste24/Prrc2c/Prex1/Kat6a/Satb1/Jak3/Sp1/Braf/Paf1/Atg7/Adar/Ptpn6/Mysm1/Mettl3/Itk/Tmem64/Bcr/Bcl2l11/Fos/Tfe3/Bcl11b/Runx2/Tgfb1/Sh2b3/Pou2f2/Sos2/Foxp1/Zeb1/Mfng/Bcl2a1d/Tet2/Stk11/Slamf1/Jarid2/Malt1/Rassf2/Chd7/Myh9/Rora/Prdm1/Irf2bp2/Kmt2e/J…
C5_CD8	GO:0061014	positive regulation of mRNA catabolic process	28	-1.8834	0.00441648	0.0238714	Ythdf3/Qk/Pabpc1/Tob1/Hnrnpr/Tnrc6a/Tnrc6c/Upf1/Zfp36/Ago2/Zc3h12a/Zc3h12d/Cnot6l/Mettl3/Tnrc6b/Fto/Zc3hav1/Pnpt1/Btg2/Gtpbp1/Pum1/Cnot1/Mov10/Zfp36l1
C5_CD8	GO:0046578	regulation of Ras protein signal transduction	65	-1.88377	0.00141379	0.0103675	Myo9b/Arhgef6/Notch1/Nup62/Net1/Tnfaip1/Prex1/Dennd4b/Cbl/Bcr/Dennd1a/Sos2/Plekhg2/Rasa2/Abr/Farp1/Notch2/Ogt/Madd/P2ry10/Vav3/F2rl1/Map4k4/Camk2d/Fgd3/Gpr55/Kctd10/Rasal3/Itsn2/Itpkb/Heg1/Abl1/Arfgef1/Itgb1/Scai/Nrp1
C5_CD8	GO:0001708	cell fate specification	12	-1.884	0.00538408	0.0276053	Psen1/Psen2/Ehmt2/Ar/Itgb1/Mga/Rbpj
C5_CD8	GO:0055010	ventricular cardiac muscle tissue morphogenesis	10	-1.88524	0.00524281	0.0270982	Tgfb1/Chd7/Smad4/Smad7/Heg1/Med1/Rbpj
C5_CD8	GO:0002009	morphogenesis of an epithelium	103	-1.88635	0.000400623	0.00414542	Psen1/Ccm2/Smad4/Dicer1/Gata3/Mllt3/Lin7c/Nfatc1/Notch2/Setd2/Pxn/Pml/Kdm5b/Map3k1/Spint2/Brpf1/Cluap1/Clasp2/Celsr1/Hectd1/Tgif1/Stat5a/Cd44/Ipmk/Kdm6a/Rreb1/Ski/Scrib/Tgfbr2/Dvl2/Ar/Abl1/Med1/Frs2/Ahr/Car2/Rbpj/Nrp1
C5_CD8	GO:0035162	embryonic hemopoiesis	12	-1.88653	0.00526131	0.0270982	Tnrc6c/Hif1a/Kat6a/Sh2b3/Gata3/Ldb1/Kmt2a/Tgfbr2/Med1/Ahr
C5_CD8	GO:0043414	macromolecule methylation	105	-1.88904	0.00036997	0.0039375	Gsk3b/Ftsj3/Baz2a/Iws1/Ctr9/Kmt2c/Zmpste24/Satb1/Paf1/Mettl3/Hdac2/Arid4b/Btg2/Tet2/Kmt2b/Smyd3/Jarid2/Btg1/Zc3h13/Bcor/Kmt2e/Rbbp5/Smad4/Gata3/Pik3ca/Setd2/Setdb1/Ogt/Arid4a/Nsd3/Cmtr1/Tet3/Ash2l/Ehmt2/Thada/Ncoa6/Ehmt1/Ppm1d/Kdm3a/Ash1l/Rbm15b/Ezh1/Kmt2a/Sirt1/Setd1b/Rif1/Mepce/Phf1/Mllt6/Asxl2/Kmt2d/Lmna
C5_CD8	GO:0070661	leukocyte proliferation	101	-1.88964	0.000475497	0.00466814	Dock2/Cxcr4/Fyn/Cblb/Il6st/Gsk3b/Ptpn22/Ctla4/Itch/Ncstn/Ikzf3/Sash3/Cd6/Zc3h12d/Marchf7/Satb1/Jak3/Itgal/Btla/Ptpn6/Tgfb1/Pura/Sos2/Nfatc2/Slamf1/Malt1/Prdm1/Dlg1/Il7r/Clcf1/Ccr7/Cd4/Tbk1/Ccdc88b/Dock8/Pdcd1lg2/Peli1/Vav3/Cd274/Twsg1/Cd28/Inpp5d/Rc3h2/F2rl1/Stat5a/Cd44/Rasal3/Gpr183/Slamf6/Il6ra/Il1b/Tgfbr2/Abl1/Ahr/Tnfsf11/Tnfrsf1b/St6gal1/Xcl1
C5_CD8	GO:0002823	negative regulation of adaptive immune response based on somatic recombination of immune receptors built from immunoglobulin superfamily domains	14	-1.89085	0.00540569	0.0276053	Zc3h12a/Jak3/Ptpn6/Slamf1/Il7r/Rc3h2/Parp3/Smad7/Il4ra/Xcl1
C5_CD8	GO:0001890	placenta development	46	-1.89094	0.00220613	0.0143803	Hif1a/Ctsb/Cdkn1b/Sp1/Socs3/Ggnbp2/Arnt/Prdm1/Pbrm1/Junb/Fbxw8/Notch2/Setd2/Map3k4/Bptf/Ncoa1/Spint2/Hectd1/Ncoa6/Itgav/Sp3/Hsf1/Birc6/Zfp36l1/Ash1l/Med1/Rbpj
C5_CD8	GO:0030278	regulation of ossification	50	-1.89246	0.0021057	0.0140298	Notch1/Il6st/Id2/Hif1a/Gsk3b/Zmpste24/Mia3/Tmem64/Runx2/Tgfb1/Rassf2/Bcor/Ddx5/Nfatc1/Tob2/Twsg1/Txlng/Axin2/Isg15/Nipbl/Ano6/Ski/Hdac4/Suco/Ahr/Asxl2/Lmna/Rbpj
C5_CD8	GO:0022612	gland morphogenesis	35	-1.89373	0.00316667	0.0186683	Nr3c1/Lims1/Tgfb1/Tet2/Notch2/Pml/Kdm5b/Twsg1/Stat5a/Cd44/Scrib/Tgfbr2/Ar/Itpr1/Med1/Frs2/Tnfaip3/Nrp1
C5_CD8	GO:1903039	positive regulation of leukocyte cell-cell adhesion	71	-1.89398	0.00100097	0.00816134	Thy1/Cd5/Tgfb1/Slamf1/Malt1/Nfkbid/Gata3/Il7r/Ccr7/Cd4/Ccdc88b/Dock8/Pdcd1lg2/Sart1/Nfat5/Cd274/Cd28/Stat5a/Cd44/Rasal3/Itpkb/Il6ra/Il1b/Tgfbr2/Nr4a3/Il4ra/Tnfsf11/Socs1/Icos/Xcl1
C5_CD8	GO:0002684	positive regulation of immune system process	273	-1.895	1.31782e-05	0.000517567	Hif1a/Gsk3b/Usp9x/Ptpn22/Ctla4/Itch/Tnfrsf18/Plcg1/Cyld/Dapk2/Sash3/Cd6/Prkd2/Zc3h12a/Mia3/Jak3/Itgal/Pdpk1/Tap2/Braf/Ptpn6/Itk/Tmem64/Zc3hav1/Fos/Nlrc5/Fyb/Cd84/Thy1/Cd5/Tgfb1/Foxp1/Bcl2a1d/Polr3f/Nfatc2/Ifih1/Stk11/Slamf1/Malt1/Myo18a/Prdm1/Parp9/Irgm1/Pum1/Psen1/Prkch/Nfkbid/Lyst/Gata3/Il7r/Clcf1/Traf3/Ccr7/Cd4/Aim2/Tbk1/Ccdc88b/Notch2/Gpr68/Prkca/Dock8/Lsm14a/Erbin/Pdcd1lg2/Sart1/Rftn1/Ddx58/…
C5_CD8	GO:0048468	cell development	462	-1.89582	1.23098e-05	0.000517567	Bcl11b/Nr3c1/Eif4g1/Arid4b/Runx2/Ccdc66/Thy1/Lims1/Tgfb1/Sh2b3/Pou2f2/Btg2/Foxp1/Nebl/Zeb1/Inpp5f/Slc4a7/Nfatc2/Kmt2b/Smyd3/B4galt5/Stk11/Cpne1/Paqr7/Chd7/Myh9/Ablim1/Prdm1/Spen/Pbrm1/Maml1/Tnik/Farp1/Uhmk1/Psen1/Top2b/Prkch/Ccm2/Smad4/Dicer1/Zswim8/Mycbp2/Gata3/Fbxw8/Rere/Clcf1/Pabpc4/Ppp1r16b/Ulk1/Ptpn11/Notch2/Setd2/Gpr68/Szt2/Prkca/Pxn/Cdk5rap2/Akap9/Arid4a/Ncoa1/Dock10/Anks1/Ptpn9/Sec23ip/Ca…
C5_CD8	GO:0003279	cardiac septum development	34	-1.89611	0.00310701	0.0185477	Trip11/Dvl3/Egln1/Cxcr4/Notch1/Id2/Smarca4/Cntrl/Ndst1/Pde2a/Chd7/Prdm1/Maml1/Smad4/Gata3/Nfatc1/Notch2/Hectd1/Smad7/Heg1/Tgfbr2/Frs2/Rbpj/Nrp1
C5_CD8	GO:0033674	positive regulation of kinase activity	124	-1.89667	0.000232281	0.00275301	Stk11/Malt1/Rassf2/Dlg1/Tnik/Psen1/Ccr7/Cd4/Axin1/Slk/Ptpn11/Rptor/Pxn/Osbpl8/Map3k4/Madd/Map3k1/Vav3/Taok1/Mnat1/Axin2/Ddx3x/Map4k4/Cd44/Map3k14/Oxsr1/Eif2ak2/Il6ra/Il1b/Tgfbr2/Dvl2/Nedd9/Abl1/Sirt1/Frs2/Map2k7/Cacul1/Tab2/Tnfsf11/Egr1/Map3k3/Itga1/Socs1/Atp2b4
C5_CD8	GO:0046633	alpha-beta T cell proliferation	15	-1.89676	0.00517015	0.0268559	Dock2/Cblb/Ptpn22/Itch/Btla/Cd274/Twsg1/Cd28/Cd44/Rasal3/Tgfbr2/Xcl1
C5_CD8	GO:0007159	leukocyte cell-cell adhesion	109	-1.89781	0.000383142	0.00402427	Tespa1/Cblb/Il6st/Klf4/Ptpn22/Ctla4/Itch/Cyld/Sash3/Cd6/Zc3h12a/Zc3h12d/Mia3/Marchf7/Jak3/Itgal/Btla/Ptpn6/Thy1/Cd5/Tgfb1/Slamf1/Malt1/Dlg1/Nfkbid/Gata3/Il7r/Ccr7/Cd4/Ccdc88b/Dock8/Pdcd1lg2/Sart1/Pag1/Peli1/Nfat5/Cd274/Twsg1/Cd28/Rc3h2/Stat5a/Cd44/Rasal3/Wnk1/Smad7/Itpkb/Il6ra/Il1b/Tgfbr2/Nr4a3/Il4ra/Tnfsf11/Socs1/Itgb1/Icos/Nt5e/Xcl1
C5_CD8	GO:0030855	epithelial cell differentiation	107	-1.8982	0.000354369	0.00378823	Jmjd1c/Cxcr4/Lbh/Notch1/Id2/Smarca4/Klf4/Sidt2/Zfp36/Hif1a/Cdkn1b/Numb/Pdpk1/Hdac2/Bcr/Pde2a/Bcl11b/Arid4b/Tgfb1/Sh3bp1/Foxp1/Zeb1/Slc4a7/Prdm1/Pbrm1/Btg1/Prkch/Ccm2/Smad4/Dicer1/Gata3/Ppp1r16b/Notch2/Akap9/Arid4a/Map3k1/Spint2/Ikbkb/Zfp703/Numa1/F2rl1/Kdm6b/Stat5a/Lats2/Fndc3a/Ncor2/Zfp36l1/Scrib/Rfx3/Il1b/Heg1/Ar/Abl1/Med1/Frs2/Akap11/Maf/Abi2/Skil/Rbpj/Fosl2
C5_CD8	GO:0045595	regulation of cell differentiation	436	-1.89969	1.24037e-05	0.000517567	Braf/Paf1/Socs3/Atg7/Ptpn6/Mettl3/Tcf12/Tmem64/Hdac2/Fto/Fos/Tmem106b/Tfe3/Bcl11b/Nr3c1/Eif4g1/Runx2/Thy1/Lims1/Tgfb1/Sos2/Foxp1/Foxo1/Zeb1/Inpp5f/Bcl9l/Nfatc2/Stk11/Cpne1/Malt1/Nr2c2/Rassf2/Chd7/Rora/Ddx17/Prdm1/Por/Spen/Maml1/Btg1/Tnik/Junb/Psen1/Prkch/Smad4/Nfkbid/Dicer1/Zswim8/Mycbp2/Ddx5/Gata3/Il7r/Fbxw8/Clcf1/Ccr7/Cd4/Axin1/Nfatc1/Ulk1/Notch2/Gpr68/Prkca/Cdk5rap2/Trps1/Ldb1/Tob2/Ncoa1/Sart1…
C5_CD8	GO:0048771	tissue remodeling	46	-1.90112	0.00203028	0.0136027	Hif1a/Gsk3b/Klf6/Lipa/Tmem64/Bcr/Rassf2/Chd7/Pbrm1/Abr/Tpp1/Notch2/Prkca/Pml/Inpp5d/Ubash3b/Itgav/Stat5a/Gpr55/Suco/Ahr/Tnfsf11/Inpp4b/Car2/Rbpj
C5_CD8	GO:0060070	canonical Wnt signaling pathway	59	-1.90621	0.0012502	0.00948596	Tmem64/Hdac2/Rnf146/Foxo1/Bcl9l/Tbl1x/Siah2/Stk11/Fam53b/Psen1/Gata3/Mllt3/Axin1/Usp34/Axin2/Zfp703/Usp8/Ddx3x/Lats2/Kdm6a/Wnk1/Ubr5/Tle3/Dvl2/Jade1/Tcf7/Egr1/Rbpj
C5_CD8	GO:0045892	negative regulation of transcription, DNA-templated	371	-1.90802	1.26523e-05	0.000517567	Nr3c1/Noc2l/Phf12/Runx2/Lims1/Ets2/Tgfb1/Pura/Btg2/Foxp1/Mybbp1a/Foxo1/Zeb1/Zfp639/Tbl1x/Dnajb4/Phf21a/Nfatc2/Pias4/Jarid2/Nfx1/Ppp1r15a/Prdm1/Parp9/Spen/Dlg1/Irf2bp2/Bcor/Maf1/Junb/Psen1/Chd4/Smad4/Dicer1/Aebp2/Cnot1/Snai3/Ddx5/Gata3/Bach2/Pex2/Axin1/Atf7/Nfatc1/Phf8/Notch2/Cnot2/Setdb1/Pml/Zfp869/Trps1/Ldb1/Bptf/Arid4a/Pou6f1/Nsd3/Rel/Kdm5b/Zbtb4/Psen2/Pou2f1/Nr4a2/Atad2/Ehmt2/Cbx7/Zfp703/Ubtf/…
C5_CD8	GO:0051567	histone H3-K9 methylation	14	-1.90856	0.00462602	0.0246714	Arid4b/Jarid2/Setdb1/Arid4a/Ehmt2/Kdm3a/Sirt1/Rif1/Lmna
C5_CD8	GO:1902533	positive regulation of intracellular signal transduction	251	-1.91048	3.99867e-05	0.000702033	Prkd2/Ndst1/Zc3h12a/Pibf1/Pik3cg/Ptpn1/Raf1/Iqgap1/Itgal/Braf/Rictor/Exoc4/Ptpn6/Hdac2/Cbl/Bcl2l11/Abca7/Zc3hav1/Taok2/Shc1/Cd84/Lims1/Tgfb1/Sos2/Irak4/Cat/Pias4/Slamf1/Cpne1/Malt1/Rassf2/Ralbp1/Parp9/Pum1/Camta1/Tnik/Psen1/Ddx5/Gata3/Il7r/Clcf1/Ccr7/Cd4/Axin1/Ptpn11/Rptor/Notch2/Mgat5/Prkca/Pxn/Osbpl8/Map3k4/Madd/P2ry10/Map3k1/Ikbkb/Peli1/Ube3a/Ccl3/Nfat5/Cd28/Taok1/Eif2ak3/Il18r1/Plscr1/Rc3h2/C…
C5_CD8	GO:1905114	cell surface receptor signaling pathway involved in cell-cell signaling	107	-1.91083	0.000310073	0.00344058	P2rx4/Calcoco1/Klhl12/Notch1/Ssh1/Mdfic/Smarca4/Klf4/Gsk3b/Cyld/Tnks/Ctr9/Paf1/Tmem64/Hdac2/Zranb1/Rnf146/Foxo1/Bcl9l/Tbl1x/Siah2/Stk11/Pias4/Fam53b/Tnik/Psen1/Gata3/Mllt3/Axin1/Ldb1/Usp34/Ccdc88c/Celsr1/Mesd/Axin2/Zfp703/Usp8/Ddx3x/Cd44/Lats2/Kdm6a/Wnk1/Macf1/Ubr5/Tle3/Atxn1/Dvl2/Abl1/Nlk/Syne1/Jade1/Tcf7/Tnfaip3/Egr1/Rbpj/Rnf213
C5_CD8	GO:1902679	negative regulation of RNA biosynthetic process	373	-1.91104	1.26509e-05	0.000517567	Nr3c1/Noc2l/Phf12/Runx2/Lims1/Ets2/Tgfb1/Pura/Btg2/Foxp1/Mybbp1a/Foxo1/Zeb1/Zfp639/Tbl1x/Dnajb4/Phf21a/Nfatc2/Pias4/Jarid2/Nfx1/Ppp1r15a/Prdm1/Parp9/Spen/Dlg1/Irf2bp2/Bcor/Maf1/Junb/Psen1/Chd4/Smad4/Dicer1/Aebp2/Cnot1/Snai3/Ddx5/Gata3/Bach2/Pex2/Axin1/Atf7/Eif4a2/Nfatc1/Phf8/Notch2/Cnot2/Setdb1/Pml/Zfp869/Trps1/Ldb1/Bptf/Arid4a/Pou6f1/Nsd3/Rel/Kdm5b/Zbtb4/Psen2/Pou2f1/Nr4a2/Atad2/Ehmt2/Cbx7/Zfp70…
C5_CD8	GO:1903507	negative regulation of nucleic acid-templated transcription	373	-1.91104	1.26509e-05	0.000517567	Nr3c1/Noc2l/Phf12/Runx2/Lims1/Ets2/Tgfb1/Pura/Btg2/Foxp1/Mybbp1a/Foxo1/Zeb1/Zfp639/Tbl1x/Dnajb4/Phf21a/Nfatc2/Pias4/Jarid2/Nfx1/Ppp1r15a/Prdm1/Parp9/Spen/Dlg1/Irf2bp2/Bcor/Maf1/Junb/Psen1/Chd4/Smad4/Dicer1/Aebp2/Cnot1/Snai3/Ddx5/Gata3/Bach2/Pex2/Axin1/Atf7/Eif4a2/Nfatc1/Phf8/Notch2/Cnot2/Setdb1/Pml/Zfp869/Trps1/Ldb1/Bptf/Arid4a/Pou6f1/Nsd3/Rel/Kdm5b/Zbtb4/Psen2/Pou2f1/Nr4a2/Atad2/Ehmt2/Cbx7/Zfp70…
C5_CD8	GO:0002761	regulation of myeloid leukocyte differentiation	39	-1.91139	0.00251134	0.01598	Klf10/Id2/Casp8/Gsk3b/Tmem64/Fos/Tfe3/Tgfb1/Rassf2/Cd4/Notch2/Gpr68/Prkca/Tob2/Ccl3/Inpp5d/Ubash3b/Stat5a/Gpr55/Tesc/Zfp36l1/Tnfsf11/Asxl2/Inpp4b/Car2
C5_CD8	GO:0048592	eye morphogenesis	29	-1.91271	0.00346124	0.0199167	Ccdc66/Thy1/Zeb1/Slc4a7/Prdm1/Notch2/Pou2f1/Agtpbp1/Sp3/Gdf11/Nipbl/Ski/Scrib/Stat3/Frs2/Abi2
C5_CD8	GO:0045124	regulation of bone resorption	11	-1.91448	0.00382866	0.0213664	Prkca/Inpp5d/Ubash3b/Itgav/Tnfsf11/Car2
C5_CD8	GO:0003229	ventricular cardiac muscle tissue development	12	-1.91483	0.00410382	0.0225876	Notch1/Id2/Zmpste24/Tgfb1/Chd7/Smad4/Smad7/Heg1/Med1/Rbpj
C5_CD8	GO:0016569	covalent chromatin modification	192	-1.91524	4.14136e-05	0.000721816	Kdm5a/Smarca4/Pink1/Jak2/Usp36/Baz2a/Iws1/Msl1/Ncor1/Usp7/Prkd2/Ctr9/Padi2/Kmt2c/Zfp451/Yeats2/Zmpste24/Kat6a/Satb1/Paf1/Atg7/Mysm1/Taf5l/Hdac2/Noc2l/Arid4b/Trip12/Tgfb1/Tbl1x/Brd4/Tet2/Kmt2b/Smyd3/Jarid2/Eya3/Baz1b/Bcor/Kmt2e/Rbbp5/Pcgf5/Smad4/Gata3/Slk/Phf8/Setd2/Setdb1/Ogt/Prkca/Pml/Ldb1/Arid4a/Nsd3/Ncoa1/Kdm5b/Tet3/Ash2l/Brpf1/Ehmt2/Ncoa6/Ehmt1/Kdm6b/Eid1/Rybp/Kat6b/Bap1/Kdm6a/Huwe1/Sart3/Usp…
C5_CD8	GO:1903706	regulation of hemopoiesis	133	-1.91546	0.000158648	0.00205156	Tespa1/Notch1/Klf10/Id2/Casp8/Zfp36/Hif1a/Gsk3b/Ctla4/Cyld/Ikzf3/Sash3/Ctr9/Zc3h12a/Jak3/Braf/Paf1/Atg7/Ptpn6/Mysm1/Mettl3/Tmem64/Fos/Tfe3/Tgfb1/Sos2/Zeb1/Malt1/Rassf2/Prdm1/Nfkbid/Dicer1/Gata3/Il7r/Ccr7/Cd4/Notch2/Gpr68/Prkca/Ldb1/Tob2/Sart1/Ccl3/Cd28/Inpp5d/Ubash3b/Rc3h2/Cnot4/Senp1/Stat5a/Cd44/Gpr55/Fnip1/Isg15/Tesc/Eif2ak2/Zfp36l1/Smad7/Itpkb/Rnf41/Stat3/Tox/Il1b/Tgfbr2/Abl1/Med1/Il4ra/Tnfsf1…
C5_CD8	GO:0003206	cardiac chamber morphogenesis	28	-1.91578	0.00332066	0.0192459	Rara/Srf/Dvl3/Egln1/Notch1/Id2/Smarca4/Hif1a/Tgfb1/Chd7/Smad4/Gata3/Nfatc1/Notch2/Smad7/Heg1/Tgfbr2/Med1/Ahr/Rbpj/Nrp1
C5_CD8	GO:0097305	response to alcohol	33	-1.91748	0.00283119	0.0175509	Trp53inp1/Ireb2/Fyn/Casp8/Gramd1b/Gramd1a/Ggh/Tgfb1/Adcy3/Ccr7/Prkca/Nfe2l1/Sdf4/Adcy7/Tgfbr2/Itpr2/Sirt1/Ahr/Klf9/Ctnna1
C5_CD8	GO:2000026	regulation of multicellular organismal development	481	-1.9187	1.22435e-05	0.000517567	Zmpste24/Mia3/Prex1/Marchf7/Kidins220/Iqgap1/Jak3/Sp1/Ddx6/Pdpk1/Braf/Paf1/Atg7/Ptpn6/Mysm1/Mettl3/Tcf12/Tmem64/Hdac2/Smurf2/Fos/Shc1/Tmem106b/Tfe3/Bcl11b/Nr3c1/Eif4g1/Trip12/Runx2/Thy1/Lims1/Tgfb1/Sos2/Foxp1/Zeb1/Inpp5f/Bcl9l/Nfatc2/B4galt5/Stk11/Cpne1/Jarid2/Malt1/Nr2c2/Rassf2/Chd7/Ddx17/Prdm1/Por/Spen/Dlg1/Btg1/Tnik/Farp1/Bcor/Pde3b/Psen1/Prkch/Smad4/Nfkbid/Dicer1/Zswim8/Mycbp2/Ddx5/Gata3/Il7r…
C5_CD8	GO:0048332	mesoderm morphogenesis	14	-1.919	0.00419287	0.0229204	Smad3/Srf/Htt/Pofut2/Exoc4/Axin1/Setd2/Twsg1/Kdm6b/Kdm6a/Ext2/Macf1/Nr4a3
C5_CD8	GO:0017015	regulation of transforming growth factor beta receptor signaling pathway	32	-1.91981	0.00300409	0.0181534	Zfp451/Pdpk1/Smurf2/Tgfb1/Zeb1/Bcl9l/Stk11/Smad4/Axin1/Zfp703/Glg1/Rnf111/Ski/Smad7/Ldlrad4/Sirt1/Pmepa1/Skil/Crebbp
C5_CD8	GO:1903844	regulation of cellular response to transforming growth factor beta stimulus	32	-1.91981	0.00300409	0.0181534	Zfp451/Pdpk1/Smurf2/Tgfb1/Zeb1/Bcl9l/Stk11/Smad4/Axin1/Zfp703/Glg1/Rnf111/Ski/Smad7/Ldlrad4/Sirt1/Pmepa1/Skil/Crebbp
C5_CD8	GO:0001756	somitogenesis	14	-1.92183	0.00414089	0.0227396	Psen1/Smad4/Psen2/Axin2/Kdm6a/Rbpj/Ifitm1
C5_CD8	GO:0030099	myeloid cell differentiation	138	-1.92193	0.000143594	0.00187707	Klf10/Id2/Smarca4/Jak2/Casp8/Zfp36/Actn1/Hif1a/Gsk3b/Nbeal2/Ncor1/Ctr9/Kat6a/Jak3/Sp1/Paf1/Adar/Ptpn6/Tmem64/Fos/Tfe3/Tgfb1/Sh2b3/Tet2/Rassf2/Myh9/Kmt2e/Junb/Psen1/Pknox1/Gata3/Ccr7/Cd4/Pabpc4/Nfatc1/Ptpn11/Notch2/Gpr68/Prkca/Pml/Ldb1/Nfe2l1/Arid4a/Tob2/Psen2/Ccl3/Inpp5d/Ubash3b/Plscr1/Cnot4/Senp1/F2rl1/Stat5a/Slc11a2/Sp3/Gpr55/Sbno2/Pip4k2a/Isg15/Tesc/Zfp36l1/Gpr183/Itpkb/Rnf41/Stat3/Tgfbr2/L3mb…
C5_CD8	GO:0010647	positive regulation of cell communication	394	-1.92325	1.25562e-05	0.000517567	Tespa1/Fam162a/Notch1/Parp14/Nup62/Ssh1/Emc10/Il6st/Mdfic/Smarca4/Pink1/Jak2/Casp8/Hif1a/Gsk3b/Ptpn22/Tnfrsf18/Ncstn/Cyld/Lfng/Sqstm1/Tnks/Prkd2/Ndst1/Pea15a/Zc3h12a/Pibf1/Pik3cg/Ptpn1/Raf1/Iqgap1/Jak3/Itgal/Braf/Rictor/Exoc4/Atg7/Ptpn6/Hdac2/Cbl/Bcl2l11/Tspan14/Abca7/Zc3hav1/Taok2/Shc1/Nlrc5/Nr3c1/Zranb1/Cd84/Lims1/Tgfb1/Sos2/Rnf146/Mfng/Tbl1x/Irak4/Cat/Stk11/Pias4/Slamf1/Tspan5/Cpne1/Malt1/Rass…
C5_CD8	GO:0035019	somatic stem cell population maintenance	11	-1.92464	0.00358278	0.0205179	Lbh/Klf10/Erdr1/Raf1/Kat6a/Braf/Bcl9l/Ldb1/Ski/Rbpj
C5_CD8	GO:0060021	roof of mouth development	19	-1.92471	0.00392351	0.0217759	Chd7/Dlg1/Bcor/Smad4/Plekha1/Gdf11/Ski/Arid5b/Tgfbr2/Tshz1/Tiparp
C5_CD8	GO:0023056	positive regulation of signaling	400	-1.92479	1.25364e-05	0.000517567	Prkd2/Ndst1/Pea15a/Zc3h12a/Pibf1/Pik3cg/Ptpn1/Raf1/Iqgap1/Nsf/Jak3/Itgal/Braf/Rictor/Exoc4/Atg7/Ptpn6/Hdac2/Cbl/Bcl2l11/Tspan14/Abca7/Zc3hav1/Taok2/Shc1/Nlrc5/Nr3c1/Zranb1/Cd84/Lims1/Tgfb1/Sos2/Rnf146/Mfng/Inpp5f/Tbl1x/Irak4/Cat/Stk11/Pias4/Slamf1/Tspan5/Cpne1/Malt1/Rassf2/Atf6/Ralbp1/Fam53b/Por/Trim39/Parp9/Irgm1/Pum1/Camta1/Tnik/Psen1/Prkch/Smad4/Ddx5/Gata3/Il7r/Mllt3/Clcf1/Ccr7/Cd4/Axin1/Tbk1/…
C5_CD8	GO:0002763	positive regulation of myeloid leukocyte differentiation	24	-1.92563	0.00363972	0.0207456	Klf10/Id2/Casp8/Gsk3b/Tmem64/Fos/Tgfb1/Cd4/Notch2/Gpr68/Prkca/Ccl3/Stat5a/Tesc/Zfp36l1/Tnfsf11/Asxl2/Car2
C5_CD8	GO:0060562	epithelial tube morphogenesis	75	-1.92577	0.000627939	0.00574281	Dlg1/Psen1/Ccm2/Smad4/Dicer1/Gata3/Nfatc1/Notch2/Setd2/Pxn/Pml/Kdm5b/Spint2/Brpf1/Cluap1/Celsr1/Hectd1/Tgif1/Cd44/Ipmk/Kdm6a/Ski/Scrib/Tgfbr2/Dvl2/Ar/Abl1/Med1/Ahr/Rbpj/Nrp1
C5_CD8	GO:1903708	positive regulation of hemopoiesis	70	-1.9259	0.000694262	0.00625425	Tespa1/Klf10/Id2/Casp8/Hif1a/Gsk3b/Cyld/Sash3/Tmem64/Fos/Tgfb1/Malt1/Prdm1/Nfkbid/Gata3/Il7r/Ccr7/Cd4/Notch2/Gpr68/Prkca/Sart1/Ccl3/Inpp5d/Stat5a/Isg15/Tesc/Zfp36l1/Itpkb/Stat3/Tox/Il1b/Tgfbr2/Med1/Il4ra/Tnfsf11/Asxl2/Car2/Socs1
C5_CD8	GO:0050868	negative regulation of T cell activation	39	-1.92635	0.00212249	0.0140638	Ptpn22/Ctla4/Itch/Cyld/Zc3h12a/Zc3h12d/Marchf7/Jak3/Btla/Ptpn6/Tgfb1/Dlg1/Nfkbid/Pdcd1lg2/Pag1/Peli1/Cd274/Twsg1/Rc3h2/Cd44/Smad7/Il4ra/Socs1/Xcl1
C5_CD8	GO:0030097	hemopoiesis	295	-1.9271	1.30378e-05	0.000517567	Klf10/Tnrc6c/Dclre1c/Id2/Smarca4/Jak2/Klf4/Casp8/Zfp36/Actn1/Hif1a/Gsk3b/Ptpn22/Ctla4/Cdk13/Cyld/Lfng/Ikzf3/Sash3/Nbeal2/Ncor1/Ctr9/Zc3h12a/Prrc2c/Prex1/Kat6a/Satb1/Jak3/Sp1/Braf/Paf1/Atg7/Adar/Ptpn6/Mysm1/Mettl3/Itk/Tmem64/Bcr/Fos/Tfe3/Bcl11b/Runx2/Tgfb1/Sh2b3/Pou2f2/Sos2/Foxp1/Zeb1/Mfng/Bcl2a1d/Tet2/Stk11/Slamf1/Malt1/Rassf2/Chd7/Myh9/Rora/Prdm1/Irf2bp2/Kmt2e/Junb/Psen1/Pknox1/Nfkbid/Dicer1/Slc…
C5_CD8	GO:0061448	connective tissue development	51	-1.9279	0.00151822	0.0108682	Notch1/Id2/Arrdc3/Hif1a/Zmpste24/Mia3/Fto/Tapt1/Runx2/Tgfb1/Zeb1/Ap1s2/Por/Mef2d/Dicer1/Pik3ca/Prkca/Trps1/Eif2ak3/Axin2/Sorl1/Glg1/Arid5a/Sik3/Arid5b/4932438A13Rik/Il6ra/Tgfbr2/Sirt1/Maf/Egr1/Lmna
C5_CD8	GO:0007229	integrin-mediated signaling pathway	31	-1.92803	0.0030114	0.0181534	Fyb/Thy1/Lims1/Fut8/Ptpn11/Pxn/Vav3/Itgav/Itga6/Isg15/Rcc2/Abl1/Itga1/Ctnna1/Itgb1/Nrp1/Itgae
C5_CD8	GO:0019221	cytokine-mediated signaling pathway	95	-1.92864	0.000493724	0.00477553	Cxcr4/Stap1/Hipk1/Parp14/Il6st/Stat2/Jak2/Cyld/Klf6/Ctr9/Padi2/Jak3/Adar/Ptpn6/Mettl3/Nlrc5/Lims1/Sh2b3/Irak4/Pias4/Cpne1/Parp9/Irgm1/Smad4/Il2rb/Traf3/Cd4/Aim2/Tbk1/Lsm14a/Casp4/Ikbkb/Ccl3/Il18r1/Ccl4/F2rl1/Stat5a/Irf7/Oxsr1/Otud4/Wnk1/Stat3/Il6ra/Il1b/Sirt1/Med1/Tnfsf11/Egr1/Cdip1/Cxcl2/Socs1/Xcl1/Ifitm1
C5_CD8	GO:0031399	regulation of protein modification process	495	-1.92946	1.21985e-05	0.000517567	Trib2/Cln3/Smpd1/Cxcr4/Mmd/Dcun1d1/Ncoa7/Stk10/Fyn/Stap1/Lbh/Pwp1/Parp10/Cblb/Notch1/Parp14/Nup62/Emc10/Il6st/Kdm5a/Mdfic/Pink1/Stat2/Ppp2r5e/Jak2/Klf4/Arrdc3/Ctdsp1/Gsk3b/Ptpn22/Cdkn1b/Araf/Uvrag/Itch/Tnfrsf18/Ubxn2a/Prkar2a/Cyld/Iws1/Sqstm1/Ccng2/Ppp6r2/Hmg20a/Topors/Cdyl/Ncor1/Ppil4/Cd6/Prkd2/Ndst1/Ctr9/Zc3h12a/Pibf1/Pik3cg/Zfp451/Ptpn1/Raf1/Zmpste24/Marchf7/Iqgap1/Trim21/Ccni/Pdpk1/Braf/Ricto…
C5_CD8	GO:0002520	immune system development	327	-1.92997	1.28723e-05	0.000517567	Tespa1/Cblb/Notch1/Klf10/Tnrc6c/Dclre1c/Id2/Smarca4/Jak2/Klf4/Polb/Casp8/Zfp36/Actn1/Hif1a/Gsk3b/Ptpn22/Ctla4/Itch/Cdk13/Cyld/Lfng/Ikzf3/Sash3/Nbeal2/Ncor1/Ctr9/Zc3h12a/Raf1/Zmpste24/Prrc2c/Prex1/Marchf7/Kat6a/Msh3/Satb1/Jak3/Sp1/Braf/Paf1/Atg7/Adar/Ptpn6/Mysm1/Mettl3/Itk/Tmem64/Bcr/Bcl2l11/Fos/Tfe3/Bcl11b/Runx2/Tgfb1/Sh2b3/Pou2f2/Sos2/Foxp1/Zeb1/Mfng/Bcl2a1d/Tet2/Stk11/Slamf1/Jarid2/Malt1/Rassf2…
C5_CD8	GO:0016055	Wnt signaling pathway	97	-1.93002	0.000328677	0.00355329	Calcoco1/Klhl12/Notch1/Mdfic/Smarca4/Klf4/Gsk3b/Cyld/Tnks/Ctr9/Paf1/Tmem64/Hdac2/Zranb1/Rnf146/Foxo1/Bcl9l/Tbl1x/Siah2/Stk11/Pias4/Fam53b/Tnik/Psen1/Gata3/Mllt3/Axin1/Ldb1/Usp34/Ccdc88c/Celsr1/Mesd/Axin2/Zfp703/Usp8/Ddx3x/Cd44/Lats2/Kdm6a/Wnk1/Macf1/Ubr5/Tle3/Dvl2/Abl1/Nlk/Jade1/Tcf7/Tnfaip3/Egr1/Rbpj/Rnf213
C5_CD8	GO:0198738	cell-cell signaling by wnt	97	-1.93002	0.000328677	0.00355329	Calcoco1/Klhl12/Notch1/Mdfic/Smarca4/Klf4/Gsk3b/Cyld/Tnks/Ctr9/Paf1/Tmem64/Hdac2/Zranb1/Rnf146/Foxo1/Bcl9l/Tbl1x/Siah2/Stk11/Pias4/Fam53b/Tnik/Psen1/Gata3/Mllt3/Axin1/Ldb1/Usp34/Ccdc88c/Celsr1/Mesd/Axin2/Zfp703/Usp8/Ddx3x/Cd44/Lats2/Kdm6a/Wnk1/Macf1/Ubr5/Tle3/Dvl2/Abl1/Nlk/Jade1/Tcf7/Tnfaip3/Egr1/Rbpj/Rnf213
C5_CD8	GO:0042471	ear morphogenesis	17	-1.93266	0.00369042	0.0209845	Bcr/Zeb1/Chd7/Abr/Gata3/Celsr1/Nipbl/Scrib/Dvl2/Tshz1/Nr4a3
C5_CD8	GO:0050877	nervous system process	148	-1.9334	8.53364e-05	0.00127488	Cep250/Gls/Cln3/P2rx4/Cxcr4/Fyn/Bloc1s4/Ssh1/Cic/Ppt1/Dctn1/Crybg3/Hif1a/Gsk3b/Cdkn1b/Ncstn/Ptges3/Zmpste24/Btbd9/Serpinb6a/Zfhx2/Braf/Atg7/Bcr/Abca7/Ccdc66/Aplp2/Btg2/Ap1s2/Tbl1x/Slc4a7/Adcy3/Kmt2b/Chmp2b/Chd7/Atf6/Camta1/Abr/Tpp1/Ccdc50/Psen1/Dicer1/Mycbp2/Axin1/Tusc3/Prkca/Katnip/Pgap1/Ddhd2/Psen2/Eif2ak3/Ehmt2/Fbxo11/Usp53/Synj1/Mbp/Slc11a2/Agtpbp1/Pja2/Tanc1/Nipbl/Pias1/Herc1/Rtp4/Il1b/Kmt2a…
C5_CD8	GO:0046649	lymphocyte activation	255	-1.93642	1.33071e-05	0.000517567	Ptpn22/Ctla4/Itch/Ncstn/Cyld/Lfng/Ikzf3/Sash3/Txlna/Ncor1/Cd6/Zc3h12a/Pibf1/Zc3h12d/Prex1/Marchf7/Satb1/Jak3/Itgal/Btla/Braf/Ptpn6/Mettl3/Nlrc3/Itk/Bcl11b/Runx2/Thy1/Cd5/Tgfb1/Pura/Pou2f2/Sos2/Foxp1/Zeb1/Mfng/Bcl2a1d/Nfatc2/Stk11/Slamf1/Malt1/Chd7/Myh9/Rora/Prdm1/Sit1/Dlg1/Irf2bp2/Samsn1/Psen1/Pknox1/Nfkbid/Dicer1/Lyst/Il2rb/Gata3/Il7r/Clcf1/Ccr7/Cd4/Tbk1/Nfatc1/Ccdc88b/Notch2/Dock8/Pdcd1lg2/Sart…
C5_CD8	GO:2000515	negative regulation of CD4-positive, alpha-beta T cell activation	12	-1.93684	0.00357769	0.0205179	Cd274/Twsg1/Rc3h2/Cd44/Smad7/Il4ra/Xcl1
C5_CD8	GO:0032989	cellular component morphogenesis	245	-1.93781	1.33656e-05	0.000517567	Myo9b/Notch1/Clasp1/Ssh1/Id2/Smarca4/Net1/Sidt2/Actn1/Gsk3b/Usp9x/Numb/Llgl1/Nbeal2/Gna13/Zmym5/Zmpste24/Prex1/Kidins220/Iqgap1/Lipa/Braf/Atg7/Ptpn6/Hdac2/Fry/Rhoq/Taok2/Tmem106b/Bcl11b/Zranb1/Thy1/Lims1/Pnpt1/Foxp1/Nebl/Ss18/Bcl9l/B4galt5/Stk11/Cpne1/Myh9/Ablim1/Snx2/Dlg1/Tnik/Farp1/Psen1/Top2b/Strip1/Smad4/Dicer1/Zswim8/Mycbp2/Gata3/Il7r/Fbxw8/Rere/Ulk1/Ptpn11/Szt2/Prkca/Pxn/Dock10/Sec23ip/Zmym…
C5_CD8	GO:0048008	platelet-derived growth factor receptor signaling pathway	22	-1.93883	0.00330333	0.019228	Phf14/Pten/Csrnp1/Zfp950/Cblb/Jak2/Ptpn1/Iqgap1/Cbl/Bcr/Ptpn11/Hip1r/Clasp2/Plekha1/Arid5b/Abl1/Tiparp/Nr4a3/Nrp1
C5_CD8	GO:0046849	bone remodeling	25	-1.93941	0.00315995	0.0186683	Rassf2/Tpp1/Notch2/Prkca/Inpp5d/Ubash3b/Itgav/Gpr55/Suco/Tnfsf11/Inpp4b/Car2
C5_CD8	GO:0010614	negative regulation of cardiac muscle hypertrophy	15	-1.94397	0.00330267	0.019228	P2rx4/Notch1/Gsk3b/Foxp1/Foxo1/Jarid2/Smad4/Fbxo32/Tnfrsf1b/Rgs2/Lmna/Atp2b4
C5_CD8	GO:0014741	negative regulation of muscle hypertrophy	15	-1.94397	0.00330267	0.019228	P2rx4/Notch1/Gsk3b/Foxp1/Foxo1/Jarid2/Smad4/Fbxo32/Tnfrsf1b/Rgs2/Lmna/Atp2b4
C5_CD8	GO:0046632	alpha-beta T cell differentiation	48	-1.94438	0.00128723	0.00967537	Sash3/Ncor1/Zc3h12a/Satb1/Jak3/Braf/Itk/Bcl11b/Tgfb1/Foxp1/Malt1/Rora/Prdm1/Nfkbid/Gata3/Ccr7/Il18r1/Rc3h2/Smad7/Gpr183/Itpkb/Stat3/Slamf6/Tgfbr2/Abl1/Tcf7/Il4ra/Socs1
C5_CD8	GO:0070848	response to growth factor	133	-1.94445	0.00011538	0.00158583	Klf4/Zfp36/Hif1a/Gsk3b/Usp9x/Plcg1/Prkd2/Ndst1/Zfp451/Ptpn1/Raf1/Kidins220/Iqgap1/Pdpk1/Cbl/Smurf2/Cpne3/Fos/Shc1/Ctdspl2/Nr3c1/Runx2/Tgfb1/Zeb1/Bcl9l/Stk11/Smad4/Ddx5/Gata3/Axin1/Fut8/Ofd1/Ulk1/Ptpn11/Notch2/Pxn/Pml/Map3k1/Twsg1/Rasa1/Zfp703/Usp8/Numa1/Cd44/Sorl1/Glg1/Uri1/Rnf111/Ski/Zfp36l1/Smad7/Kif16b/Tgfbr2/Ldlrad4/Abl1/Nlk/Sirt1/Med1/Frs2/Egr1/Pmepa1/Skil/Crebbp/Rbpj/Nrp1/Xcl1
C5_CD8	GO:0051249	regulation of lymphocyte activation	144	-1.94901	5.71265e-05	0.000928408	Ptpn22/Ctla4/Itch/Cyld/Ikzf3/Sash3/Cd6/Zc3h12a/Pibf1/Zc3h12d/Marchf7/Jak3/Itgal/Btla/Braf/Ptpn6/Mettl3/Thy1/Cd5/Tgfb1/Sos2/Zeb1/Nfatc2/Slamf1/Malt1/Prdm1/Sit1/Dlg1/Samsn1/Nfkbid/Dicer1/Lyst/Gata3/Il7r/Clcf1/Ccr7/Cd4/Ccdc88b/Dock8/Pdcd1lg2/Sart1/Pag1/Peli1/Vav3/Cd274/Twsg1/Cd28/Inpp5d/Rc3h2/Parp3/Stat5a/Cd44/Rasal3/Zfp36l1/Smad7/Gpr183/Itpkb/Rnf41/Tox/Il6ra/Il1b/Tgfbr2/Abl1/Trp53bp1/Ahr/Il4ra/Rif1…
C5_CD8	GO:0046640	regulation of alpha-beta T cell proliferation	14	-1.94995	0.00315332	0.0186683	Cblb/Ptpn22/Itch/Btla/Cd274/Twsg1/Cd28/Cd44/Rasal3/Tgfbr2/Xcl1
C5_CD8	GO:0007549	dosage compensation	12	-1.95141	0.00312171	0.0185477	Smchd1/Tsix/Upf1/Cdyl/Mettl3/Exosc10/Lrif1/Pcgf5/Ythdc1/Rbm15b/Pcgf6
C5_CD8	GO:0009048	dosage compensation by inactivation of X chromosome	12	-1.95141	0.00312171	0.0185477	Smchd1/Tsix/Upf1/Cdyl/Mettl3/Exosc10/Lrif1/Pcgf5/Ythdc1/Rbm15b/Pcgf6
C5_CD8	GO:0071345	cellular response to cytokine stimulus	219	-1.95173	1.35764e-05	0.000517567	Irak4/Zfand6/Usp10/Pias4/Cpne1/Jarid2/Myo18a/Rora/Lrch1/Parp9/Irgm1/Abcd4/Smad4/Il2rb/Rab12/Vps26b/Gata3/Traf3/Ccr7/Cd4/Lrba/Aim2/Tbk1/Eif4a2/Dock8/Pml/Lsm14a/Erbin/Kdm5b/Casp4/Ikbkb/Ccl3/Nfat5/Il18r1/Ubtf/Plscr1/Syncrip/Ccl4/F2rl1/Stat5a/Kat6b/Sbno2/Irf7/Ifi213/Oxsr1/Otud4/Zfp36l1/Wnk1/Smad7/Kdm3a/Arid5b/Kif16b/Stat3/Ifi208/Il6ra/Il1b/Rnf125/Sirt1/Med1/Rif1/Stx4a/Trim2/Tnfsf11/Egr1/Spock2/Mcm2/C…
C5_CD8	GO:0001763	morphogenesis of a branching structure	44	-1.95184	0.00142459	0.010415	Prdm1/Dlg1/Smad4/Dicer1/Rere/Nfatc1/Setd2/Pxn/Pml/Kdm5b/Spint2/Celsr1/Cd44/Il1b/Tgfbr2/Ar/Abl1/Med1/Frs2/Ahr/Nrp1
C5_CD8	GO:0002088	lens development in camera-type eye	21	-1.95544	0.00287697	0.0176979	Hipk1/Smarca4/Crybg3/Cdkn1b/Tgfb1/Dlg1/Gata3/Pou2f1/Ski/Pds5b/Tgfbr2/Med1/Frs2/Maf/Abi2/Skil
C5_CD8	GO:0008593	regulation of Notch signaling pathway	18	-1.95756	0.00306161	0.018364	Notch1/Il6st/Numb/Lfng/Llgl1/Pear1/Tspan14/Mfng/Tspan5/Dicer1/Aak1/Kctd10/Stat3/Rbpj
C5_CD8	GO:0018193	peptidyl-amino acid modification	356	-1.96106	1.27194e-05	0.000517567	Hmg20a/Msl1/Topors/Tnks/Ppil4/Prkd2/Ctr9/Padi2/Pibf1/Zfp451/Yeats2/Ptpn1/Raf1/Zmpste24/Kat6a/Iqgap1/Jak3/Pdpk1/Braf/Rictor/Zdhhc3/Socs3/Atg7/Ptpn6/Taf5l/Itk/Hdac2/Cbl/Galnt1/Tlk1/Senp6/Ggnbp2/Noc2l/Eif4g1/Clk2/Arid4b/Thy1/Mark3/Tgfb1/Aplp2/Sh2b3/Inpp5f/Brd4/Ifih1/Tet2/Kmt2b/Smyd3/Stk11/Pias4/Jarid2/Rassf2/Ppp1r15a/Arnt/Por/Parp9/Mknk1/Bcor/Kmt2e/Samsn1/Uhmk1/Rbbp5/Psen1/Prkch/Smad4/Nktr/Gata3/Clc…
C5_CD8	GO:0046636	negative regulation of alpha-beta T cell activation	16	-1.96333	0.00295133	0.0179715	Cd274/Twsg1/Rc3h2/Cd44/Smad7/Il4ra/Socs1/Xcl1
C5_CD8	GO:0022408	negative regulation of cell-cell adhesion	58	-1.96341	0.000784375	0.00683561	Jak2/Klf4/Ptpn22/Ctla4/Itch/Cyld/Zc3h12a/Zc3h12d/Mia3/Marchf7/Jak3/Btla/Ptpn6/Tgfb1/Sh2b3/Dlg1/Nfkbid/Pdcd1lg2/Pag1/Spint2/Peli1/Cd274/Twsg1/Ubash3b/Zfp703/Mbp/Rc3h2/Cd44/Wnk1/Smad7/Abl1/Il4ra/Tnfaip3/Socs1/Xcl1
C5_CD8	GO:1902680	positive regulation of RNA biosynthetic process	479	-1.96457	1.22423e-05	0.000517567	Fos/Shc1/Ing1/Tfe3/Bcl11b/Nlrc5/Nr3c1/Map3k2/Tfam/Arid4b/Runx2/Ets2/Tgfb1/Pou2f2/Zfp131/Foxp1/Ss18/Foxo1/Zeb1/Gpbp1l1/Zfp639/Bcl9l/Tbl1x/Brd4/Nfatc2/Tet2/Kmt2b/Smyd3/Smarcc1/Prpf6/Nr2c2/Chd7/Ppp1r15a/Rora/Arnt/Atf6/Ablim1/Ddx17/Parp9/Spen/Pbrm1/Maml1/Mef2d/Camta1/Npat/Kmt2e/Junb/Bicra/Heatr1/Psen1/Pcgf5/Pknox1/Smad4/Nrf1/Dicer1/Ddx5/Gata3/Mllt3/Atf6b/Cd4/Med14/Sertad2/Axin1/Taf2/Rnf14/Tbk1/Zfp292…
C5_CD8	GO:0071363	cellular response to growth factor stimulus	131	-1.96702	8.65426e-05	0.00128492	Klf4/Zfp36/Hif1a/Gsk3b/Usp9x/Plcg1/Prkd2/Ndst1/Zfp451/Ptpn1/Raf1/Kidins220/Iqgap1/Pdpk1/Cbl/Smurf2/Cpne3/Fos/Shc1/Ctdspl2/Nr3c1/Runx2/Tgfb1/Zeb1/Bcl9l/Stk11/Smad4/Ddx5/Gata3/Axin1/Fut8/Ofd1/Ulk1/Ptpn11/Notch2/Pxn/Pml/Map3k1/Twsg1/Rasa1/Zfp703/Usp8/Numa1/Cd44/Sorl1/Glg1/Uri1/Rnf111/Ski/Zfp36l1/Smad7/Kif16b/Tgfbr2/Ldlrad4/Abl1/Nlk/Sirt1/Med1/Frs2/Egr1/Pmepa1/Skil/Crebbp/Rbpj/Nrp1/Xcl1
C5_CD8	GO:0019915	lipid storage	19	-1.96811	0.00262704	0.0165799	Hilpda/Osbpl11/Zc3h12a/Fto/Nrip1/Osbpl8/Itgav/Stat5a/Abcg1/4932438A13Rik/Dgat1/Il1b/Sirt1/Soat1
C5_CD8	GO:0030098	lymphocyte differentiation	149	-1.96857	4.26548e-05	0.000733236	Ptpn22/Ctla4/Cyld/Lfng/Ikzf3/Sash3/Ncor1/Zc3h12a/Prex1/Satb1/Jak3/Braf/Ptpn6/Mettl3/Itk/Bcl11b/Runx2/Tgfb1/Pou2f2/Sos2/Foxp1/Zeb1/Mfng/Bcl2a1d/Stk11/Slamf1/Malt1/Chd7/Rora/Prdm1/Irf2bp2/Pknox1/Nfkbid/Dicer1/Gata3/Il7r/Clcf1/Ccr7/Cd4/Nfatc1/Notch2/Sart1/Dock10/Cd28/Inpp5d/Il18r1/Hectd1/Xrcc4/Rc3h2/Stat5a/Cd44/Sp3/Fnip1/Gon4l/Zfp36l1/Smad7/Gpr183/Itpkb/Rnf41/Stat3/Tox/Slamf6/Il1b/Tgfbr2/Wwp1/Abl1/T…
C5_CD8	GO:0000902	cell morphogenesis	227	-1.96977	1.35177e-05	0.000517567	Myo9b/Notch1/Ssh1/Id2/Smarca4/Net1/Sidt2/Actn1/Gsk3b/Usp9x/Numb/Llgl1/Nbeal2/Gna13/Zmym5/Zmpste24/Prex1/Kidins220/Iqgap1/Lipa/Braf/Atg7/Ptpn6/Fry/Rhoq/Taok2/Tmem106b/Bcl11b/Zranb1/Thy1/Lims1/Foxp1/Ss18/Bcl9l/B4galt5/Stk11/Cpne1/Myh9/Ablim1/Snx2/Dlg1/Tnik/Farp1/Psen1/Top2b/Strip1/Smad4/Dicer1/Zswim8/Mycbp2/Gata3/Il7r/Fbxw8/Rere/Ulk1/Ptpn11/Szt2/Prkca/Pxn/Dock10/Zmym2/Map3k1/Nr4a2/Spint2/Ube3a/Ccl3…
C5_CD8	GO:0045893	positive regulation of transcription, DNA-templated	478	-1.97014	1.2252e-05	0.000517567	Fos/Shc1/Ing1/Tfe3/Bcl11b/Nlrc5/Nr3c1/Map3k2/Tfam/Arid4b/Runx2/Ets2/Tgfb1/Pou2f2/Zfp131/Foxp1/Ss18/Foxo1/Zeb1/Gpbp1l1/Zfp639/Bcl9l/Tbl1x/Brd4/Nfatc2/Tet2/Kmt2b/Smyd3/Smarcc1/Prpf6/Nr2c2/Chd7/Ppp1r15a/Rora/Arnt/Atf6/Ablim1/Ddx17/Parp9/Spen/Pbrm1/Maml1/Mef2d/Camta1/Npat/Kmt2e/Junb/Bicra/Heatr1/Psen1/Pcgf5/Pknox1/Smad4/Nrf1/Dicer1/Ddx5/Gata3/Mllt3/Atf6b/Cd4/Med14/Sertad2/Axin1/Taf2/Rnf14/Tbk1/Zfp292…
C5_CD8	GO:1903508	positive regulation of nucleic acid-templated transcription	478	-1.97014	1.2252e-05	0.000517567	Fos/Shc1/Ing1/Tfe3/Bcl11b/Nlrc5/Nr3c1/Map3k2/Tfam/Arid4b/Runx2/Ets2/Tgfb1/Pou2f2/Zfp131/Foxp1/Ss18/Foxo1/Zeb1/Gpbp1l1/Zfp639/Bcl9l/Tbl1x/Brd4/Nfatc2/Tet2/Kmt2b/Smyd3/Smarcc1/Prpf6/Nr2c2/Chd7/Ppp1r15a/Rora/Arnt/Atf6/Ablim1/Ddx17/Parp9/Spen/Pbrm1/Maml1/Mef2d/Camta1/Npat/Kmt2e/Junb/Bicra/Heatr1/Psen1/Pcgf5/Pknox1/Smad4/Nrf1/Dicer1/Ddx5/Gata3/Mllt3/Atf6b/Cd4/Med14/Sertad2/Axin1/Taf2/Rnf14/Tbk1/Zfp292…
C5_CD8	GO:0009719	response to endogenous stimulus	322	-1.97044	1.29029e-05	0.000517567	Prkd2/Ndst1/Padi2/Pik3cg/Zfp451/Ptpn1/Zmpste24/Mia3/Kidins220/Iqgap1/Sp1/Scap/Pdpk1/Braf/Socs3/Hdac2/Cbl/Rhoq/Nrip1/Pde2a/Smurf2/Fos/Shc1/Ctdspl2/Nr3c1/Ggh/Runx2/Tgfb1/Foxo1/Zeb1/Bcl9l/Tbl1x/Smyd3/Stk11/Paqr7/Smarcc1/Ddx17/Por/Junb/Pde3b/Psen1/Npc1/Top2b/Smad4/Cnot1/Ddx5/Gata3/Ccr7/Axin1/Rnf14/Fut8/Ofd1/Ptpn11/Rptor/Notch2/Cnot2/Ogt/Prkca/Pxn/Pml/Osbpl8/Pde4d/Ncoa1/Casp4/Map3k1/Nr4a2/Ikbkb/Ube3a/…
C5_CD8	GO:0031056	regulation of histone modification	67	-1.97092	0.000496363	0.00477553	Kdm5a/Pink1/Iws1/Ncor1/Prkd2/Ctr9/Zfp451/Zmpste24/Paf1/Atg7/Noc2l/Trip12/Tgfb1/Kmt2b/Jarid2/Bcor/Kmt2e/Smad4/Gata3/Slk/Ogt/Pml/Nsd3/Ehmt2/Eid1/Sart3/Nipbl/Arid5a/Kdm3a/Ubr5/Kmt2a/Sirt1/Rif1/Phf1/Mllt6/Asxl2/Lmna
C5_CD8	GO:0042130	negative regulation of T cell proliferation	21	-1.9714	0.00260619	0.0164963	Cblb/Ctla4/Itch/Zc3h12d/Marchf7/Btla/Ptpn6/Tgfb1/Dlg1/Pdcd1lg2/Peli1/Cd274/Twsg1/Cd44/Xcl1
C5_CD8	GO:0016570	histone modification	187	-1.97521	1.38535e-05	0.000517567	Kdm5a/Smarca4/Pink1/Jak2/Usp36/Baz2a/Iws1/Msl1/Ncor1/Usp7/Prkd2/Ctr9/Padi2/Kmt2c/Zfp451/Yeats2/Zmpste24/Kat6a/Satb1/Paf1/Atg7/Mysm1/Taf5l/Hdac2/Noc2l/Arid4b/Trip12/Tgfb1/Tbl1x/Brd4/Tet2/Kmt2b/Smyd3/Jarid2/Eya3/Baz1b/Bcor/Kmt2e/Rbbp5/Pcgf5/Smad4/Gata3/Slk/Phf8/Setd2/Setdb1/Ogt/Prkca/Pml/Ldb1/Arid4a/Nsd3/Ncoa1/Kdm5b/Tet3/Ash2l/Brpf1/Ehmt2/Ncoa6/Ehmt1/Kdm6b/Eid1/Rybp/Kat6b/Bap1/Kdm6a/Huwe1/Sart3/Usp…
C5_CD8	GO:0048704	embryonic skeletal system morphogenesis	10	-1.97582	0.00217127	0.0142683	Ndst1/Runx2/Zeb1/Dlg1/Axin1/Setd2/Nipbl/Tgfbr2/Asxl2
C5_CD8	GO:0046634	regulation of alpha-beta T cell activation	41	-1.97731	0.00145082	0.0105108	Ptpn22/Itch/Sash3/Zc3h12a/Jak3/Btla/Tgfb1/Malt1/Prdm1/Nfkbid/Gata3/Ccr7/Cd274/Twsg1/Cd28/Rc3h2/Cd44/Rasal3/Smad7/Itpkb/Il6ra/Tgfbr2/Il4ra/Socs1/Xcl1
C5_CD8	GO:1901654	response to ketone	28	-1.97776	0.00189278	0.0129704	Nr3c1/Tgfb1/Adcy3/Smyd3/Ccr7/Ncoa1/Ube3a/Ndor1/Hsf1/Abhd2/Ar/Sirt1/Ahr/Fbxo32/Klf9
C5_CD8	GO:0007179	transforming growth factor beta receptor signaling pathway	46	-1.98002	0.000895241	0.0074767	Zfp451/Pdpk1/Smurf2/Fos/Tgfb1/Zeb1/Bcl9l/Stk11/Smad4/Axin1/Fut8/Pxn/Pml/Map3k1/Twsg1/Zfp703/Glg1/Rnf111/Ski/Smad7/Tgfbr2/Ldlrad4/Nlk/Sirt1/Pmepa1/Skil/Crebbp
C5_CD8	GO:0000122	negative regulation of transcription by RNA polymerase II	273	-1.98142	1.31782e-05	0.000517567	Nr3c1/Noc2l/Phf12/Ets2/Tgfb1/Btg2/Foxp1/Foxo1/Zeb1/Tbl1x/Dnajb4/Phf21a/Nfatc2/Pias4/Jarid2/Nfx1/Ppp1r15a/Prdm1/Parp9/Spen/Dlg1/Irf2bp2/Bcor/Junb/Psen1/Chd4/Smad4/Dicer1/Aebp2/Cnot1/Snai3/Ddx5/Gata3/Bach2/Pex2/Axin1/Atf7/Nfatc1/Notch2/Cnot2/Setdb1/Trps1/Ldb1/Bptf/Pou6f1/Rel/Zbtb4/Psen2/Nr4a2/Ehmt2/Cbx7/Tgif1/Ehmt1/E4f1/Eid1/Rybp/Mafk/Sla2/Ncor2/Hsf1/Fnip1/Irf2bpl/Uri1/Nipbl/Arid5a/Pias1/Rreb1/Ski/…
C5_CD8	GO:0034097	response to cytokine	258	-1.98256	1.32897e-05	0.000517567	Irak4/Ifih1/Zfand6/Usp10/Pias4/Cpne1/Jarid2/Myo18a/Rora/Lrch1/Parp9/Irgm1/Junb/Abcd4/Smad4/Il2rb/Rab12/Vps26b/Gata3/Traf3/Ccr7/Bst2/Cd4/Lrba/Aim2/Tbk1/Eif4a2/Setd2/Prkca/Dock8/Pml/Lsm14a/Erbin/Rel/Kdm5b/Ddx58/Casp4/Ikbkb/Ccl3/Nfat5/Cd274/Il18r1/Ubtf/Synj1/Plscr1/Syncrip/Ccl4/F2rl1/Stat5a/Kat6b/Sbno2/Isg15/Irf7/Ifi213/Oxsr1/Eif2ak2/Otud4/Zfp36l1/Wnk1/Smad7/Kdm3a/Arid5b/Kif16b/Stat3/Ifi208/Il6ra/Il…
C5_CD8	GO:0090092	regulation of transmembrane receptor protein serine/threonine kinase signaling pathway	46	-1.98334	0.000863268	0.00736638	Smurf2/Ctdspl2/Tgfb1/Zeb1/Bcl9l/Stk11/Smad4/Axin1/Notch2/Twsg1/Zfp703/Numa1/Sorl1/Gdf11/Glg1/Rnf111/Ski/Smad7/Ldlrad4/Abl1/Sirt1/Pmepa1/Skil/Crebbp/Rbpj
C5_CD8	GO:0000209	protein polyubiquitination	77	-1.98637	0.000274583	0.00313007	Axin1/Rnf14/Nfe2l1/Peli1/Ube3a/Marchf6/Hectd1/Arih1/Rnf216/Rc3h2/Rnf144a/Amfr/Huwe1/Fbxl17/Ttc3/Rnf111/Ddb2/Rnf41/Klhl20/Ubr5/Rnf31/Rnf8/Trim56/Wwp1/Ube2t/Nhlrc3/Jade2/Trim2/Tnfaip3
C5_CD8	GO:0010648	negative regulation of cell communication	353	-1.98676	1.27431e-05	0.000517567	Fyn/Stap1/Lbh/Ptpre/Cblb/Notch1/Parp14/Nup62/Il6st/Smarca4/Pink1/Klf4/Casp8/Cdk11b/Arrdc3/Hif1a/Gsk3b/Ubr1/Ptpn22/Itch/Cyld/Numb/Ndufaf2/Lfng/Ncor1/Tpt1/Pea15a/Padi2/Zc3h12a/Pibf1/Zfp451/Ptpn1/Raf1/Tnfaip1/Marchf7/Pdpk1/Braf/Socs3/Pear1/Adar/Ptpn6/Mettl3/Nlrc3/Tmem64/Hdac2/Cbl/Pde2a/Smurf2/Ctdspl2/Nlrc5/Nr3c1/Ggnbp2/Noc2l/Runx2/Thy1/Mark3/Sh2b3/Sh3bp1/Foxo1/Inpp5f/Bcl9l/Siah2/Bcl2a1d/Usp10/Stk11/…
C5_CD8	GO:0043583	ear development	35	-1.98932	0.00150172	0.0108098	Bcr/Bcl2l11/Zeb1/Slc4a7/Chd7/Abr/Ccm2/Dicer1/Gata3/Ptpn11/Celsr1/Nipbl/Scrib/Dvl2/Maf/Tshz1/Nr4a3/Mcm2/Rbpj
C5_CD8	GO:1903038	negative regulation of leukocyte cell-cell adhesion	43	-1.99189	0.00109086	0.00860266	Cblb/Klf4/Ptpn22/Ctla4/Itch/Cyld/Zc3h12a/Zc3h12d/Mia3/Marchf7/Jak3/Btla/Ptpn6/Tgfb1/Dlg1/Nfkbid/Pdcd1lg2/Pag1/Peli1/Cd274/Twsg1/Rc3h2/Cd44/Wnk1/Smad7/Il4ra/Socs1/Xcl1
C5_CD8	GO:0003205	cardiac chamber development	46	-1.9921	0.000767349	0.00676897	Rara/Ap2b1/Srf/Trip11/Dvl3/Arid1a/Egln1/Cxcr4/Notch1/Id2/Smarca4/Hif1a/Cntrl/Ndst1/Zmpste24/Tmem65/Pde2a/Tgfb1/Chd7/Prdm1/Maml1/Smad4/Gata3/Nfatc1/Notch2/Hectd1/Smad7/Heg1/Tgfbr2/Med1/Frs2/Ahr/Rbpj/Nrp1
C5_CD8	GO:0045321	leukocyte activation	282	-1.99296	1.31215e-05	0.000517567	Ptpn22/Ctla4/Itch/Ncstn/Cyld/Lfng/Ikzf3/Sash3/Txlna/Pi4k2a/Ncor1/Cd6/Zc3h12a/Pibf1/Zc3h12d/Prex1/Marchf7/Satb1/Jak3/Itgal/Btla/Pdpk1/Braf/Ptpn6/Mettl3/Nlrc3/Itk/Bcr/Bcl11b/Runx2/Cd84/Thy1/Cd5/Tgfb1/Pura/Pou2f2/Sos2/Foxp1/Zeb1/Mfng/Bcl2a1d/Nfatc2/Stk11/Slamf1/Malt1/Myo18a/Chd7/Myh9/Rora/Prdm1/Sit1/Dlg1/Irf2bp2/Abr/Kmt2e/Samsn1/Psen1/Pknox1/Nfkbid/Dicer1/Lyst/Il2rb/Gata3/Il7r/Clcf1/Ccr7/Cd4/Tbk1/Nf…
C5_CD8	GO:0022409	positive regulation of cell-cell adhesion	77	-1.99411	0.000213564	0.00259434	Thy1/Cd5/Tgfb1/Slamf1/Malt1/Nfkbid/Gata3/Il7r/Ccr7/Cd4/Ccdc88b/Dock8/Pdcd1lg2/Sart1/Adam19/Nfat5/Cd274/Cd28/Stat5a/Cd44/Itga6/Rasal3/Smad7/Itpkb/Il6ra/Il1b/Tgfbr2/Nr4a3/Il4ra/Tnfsf11/Socs1/Icos/Xcl1
C5_CD8	GO:0023057	negative regulation of signaling	355	-1.99983	1.2728e-05	0.000517567	Fyn/Stap1/Lbh/Ptpre/Cblb/Notch1/Parp14/Nup62/Il6st/Smarca4/Pink1/Klf4/Casp8/Cdk11b/Arrdc3/Hif1a/Gsk3b/Ubr1/Ptpn22/Itch/Cyld/Numb/Ndufaf2/Lfng/Ncor1/Tpt1/Pea15a/Padi2/Zc3h12a/Pibf1/Zfp451/Ptpn1/Raf1/Tnfaip1/Marchf7/Pdpk1/Braf/Socs3/Pear1/Adar/Ptpn6/Mettl3/Nlrc3/Tmem64/Hdac2/Cbl/Pde2a/Smurf2/Ctdspl2/Nlrc5/Nr3c1/Ggnbp2/Noc2l/Runx2/Thy1/Mark3/Sh2b3/Sh3bp1/Foxo1/Inpp5f/Bcl9l/Siah2/Bcl2a1d/Usp10/Stk11/…
C5_CD8	GO:0060389	pathway-restricted SMAD protein phosphorylation	11	-2.00024	0.00168601	0.0118576	Tgfb1/Smad4/Twsg1/Gdf11/Smad7/Tgfbr2/Ldlrad4/Pmepa1
C5_CD8	GO:0030217	T cell differentiation	106	-2.00185	8.86721e-05	0.00130847	Ptpn22/Ctla4/Cyld/Lfng/Sash3/Ncor1/Zc3h12a/Prex1/Satb1/Jak3/Braf/Mettl3/Itk/Bcl11b/Runx2/Tgfb1/Sos2/Foxp1/Zeb1/Bcl2a1d/Stk11/Malt1/Chd7/Rora/Prdm1/Pknox1/Nfkbid/Dicer1/Gata3/Il7r/Ccr7/Cd4/Sart1/Cd28/Il18r1/Xrcc4/Rc3h2/Stat5a/Cd44/Sp3/Zfp36l1/Smad7/Gpr183/Itpkb/Stat3/Slamf6/Il1b/Tgfbr2/Wwp1/Abl1/Tcf7/Il4ra/Egr1/Socs1
C5_CD8	GO:0001816	cytokine production	228	-2.0021	1.35133e-05	0.000517567	Polr3f/Nfatc2/Irak4/Ifih1/Slamf1/Malt1/Rora/Arnt/Ppm1b/Dlg1/Pum1/Psen1/Smad4/Dicer1/Gata3/Traf3/Ccr7/Cd4/Aim2/Tbk1/Kpna6/Nfatc1/Ptpn11/Macir/Irf9/Ccdc88b/Notch2/Setd2/Pml/Lsm14a/Erbin/Pdcd1lg2/Rel/Rftn1/Ddx58/Casp4/Peli1/Ccl3/Nfat5/Cd274/Twsg1/Cd28/Inpp5d/Eif2ak3/Il18r1/Rnf216/Mbp/Itgav/Ccl4/F2rl1/Stat5a/Cxcr3/Bap1/Hsf1/Isg15/Irf7/Tmf1/Trim30a/Arid5a/Eif2ak2/Smad7/Ash1l/Adcy7/Stat3/Ubr5/Slamf6/Il…
C5_CD8	GO:0003170	heart valve development	16	-2.0026	0.00207111	0.0138377	Pde2a/Tgfb1/Prdm1/Smad4/Gata3/Nfatc1/Notch2/Hectd1/Tgfbr2/Tnfrsf1b/Rbpj
C5_CD8	GO:0050730	regulation of peptidyl-tyrosine phosphorylation	68	-2.00323	0.000232349	0.00275301	Fyn/Stap1/Cblb/Parp14/Il6st/Jak2/Ptpn22/Tnfrsf18/Pibf1/Ptpn1/Iqgap1/Rictor/Socs3/Ptpn6/Hdac2/Cbl/Ggnbp2/Thy1/Tgfb1/Aplp2/Sh2b3/Inpp5f/Stk11/Parp9/Samsn1/Psen1/Clcf1/Cd4/Ptpn11/Prkca/Psen2/Rasa1/Cd44/Hsf1/Il6ra/Dvl2/Nedd9/Abl1/Socs1/Itgb1/Nrp1
C5_CD8	GO:0035710	CD4-positive, alpha-beta T cell activation	43	-2.00463	0.000898357	0.00747677	Sash3/Ncor1/Zc3h12a/Satb1/Jak3/Braf/Tgfb1/Foxp1/Malt1/Rora/Nfkbid/Gata3/Ccr7/Cd274/Twsg1/Il18r1/Rc3h2/Cd44/Smad7/Gpr183/Stat3/Slamf6/Tgfbr2/Il4ra/Socs1/Xcl1
C5_CD8	GO:0034329	cell junction assembly	55	-2.00783	0.000614367	0.00566174	Iqgap1/Pdpk1/Bcr/Taok2/Thy1/Lims1/Sh3bp1/Dlg1/Mpp7/Prkch/Slk/Prkca/Pxn/Ldb1/Ikbkb/Clasp2/Zfp703/Itgav/Map4k4/Rcc2/Smad7/Macf1/Heg1/Abl1/Abi2/Ctnna1/Itgb1/Nrp1
C5_CD8	GO:0048646	anatomical structure formation involved in morphogenesis	247	-2.00908	1.33494e-05	0.000517567	Thy1/Ets2/Tgfb1/Foxp1/Nebl/Mfng/Nfatc2/Mboat7/Myh9/Rora/Pbrm1/Btg1/Junb/Pde3b/Psen1/Pknox1/Smad4/Dicer1/Cnot1/Gata3/Axin1/Erap1/Ppp1r16b/Nfatc1/Pik3ca/Tnfaip2/Ulk1/Ptpn11/Notch2/Cnot2/Setd2/Prkca/Pxn/Pml/Ldb1/Sec23ip/Psen2/Pou2f1/Spint2/Ssbp3/Brpf1/Vav3/Cluap1/Clasp2/Twsg1/Eif2ak3/Agfg1/Celsr1/Hectd1/Axin2/Tgif1/Itgav/Kdm6b/Cd44/Lats2/Agtpbp1/Ipmk/Cxcr3/Sp3/Sbno2/Itga6/Kdm6a/Tanc1/Tmf1/Kctd10/Ski…
C5_CD8	GO:0035335	peptidyl-tyrosine dephosphorylation	10	-2.00967	0.00160638	0.0113976	Ptpn1/Ptpn6/Ptpn11/Ptpn9/Ubash3b/Ptpn13/Dusp5/Dusp7/Dusp4
C5_CD8	GO:0045944	positive regulation of transcription by RNA polymerase II	368	-2.00993	1.26619e-05	0.000517567	Prkd2/Ctr9/Med13/Zc3h12a/Kmt2c/Sertad1/Raf1/Kat6a/Jak3/Sp1/Scap/Bach1/Paf1/Mysm1/Tcf12/Hdac2/Rhoq/Nrip1/Fos/Tfe3/Bcl11b/Nlrc5/Nr3c1/Arid4b/Runx2/Ets2/Tgfb1/Pou2f2/Zfp131/Foxp1/Ss18/Foxo1/Zeb1/Zfp639/Bcl9l/Tbl1x/Brd4/Nfatc2/Tet2/Smyd3/Smarcc1/Prpf6/Nr2c2/Chd7/Rora/Arnt/Atf6/Ablim1/Ddx17/Maml1/Mef2d/Camta1/Junb/Pcgf5/Pknox1/Smad4/Nrf1/Dicer1/Gata3/Atf6b/Med14/Taf2/Tbk1/Zfp292/Kpna6/Nfatc1/Hivep2/Og…
C5_CD8	GO:0090287	regulation of cellular response to growth factor stimulus	57	-2.01045	0.000486351	0.00475529	Prkd2/Zfp451/Ptpn1/Pdpk1/Smurf2/Ctdspl2/Runx2/Tgfb1/Zeb1/Bcl9l/Stk11/Smad4/Gata3/Axin1/Ofd1/Ulk1/Notch2/Twsg1/Zfp703/Numa1/Sorl1/Glg1/Rnf111/Ski/Smad7/Ldlrad4/Abl1/Sirt1/Pmepa1/Skil/Crebbp/Rbpj
C5_CD8	GO:0022407	regulation of cell-cell adhesion	121	-2.01327	7.27463e-05	0.00111448	Tespa1/Cblb/Il6st/Jak2/Klf4/Ptpn22/Ctla4/Itch/Cyld/Sash3/Cd6/Zc3h12a/Zc3h12d/Mia3/Marchf7/Jak3/Itgal/Btla/Ptpn6/Thy1/Cd5/Tgfb1/Sh2b3/Slamf1/Malt1/Dlg1/Nfkbid/Gata3/Il7r/Ccr7/Cd4/Ccdc88b/Prkca/Dock8/Pdcd1lg2/Sart1/Adam19/Pag1/Spint2/Peli1/Nfat5/Cd274/Twsg1/Cd28/Ubash3b/Zfp703/Mbp/Rc3h2/Stat5a/Cd44/Itga6/Rasal3/Wnk1/Smad7/Itpkb/Il6ra/Il1b/Tgfbr2/Abl1/Nr4a3/Il4ra/Tnfaip3/Tnfsf11/Socs1/Icos/Xcl1
C5_CD8	GO:0051865	protein autoubiquitination	24	-2.01345	0.00159343	0.0113391	Marchf7/Trim21/Rnf146/Rnf13/Klhl24/Ube3a/Hectd1/Cnot4/Amfr/Trim30a/Ddb2/Rnf41/Rnf8/Ube2t/Jade2/Rnf213
C5_CD8	GO:0002724	regulation of T cell cytokine production	14	-2.0152	0.00169794	0.0119067	Slamf1/Malt1/Gata3/Il18r1/Arid5a/Smad7/Il1b/Tnfrsf1b/Xcl1
C5_CD8	GO:1902531	regulation of intracellular signal transduction	454	-2.01572	1.23506e-05	0.000517567	Myo9b/Arhgef6/Notch1/Parp14/Nup62/Emc10/Il6st/Mdfic/Pink1/Net1/Jak2/Klf4/Casp8/Arrdc3/Hif1a/Gsk3b/Ubr1/Ptpn22/Araf/Itch/Tnfrsf18/Cyld/Sqstm1/Dapk2/Tmbim4/Ncor1/Tpt1/Prkd2/Ndst1/Zc3h12a/Pibf1/Pik3cg/Ptpn1/Raf1/Zmpste24/Tnfaip1/Prex1/Marchf7/Iqgap1/Itgal/Pdpk1/Braf/Rictor/Socs3/Exoc4/Ptpn6/Elp2/Dennd4b/Nlrc3/Hdac2/Cbl/Bcr/Bcl2l11/Abca7/Ralgapa1/Pde2a/Zc3hav1/Taok2/Shc1/Ggnbp2/Noc2l/Cd84/Mark3/Lims1…
C5_CD8	GO:0034330	cell junction organization	63	-2.01599	0.000279907	0.00317571	Iqgap1/Pdpk1/Bcr/Taok2/Thy1/Lims1/Tgfb1/Sh3bp1/Dlg1/Mpp7/Prkch/Ccm2/Slk/Prkca/Pxn/Ldb1/Ikbkb/Clasp2/Zfp703/Itgav/F2rl1/Map4k4/Rcc2/Smad7/Macf1/Heg1/Abl1/Abi2/Ctnna1/Itgb1/Nrp1
C5_CD8	GO:1903037	regulation of leukocyte cell-cell adhesion	97	-2.01617	0.000119519	0.00163338	Tespa1/Cblb/Il6st/Klf4/Ptpn22/Ctla4/Itch/Cyld/Sash3/Cd6/Zc3h12a/Zc3h12d/Mia3/Marchf7/Jak3/Itgal/Btla/Ptpn6/Thy1/Cd5/Tgfb1/Slamf1/Malt1/Dlg1/Nfkbid/Gata3/Il7r/Ccr7/Cd4/Ccdc88b/Dock8/Pdcd1lg2/Sart1/Pag1/Peli1/Nfat5/Cd274/Twsg1/Cd28/Rc3h2/Stat5a/Cd44/Rasal3/Wnk1/Smad7/Itpkb/Il6ra/Il1b/Tgfbr2/Nr4a3/Il4ra/Tnfsf11/Socs1/Icos/Xcl1
C5_CD8	GO:0006479	protein methylation	78	-2.01726	0.000167412	0.00211932	Ctr9/Kmt2c/Satb1/Paf1/Hdac2/Arid4b/Btg2/Tet2/Kmt2b/Smyd3/Jarid2/Btg1/Bcor/Kmt2e/Rbbp5/Smad4/Gata3/Setd2/Setdb1/Ogt/Arid4a/Nsd3/Tet3/Ash2l/Ehmt2/Ncoa6/Ehmt1/Kdm3a/Ash1l/Ezh1/Kmt2a/Sirt1/Setd1b/Rif1/Phf1/Mllt6/Asxl2/Kmt2d/Lmna
C5_CD8	GO:0008213	protein alkylation	78	-2.01726	0.000167412	0.00211932	Ctr9/Kmt2c/Satb1/Paf1/Hdac2/Arid4b/Btg2/Tet2/Kmt2b/Smyd3/Jarid2/Btg1/Bcor/Kmt2e/Rbbp5/Smad4/Gata3/Setd2/Setdb1/Ogt/Arid4a/Nsd3/Tet3/Ash2l/Ehmt2/Ncoa6/Ehmt1/Kdm3a/Ash1l/Ezh1/Kmt2a/Sirt1/Setd1b/Rif1/Phf1/Mllt6/Asxl2/Kmt2d/Lmna
C5_CD8	GO:0034103	regulation of tissue remodeling	19	-2.02169	0.00150117	0.0108098	Tmem64/Bcr/Abr/Prkca/Pml/Inpp5d/Ubash3b/Itgav/Suco/Tnfsf11/Inpp4b/Car2
C5_CD8	GO:0032147	activation of protein kinase activity	70	-2.02201	0.000185137	0.0022836	Pibf1/Ptpn1/Raf1/Pdpk1/Taok2/Shc1/Map3k2/Stk11/Malt1/Dlg1/Tnik/Psen1/Ccr7/Axin1/Slk/Ptpn11/Pxn/Osbpl8/Map3k4/Madd/Map3k1/Taok1/Map4k4/Map3k14/Oxsr1/Eif2ak2/Il6ra/Il1b/Tgfbr2/Abl1/Frs2/Map2k7/Tnfsf11/Map3k3/Itga1/Socs1
C5_CD8	GO:0002694	regulation of leukocyte activation	165	-2.02268	1.40542e-05	0.000517567	Ptpn22/Ctla4/Itch/Cyld/Ikzf3/Sash3/Cd6/Zc3h12a/Pibf1/Zc3h12d/Marchf7/Jak3/Itgal/Btla/Pdpk1/Braf/Ptpn6/Mettl3/Bcr/Cd84/Thy1/Cd5/Tgfb1/Sos2/Zeb1/Nfatc2/Slamf1/Malt1/Myo18a/Rora/Prdm1/Sit1/Dlg1/Abr/Samsn1/Nfkbid/Dicer1/Lyst/Gata3/Il7r/Clcf1/Ccr7/Cd4/Ccdc88b/Dock8/Pdcd1lg2/Sart1/Pag1/Peli1/Vav3/Cd274/Twsg1/Cd28/Inpp5d/Plscr1/Rc3h2/Parp3/F2rl1/Stat5a/Cd44/Pja2/Rasal3/Zfp36l1/Smad7/Gpr183/Itpkb/Rnf41/T…
C5_CD8	GO:0051607	defense response to virus	77	-2.02519	0.000106782	0.00150198	Polr3f/Ifih1/Ddx17/Ppm1b/Parp9/Pum1/Dicer1/Lyst/Traf3/Bst2/Aim2/Tbk1/Setd2/Pml/Lsm14a/Ddx58/Abcf3/Rnf216/Plscr1/F2rl1/Map3k14/Isg15/Irf7/Trim30a/Eif2ak2/Rtp4/Il1b/Trim56/Ddx60/Trim34a/Isg20/Ifit1/Ifitm1
C5_CD8	GO:0001775	cell activation	303	-2.02646	1.29924e-05	0.000517567	Gsk3b/Ptpn22/Ctla4/Itch/Ncstn/Cyld/Lfng/Ikzf3/Sash3/Txlna/Pi4k2a/Ncor1/Cd6/Gna13/Zc3h12a/Pibf1/Zc3h12d/Prex1/Marchf7/Satb1/Jak3/Itgal/Btla/Pdpk1/Braf/Pear1/Ptpn6/Mettl3/Nlrc3/Itk/Bcr/Bcl11b/Runx2/Cd84/Thy1/Cd5/Tgfb1/Pura/Sh2b3/Pou2f2/Sos2/Foxp1/Zeb1/Mfng/Bcl2a1d/Nfatc2/Stk11/Slamf1/Malt1/Myo18a/Chd7/Myh9/Rora/Prdm1/Sit1/Dlg1/Irf2bp2/Abr/Kmt2e/Samsn1/Psen1/Pknox1/Smad4/Nfkbid/Dicer1/Lyst/Il2rb/Gat…
C5_CD8	GO:0009967	positive regulation of signal transduction	362	-2.02706	1.26892e-05	0.000517567	Prkd2/Ndst1/Pea15a/Zc3h12a/Pibf1/Pik3cg/Ptpn1/Raf1/Iqgap1/Jak3/Itgal/Braf/Rictor/Exoc4/Ptpn6/Hdac2/Cbl/Bcl2l11/Tspan14/Abca7/Zc3hav1/Taok2/Shc1/Nlrc5/Nr3c1/Zranb1/Cd84/Lims1/Tgfb1/Sos2/Rnf146/Mfng/Tbl1x/Irak4/Cat/Stk11/Pias4/Slamf1/Tspan5/Cpne1/Malt1/Rassf2/Atf6/Ralbp1/Fam53b/Por/Trim39/Parp9/Irgm1/Pum1/Camta1/Tnik/Psen1/Prkch/Smad4/Ddx5/Gata3/Il7r/Mllt3/Clcf1/Ccr7/Cd4/Axin1/Tbk1/Ptpn11/Rptor/Hip…
C5_CD8	GO:0007169	transmembrane receptor protein tyrosine kinase signaling pathway	121	-2.0301	7.27463e-05	0.00111448	Fyn/Stap1/Ptpre/Cblb/Notch1/Nup62/Jak2/Hif1a/Gsk3b/Plcg1/Prkd2/Ndst1/Ptpn1/Raf1/Iqgap1/Pdpk1/Socs3/Cbl/Bcr/Rhoq/Cpne3/Shc1/Runx2/Tgfb1/Aplp2/Sh2b3/Ss18/Foxo1/Smarcc1/Rassf2/Psen1/Gata3/Gigyf1/Ofd1/Ulk1/Ptpn11/Hip1r/Ogt/Prkca/Pxn/Osbpl8/Anks1/Psen2/Clasp2/Eif2ak3/Ubash3b/Plekha1/Stat5a/Sorl1/Sla2/Sipa1l1/Arid5b/Kif16b/Stat3/Il1b/Atxn1/Ar/Abl1/Sirt1/Frs2/Phip/Tiparp/Nr4a3/Itga1/Socs1/Rbpj/Nrp1
C5_CD8	GO:0007186	G protein-coupled receptor signaling pathway	88	-2.03279	0.000135751	0.00181529	P2ry10/Ccl3/Celsr1/Ccl4/F2rl1/Cxcr3/Gpr55/Ppp1r9b/Dgkh/Rgs16/Gpr183/Adcy7/Gnaz/Cxcr6/Gpr132/Itpr3/Olfr1124/Pde6a/Car2/Rgs2/Adgrl1/Mc1r/Rgs10/Atp2b4/Itgb1/Xcl1
C5_CD8	GO:0018108	peptidyl-tyrosine phosphorylation	82	-2.03431	9.09697e-05	0.0013261	Fyn/Stap1/Cblb/Parp14/Il6st/Jak2/Ptpn22/Tnfrsf18/Pibf1/Ptpn1/Iqgap1/Jak3/Rictor/Socs3/Ptpn6/Itk/Hdac2/Cbl/Ggnbp2/Clk2/Thy1/Tgfb1/Aplp2/Sh2b3/Inpp5f/Stk11/Parp9/Samsn1/Psen1/Clcf1/Cd4/Ptpn11/Prkca/Pxn/Psen2/Rasa1/Stat5a/Cd44/Hsf1/Dyrk1a/Il6ra/Dvl2/Nedd9/Abl1/Abi2/Socs1/Itgb1/Nrp1
C5_CD8	GO:0018212	peptidyl-tyrosine modification	82	-2.03431	9.09697e-05	0.0013261	Fyn/Stap1/Cblb/Parp14/Il6st/Jak2/Ptpn22/Tnfrsf18/Pibf1/Ptpn1/Iqgap1/Jak3/Rictor/Socs3/Ptpn6/Itk/Hdac2/Cbl/Ggnbp2/Clk2/Thy1/Tgfb1/Aplp2/Sh2b3/Inpp5f/Stk11/Parp9/Samsn1/Psen1/Clcf1/Cd4/Ptpn11/Prkca/Pxn/Psen2/Rasa1/Stat5a/Cd44/Hsf1/Dyrk1a/Il6ra/Dvl2/Nedd9/Abl1/Abi2/Socs1/Itgb1/Nrp1
C5_CD8	GO:0051568	histone H3-K4 methylation	27	-2.03515	0.00124767	0.00948596	Tet2/Kmt2b/Bcor/Kmt2e/Rbbp5/Smad4/Gata3/Ogt/Arid4a/Tet3/Ash2l/Ehmt2/Ncoa6/Ash1l/Kmt2a/Setd1b/Kmt2d
C5_CD8	GO:0051056	regulation of small GTPase mediated signal transduction	73	-2.04302	0.000122858	0.00166952	Tnfaip1/Prex1/Dennd4b/Cbl/Bcr/Ralgapa1/Sh3bp1/Dennd1a/Sos2/Plekhg2/Rasa2/Abr/Farp1/Notch2/Ogt/Madd/P2ry10/Vav3/F2rl1/Map4k4/Camk2d/Fgd3/Gpr55/Sipa1l1/Kctd10/Rasal3/Itsn2/Itpkb/Heg1/Abl1/Arhgap25/Ralgapb/Arfgef1/Itgb1/Scai/Nrp1
C5_CD8	GO:1902107	positive regulation of leukocyte differentiation	58	-2.0447	0.000329438	0.00355329	Tespa1/Klf10/Id2/Casp8/Gsk3b/Cyld/Sash3/Tmem64/Fos/Tgfb1/Malt1/Prdm1/Nfkbid/Gata3/Il7r/Ccr7/Cd4/Notch2/Gpr68/Prkca/Sart1/Ccl3/Inpp5d/Stat5a/Tesc/Zfp36l1/Itpkb/Tox/Il1b/Tgfbr2/Il4ra/Tnfsf11/Asxl2/Car2/Socs1
C5_CD8	GO:0046631	alpha-beta T cell activation	68	-2.04829	0.00013941	0.00183233	Ptpn22/Itch/Sash3/Ncor1/Zc3h12a/Satb1/Jak3/Btla/Braf/Itk/Bcl11b/Tgfb1/Foxp1/Malt1/Rora/Prdm1/Nfkbid/Gata3/Ccr7/Cd274/Twsg1/Cd28/Il18r1/Rc3h2/Cd44/Rasal3/Smad7/Gpr183/Itpkb/Stat3/Slamf6/Il6ra/Tgfbr2/Abl1/Tcf7/Il4ra/Socs1/Xcl1
C5_CD8	GO:0007492	endoderm development	15	-2.0486	0.00126228	0.00954751	Ankrd17/Notch1/Tnrc6c/Ctr9/Paf1/Tgfb1/Smad4/Setd2/Ldb1/Bptf/Ssbp3/Itgav/Zfp36l1/Kif16b
C5_CD8	GO:0061647	histone H3-K9 modification	19	-2.04906	0.00121117	0.00932326	Baz2a/Zfp451/Arid4b/Jarid2/Smad4/Gata3/Setdb1/Arid4a/Ehmt2/Kdm3a/Kmt2a/Sirt1/Rif1/Lmna
C5_CD8	GO:0060429	epithelium development	210	-2.04995	1.36502e-05	0.000517567	Bcl11b/Nr3c1/Arid4b/Tgfb1/Sh3bp1/Foxp1/Zeb1/Slc4a7/Cat/Chd7/Prdm1/Dlg1/Pbrm1/Btg1/Psen1/Prkch/Ccm2/Smad4/Dicer1/Gata3/Mllt3/Lin7c/Ppp1r16b/Nfatc1/Notch2/Setd2/Pxn/Pml/Akap9/Trps1/Ldb1/Arid4a/Kdm5b/Psen2/Map3k1/Spint2/Ikbkb/Ssbp3/Brpf1/Cluap1/Clasp2/Celsr1/Hectd1/Axin2/Zfp703/Numa1/Tgif1/F2rl1/Kdm6b/Stat5a/Cd44/Lats2/Ipmk/Fndc3a/Ncor2/Gdf11/Kdm6a/Rreb1/Ski/Zfp36l1/Smad7/Scrib/Rfx3/Orai1/Il1b/Heg1/…
C5_CD8	GO:0003008	system process	262	-2.05047	1.32642e-05	0.000517567	Zfhx2/Braf/Atg7/Tmem65/Bcr/Fto/Abca7/Pde2a/Shc1/Nr3c1/Ccdc66/Tgfb1/Aplp2/Btg2/Foxp1/Foxo1/Ap1s2/Inpp5f/Tbl1x/Slc4a7/Adcy3/Kmt2b/Jarid2/Chmp2b/Chd7/Atf6/Dlg1/Camta1/Abr/Tpp1/Ccdc50/Psen1/Smad4/Dicer1/Mycbp2/Gata3/Axin1/Tusc3/Erap1/Nfatc1/Ptpn11/Hip1r/Prkca/Katnip/Pgap1/Pde4d/Ddhd2/Madd/Psen2/Eif2ak3/Ehmt2/Fbxo11/Usp53/Synj1/Mbp/Ccl4/F2rl1/Camk2d/Slc11a2/Agtpbp1/Pja2/Kdm6a/Tanc1/Tmf1/Nipbl/Pias1/Du…
C5_CD8	GO:0009968	negative regulation of signal transduction	331	-2.05164	1.28474e-05	0.000517567	Fyn/Stap1/Lbh/Ptpre/Cblb/Notch1/Parp14/Nup62/Il6st/Smarca4/Pink1/Klf4/Casp8/Cdk11b/Arrdc3/Hif1a/Gsk3b/Ubr1/Ptpn22/Itch/Cyld/Numb/Lfng/Ncor1/Tpt1/Pea15a/Padi2/Zc3h12a/Pibf1/Zfp451/Ptpn1/Raf1/Tnfaip1/Marchf7/Pdpk1/Socs3/Pear1/Adar/Ptpn6/Mettl3/Nlrc3/Tmem64/Hdac2/Cbl/Pde2a/Smurf2/Ctdspl2/Nlrc5/Nr3c1/Ggnbp2/Noc2l/Runx2/Thy1/Mark3/Sh2b3/Sh3bp1/Foxo1/Inpp5f/Bcl9l/Siah2/Bcl2a1d/Usp10/Stk11/Pias4/Slamf1/…
C5_CD8	GO:0097755	positive regulation of blood vessel diameter	14	-2.05289	0.00129944	0.00973677	F2rl1/Dusp5/Sirt1/Ahr/Gch1/Itga1/Rgs2
C5_CD8	GO:0071407	cellular response to organic cyclic compound	121	-2.05319	4.36478e-05	0.000739327	P2rx4/Calcoco1/Lbh/Ssh1/Smarca4/Jak2/Zfp36/Cdkn1b/Ptges3/Ncor1/Padi2/Zc3h12a/Pik3cg/Gramd1b/Gramd1a/Hdac2/Nrip1/Pde2a/Zc3hav1/Nr3c1/Tgfb1/Foxp1/Adcy3/Ifih1/Smyd3/Rora/Ddx17/Npc1/Top2b/Cnot1/Ddx5/Rnf14/Cnot2/Nfe2l1/Pde4d/Ddx58/Ube3a/Ehmt2/Zfp703/Stat5a/Ncor2/Hsf1/Ppp1r9b/Tmf1/Abhd2/Uri1/Zfp36l1/Kdm3a/Stat3/Ubr5/Il1b/Ar/Itpr2/Itpr1/Sirt1/Med1/Itpr3/Tiparp/Ahr/Nr4a3/Fbxo32/Egr1/Klf9/Kmt2d/Ctnna1/Soc…
C5_CD8	GO:0071495	cellular response to endogenous stimulus	281	-2.05452	1.3127e-05	0.000517567	Ireb2/P2rx4/Calcoco1/Fyn/Lbh/Ptpre/Notch1/Lpin2/Ssh1/Smarca4/Ahcyl1/Jak2/Dennd4c/Zfp36/Gsk3b/Usp9x/Ubr1/Ptpn22/Plcg1/Ptges3/Ncor1/Prkd2/Ndst1/Padi2/Pik3cg/Zfp451/Ptpn1/Zmpste24/Kidins220/Iqgap1/Sp1/Pdpk1/Socs3/Hdac2/Cbl/Rhoq/Nrip1/Pde2a/Smurf2/Fos/Shc1/Ctdspl2/Nr3c1/Runx2/Tgfb1/Foxo1/Zeb1/Bcl9l/Smyd3/Stk11/Smarcc1/Ddx17/Junb/Pde3b/Psen1/Npc1/Top2b/Smad4/Cnot1/Ddx5/Gata3/Axin1/Rnf14/Fut8/Ofd1/Ptpn…
C5_CD8	GO:0098609	cell-cell adhesion	167	-2.06234	1.40404e-05	0.000517567	Tespa1/Cblb/Bloc1s4/Il6st/Jak2/Klf4/Ptpn22/Ctla4/Itch/Cyld/Efr3a/Sash3/Cd6/Zc3h12a/Zc3h12d/Mia3/Marchf7/Jak3/Itgal/Btla/Pear1/Ptpn6/Shc1/Thy1/Cd5/Lims1/Tgfb1/Sh2b3/Slamf1/Malt1/Myh9/Dlg1/Psen1/Nfkbid/Gata3/Il7r/Ccr7/Cd4/Ccdc88b/Prkca/Dock8/Clstn1/Pdcd1lg2/Sart1/Adam19/Pag1/Spint2/Peli1/Cd164/Nfat5/Cd274/Twsg1/Cd28/Ubash3b/Celsr1/Zfp703/Mbp/Itgav/Rc3h2/Stat5a/Cd44/Fndc3a/Itga6/Rasal3/Zfp36l1/Wnk1/…
C5_CD8	GO:0009791	post-embryonic development	44	-2.06304	0.000496206	0.00477553	Jak2/Klf4/Ago2/Usp9x/Atg7/Bcl2l11/Tapt1/Bcl11b/Ccdc66/Tet2/Prdm1/Psen1/Dicer1/Gata3/Szt2/Morc3/Kdm5b/Nr4a2/Plekha1/Rc3h2/Selenop/Ash1l/Arid5b/Kmt2a/Heg1/Abl1/Itpr1/Tiparp/Ahr
C5_CD8	GO:0048585	negative regulation of response to stimulus	429	-2.06435	1.24398e-05	0.000517567	Casp8/Zfp36/Cdk11b/Arrdc3/Hif1a/Gsk3b/Ubr1/Ptpn22/Cdkn1b/Ctla4/Itch/Cyld/Numb/Ndufaf2/Lfng/Ncor1/Tpt1/Pea15a/Padi2/Zc3h12a/Pibf1/Zfp451/Ptpn1/Raf1/Tnfaip1/Marchf7/Jak3/Pdpk1/Tap2/Socs3/Atg7/Pear1/Adar/Ptpn6/Mettl3/Nlrc3/Tmem64/Hdac2/Cbl/Bcr/Pde2a/Smurf2/Ctdspl2/Nlrc5/Nr3c1/Ggnbp2/Noc2l/Trip12/Runx2/Cd84/Thy1/Mark3/Tgfb1/Sh2b3/Sh3bp1/Rnf146/Foxo1/Inpp5f/Bcl9l/Siah2/Bcl2a1d/Usp10/Stk11/Pias4/Slamf1…
C5_CD8	GO:0001892	embryonic placenta development	32	-2.06706	0.000902868	0.0074884	Sp1/Socs3/Ggnbp2/Arnt/Prdm1/Junb/Fbxw8/Setd2/Bptf/Ncoa1/Spint2/Hectd1/Ncoa6/Itgav/Sp3/Hsf1/Birc6/Zfp36l1/Med1/Rbpj
C5_CD8	GO:0002521	leukocyte differentiation	197	-2.0671	1.37639e-05	0.000517567	Klf10/Dclre1c/Id2/Casp8/Gsk3b/Ptpn22/Ctla4/Cyld/Lfng/Ikzf3/Sash3/Ncor1/Zc3h12a/Prex1/Satb1/Jak3/Braf/Ptpn6/Mettl3/Itk/Tmem64/Fos/Tfe3/Bcl11b/Runx2/Tgfb1/Pou2f2/Sos2/Foxp1/Zeb1/Mfng/Bcl2a1d/Stk11/Slamf1/Malt1/Rassf2/Chd7/Rora/Prdm1/Irf2bp2/Junb/Psen1/Pknox1/Nfkbid/Dicer1/Gata3/Il7r/Clcf1/Ccr7/Cd4/Nfatc1/Notch2/Gpr68/Prkca/Tob2/Sart1/Dock10/Psen2/Ccl3/Cd28/Inpp5d/Ubash3b/Il18r1/Hectd1/Xrcc4/Rc3h2/F…
C5_CD8	GO:0003007	heart morphogenesis	57	-2.06715	0.000282397	0.00318892	Chd7/Pbrm1/Psen1/Smad4/Dicer1/Gata3/Nfatc1/Notch2/Cluap1/Axin2/Arid2/Ncor2/Kdm6a/Nipbl/Smad7/Heg1/Tgfbr2/Dvl2/Med1/Ahr/Asxl2/Rbpj/Nrp1
C5_CD8	GO:0050863	regulation of T cell activation	102	-2.07232	2.96754e-05	0.000645107	Ptpn22/Ctla4/Itch/Cyld/Sash3/Cd6/Zc3h12a/Zc3h12d/Marchf7/Jak3/Itgal/Btla/Braf/Ptpn6/Mettl3/Thy1/Cd5/Tgfb1/Sos2/Zeb1/Slamf1/Malt1/Prdm1/Sit1/Dlg1/Nfkbid/Dicer1/Gata3/Il7r/Ccr7/Cd4/Ccdc88b/Dock8/Pdcd1lg2/Sart1/Pag1/Peli1/Cd274/Twsg1/Cd28/Rc3h2/Stat5a/Cd44/Rasal3/Smad7/Itpkb/Il6ra/Il1b/Tgfbr2/Abl1/Il4ra/Tnfsf11/Tnfrsf1b/Socs1/Icos/Xcl1
C5_CD8	GO:0018205	peptidyl-lysine modification	142	-2.07453	1.43037e-05	0.000517567	Iws1/Hmg20a/Msl1/Topors/Ctr9/Zfp451/Yeats2/Zmpste24/Kat6a/Atg7/Taf5l/Hdac2/Senp6/Noc2l/Arid4b/Tgfb1/Brd4/Ifih1/Tet2/Kmt2b/Smyd3/Pias4/Jarid2/Arnt/Por/Bcor/Kmt2e/Rbbp5/Smad4/Gata3/Setd2/Setdb1/Ogt/Ldb1/Arid4a/Nsd3/Ncoa1/Tet3/Ash2l/Brpf1/Ehmt2/Bag6/Ncoa6/Ehmt1/Senp1/Eid1/Kat6b/Arid5a/Pias1/Mrgbp/Kdm3a/Ash1l/Ezh1/Kmt2a/Hdac4/Sirt1/Jade1/Setd1b/Jade2/Rif1/Egr1/Phf1/Mllt6/Asxl2/Kmt2d/Lmna/Crebbp
C5_CD8	GO:0043547	positive regulation of GTPase activity	72	-2.07671	6.1477e-05	0.000981187	Thy1/Lims1/Sh3bp1/Dennd1a/Ralbp1/Abr/Ccr7/Dock8/Tbck/Dock10/Ccl3/Rasa1/Rapgef6/Ccl4/F2rl1/Map4k4/Itga6/Sipa1l1/Rcc2/Rgs16/Scrib/Dvl2/Dennd1b/Nedd9/Ralgapb/Rgs10/Itgb1/Xcl1/Tbc1d4
C5_CD8	GO:0048729	tissue morphogenesis	121	-2.07711	4.36478e-05	0.000739327	Psen1/Ccm2/Smad4/Dicer1/Gata3/Mllt3/Axin1/Lin7c/Nfatc1/Notch2/Setd2/Pxn/Pml/Kdm5b/Map3k1/Spint2/Brpf1/Cluap1/Clasp2/Twsg1/Celsr1/Hectd1/Tgif1/Kdm6b/Stat5a/Cd44/Ipmk/Kdm6a/Rreb1/Ski/Ext2/Smad7/Macf1/Scrib/Heg1/Tgfbr2/Dvl2/Ar/Abl1/Med1/Frs2/Ahr/Nr4a3/Car2/Rbpj/Nrp1
C5_CD8	GO:0050865	regulation of cell activation	174	-2.08671	1.39554e-05	0.000517567	Stap1/Ptpre/Tespa1/Cblb/Il6st/Id2/Jak2/Ptpn22/Ctla4/Itch/Cyld/Ikzf3/Sash3/Cd6/Zc3h12a/Pibf1/Zc3h12d/Marchf7/Jak3/Itgal/Btla/Pdpk1/Braf/Ptpn6/Mettl3/Bcr/Cd84/Thy1/Cd5/Tgfb1/Sh2b3/Sos2/Zeb1/Nfatc2/Slamf1/Malt1/Myo18a/Rora/Prdm1/Sit1/Dlg1/Abr/Samsn1/Nfkbid/Dicer1/Lyst/Gata3/Il7r/Clcf1/Ccr7/Cd4/Ccdc88b/Prkca/Dock8/Pdcd1lg2/Sart1/Pag1/Peli1/Vav3/Cd274/Twsg1/Cd28/Inpp5d/Ubash3b/Plscr1/Rc3h2/Parp3/F2rl1…
C5_CD8	GO:0043087	regulation of GTPase activity	91	-2.0869	6.01974e-05	0.00097175	Prex1/Iqgap1/Rictor/Arhgap9/Bcr/Gapvd1/Thy1/Lims1/Sh3bp1/Dennd1a/Lrch1/Ralbp1/Rasa2/Abr/Ccr7/Dock8/Tbck/Dock10/Ccl3/Vav3/Rasa1/Rapgef6/Ccl4/F2rl1/Map4k4/Itga6/Sipa1l1/Rcc2/Rasal3/Rgs16/Rrp1b/Wnk1/Scrib/Dvl2/Dennd1b/Nedd9/Ralgapb/Arfgef1/Rgs10/Itgb1/Xcl1/Tbc1d4
C5_CD8	GO:0071559	response to transforming growth factor beta	55	-2.09221	0.000252048	0.0029287	Smurf2/Fos/Nr3c1/Tgfb1/Zeb1/Bcl9l/Stk11/Smad4/Axin1/Fut8/Pxn/Pml/Map3k1/Twsg1/Zfp703/Glg1/Rnf111/Ski/Zfp36l1/Smad7/Tgfbr2/Ldlrad4/Nlk/Sirt1/Pmepa1/Skil/Crebbp/Xcl1
C5_CD8	GO:1902105	regulation of leukocyte differentiation	97	-2.09705	4.48196e-05	0.000753867	Tespa1/Klf10/Id2/Casp8/Gsk3b/Ctla4/Cyld/Ikzf3/Sash3/Zc3h12a/Jak3/Braf/Ptpn6/Mettl3/Tmem64/Fos/Tfe3/Tgfb1/Sos2/Zeb1/Malt1/Rassf2/Prdm1/Nfkbid/Dicer1/Gata3/Il7r/Ccr7/Cd4/Notch2/Gpr68/Prkca/Tob2/Sart1/Ccl3/Cd28/Inpp5d/Ubash3b/Rc3h2/Stat5a/Cd44/Gpr55/Tesc/Zfp36l1/Smad7/Itpkb/Rnf41/Tox/Il1b/Tgfbr2/Abl1/Il4ra/Tnfsf11/Asxl2/Inpp4b/Car2/Socs1
C5_CD8	GO:0071560	cellular response to transforming growth factor beta stimulus	54	-2.10716	0.000220824	0.00266904	Smurf2/Fos/Nr3c1/Tgfb1/Zeb1/Bcl9l/Stk11/Smad4/Axin1/Fut8/Pxn/Pml/Map3k1/Twsg1/Zfp703/Glg1/Rnf111/Ski/Zfp36l1/Smad7/Tgfbr2/Ldlrad4/Nlk/Sirt1/Pmepa1/Skil/Crebbp/Xcl1
C5_CD8	GO:0061458	reproductive system development	112	-2.11485	2.936e-05	0.000645107	Kmt2b/Stk11/Chd7/Arnt/Prdm1/Dlg1/Pbrm1/Junb/Smad4/Dicer1/Gata3/Fbxw8/Ptpn11/Notch2/Setd2/Akap9/Map3k4/Bptf/Arid4a/Ncoa1/Kdm5b/Spint2/Ube3a/Hectd1/Plekha1/Ncoa6/Itgav/Stat5a/Cd44/Fndc3a/Sp3/Hsf1/Birc6/Tmf1/Tesc/Nipbl/Zfp36l1/Ash1l/Arid5b/Ar/Sirt1/Med1/Frs2/Tiparp/Tcf7/Ahr/Taf4/Rbpj
C5_CD8	GO:0003208	cardiac ventricle morphogenesis	14	-2.11585	0.000589081	0.0054496	Tgfb1/Chd7/Smad4/Gata3/Smad7/Heg1/Tgfbr2/Med1/Ahr/Rbpj
C5_CD8	GO:0007043	cell-cell junction assembly	13	-2.11685	0.000576863	0.00535717	Dlg1/Mpp7/Prkch/Prkca/Ikbkb/Heg1/Abi2/Ctnna1/Itgb1
C5_CD8	GO:0042110	T cell activation	176	-2.11992	1.39425e-05	0.000517567	Ptpn22/Ctla4/Itch/Ncstn/Cyld/Lfng/Sash3/Ncor1/Cd6/Zc3h12a/Zc3h12d/Prex1/Marchf7/Satb1/Jak3/Itgal/Btla/Braf/Ptpn6/Mettl3/Nlrc3/Itk/Bcl11b/Runx2/Thy1/Cd5/Tgfb1/Sos2/Foxp1/Zeb1/Bcl2a1d/Stk11/Slamf1/Malt1/Chd7/Myh9/Rora/Prdm1/Sit1/Dlg1/Psen1/Pknox1/Nfkbid/Dicer1/Gata3/Il7r/Ccr7/Cd4/Ccdc88b/Dock8/Pdcd1lg2/Sart1/Pag1/Psen2/Peli1/Cd274/Twsg1/Cd28/Il18r1/Xrcc4/Itgav/Rc3h2/F2rl1/Stat5a/Cd44/Sp3/Sla2/Rab27…
C5_CD8	GO:0030510	regulation of BMP signaling pathway	18	-2.12027	0.00073547	0.00655185	Smurf2/Ctdspl2/Smad4/Notch2/Twsg1/Numa1/Sorl1/Ski/Smad7/Abl1/Skil/Rbpj
C5_CD8	GO:0110110	positive regulation of animal organ morphogenesis	15	-2.12048	0.000570618	0.00531972	Smad4/Gata3/Pml/Tgfbr2/Ar/Itpr1/Med1/Frs2/Tnfaip3/Rbpj
C5_CD8	GO:0009888	tissue development	375	-2.12284	1.26494e-05	0.000517567	Paf1/Socs3/Exoc4/Atg7/Mysm1/Hdac2/Bcr/Fto/Pde2a/Fos/Tapt1/Bcl11b/Nr3c1/Mbnl1/Arid4b/Runx2/Ets2/Tgfb1/Sh3bp1/Btg2/Foxp1/Nebl/Zeb1/Ap1s2/Bcl9l/Slc4a7/Cat/Jarid2/Chd7/Ddx17/Prdm1/Por/Dlg1/Pbrm1/Maml1/Btg1/Mef2d/Bcor/Junb/Psen1/Prkch/Ccm2/Smad4/Dicer1/Ddx5/Gata3/Mllt3/Fbxw8/Axin1/Lin7c/Ppp1r16b/Nfatc1/Pik3ca/Notch2/Setd2/Prkca/Pxn/Pml/Akap9/Trps1/Ldb1/Bptf/Arid4a/Kdm5b/Psen2/Map3k1/Spint2/Ikbkb/Ssbp3…
C5_CD8	GO:0043010	camera-type eye development	64	-2.12732	0.000108836	0.00152197	Smarca4/Klf4/Crybg3/Hif1a/Cdkn1b/Kmt2c/Sp1/Hdac2/Bcl11b/Ccdc66/Thy1/Tgfb1/Zeb1/Slc4a7/Chd7/Dlg1/Pknox1/Gata3/Notch2/Pou2f1/Map3k1/Twsg1/Tgif1/Agtpbp1/Sp3/Gdf11/Ski/Scrib/Pds5b/Tgfbr2/Med1/Frs2/Maf/Abi2/Ahr/Pde6a/Skil/Nrp1
C5_CD8	GO:0048608	reproductive structure development	111	-2.12956	2.94044e-05	0.000645107	Kmt2b/Stk11/Chd7/Arnt/Prdm1/Dlg1/Pbrm1/Junb/Smad4/Dicer1/Gata3/Fbxw8/Ptpn11/Notch2/Setd2/Akap9/Map3k4/Bptf/Arid4a/Ncoa1/Kdm5b/Spint2/Ube3a/Hectd1/Plekha1/Ncoa6/Itgav/Stat5a/Cd44/Fndc3a/Sp3/Hsf1/Birc6/Tmf1/Tesc/Nipbl/Zfp36l1/Ash1l/Arid5b/Ar/Sirt1/Med1/Frs2/Tiparp/Tcf7/Ahr/Taf4/Rbpj
C5_CD8	GO:0031062	positive regulation of histone methylation	19	-2.13048	0.000631173	0.00575052	Ctr9/Paf1/Jarid2/Kmt2e/Smad4/Ogt/Nsd3/Kmt2a/Sirt1/Rif1/Phf1/Asxl2/Lmna
C5_CD8	GO:0030509	BMP signaling pathway	24	-2.13123	0.000536733	0.00506268	Smurf2/Ctdspl2/Runx2/Smad4/Ddx5/Notch2/Twsg1/Numa1/Sorl1/Ski/Smad7/Abl1/Egr1/Skil/Rbpj
C5_CD8	GO:0022610	biological adhesion	258	-2.14077	1.32897e-05	0.000517567	Tespa1/Cblb/Notch1/Bloc1s4/Clasp1/Il6st/Net1/Jak2/Klf4/Actn1/Gsk3b/Ptpn22/Ctla4/Itch/Tnfrsf18/Cyld/Efr3a/Sash3/Cd6/Prkd2/Zc3h12a/Zc3h12d/Mia3/Prex1/Marchf7/Iqgap1/Jak3/Itgal/Btla/Pdpk1/Braf/Pear1/Ptpn6/Bcr/Bcl2l11/Taok2/Shc1/Tm9sf4/Tfe3/Cd84/Thy1/Cd5/Lims1/Tgfb1/Sh2b3/Slamf1/Malt1/Myh9/Dlg1/Pde3b/Psen1/Nfkbid/Gata3/Il7r/Ccr7/Cd4/Slk/Ptpn11/Ccdc88b/Prkca/Pxn/Dock8/Pml/Clstn1/Ldb1/Lgals3bp/Pdcd1lg2…
C5_CD8	GO:0002573	myeloid leukocyte differentiation	69	-2.14181	3.09186e-05	0.000645107	Junb/Psen1/Gata3/Ccr7/Cd4/Nfatc1/Notch2/Gpr68/Prkca/Tob2/Psen2/Ccl3/Inpp5d/Ubash3b/F2rl1/Stat5a/Sp3/Gpr55/Sbno2/Tesc/Zfp36l1/Gpr183/Tgfbr2/L3mbtl3/Sirt1/Med1/Tnfsf11/Asxl2/Inpp4b/Car2/Rbpj
C5_CD8	GO:0001654	eye development	72	-2.16306	3.07385e-05	0.000645107	Smarca4/Klf4/Crybg3/Hif1a/Cdkn1b/Kmt2c/Sp1/Hdac2/Bcl11b/Ccdc66/Thy1/Tgfb1/Zeb1/Slc4a7/Chd7/Atf6/Prdm1/Dlg1/Pknox1/Gata3/Notch2/Pou2f1/Map3k1/Twsg1/Tgif1/Agtpbp1/Sp3/Gdf11/Nipbl/Ski/Scrib/Pds5b/Stat3/Tgfbr2/Med1/Frs2/Maf/Abi2/Ahr/Pde6a/Skil/Nrp1
C5_CD8	GO:0048880	sensory system development	72	-2.16306	3.07385e-05	0.000645107	Smarca4/Klf4/Crybg3/Hif1a/Cdkn1b/Kmt2c/Sp1/Hdac2/Bcl11b/Ccdc66/Thy1/Tgfb1/Zeb1/Slc4a7/Chd7/Atf6/Prdm1/Dlg1/Pknox1/Gata3/Notch2/Pou2f1/Map3k1/Twsg1/Tgif1/Agtpbp1/Sp3/Gdf11/Nipbl/Ski/Scrib/Pds5b/Stat3/Tgfbr2/Med1/Frs2/Maf/Abi2/Ahr/Pde6a/Skil/Nrp1
C5_CD8	GO:0150063	visual system development	72	-2.16306	3.07385e-05	0.000645107	Smarca4/Klf4/Crybg3/Hif1a/Cdkn1b/Kmt2c/Sp1/Hdac2/Bcl11b/Ccdc66/Thy1/Tgfb1/Zeb1/Slc4a7/Chd7/Atf6/Prdm1/Dlg1/Pknox1/Gata3/Notch2/Pou2f1/Map3k1/Twsg1/Tgif1/Agtpbp1/Sp3/Gdf11/Nipbl/Ski/Scrib/Pds5b/Stat3/Tgfbr2/Med1/Frs2/Maf/Abi2/Ahr/Pde6a/Skil/Nrp1
C5_CD8	GO:0031060	regulation of histone methylation	33	-2.16592	0.000294575	0.00331089	Kmt2b/Jarid2/Bcor/Kmt2e/Smad4/Gata3/Ogt/Nsd3/Ehmt2/Kdm3a/Kmt2a/Sirt1/Rif1/Phf1/Mllt6/Asxl2/Lmna
C5_CD8	GO:0045785	positive regulation of cell adhesion	119	-2.1688	1.4586e-05	0.000517567	Il6st/Net1/Jak2/Gsk3b/Ptpn22/Tnfrsf18/Cyld/Sash3/Cd6/Prkd2/Prex1/Iqgap1/Jak3/Itgal/Braf/Ptpn6/Tfe3/Thy1/Cd5/Lims1/Tgfb1/Slamf1/Malt1/Nfkbid/Gata3/Il7r/Ccr7/Cd4/Ccdc88b/Prkca/Dock8/Ldb1/Pdcd1lg2/Sart1/Adam19/Vav3/Nfat5/Cd274/Cd28/Itgav/Map4k4/Stat5a/Cd44/Itga6/Rasal3/Rreb1/Smad7/Itpkb/Il6ra/Il1b/Tgfbr2/Nedd9/Abl1/Nr4a3/Il4ra/Stx4a/Tnfsf11/Spock2/Socs1/Itgb1/Icos/Nrp1/Xcl1
C5_CD8	GO:0007155	cell adhesion	257	-2.16945	1.32943e-05	0.000517567	Tespa1/Cblb/Notch1/Bloc1s4/Clasp1/Il6st/Net1/Jak2/Klf4/Actn1/Gsk3b/Ptpn22/Ctla4/Itch/Tnfrsf18/Cyld/Efr3a/Sash3/Cd6/Prkd2/Zc3h12a/Zc3h12d/Mia3/Prex1/Marchf7/Iqgap1/Jak3/Itgal/Btla/Pdpk1/Braf/Pear1/Ptpn6/Bcr/Bcl2l11/Taok2/Shc1/Tm9sf4/Tfe3/Cd84/Thy1/Cd5/Lims1/Tgfb1/Sh2b3/Slamf1/Malt1/Myh9/Dlg1/Pde3b/Psen1/Nfkbid/Gata3/Il7r/Ccr7/Cd4/Slk/Ptpn11/Ccdc88b/Prkca/Pxn/Dock8/Pml/Clstn1/Ldb1/Lgals3bp/Pdcd1lg2…
C5_CD8	GO:0045165	cell fate commitment	45	-2.17695	9.58849e-05	0.00136467	Notch1/Id2/Smarca4/Cyld/Ctr9/Braf/Paf1/Bcl11b/Runx2/Ets2/Tgfb1/Rora/Prdm1/Psen1/Smad4/Gata3/Notch2/Pml/Nfe2l1/Psen2/Ehmt2/Kdm6b/Lats2/Stat3/Slamf6/Ar/Itgb1/Mga/Rbpj
C5_CD8	GO:0045216	cell-cell junction organization	20	-2.18433	0.00045849	0.00453822	Lims1/Tgfb1/Dlg1/Mpp7/Prkch/Ccm2/Prkca/Ikbkb/F2rl1/Heg1/Abi2/Ctnna1/Itgb1
C5_CD8	GO:0002369	T cell cytokine production	16	-2.18875	0.000345185	0.00370652	Slamf1/Malt1/Dlg1/Gata3/Il18r1/Arid5a/Smad7/Il1b/Dennd1b/Tnfrsf1b/Xcl1
C5_CD8	GO:0001704	formation of primary germ layer	21	-2.19081	0.000321543	0.00351544	Smad3/Srf/Htt/Pofut2/Arid1a/Tnrc6c/Ctr9/Paf1/Exoc4/Ets2/Axin1/Setd2/Twsg1/Itgav/Kdm6b/Kdm6a/Ext2/Macf1/Kif16b/Nr4a3
C5_CD8	GO:0071772	response to BMP	25	-2.19205	0.00025079	0.00292823	Smurf2/Ctdspl2/Runx2/Smad4/Ddx5/Gata3/Notch2/Twsg1/Numa1/Sorl1/Ski/Smad7/Abl1/Egr1/Skil/Rbpj
C5_CD8	GO:0071773	cellular response to BMP stimulus	25	-2.19205	0.00025079	0.00292823	Smurf2/Ctdspl2/Runx2/Smad4/Ddx5/Gata3/Notch2/Twsg1/Numa1/Sorl1/Ski/Smad7/Abl1/Egr1/Skil/Rbpj
C5_CD8	GO:0090596	sensory organ morphogenesis	44	-2.19506	0.000160067	0.00205884	Sp1/Hdac2/Bcr/Ccdc66/Thy1/Zeb1/Slc4a7/Chd7/Prdm1/Abr/Gata3/Notch2/Pou2f1/Celsr1/Agtpbp1/Sp3/Gdf11/Nipbl/Ski/Scrib/Stat3/Dvl2/Frs2/Abi2/Tshz1/Nr4a3
C5_CD8	GO:0003006	developmental process involved in reproduction	150	-2.20178	1.41993e-05	0.000517567	Kmt2b/Stk11/Paqr7/Chd7/Arnt/Prdm1/Dlg1/Pbrm1/Junb/Smad4/Dicer1/Gata3/Fbxw8/Ptpn11/Notch2/Setd2/Akap9/Map3k4/Bptf/Arid4a/Ncoa1/Kdm5b/Sec23ip/Casp4/Spint2/Ube3a/Ythdc1/Agfg1/Ehmt2/Hectd1/Plekha1/Ncoa6/Aff4/Itgav/Stat5a/Cd44/Fndc3a/Sp3/Hsf1/Birc6/Tmf1/Abhd2/Irf2bpl/Tesc/Nipbl/Zfp36l1/Kdm3a/Ash1l/Arid5b/Rnf8/Il1b/Ar/Sirt1/Med1/Frs2/Tiparp/Tcf7/Ahr/Taf4/Diaph2/Kmt2d/Rbpj
C5_CD8	GO:0019827	stem cell population maintenance	51	-2.20529	9.48887e-05	0.00135853	Arid1a/Pcm1/Jmjd1c/Lbh/Eif4enif1/Med24/Klf10/Smarca4/Klf4/Tpt1/Ctr9/Erdr1/Raf1/Kat6a/Ddx6/Braf/Paf1/Mettl3/Ss18/Foxo1/Bcl9l/Zc3h13/Dicer1/Cnot1/Med14/Cnot2/Ldb1/Stag2/Nipbl/Ski/Kdm3a/Hook3/Stat3/Rif1/Crebbp/Rbpj
C5_CD8	GO:0098727	maintenance of cell number	51	-2.20529	9.48887e-05	0.00135853	Arid1a/Pcm1/Jmjd1c/Lbh/Eif4enif1/Med24/Klf10/Smarca4/Klf4/Tpt1/Ctr9/Erdr1/Raf1/Kat6a/Ddx6/Braf/Paf1/Mettl3/Ss18/Foxo1/Bcl9l/Zc3h13/Dicer1/Cnot1/Med14/Cnot2/Ldb1/Stag2/Nipbl/Ski/Kdm3a/Hook3/Stat3/Rif1/Crebbp/Rbpj
C5_CD8	GO:0030155	regulation of cell adhesion	191	-2.21397	1.38324e-05	0.000517567	Tespa1/Cblb/Notch1/Clasp1/Il6st/Net1/Jak2/Klf4/Gsk3b/Ptpn22/Ctla4/Itch/Tnfrsf18/Cyld/Sash3/Cd6/Prkd2/Zc3h12a/Zc3h12d/Mia3/Prex1/Marchf7/Iqgap1/Jak3/Itgal/Btla/Braf/Ptpn6/Tfe3/Thy1/Cd5/Lims1/Tgfb1/Sh2b3/Slamf1/Malt1/Dlg1/Pde3b/Nfkbid/Gata3/Il7r/Ccr7/Cd4/Slk/Ptpn11/Ccdc88b/Prkca/Dock8/Pml/Ldb1/Pdcd1lg2/Sart1/Adam19/Pag1/Spint2/Peli1/Vav3/Nfat5/Clasp2/Cd274/Twsg1/Cd28/Ubash3b/Rasa1/Zfp703/Mbp/Itgav/…
C5_CD8	GO:0007369	gastrulation	44	-2.21659	0.000112047	0.00155781	Smad3/Nsd1/Srf/Htt/Pofut2/Arid1a/Clasp1/Tnrc6c/Klf4/Ctr9/Ugdh/Paf1/Exoc4/Ets2/Smad4/Axin1/Setd2/Ldb1/Clasp2/Twsg1/Celsr1/Tgif1/Mbp/Itgav/Kdm6b/Kdm6a/Ext2/Wnk1/Macf1/Kif16b/Tgfbr2/Dvl2/Frs2/Nr4a3/Tnfaip3
C5_CD8	GO:0046850	regulation of bone remodeling	13	-2.21788	0.000174807	0.00218988	Prkca/Inpp5d/Ubash3b/Itgav/Suco/Tnfsf11/Inpp4b/Car2
C5_CD8	GO:0007498	mesoderm development	22	-2.223	0.00026966	0.00308859	Exoc4/Ets2/Smad4/Axin1/Setd2/Ldb1/Ssbp3/Twsg1/Mesd/Kdm6b/Kdm6a/Zfp36l1/Ext2/Macf1/Nr4a3
C5_CD8	GO:0007423	sensory organ development	99	-2.23151	1.48798e-05	0.000517567	Hdac2/Bcr/Bcl2l11/Bcl11b/Ccdc66/Thy1/Tgfb1/Zeb1/Slc4a7/Chd7/Atf6/Prdm1/Dlg1/Abr/Ccm2/Pknox1/Dicer1/Gata3/Ptpn11/Notch2/Pou2f1/Map3k1/Twsg1/Celsr1/Tgif1/Agtpbp1/Sp3/Gdf11/Nipbl/Ski/Scrib/Pds5b/Stat3/Tgfbr2/Dvl2/Med1/Frs2/Maf/Abi2/Tshz1/Ahr/Nr4a3/Pde6a/Mcm2/Skil/Rbpj/Nrp1
C5_CD8	GO:0048706	embryonic skeletal system development	15	-2.23498	0.000138332	0.00182815	Ndst1/Sp1/Tapt1/Runx2/Zeb1/Dlg1/Axin1/Setd2/Xylt1/Sp3/Nipbl/Tgfbr2/Asxl2
C5_CD8	GO:0001503	ossification	75	-2.24541	1.53156e-05	0.000517567	Notch1/Klf10/Il6st/Id2/Hif1a/Gsk3b/Slc26a2/Zmpste24/Mia3/Sp1/Adar/Tmem64/Tapt1/Runx2/Tgfb1/Rassf2/Mef2d/Bcor/Junb/Smad4/Ddx5/Nfatc1/Tob2/Twsg1/Eif2ak3/Txlng/Xylt1/Axin2/Sp3/Sbno2/Isg15/Nipbl/Ano6/Ski/Sik3/Ext2/Hdac4/Suco/Ahr/Tnfsf11/Asxl2/Lmna/Rbpj/Ifitm1
C5_CD8	GO:0007167	enzyme linked receptor protein signaling pathway	182	-2.25545	1.38873e-05	0.000517567	Lnpep/Fyn/Stap1/Ptpre/Cblb/Notch1/Nup62/Il6st/Jak2/Hif1a/Gsk3b/Usp9x/Plcg1/Prkd2/Ndst1/Zfp451/Ptpn1/Raf1/Iqgap1/Jak3/Pdpk1/Socs3/Cbl/Bcr/Rhoq/Smurf2/Cpne3/Fos/Shc1/Ctdspl2/Runx2/Tgfb1/Aplp2/Sh2b3/Ss18/Foxo1/Zeb1/Bcl9l/Stk11/Smarcc1/Rassf2/Psen1/Smad4/Ddx5/Gata3/Gigyf1/Axin1/Fut8/Ofd1/Ulk1/Ptpn11/Hip1r/Notch2/Ogt/Prkca/Pxn/Pml/Trps1/Osbpl8/Anks1/Psen2/Map3k1/Clasp2/Twsg1/Eif2ak3/Ubash3b/Zfp703/Ple…
C5_CD8	GO:2000027	regulation of animal organ morphogenesis	32	-2.2618	6.56631e-05	0.00102557	Runx2/Lims1/Tgfb1/Por/Bcor/Smad4/Dicer1/Gata3/Mllt3/Pml/Celsr1/Tgfbr2/Dvl2/Ar/Abl1/Itpr1/Med1/Frs2/Tnfaip3/Rbpj
C5_CD8	GO:0016571	histone methylation	64	-2.26954	1.5548e-05	0.000517567	Baz2a/Iws1/Ctr9/Kmt2c/Satb1/Paf1/Hdac2/Arid4b/Tet2/Kmt2b/Smyd3/Jarid2/Bcor/Kmt2e/Rbbp5/Smad4/Gata3/Setd2/Setdb1/Ogt/Arid4a/Nsd3/Tet3/Ash2l/Ehmt2/Ncoa6/Ehmt1/Kdm3a/Ash1l/Ezh1/Kmt2a/Sirt1/Setd1b/Rif1/Phf1/Mllt6/Asxl2/Kmt2d/Lmna
C5_CD8	GO:0035282	segmentation	20	-2.27024	0.000135849	0.00181529	Psen1/Smad4/Mllt3/Psen2/Axin2/Kdm6a/Dvl2/Frs2/Rbpj/Nrp1/Ifitm1
C5_CD8	GO:0007178	transmembrane receptor protein serine/threonine kinase signaling pathway	70	-2.28937	1.54281e-05	0.000517567	Smurf2/Fos/Ctdspl2/Runx2/Tgfb1/Zeb1/Bcl9l/Stk11/Smad4/Ddx5/Axin1/Fut8/Notch2/Pxn/Pml/Trps1/Map3k1/Twsg1/Zfp703/Numa1/Tgif1/Sorl1/Gdf11/Glg1/Rnf111/Ski/Smad7/Tgfbr2/Ldlrad4/Abl1/Nlk/Sirt1/Jade2/Egr1/Pmepa1/Skil/Crebbp/Rbpj
C5_CD8	GO:0009615	response to virus	93	-2.28946	1.49952e-05	0.000517567	Polr3f/Ifih1/Ddx17/Ppm1b/Parp9/Pum1/Dicer1/Lyst/Traf3/Bst2/Aim2/Gbf1/Tbk1/Setd2/Pml/Lsm14a/Ddx58/Xpr1/Abcf3/Rnf216/Plscr1/Ivns1abp/F2rl1/Ddx3x/Map3k14/Isg15/Irf7/Trim30a/Uri1/Eif2ak2/Rrp1b/Rtp4/Il1b/Trim56/Ddx60/Trim34a/Isg20/Ifit1/Crebbp/Xcl1/Ifitm1
C5_CD8	GO:0009887	animal organ morphogenesis	177	-2.29518	1.39398e-05	0.000517567	Hdac2/Bcr/Bcl2l11/Bcl11b/Nr3c1/Runx2/Ccdc66/Thy1/Lims1/Tgfb1/Zeb1/Slc4a7/Tet2/Smarcc1/Chd7/Prdm1/Por/Dlg1/Pbrm1/Mef2d/Abr/Bcor/Psen1/Smad4/Dicer1/Gata3/Mllt3/Axin1/Nfatc1/Notch2/Setd2/Pml/Kdm5b/Psen2/Pou2f1/Cluap1/Twsg1/Celsr1/Axin2/Plekha1/Arid2/Itgav/Stat5a/Cd44/Agtpbp1/Sp3/Ncor2/Gdf11/Glg1/Itga6/Kdm6a/Nipbl/Ski/Sik3/Smad7/Ash1l/Arid5b/Scrib/Stat3/Heg1/Tgfbr2/Dvl2/Ar/Abl1/Itpr1/Med1/Frs2/Fli1/A…
C5_CD8	GO:0048562	embryonic organ morphogenesis	47	-2.33504	3.18385e-05	0.000645909	Arl13b/Hipk1/Notch1/Id2/Smarca4/Hif1a/Ndst1/Sp1/Bcr/Runx2/Zeb1/Chd7/Dlg1/Abr/Psen1/Gata3/Axin1/Notch2/Setd2/Cluap1/Celsr1/Sp3/Kdm6a/Nipbl/Scrib/Tgfbr2/Dvl2/Frs2/Tshz1/Tcf7/Nr4a3/Asxl2/Rbpj
C5_CD8	GO:0001501	skeletal system development	93	-2.39839	1.49952e-05	0.000517567	Nbeal2/Acd/Ndst1/Gna11/Zmpste24/Mia3/Sp1/Ptpn6/Tapt1/Runx2/Tgfb1/Sh2b3/Zeb1/Dym/Rassf2/Chd7/Por/Dlg1/Mef2d/Psen1/Slc38a10/Dicer1/Axin1/Ptpn11/Notch2/Setd2/Setdb1/Gpr68/Prkca/Trps1/Bbx/Eif2ak3/Xylt1/Axin2/Plekha1/Sp3/Gdf11/Pip4k2a/Glg1/Nipbl/Arid5a/Ano6/Ski/Sik3/Ash1l/Arid5b/Tgfbr2/Hdac4/Med1/Fli1/Maf/Tiparp/Rab33b/Tnfsf11/Asxl2
C5_CD8	GO:0009952	anterior/posterior pattern specification	36	-2.40281	1.62901e-05	0.000529486	Psen1/Smad4/Mllt3/Ofd1/Ldb1/Bptf/Pgap1/Psen2/Ssbp3/Celsr1/Axin2/Gdf11/Kdm6a/Ski/Kmt2a/Frs2/Tshz1/Rbpj/Ifitm1
C5_CD8	GO:0048598	embryonic morphogenesis	126	-2.4057	1.44991e-05	0.000517567	Zfp281/Arid1a/Gatad2a/Arl13b/Hipk1/Notch1/Clasp1/Tnrc6c/Id2/Smarca4/Klf4/Casp8/Hif1a/Acd/Ndst1/Ctr9/Sp1/Ugdh/Paf1/Socs3/Exoc4/Hdac2/Bcr/Bcl2l11/Mbnl1/Runx2/Ets2/Tgfb1/Zeb1/Chd7/Dlg1/Abr/Psen1/Smad4/Dicer1/Gata3/Axin1/Ofd1/Notch2/Setd2/Ldb1/Ncoa1/Psen2/Pou2f1/Spint2/Brpf1/Cluap1/Clasp2/Twsg1/Celsr1/Hectd1/Tgif1/Mbp/Itgav/Kdm6b/Lats2/Ipmk/Sp3/Kdm6a/Nipbl/Ski/Zfp36l1/Ext2/Wnk1/Macf1/Scrib/Kif16b/Tgf…
C5_CD8	GO:0018022	peptidyl-lysine methylation	58	-2.41859	1.56875e-05	0.000517567	Tet2/Kmt2b/Smyd3/Jarid2/Bcor/Kmt2e/Rbbp5/Smad4/Gata3/Setd2/Setdb1/Ogt/Arid4a/Nsd3/Tet3/Ash2l/Ehmt2/Ncoa6/Ehmt1/Kdm3a/Ash1l/Ezh1/Kmt2a/Sirt1/Setd1b/Rif1/Phf1/Mllt6/Asxl2/Kmt2d/Lmna
C5_CD8	GO:0048568	embryonic organ development	91	-2.44711	1.50494e-05	0.000517567	Egln1/Arl13b/Hipk1/Notch1/Tnrc6c/Id2/Smarca4/Rbbp6/Hif1a/Ndst1/Kat6a/Sp1/Socs3/Bcr/Ggnbp2/Runx2/Tgfb1/Sh2b3/Zeb1/Chd7/Arnt/Prdm1/Dlg1/Abr/Junb/Psen1/Gata3/Fbxw8/Axin1/Notch2/Setd2/Ldb1/Bptf/Ncoa1/Spint2/Cluap1/Celsr1/Hectd1/Arid2/Ncoa6/Itgav/Sp3/Hsf1/Kdm6a/Birc6/Nipbl/Zfp36l1/Scrib/Kmt2a/Tgfbr2/Dvl2/Med1/Frs2/Tshz1/Tcf7/Ahr/Nr4a3/Asxl2/Rbpj
C5_CD8	GO:0003002	regionalization	57	-2.45494	1.56887e-05	0.000517567	Psen1/Smad4/Mllt3/Axin1/Ofd1/Notch2/Ldb1/Map3k4/Bptf/Pgap1/Psen2/Ssbp3/Cluap1/Celsr1/Axin2/Tgif1/Gdf11/Kdm6a/Ski/Kmt2a/Dvl2/Ar/Frs2/Tshz1/Rbpj/Nrp1/Ifitm1
C5_CD8	GO:0007389	pattern specification process	68	-2.46553	1.54899e-05	0.000517567	Ets2/Btg2/Zeb1/Mfng/Bcor/Psen1/Smad4/Mllt3/Axin1/Ofd1/Notch2/Ldb1/Map3k4/Bptf/Pgap1/Psen2/Ssbp3/Cluap1/Celsr1/Axin2/Tgif1/Gdf11/Kdm6a/Rnf111/Ski/Rfx3/Kmt2a/Tgfbr2/Dvl2/Ar/Frs2/Tshz1/Rbpj/Nrp1/Ifitm1
C5_CD8	GO:0034968	histone lysine methylation	56	-2.48384	1.57082e-05	0.000517567	Tet2/Kmt2b/Smyd3/Jarid2/Bcor/Kmt2e/Rbbp5/Smad4/Gata3/Setd2/Setdb1/Ogt/Arid4a/Nsd3/Tet3/Ash2l/Ehmt2/Ncoa6/Ehmt1/Kdm3a/Ash1l/Ezh1/Kmt2a/Sirt1/Setd1b/Rif1/Phf1/Mllt6/Asxl2/Kmt2d/Lmna
C6_CD8	GO:0006334	nucleosome assembly	51	4.12103	5.02917e-05	0.00029098	H2bc18/H4c4/H4c11/H1f1/H3c11/H3c4/H2bu2/H3c6/H1f3/H2bc22/Asf1b/H2bc4/H1f2/H4c3/H3c8/Hat1/H1f5/H1f4/H3c13/H4c9/H2bc14/H4c12/H3c1/H2bc7/H4c8/H2bc3/H4f16/H3c2/H2bc9/Grwd1/H4c14/Chaf1b/H4c2/Cenpp/Oip5
C6_CD8	GO:0006323	DNA packaging	74	3.98448	6.28931e-05	0.000337453	Cenpv/H2bc18/H4c4/H4c11/H1f1/H3c11/H3c4/H2bu2/Cdk1/H3c6/H1f3/H2bc22/Asf1b/H2bc4/H1f2/H4c3/H3c8/Hat1/Ccnb1/H1f5/H1f4/H3c13/H4c9/H2bc14/H4c12/H3c1/H2bc7/H4c8/Phf13/H2bc3/H4f16/H3c2/H2bc9/Ncaph/Selenof/Grwd1/H4c14/Chaf1b/H4c2/Cenpp/Cdkn2a/Oip5/Phf23
C6_CD8	GO:0031497	chromatin assembly	61	3.92233	5.55617e-05	0.000312892	Cenpv/H2bc18/H4c4/H4c11/H1f1/H3c11/H3c4/H2bu2/H3c6/H1f3/H2bc22/Asf1b/H2bc4/H1f2/H4c3/H3c8/Hat1/H1f5/H1f4/H3c13/H4c9/H2bc14/H4c12/H3c1/H2bc7/H4c8/H2bc3/H4f16/H3c2/H2bc9/Grwd1/H4c14/Chaf1b/H4c2/Cenpp/Cdkn2a/Oip5
C6_CD8	GO:0034728	nucleosome organization	63	3.8578	5.65291e-05	0.000315579	H2bc18/H4c4/H4c11/H1f1/H3c11/H3c4/H2bu2/H3c6/H1f3/H2bc22/Asf1b/H2bc4/H1f2/H4c3/H3c8/Hat1/H1f5/H1f4/H3c13/H4c9/H2bc14/H4c12/H3c1/H2bc7/H4c8/Actr6/H2bc3/H4f16/H3c2/H2bc9/Grwd1/H4c14/Chaf1b/H4c2/Cenpp/Oip5
C6_CD8	GO:0006335	DNA replication-dependent nucleosome assembly	21	3.85125	3.48857e-05	0.000232002	H4c4/H4c11/H3c11/H3c4/H3c6/Asf1b/H4c3/H3c8/Hat1/H3c13/H4c9/H4c12/H3c1/H4c8/H4f16/H3c2/H4c14/Chaf1b/H4c2
C6_CD8	GO:0034723	DNA replication-dependent nucleosome organization	21	3.85125	3.48857e-05	0.000232002	H4c4/H4c11/H3c11/H3c4/H3c6/Asf1b/H4c3/H3c8/Hat1/H3c13/H4c9/H4c12/H3c1/H4c8/H4f16/H3c2/H4c14/Chaf1b/H4c2
C6_CD8	GO:0051290	protein heterotetramerization	27	3.74711	3.80619e-05	0.000244847	Cd74/H4c4/H4c11/Anxa2/H3c11/H3c4/H3c6/H4c3/H3c8/H3c13/H4c9/H4c12/H3c1/H4c8/H4f16/H3c2/S100a10/Farsa/H4c14/Rrm2/H4c2
C6_CD8	GO:0006333	chromatin assembly or disassembly	68	3.74507	5.94601e-05	0.000325359	Cenpv/H2bc18/H4c4/H4c11/H1f1/H3c11/H3c4/H2bu2/H3c6/H1f3/H2bc22/Asf1b/H2bc4/H1f2/H4c3/H3c8/Hat1/H1f5/H1f4/H3c13/H4c9/H2bc14/H4c12/H3c1/H2bc7/H4c8/H2bc3/H4f16/H3c2/H2bc9/Grwd1/Suv39h2/H4c14/Chaf1b/H4c2/Cenpp/Cdkn2a/Oip5
C6_CD8	GO:0071103	DNA conformation change	86	3.62747	6.95797e-05	0.000364224	Cenpv/H2bc18/H4c4/H4c11/H1f1/H3c11/H3c4/H2bu2/Cdk1/H3c6/H1f3/H2bc22/Asf1b/H2bc4/H1f2/H4c3/H3c8/Hat1/Ccnb1/H1f5/H1f4/H3c13/H4c9/H2bc14/H4c12/H3c1/H2bc7/H4c8/Phf13/H2bc3/H4f16/H3c2/H2bc9/Ncaph/Selenof/Grwd1/H4c14/Chaf1b/H4c2/Cenpp/Cdkn2a/Oip5/Phf23
C6_CD8	GO:0065004	protein-DNA complex assembly	82	3.54082	6.76956e-05	0.000359229	Cenpv/H2bc18/H4c4/H4c11/H1f1/H3c11/H3c4/H2bu2/H3c6/H1f3/H2bc22/Asf1b/H2bc4/H1f2/Gtf2f2/H4c3/H3c8/Hat1/H1f5/H1f4/H3c13/H4c9/H2bc14/H4c12/H3c1/H2bc7/H4c8/Cenpa/H2bc3/Psmc4/H4f16/Cenps/Cenpw/H3c2/H2bc9/Grwd1/H4c14/Chaf1b/H4c2/Cenpp/Oip5
C6_CD8	GO:0071824	protein-DNA complex subunit organization	94	3.38388	7.42556e-05	0.000381023	Cenpv/H2bc18/H4c4/H4c11/H1f1/H3c11/H3c4/H2bu2/H3c6/H1f3/H2bc22/Asf1b/H2bc4/H1f2/Gtf2f2/H4c3/H3c8/Hat1/H1f5/H1f4/H3c13/H4c9/H2bc14/H4c12/H3c1/H2bc7/H4c8/Actr6/Cenpa/H2bc3/Psmc4/H4f16/Cenps/Cenpw/H3c2/H2bc9
C6_CD8	GO:0051262	protein tetramerization	57	3.23778	5.3322e-05	0.000304721	Cd74/H4c4/H4c11/Ccl5/Anxa2/H3c11/H3c4/H3c6/H4c3/H3c8/Pcbd2/Gapdh/H3c13/H4c9/Acadl/H4c12/H3c1/H4c8/Mtmr2/H4f16/Acads/H3c2/S100a10/Cutc/Farsa/H4c14/Rrm2/H4c2
C6_CD8	GO:0006119	oxidative phosphorylation	37	3.22604	4.34934e-05	0.000261021	Chchd10/Cdk1/Dnajc15/Park7/Ccnb1/Ndufs8/Sdhd/Ndufb8/Slc25a33/Cox5a/Uqcrc1/Cox5b/Fxn/Ppif/Cyc1/Coq7/Ndufv2/Ndufb9/Shmt2/Uqcrfs1/Stoml2/Ndufb6/Ndufc2/Ndufa12/Pgk1/Ndufv1/Uqcc2
C6_CD8	GO:0006336	DNA replication-independent nucleosome assembly	17	3.03375	3.27504e-05	0.000225948	H4c4/H4c11/Asf1b/H4c3/Hat1/H4c9/H4c12/H4c8/H4f16/H4c14/H4c2/Cenpp/Oip5
C6_CD8	GO:0034724	DNA replication-independent nucleosome organization	17	3.03375	3.27504e-05	0.000225948	H4c4/H4c11/Asf1b/H4c3/Hat1/H4c9/H4c12/H4c8/H4f16/H4c14/H4c2/Cenpp/Oip5
C6_CD8	GO:0010499	proteasomal ubiquitin-independent protein catabolic process	16	2.87943	3.21989e-05	0.000225948	Psmb8/Psmb9/Psmb5/Psmb3/Psmb10/Psmb1/Psma2/Psmb2/Psmb6/Psma5/Psmb7/Psmb4/Nfe2l2
C6_CD8	GO:0030261	chromosome condensation	17	2.85178	3.27504e-05	0.000225948	H1f1/Cdk1/H1f3/H1f2/Ccnb1/H1f5/H1f4/Phf13/Ncaph/Phf23/Dffb/H3f3b
C6_CD8	GO:0042773	ATP synthesis coupled electron transport	28	2.83	3.86593e-05	0.000245845	Cdk1/Dnajc15/Park7/Ccnb1/Ndufs8/Sdhd/Ndufb8/Cox5a/Uqcrc1/Cox5b/Cyc1/Coq7/Ndufv2/Ndufb9/Uqcrfs1/Ndufb6/Ndufc2
C6_CD8	GO:0042775	mitochondrial ATP synthesis coupled electron transport	28	2.83	3.86593e-05	0.000245845	Cdk1/Dnajc15/Park7/Ccnb1/Ndufs8/Sdhd/Ndufb8/Cox5a/Uqcrc1/Cox5b/Cyc1/Coq7/Ndufv2/Ndufb9/Uqcrfs1/Ndufb6/Ndufc2
C6_CD8	GO:0022904	respiratory electron transport chain	35	2.7118	4.2452e-05	0.000259868	Cdk1/Dnajc15/Park7/Ccnb1/Ndufs8/Sdhd/Sdhb/Ndufb8/Cox5a/Uqcrc1/Cox5b/Cyc1/Immp2l/Coq7/Ndufv2/Ndufb9/Uqcrfs1/Ndufb6/Ndufc2/Slc25a13/Ndufa12
C6_CD8	GO:0022900	electron transport chain	36	2.67134	4.29166e-05	0.000259868	Cdk1/Dnajc15/Park7/Ccnb1/Ndufs8/Sdhd/Sdhb/Ndufb8/Cox5a/Uqcrc1/Cox5b/Cyc1/Immp2l/Coq7/Ndufv2/Ndufb9/Uqcrfs1/Ndufb6/Ndufc2/Slc25a13/Ndufa12
C6_CD8	GO:0045652	regulation of megakaryocyte differentiation	13	2.66569	3.05455e-05	0.000221809	H4c4/H4c11/H4c3/H4c9/H4c12/H4c8/H4f16/Hmgb2/Eif6/H4c14/H4c2
C6_CD8	GO:0000070	mitotic sister chromatid segregation	63	2.50072	5.65291e-05	0.000315579	Cdc20/Psmg2/Birc5/Seh1l/Trip13/Ccnb1/Tubg1/Plk1/Fbxo5/Mad2l1/Phf13/Ran/Tacc3/Ncaph/Pttg1/Cdca8/Ttk/Nsmce2/Phf23/Riok2/Rrs1/Anapc15/Knstrn/Anapc5/Bub3/Mtbp/Kif18a/Kif18b/Dscc1/Chmp2b/Dsn1/Ndc80/Pcid2/Sgo1/Kif22/Chmp5/Slf2/Terf1
C6_CD8	GO:0061844	antimicrobial humoral immune response mediated by antimicrobial peptide	10	2.49923	5.70793e-05	0.000317732	Pglyrp1/H2bc4/H2bc6/Gapdh/H2bc8/H2bc7/Cxcl10
C6_CD8	GO:0051291	protein heterooligomerization	58	2.49355	5.38648e-05	0.000305115	Cd74/H4c4/H4c11/Anxa2/H3c11/H3c4/H3c6/H4c3/H3c8/Pcbd2/H3c13/H4c9/Gna11/H4c12/H3c1/H4c8/Kcnab2/H4f16/H3c2/S100a10/Farsa/H4c14/Rrm2/Tsc2/H4c2
C6_CD8	GO:0045132	meiotic chromosome segregation	20	2.44358	0.000274584	0.00106716	Ccne1/Trip13/Plk1/Eme1/Ccne2/Cenps/Ncaph/Syce2/Pttg1/Ttk/Sgo2a
C6_CD8	GO:0051304	chromosome separation	35	2.44157	0.000169808	0.000716152	Psmg2/Birc5/Trip13/Ccnb1/Plk1/Fbxo5/Eme1/Mad2l1/Tacc3/Cenps/Ncaph/Pttg1/Ttk/Nsmce2/Riok2/Anapc15/Anapc5/Bub3/Mtbp/Top3a/Ndc80/Pcid2/Cenpx
C6_CD8	GO:0015985	energy coupled proton transport, down electrochemical gradient	12	2.42972	0.000179856	0.000750338	Cox5b/Cyc1/Atp5g3/Stoml2/Atp5pb/Atp5h/Atp5d/Atp5c1/Atp5j/Atp5g2/Atp5b/Atp5k
C6_CD8	GO:0015986	ATP synthesis coupled proton transport	12	2.42972	0.000179856	0.000750338	Cox5b/Cyc1/Atp5g3/Stoml2/Atp5pb/Atp5h/Atp5d/Atp5c1/Atp5j/Atp5g2/Atp5b/Atp5k
C6_CD8	GO:0140013	meiotic nuclear division	44	2.38002	0.000140351	0.000634892	Cdc20/Ccne1/Trip13/Plk1/Fbxo5/Eme1/Ccne2/Mastl/Cenps/Ncaph/Psmd13/Syce2/Suv39h2/Pttg1/Fignl1/Ttk/Sgo2a/Mnd1/Aurka/Ubb/Rad1/Cks2/Cdc25b/Kif18a/Ing2/Rad54b/Sgo1/Cenpx
C6_CD8	GO:0007059	chromosome segregation	115	2.32676	8.76885e-05	0.000436539	Cdc20/Psmg2/Birc5/Nup43/Ccne1/Seh1l/Trip13/Ccnb1/Tubg1/Plk1/Fbxo5/Fbxw7/Eme1/Mad2l1/Phf13/Ccne2/Ran/Tacc3/Cenps/Cenpw/Ncaph/Syce2/Ska1/Pmf1/Pttg1/Cdca8/Cep85/Ttk/Sgo2a/Oip5/Nsmce2/Phf23/Riok2/Rrs1/Cenpf/Ntmt1/Ppp1r7/Anapc15/Knstrn/Nup37/Anapc5/Bub3/Gem/Mtbp/Ect2/Top3a/Kif18a/Ska3/Kif18b/Dscc1/Banf1/Chmp2b/Dsn1/Ndc80/Slc25a5/Brca1/Rcc1/Pcid2/Sgo1/Cenpx
C6_CD8	GO:0098813	nuclear chromosome segregation	88	2.32228	7.10884e-05	0.000371116	Cdc20/Psmg2/Birc5/Ccne1/Seh1l/Trip13/Ccnb1/Tubg1/Plk1/Fbxo5/Fbxw7/Eme1/Mad2l1/Phf13/Ccne2/Ran/Tacc3/Cenps/Ncaph/Syce2/Pttg1/Cdca8/Ttk/Sgo2a/Nsmce2/Phf23/Riok2/Rrs1/Cenpf/Anapc15/Knstrn/Anapc5/Bub3/Gem/Mtbp/Ect2/Kif18a/Kif18b/Dscc1/Chmp2b/Dsn1/Ndc80/Pcid2/Sgo1/Cenpx/Kif22/Chmp5/Slf2/Terf1
C6_CD8	GO:0002082	regulation of oxidative phosphorylation	10	2.30501	0.000428094	0.00153413	Cdk1/Dnajc15/Park7/Ccnb1/Slc25a33/Ppif/Shmt2/Pgk1/Uqcc2
C6_CD8	GO:0045333	cellular respiration	69	2.29796	5.99484e-05	0.000327105	Chchd4/Cdk1/Dnajc15/Idh2/Park7/Ccnb1/Ndufs8/Mtfr2/Sdhd/Sdhb/Ndufb8/Idh3a/Prelid1/Cisd1/Cox5a/Uqcrc1/Cox5b/Fxn/Cyc1/Immp2l/Coq7/Ndufv2/Ndufb9/Shmt2/Uqcrfs1/Ndufb6/Ndufc2/Fh1/Suclg2/Slc25a13/Sirt3/Ndufa12/Pdhb
C6_CD8	GO:0009144	purine nucleoside triphosphate metabolic process	100	2.29178	0.000156348	0.000689493	Chchd10/Cdk1/Dnajc15/Atp1b1/Park7/Galk1/Ccnb1/Gapdh/Ndufs8/Dguok/Gimap7/Sdhd/Ndufb8/Ran/Slc25a33/Cox5a/Uqcrc1/Cox5b/Fxn/Ppif/Cyc1/Eif6/Coq7/Mif/Parp1/Ndufv2/Ndufb9/Shmt2/Uqcrfs1/Atp5g3/Guk1/Nme7/Stoml2/Ndufb6/Ndufc2/Atpif1/Atp5pb/Slc25a13/Ndufa12/Pgk1/Nme2/Atp5j2/Pgam1/Ndufv1/Mfn1/Pfkl/Nme1/Atp5h/Uqcc2/Atp5d/Tspo
C6_CD8	GO:0010965	regulation of mitotic sister chromatid separation	27	2.27777	0.000532866	0.0018185	Psmg2/Birc5/Trip13/Ccnb1/Plk1/Fbxo5/Mad2l1/Tacc3/Pttg1/Ttk/Nsmce2/Riok2/Anapc15/Anapc5/Bub3/Mtbp
C6_CD8	GO:0051306	mitotic sister chromatid separation	27	2.27777	0.000532866	0.0018185	Psmg2/Birc5/Trip13/Ccnb1/Plk1/Fbxo5/Mad2l1/Tacc3/Pttg1/Ttk/Nsmce2/Riok2/Anapc15/Anapc5/Bub3/Mtbp
C6_CD8	GO:0009141	nucleoside triphosphate metabolic process	107	2.26085	0.000165194	0.000716152	Chchd10/Cdk1/Dnajc15/Atp1b1/Park7/Galk1/Ccnb1/Gapdh/Ndufs8/Dguok/Gimap7/Sdhd/Ndufb8/Ran/Slc25a33/Cox5a/Uqcrc1/Cox5b/Fxn/Ppif/Cyc1/Eif6/Coq7/Mif/Parp1/Ndufv2/Ndufb9/Shmt2/Ctps/Uqcrfs1/Atp5g3/Guk1/Nme7/Stoml2/Dut/Ndufb6/Ndufc2/Atpif1/Atp5pb/Slc25a13/Ndufa12/Pgk1/Nme2/Atp5j2/Pgam1/Ndufv1/Mfn1/Pfkl/Nme1/Atp5h/Uqcc2/Atp5d
C6_CD8	GO:0009205	purine ribonucleoside triphosphate metabolic process	98	2.25502	0.000154083	0.000682624	Chchd10/Cdk1/Dnajc15/Atp1b1/Park7/Galk1/Ccnb1/Gapdh/Ndufs8/Gimap7/Sdhd/Ndufb8/Ran/Slc25a33/Cox5a/Uqcrc1/Cox5b/Fxn/Ppif/Cyc1/Eif6/Coq7/Mif/Parp1/Ndufv2/Ndufb9/Shmt2/Uqcrfs1/Atp5g3/Guk1/Nme7/Stoml2/Ndufb6/Ndufc2/Atpif1/Atp5pb/Slc25a13/Ndufa12/Pgk1/Nme2/Atp5j2/Pgam1/Ndufv1/Mfn1/Pfkl/Nme1/Atp5h/Uqcc2/Atp5d/Tspo
C6_CD8	GO:0009199	ribonucleoside triphosphate metabolic process	101	2.24735	0.000156986	0.00069073	Chchd10/Cdk1/Dnajc15/Atp1b1/Park7/Galk1/Ccnb1/Gapdh/Ndufs8/Gimap7/Sdhd/Ndufb8/Ran/Slc25a33/Cox5a/Uqcrc1/Cox5b/Fxn/Ppif/Cyc1/Eif6/Coq7/Mif/Parp1/Ndufv2/Ndufb9/Shmt2/Ctps/Uqcrfs1/Atp5g3/Guk1/Nme7/Stoml2/Ndufb6/Ndufc2/Atpif1/Atp5pb/Slc25a13/Ndufa12/Pgk1/Nme2/Atp5j2/Pgam1/Ndufv1/Mfn1/Pfkl/Nme1/Atp5h/Uqcc2/Atp5d/Tspo
C6_CD8	GO:1905819	negative regulation of chromosome separation	19	2.22873	0.00101368	0.00301233	Psmg2/Birc5/Trip13/Ccnb1/Plk1/Fbxo5/Mad2l1/Pttg1/Ttk/Anapc15/Bub3/Mtbp/Ndc80/Pcid2/Terf1
C6_CD8	GO:2000816	negative regulation of mitotic sister chromatid separation	19	2.22873	0.00101368	0.00301233	Psmg2/Birc5/Trip13/Ccnb1/Plk1/Fbxo5/Mad2l1/Pttg1/Ttk/Anapc15/Bub3/Mtbp/Ndc80/Pcid2/Terf1
C6_CD8	GO:0006120	mitochondrial electron transport, NADH to ubiquinone	13	2.21579	0.000733093	0.00233049	Dnajc15/Park7/Ndufs8/Ndufb8/Ndufv2/Ndufb9/Ndufb6/Ndufc2/Ndufv1/Ndufa10/Ndufa8
C6_CD8	GO:0000819	sister chromatid segregation	73	2.19601	0.000124425	0.000570869	Cdc20/Psmg2/Birc5/Seh1l/Trip13/Ccnb1/Tubg1/Plk1/Fbxo5/Fbxw7/Mad2l1/Phf13/Ran/Tacc3/Ncaph/Pttg1/Cdca8/Ttk/Sgo2a/Nsmce2/Phf23/Riok2/Rrs1/Anapc15/Knstrn/Anapc5/Bub3/Mtbp/Kif18a/Kif18b/Dscc1/Chmp2b/Dsn1/Ndc80/Pcid2/Sgo1/Kif22/Chmp5/Slf2/Terf1
C6_CD8	GO:0019730	antimicrobial humoral response	13	2.19005	0.000977457	0.00292557	Pglyrp1/H2bc4/H2bc6/Gapdh/H2bc8/H2bc7/Cxcl10
C6_CD8	GO:0007091	metaphase/anaphase transition of mitotic cell cycle	26	2.18583	0.000902256	0.00274453	Psmg2/Birc5/Trip13/Ccnb1/Plk1/Fbxo5/Mad2l1/Tacc3/Ttk/Nsmce2/Riok2/Anapc15/Anapc5/Bub3/Mtbp
C6_CD8	GO:0044784	metaphase/anaphase transition of cell cycle	26	2.18583	0.000902256	0.00274453	Psmg2/Birc5/Trip13/Ccnb1/Plk1/Fbxo5/Mad2l1/Tacc3/Ttk/Nsmce2/Riok2/Anapc15/Anapc5/Bub3/Mtbp
C6_CD8	GO:0030071	regulation of mitotic metaphase/anaphase transition	24	2.18488	0.000914378	0.00276759	Psmg2/Birc5/Trip13/Ccnb1/Plk1/Fbxo5/Mad2l1/Ttk/Nsmce2/Riok2/Anapc15/Anapc5/Bub3/Mtbp/Ndc80/Pcid2/Terf1
C6_CD8	GO:1902099	regulation of metaphase/anaphase transition of cell cycle	24	2.18488	0.000914378	0.00276759	Psmg2/Birc5/Trip13/Ccnb1/Plk1/Fbxo5/Mad2l1/Ttk/Nsmce2/Riok2/Anapc15/Anapc5/Bub3/Mtbp/Ndc80/Pcid2/Terf1
C6_CD8	GO:1905818	regulation of chromosome separation	29	2.1792	0.000746709	0.00236835	Psmg2/Birc5/Trip13/Ccnb1/Plk1/Fbxo5/Mad2l1/Tacc3/Pttg1/Ttk/Nsmce2/Riok2/Anapc15/Anapc5/Bub3/Mtbp
C6_CD8	GO:0000280	nuclear division	129	2.17165	9.79528e-05	0.000477787	Cdc20/Ube2c/Psmg2/Birc5/Ccne1/Seh1l/Trip13/Ccnb1/Tubg1/Plk1/Fbxo5/Eme1/Mad2l1/Phf13/Pdxp/Ccne2/Ran/Tacc3/Mastl/Cenps/Kifc5b/Ncaph/Psmd13/Syce2/Suv39h2/Pttg1/Cdca8/Fignl1/Cep85/Ttk/Ripor2/Sgo2a/Mnd1/Nsmce2/Mzt1/Kifc1/Aurka/Phf23/Riok2/Rrs1/Ube2s/Ubb/Drg1/Pdgfb/Rad1/Cks2/Anapc15/Knstrn/Anapc5/Bub3/Mtbp/Cdc25b/Kif18a/Ing2/Kif18b/Dscc1/Pebp1/Chmp2b/Dsn1/Ndc80/Rcc1/Rad54b/Pcid2/Sgo1/Cenpx/Spast
C6_CD8	GO:0007127	meiosis I	28	2.17001	0.00112112	0.00328609	Ccne1/Trip13/Plk1/Fbxo5/Eme1/Ccne2/Cenps/Psmd13/Syce2/Pttg1/Sgo2a/Mnd1/Aurka/Ubb/Cks2/Cdc25b/Ing2/Rad54b/Cenpx
C6_CD8	GO:0048002	antigen processing and presentation of peptide antigen	23	2.1688	0.0011891	0.00345911	H2-Q10/Cd74/Fcer1g/Pycard/H2-Ab1/H2-Q6/H2-Aa/H2-Eb1/Unc93b1/H2-Q4/H2-Q7/H2-M3
C6_CD8	GO:0045841	negative regulation of mitotic metaphase/anaphase transition	18	2.13942	0.00189369	0.00501536	Psmg2/Birc5/Trip13/Ccnb1/Plk1/Fbxo5/Mad2l1/Ttk/Anapc15/Bub3/Mtbp/Ndc80/Pcid2/Terf1
C6_CD8	GO:1902100	negative regulation of metaphase/anaphase transition of cell cycle	18	2.13942	0.00189369	0.00501536	Psmg2/Birc5/Trip13/Ccnb1/Plk1/Fbxo5/Mad2l1/Ttk/Anapc15/Bub3/Mtbp/Ndc80/Pcid2/Terf1
C6_CD8	GO:0007143	female meiotic nuclear division	13	2.12638	0.00204655	0.00529194	Trip13/Plk1/Fbxo5/Mastl/Ncaph/Ttk/Sgo2a/Aurka/Ubb
C6_CD8	GO:0051784	negative regulation of nuclear division	22	2.12257	0.00181295	0.00483681	Psmg2/Birc5/Trip13/Ccnb1/Plk1/Fbxo5/Mad2l1/Pttg1/Ttk/Rad1/Anapc15/Bub3/Mtbp/Ndc80/Pcid2/Terf1
C6_CD8	GO:0031577	spindle checkpoint	18	2.11814	0.00215947	0.00547729	Psmg2/Birc5/Trip13/Ccnb1/Plk1/Mad2l1/Ttk/Aurka/Anapc15/Bub3/Mtbp/Ndc80/Pcid2/Terf1
C6_CD8	GO:0033048	negative regulation of mitotic sister chromatid segregation	20	2.11339	0.00199073	0.00521596	Psmg2/Birc5/Trip13/Ccnb1/Plk1/Fbxo5/Mad2l1/Pttg1/Ttk/Anapc15/Bub3/Mtbp/Ndc80/Pcid2/Terf1
C6_CD8	GO:0046034	ATP metabolic process	89	2.10068	0.000357731	0.00133653	Chchd10/Cdk1/Dnajc15/Atp1b1/Park7/Galk1/Ccnb1/Gapdh/Ndufs8/Sdhd/Ndufb8/Slc25a33/Cox5a/Uqcrc1/Cox5b/Fxn/Ppif/Cyc1/Eif6/Coq7/Mif/Parp1/Ndufv2/Ndufb9/Shmt2/Uqcrfs1/Atp5g3/Guk1/Stoml2/Ndufb6/Ndufc2/Atpif1/Atp5pb/Slc25a13/Ndufa12/Pgk1/Atp5j2/Pgam1/Ndufv1/Pfkl/Atp5h/Uqcc2/Atp5d/Tspo
C6_CD8	GO:0008637	apoptotic mitochondrial changes	38	2.10057	0.00158444	0.00435964	Pmaip1/Chchd10/Pycard/Fas/Mllt11/Rnf7/Prelid1/Siva1/Ppp2cb/Slc25a4/Fxn/Ppif/Ggct/Cdkn2a/Psmd10/Parl/Atpif1/Pam16/Gclm/Bloc1s2/Cd24a
C6_CD8	GO:0043457	regulation of cellular respiration	15	2.08358	0.00253767	0.00625218	Chchd4/Cdk1/Dnajc15/Park7/Ccnb1/Prelid1/Cisd1
C6_CD8	GO:0006626	protein targeting to mitochondrion	29	2.06169	0.00208292	0.00534307	Chchd4/Dnajc15/Fbxw7/Timm17a/Dnajc19/Immp2l/Timm8a1/Cdkn2a/Tomm22/Grpel1/Parl/Atpif1/Pam16/Romo1
C6_CD8	GO:1903046	meiotic cell cycle process	51	2.05841	0.000804667	0.00250099	Cdc20/Ccne1/Trip13/Tubg1/Plk1/Fbxo5/Eme1/Ccne2/Mastl/Cenps/Ncaph/Psmd13/Syce2/Suv39h2/Pttg1/Fignl1/Ttk/Sgo2a/Mnd1/Aurka/Ubb/Rad1/Cks2/Cdc25b/Kif18a/Ing2/Cdc25c/Rad54b/Sgo1/Cenpx
C6_CD8	GO:0045839	negative regulation of mitotic nuclear division	21	2.04711	0.00286063	0.00691556	Psmg2/Birc5/Trip13/Ccnb1/Plk1/Fbxo5/Mad2l1/Pttg1/Ttk/Anapc15/Bub3/Mtbp/Ndc80/Pcid2/Terf1
C6_CD8	GO:0045143	homologous chromosome segregation	11	2.04519	0.00383086	0.00868498	Ccne1/Trip13/Plk1/Ccne2/Syce2/Pttg1
C6_CD8	GO:0033046	negative regulation of sister chromatid segregation	21	2.02873	0.00331415	0.00774067	Psmg2/Birc5/Trip13/Ccnb1/Plk1/Fbxo5/Mad2l1/Pttg1/Ttk
C6_CD8	GO:0071174	mitotic spindle checkpoint	17	2.0248	0.00363529	0.00829247	Psmg2/Birc5/Trip13/Ccnb1/Plk1/Mad2l1/Ttk/Anapc15/Bub3/Mtbp/Ndc80/Pcid2/Terf1
C6_CD8	GO:0043392	negative regulation of DNA binding	14	2.01632	0.00466853	0.0101436	Gzma/Id3/Fbxw7
C6_CD8	GO:0010257	NADH dehydrogenase complex assembly	18	2.01541	0.00415282	0.00925203	Ndufs8/Ndufb8/Ndufa11/Ndufb9/Ndufb6/Ndufc2/Ndufb10/Ndufa9/Ndufaf7/Ndufs4/Ndufa10/Ndufs7/Ndufa8/Ndufb2
C6_CD8	GO:0032981	mitochondrial respiratory chain complex I assembly	18	2.01541	0.00415282	0.00925203	Ndufs8/Ndufb8/Ndufa11/Ndufb9/Ndufb6/Ndufc2/Ndufb10/Ndufa9/Ndufaf7/Ndufs4/Ndufa10/Ndufs7/Ndufa8/Ndufb2
C6_CD8	GO:0048285	organelle fission	145	2.01357	0.000111086	0.000531119	Cdc20/Ube2c/Psmg2/Birc5/Ccne1/Seh1l/Trip13/Ccnb1/Tubg1/Mtfr2/Plk1/Fbxo5/Eme1/Mad2l1/Phf13/Pdxp/Ccne2/Ran/Tacc3/Mastl/Cenps/Ddhd2/Kifc5b/Ncaph/Psmd13/Syce2/Suv39h2/Pttg1/Cdca8/Fignl1/Cep85/Ttk/Ripor2/Sgo2a/Mnd1/Nsmce2/Mzt1/Kifc1/Aurka/Phf23/Riok2/Rrs1/Ube2s/Ubb/Pex11b/Drg1/Pdgfb/Rad1/Cks2/Anapc15/Knstrn/Anapc5/Bub3/Mtbp/Cdc25b/Kif18a/Mfn1/Ing2/Kif18b/Dscc1/Pebp1/Chmp2b/Dsn1/Ndc80/Rcc1/Rad54b/Vps35…
C6_CD8	GO:0001836	release of cytochrome c from mitochondria	21	2.01176	0.00352346	0.00811185	Pmaip1/Chchd10/Pycard/Fas/Mllt11/Prelid1/Fxn/Ppif/Ggct/Psmd10/Parl
C6_CD8	GO:0140014	mitotic nuclear division	97	2.00138	0.000535168	0.00182314	Cdc20/Ube2c/Psmg2/Birc5/Seh1l/Trip13/Ccnb1/Tubg1/Plk1/Fbxo5/Mad2l1/Phf13/Pdxp/Ran/Tacc3/Kifc5b/Ncaph/Pttg1/Cdca8/Cep85/Ttk/Ripor2/Nsmce2/Mzt1/Kifc1/Aurka/Phf23/Riok2/Rrs1/Ube2s/Drg1/Pdgfb/Anapc15/Knstrn/Anapc5/Bub3/Mtbp/Kif18a/Kif18b/Dscc1/Pebp1/Chmp2b/Dsn1/Ndc80/Rcc1/Pcid2/Sgo1/Spast/Kif22/Chmp5/Slf2/Terf1
C6_CD8	GO:0051301	cell division	204	1.99449	0.000164285	0.000716152	Cenpv/Cdc20/Spc24/Ccnb2/Ube2c/Cdk1/Cks1b/Birc5/Nup43/Ccne1/Seh1l/Ccnb1/Ckap2/Plk1/Kif20a/Fbxo5/Mad2l1/Phf13/Pdxp/Ccne2/Ran/Tacc3/Mastl/Cenpa/Haus1/Mplkip/Cenps/Cenpw/Ncaph/Stmn1/Cdca3/Syce2/Ist1/Unc119/Ska1/Gipc1/Pmf1/Pttg1/Cdca8/Nudc/Wee1/Sgo2a/Usp39/Cdkn2a/Oip5/Nsmce2/Babam2/Aurka/Rab35/Sac3d1/Kmt5a/Prkce/Ube2s/Maea/Numb/Pdgfb/Cks2/Sapcd2/Ruvbl1/Reep4/Anapc15/Knstrn/Anapc16/Alkbh4/Haus7/Nup37/C…
C6_CD8	GO:0033047	regulation of mitotic sister chromatid segregation	32	1.98745	0.00306498	0.00727303	Psmg2/Birc5/Trip13/Ccnb1/Plk1/Fbxo5/Mad2l1/Tacc3/Pttg1/Ttk/Nsmce2/Riok2/Anapc15/Anapc5/Bub3/Mtbp/Ndc80/Pcid2/Slf2/Terf1
C6_CD8	GO:0007094	mitotic spindle assembly checkpoint	15	1.98143	0.00551943	0.0115506	Psmg2/Birc5/Trip13/Ccnb1/Plk1/Mad2l1/Ttk/Anapc15/Bub3/Ndc80/Pcid2/Terf1
C6_CD8	GO:0071173	spindle assembly checkpoint	15	1.98143	0.00551943	0.0115506	Psmg2/Birc5/Trip13/Ccnb1/Plk1/Mad2l1/Ttk/Anapc15/Bub3/Ndc80/Pcid2/Terf1
C6_CD8	GO:0006081	cellular aldehyde metabolic process	15	1.98017	0.00561459	0.0117117	Idh2/Park7/Pdxp/Esd/Pgam1/Tpi1/Grhpr/Taldo1/Akr1a1/Tigar/Gpi1/Pdxk/Tkfc/Pnkd
C6_CD8	GO:0070199	establishment of protein localization to chromosome	10	1.95763	0.00676389	0.0135529	Cct4/Dkc1/Spidr/Pot1a/Terf1/Ruvbl2/Cct7/Cct8/Brca2/Nipbl
C6_CD8	GO:0061982	meiosis I cell cycle process	31	1.93599	0.0050786	0.0108755	Ccne1/Trip13/Plk1/Fbxo5/Eme1/Ccne2/Cenps/Psmd13/Syce2/Pttg1/Sgo2a/Mnd1/Aurka/Ubb/Cks2/Cdc25b/Ing2/Cdc25c/Rad54b/Cenpx
C6_CD8	GO:0030219	megakaryocyte differentiation	24	1.93477	0.00563257	0.0117239	H4c4/H4c11/H4c3/H4c9/H4c12/H4c8/H4f16/Hmgb2/Eif6/H4c14/H4c2
C6_CD8	GO:1902850	microtubule cytoskeleton organization involved in mitosis	48	1.92678	0.00238234	0.00595302	Cdc20/Spry2/Birc5/Ccnb1/Tubg1/Plk1/Mad2l1/Tacc3/Cenpa/Poc1a/Kifc5b/Stmn1/Ripor2/Mzt1/Kifc1/Aurka
C6_CD8	GO:0009060	aerobic respiration	30	1.92191	0.00497552	0.0107037	Idh2/Ndufs8/Mtfr2/Sdhd/Sdhb/Idh3a/Cox5a/Cox5b/Fxn/Shmt2/Fh1/Suclg2/Sirt3/Pdhb
C6_CD8	GO:0140053	mitochondrial gene expression	48	1.91221	0.00281991	0.00686006	Chchd10/Gatb/Mrpl58/Mtif3/Tsfm/Slc25a33/Nsun3/Mterf1a/Mrpl43/Mpv17l2/Mrps18b/Shmt2/Mrpl12/Mrps11/Mrpl44/Mrps27/Mrpl57/Sirt3/Coa3/Rmnd1/Mrps34/Mrps16/Malsu1/Gars/Uqcc2/Cdk5rap1
C6_CD8	GO:0060968	regulation of gene silencing	34	1.90686	0.0055154	0.0115506	H1f1/H3c11/H3c4/H3c6/H1f3/H1f2/H3c8/H1f5/H1f4/H3c13/H3c1
C6_CD8	GO:0009123	nucleoside monophosphate metabolic process	102	1.90549	0.000553535	0.00186479	Chchd10/Cdk1/Dnajc15/Atp1b1/Park7/Galk1/Ccnb1/Gapdh/Ndufs8/Sdhd/Ndufb8/Slc25a33/Cox5a/Tyms/Uqcrc1/Cox5b/Fxn/Ppif/Cyc1/Eif6/Coq7/Mif/Parp1/Ndufv2/Ndufb9/Shmt2/Uqcrfs1/Atp5g3/Guk1/Stoml2/Dut/Ndufb6/Ndufc2/Atpif1/Atp5pb/Slc25a13/Ndufa12/Pgk1/Atp5j2/Pgam1/Ndufv1/Pfkl/Atp5h/Uqcc2/Atp5d/Tspo/Hprt/Nudt9/Atp5c1/Tpi1/Atp5j/Ndufa10/Ndufa8/Tigar/Gpi1/Atp5g2/Cox4i1/Atp5b/Ada/Atp5k/Gale/Nt5c2/Ldha/Uqcr10/Impd…
C6_CD8	GO:0019882	antigen processing and presentation	39	1.90115	0.00461422	0.0100482	H2-Q10/Cd74/Fcer1g/Pycard/H2-Ab1/Psmb8/Psmb9/H2-Q6/H2-Aa/H2-Eb1/Unc93b1/Icam1/Cd68/Rab35/H2-Q4
C6_CD8	GO:0071675	regulation of mononuclear cell migration	11	1.89558	0.00991344	0.0185643	Ccl5/Lgals3/Lyn/Ccl27a/Cxcl10/Mospd2
C6_CD8	GO:0055086	nucleobase-containing small molecule metabolic process	173	1.88781	0.000134789	0.000611164	Haao/Chchd10/Mlycd/Cdk1/Dnajc15/Atp1b1/Idh2/Park7/Galk1/Ccnb1/Gapdh/Ndufs8/Oas1a/Dguok/Gimap7/Oard1/Sdhd/Xdh/Ndufb8/Idh3a/Pgm3/Ran/Slc25a33/Kcnab2/Cox5a/Tyms/Uqcrc1/Cox5b/Fxn/Ppif/Cyc1/Eif6/Rrm2/Pmm1/Gpd1l/Coq7/Mif/Parp1/Ndufv2/Ndufb9/Shmt2/Ctps/Prdx5/Uqcrfs1/Atp5g3/Dera/Guk1/Nme7/Stoml2/Dut/Ndufb6/Ndufc2/Atpif1/Suclg2/Hint1/Atp5pb/Slc25a13/Nt5c3/Ndufa12/Pdhb/Pgk1/Nme2/Atp5j2/Pgam1/Ndufv1/Mfn1/Ug…
C6_CD8	GO:0015980	energy derivation by oxidation of organic compounds	88	1.88509	0.000924149	0.00278917	Chchd4/Cdk1/Dnajc15/Idh2/Park7/Ccnb1/Ndufs8/Mtfr2/Sdhd/Sdhb/Mt3/Ndufb8/Idh3a/Prelid1/Cisd1/Cox5a/Uqcrc1/Cox5b/Fxn/Cyc1/Immp2l/Coq7/Ndufv2/Ndufb9/Shmt2/Gyg/Uqcrfs1/Ndufb6/Ndufc2/Fh1/Suclg2/Slc25a13/Sirt3/Ndufa12/Pdhb
C6_CD8	GO:0009117	nucleotide metabolic process	158	1.87895	0.000120236	0.00055828	Haao/Chchd10/Mlycd/Cdk1/Dnajc15/Atp1b1/Idh2/Park7/Galk1/Ccnb1/Gapdh/Ndufs8/Oas1a/Dguok/Gimap7/Sdhd/Ndufb8/Idh3a/Ran/Slc25a33/Kcnab2/Cox5a/Tyms/Uqcrc1/Cox5b/Fxn/Ppif/Cyc1/Eif6/Rrm2/Gpd1l/Coq7/Mif/Parp1/Ndufv2/Ndufb9/Shmt2/Ctps/Prdx5/Uqcrfs1/Atp5g3/Dera/Guk1/Nme7/Stoml2/Dut/Ndufb6/Ndufc2/Atpif1/Suclg2/Hint1/Atp5pb/Slc25a13/Nt5c3/Ndufa12/Pdhb/Pgk1/Nme2/Atp5j2/Pgam1/Ndufv1/Mfn1/Pfkl/Nme1/Atp5h/Gars/U…
C6_CD8	GO:0070192	chromosome organization involved in meiotic cell cycle	10	1.87684	0.0113017	0.0205201	Ccne1/Trip13/Ccne2/Ncaph/Syce2/Sgo2a
C6_CD8	GO:0032069	regulation of nuclease activity	10	1.86719	0.0117869	0.0212778	Gzma/Oas1a/Hmgb2
C6_CD8	GO:0009126	purine nucleoside monophosphate metabolic process	99	1.85688	0.000853375	0.00262478	Chchd10/Cdk1/Dnajc15/Atp1b1/Park7/Galk1/Ccnb1/Gapdh/Ndufs8/Sdhd/Ndufb8/Slc25a33/Cox5a/Uqcrc1/Cox5b/Fxn/Ppif/Cyc1/Eif6/Coq7/Mif/Parp1/Ndufv2/Ndufb9/Shmt2/Uqcrfs1/Atp5g3/Guk1/Stoml2/Ndufb6/Ndufc2/Atpif1/Atp5pb/Slc25a13/Ndufa12/Pgk1/Atp5j2/Pgam1/Ndufv1/Pfkl/Atp5h/Uqcc2/Atp5d/Tspo/Hprt/Nudt9/Atp5c1/Tpi1/Atp5j/Ndufa10/Ndufa8/Tigar/Gpi1/Atp5g2/Cox4i1/Atp5b/Ada/Atp5k/Gale/Nt5c2/Ldha/Uqcr10/Impdh2
C6_CD8	GO:0009167	purine ribonucleoside monophosphate metabolic process	99	1.85688	0.000853375	0.00262478	Chchd10/Cdk1/Dnajc15/Atp1b1/Park7/Galk1/Ccnb1/Gapdh/Ndufs8/Sdhd/Ndufb8/Slc25a33/Cox5a/Uqcrc1/Cox5b/Fxn/Ppif/Cyc1/Eif6/Coq7/Mif/Parp1/Ndufv2/Ndufb9/Shmt2/Uqcrfs1/Atp5g3/Guk1/Stoml2/Ndufb6/Ndufc2/Atpif1/Atp5pb/Slc25a13/Ndufa12/Pgk1/Atp5j2/Pgam1/Ndufv1/Pfkl/Atp5h/Uqcc2/Atp5d/Tspo/Hprt/Nudt9/Atp5c1/Tpi1/Atp5j/Ndufa10/Ndufa8/Tigar/Gpi1/Atp5g2/Cox4i1/Atp5b/Ada/Atp5k/Gale/Nt5c2/Ldha/Uqcr10/Impdh2
C6_CD8	GO:0009262	deoxyribonucleotide metabolic process	10	1.85204	0.0127572	0.0227321	Dguok/Tyms/Rrm2/Dera/Guk1/Dut
C6_CD8	GO:0034622	cellular protein-containing complex assembly	342	1.85179	0.00040568	0.00147849	Cenpv/H2bc18/H4c4/H4c11/H1f1/H3c11/Ube2c/Znhit3/H3c4/H2bu2/Pycard/H3c6/H1f3/Psmg2/H2bc22/Asf1b/H2bc4/H1f2/Gtf2f2/H4c3/H3c8/Hat1/Lsm4/Gmfg/Tubg1/H1f5/Ndufs8/H1f4/H3c13/H4c9/Fbxo5/H2bc14/H4c12/H3c1/H2bc7/Ndufb8/H4c8/Trim27/Fmc1/Slc25a33/Msrb1/Cenpa/H2bc3/Psmc4/H4f16/Cyba/Cenps/Cenpw/H3c2/Ndufa11/Arpc5l/H2bc9/Stmn1/Polr2d/Psmd13/Gas7/Grwd1/Adrm1/Atp23/Lsm2/Immp2l/Twf2/Eif6/H4c14/Tmsb10/Arpc1a/Chaf1b…
C6_CD8	GO:0006414	translational elongation	18	1.84877	0.0106645	0.019589	Tsfm/Eif5a/Eef1d/Eif4a3/Mrpl44/Dph5/Hbs1l/Alkbh1/Eif5a2/Trnau1ap/Secisbp2l/Eef2/Cpeb2/Rack1/Gtpbp2/Ltn1/Aars/Abtb1
C6_CD8	GO:0006099	tricarboxylic acid cycle	11	1.84761	0.0131887	0.0232861	Idh2/Sdhd/Sdhb/Idh3a/Fh1/Suclg2/Pdhb
C6_CD8	GO:0006839	mitochondrial transport	68	1.84693	0.00243786	0.00605261	Pmaip1/Chchd4/Chchd10/Dnajc15/Fbxw7/Slc25a10/Siva1/Slc25a33/Tmem14c/Slc25a4/Cox5b/Timm17a/Dnajc19/Ppif/Cyc1/Mrpl18/Immp2l/Timm8a1/Cdkn2a/Tomm22/Grpel1/Parl/Stoml2/Atpif1/Pam16/Romo1/Slc25a13
C6_CD8	GO:2001251	negative regulation of chromosome organization	56	1.84693	0.00364078	0.00829298	H1f1/Mcrs1/H1f3/Psmg2/Birc5/H1f2/Trip13/Ccnb1/H1f5/H1f4/Plk1/Fbxo5/Mad2l1/Terf2ip/Prmt6
C6_CD8	GO:0045814	negative regulation of gene expression, epigenetic	28	1.8455	0.00846639	0.0164192	H1f1/H1f3/H1f2/Pcgf1/Hat1/H1f5/H1f4/Trim27/Cbx8
C6_CD8	GO:0072655	establishment of protein localization to mitochondrion	36	1.83732	0.00832582	0.0162117	Pmaip1/Chchd4/Dnajc15/Fbxw7/Timm17a/Dnajc19/Immp2l/Timm8a1/Cdkn2a/Tomm22/Grpel1/Parl/Atpif1/Pam16/Romo1
C6_CD8	GO:0051985	negative regulation of chromosome segregation	22	1.83558	0.0109132	0.0199053	Psmg2/Birc5/Trip13/Ccnb1/Plk1/Fbxo5/Mad2l1/Pttg1/Ttk
C6_CD8	GO:0000387	spliceosomal snRNP assembly	17	1.83546	0.0118556	0.0213528	Lsm4/Lsm2/Snrpc/Gemin2/Snrpd1/Strap/Snrpb/Snrpg/Prmt7/Gemin7/Snrpe/Clns1a/Snrpd2/Prmt5
C6_CD8	GO:1990542	mitochondrial transmembrane transport	27	1.83276	0.00894454	0.0171911	Chchd4/Dnajc15/Slc25a33/Cox5b/Timm17a/Dnajc19/Cyc1/Mrpl18/Grpel1/Stoml2/Pam16/Romo1/Slc25a13/Slc25a38/Timm9
C6_CD8	GO:0009161	ribonucleoside monophosphate metabolic process	100	1.83175	0.000859912	0.00263649	Chchd10/Cdk1/Dnajc15/Atp1b1/Park7/Galk1/Ccnb1/Gapdh/Ndufs8/Sdhd/Ndufb8/Slc25a33/Cox5a/Uqcrc1/Cox5b/Fxn/Ppif/Cyc1/Eif6/Coq7/Mif/Parp1/Ndufv2/Ndufb9/Shmt2/Uqcrfs1/Atp5g3/Guk1/Stoml2/Ndufb6/Ndufc2/Atpif1/Atp5pb/Slc25a13/Ndufa12/Pgk1/Atp5j2/Pgam1/Ndufv1/Pfkl/Atp5h/Uqcc2/Atp5d/Tspo/Hprt/Nudt9/Atp5c1/Tpi1/Atp5j/Ndufa10/Ndufa8/Tigar/Gpi1/Atp5g2/Cox4i1/Atp5b/Ada/Atp5k/Gale/Nt5c2/Ldha/Uqcr10/Impdh2
C6_CD8	GO:0006101	citrate metabolic process	12	1.82531	0.0143885	0.0249233	Idh2/Sdhd/Sdhb/Idh3a/Fh1/Suclg2/Pdhb/Acly
C6_CD8	GO:0070585	protein localization to mitochondrion	38	1.82515	0.00774614	0.0151593	Pmaip1/Chchd4/Dnajc15/Fbxw7/Timm17a/Dnajc19/Immp2l/Timm8a1/Cdkn2a/Tomm22/Grpel1/Parl/Atpif1/Pam16/Romo1/Cox18/Timm9/Tspo/Bag1/Uqcrc2/Marchf5/Aip/Grpel2/Timm10/Akt1
C6_CD8	GO:0006753	nucleoside phosphate metabolic process	161	1.82376	0.000123168	0.000566449	Haao/Chchd10/Mlycd/Cdk1/Dnajc15/Atp1b1/Idh2/Park7/Galk1/Ccnb1/Gapdh/Ndufs8/Oas1a/Dguok/Gimap7/Sdhd/Ndufb8/Idh3a/Ran/Slc25a33/Kcnab2/Cox5a/Tyms/Uqcrc1/Cox5b/Fxn/Ppif/Cyc1/Eif6/Rrm2/Gpd1l/Coq7/Mif/Parp1/Ndufv2/Ndufb9/Shmt2/Ctps/Prdx5/Uqcrfs1/Atp5g3/Dera/Guk1/Nme7/Stoml2/Dut/Ndufb6/Ndufc2/Atpif1/Suclg2/Hint1/Atp5pb/Slc25a13/Nt5c3/Ndufa12/Pdhb/Pgk1/Nme2/Atp5j2/Pgam1/Ndufv1/Mfn1/Pfkl/Nme1/Atp5h/Gars/U…
C6_CD8	GO:0051321	meiotic cell cycle	65	1.81662	0.00357143	0.00819299	Cdc20/Ccne1/Trip13/Tubg1/Plk1/H2ax/Fbxo5/Eme1/Ccne2/Mastl/Cenps/Ncaph/Psmd13/Syce2/Suv39h2/Pttg1/Fignl1/Ttk/Sgo2a/Mnd1/Mns1/Aurka
C6_CD8	GO:0030193	regulation of blood coagulation	12	1.80437	0.0160671	0.0270575	Fcer1g/Plek/Anxa2/Lyn
C6_CD8	GO:1900046	regulation of hemostasis	12	1.80437	0.0160671	0.0270575	Fcer1g/Plek/Anxa2/Lyn
C6_CD8	GO:0090199	regulation of release of cytochrome c from mitochondria	18	1.80185	0.0142193	0.0247098	Chchd10/Pycard/Fas/Mllt11/Prelid1/Fxn/Ppif/Psmd10/Parl/Pam16
C6_CD8	GO:0033045	regulation of sister chromatid segregation	37	1.7993	0.0100035	0.0186691	Psmg2/Birc5/Trip13/Ccnb1/Plk1/Fbxo5/Mad2l1/Tacc3/Pttg1/Ttk/Sgo2a/Nsmce2/Riok2/Anapc15/Anapc5/Bub3/Mtbp
C6_CD8	GO:0042273	ribosomal large subunit biogenesis	22	1.79055	0.0135793	0.0238018	Znhit3/Mrpl11/Nol9/Nhp2/Nvl/Rrs1/Gtf3a/Nop16/Malsu1/Snu13/Mrpl20/Ddx28/Wdr74/Sdad1/Mrto4/Zfp622/Pak1ip1
C6_CD8	GO:0044743	protein transmembrane import into intracellular organelle	16	1.78349	0.0167756	0.0279099	Chchd4/Dnajc15/Timm17a/Dnajc19/Grpel1/Pex16/Pam16/Romo1
C6_CD8	GO:0040020	regulation of meiotic nuclear division	10	1.78331	0.0194355	0.0313315	Cdc20/Trip13/Fbxo5/Ttk/Sgo2a/Rad1
C6_CD8	GO:0050830	defense response to Gram-positive bacterium	27	1.77955	0.0130933	0.02316	Pglyrp1/Klrk1/H2bc4/Seh1l/H2bc6/Lyz2/H2bc8/Gbp8/H2bc7/Gbp3
C6_CD8	GO:0090307	mitotic spindle assembly	17	1.77304	0.0173249	0.0286176	Cdc20/Birc5/Plk1/Kifc5b/Ripor2/Mzt1/Kifc1/Drg1
C6_CD8	GO:0010569	regulation of double-strand break repair via homologous recombination	12	1.76928	0.0193345	0.0312239	Terf2ip/Fancb/Fignl1/Parp1/Polq/Rpa2/Spidr/Mrnip/Parpbp/Helb/Ppp4r2
C6_CD8	GO:0034508	centromere complex assembly	16	1.76176	0.0187719	0.0305987	Cenpv/Cenpa/Cenps/Cenpw/Cenpp/Oip5/H3f3b
C6_CD8	GO:0007052	mitotic spindle organization	38	1.75998	0.0113111	0.0205201	Cdc20/Birc5/Ccnb1/Tubg1/Plk1/Tacc3/Poc1a/Kifc5b/Stmn1/Ripor2/Mzt1/Kifc1/Aurka
C6_CD8	GO:0034502	protein localization to chromosome	33	1.73518	0.0151103	0.0257857	Cdk1/Plk1/Cenpa/Terf2ip/Cct4/Ttk/Dkc1/Mcm8/Rpa2/Bub3/Mtbp/Spidr/Ndc80/Pot1a/Slf2/Terf1/Ruvbl2/Mrnip/Cct7/Carm1/Cct8/Brca2
C6_CD8	GO:0051100	negative regulation of binding	47	1.72896	0.0102218	0.0189848	Gzma/Id3/Park7/Csnk1e/Fbxw7/Stmn1/Sumo3/Itga4/Ripor2/Cdkn2a/Aurka/Eif4a3/Ctnnbip1/Gtf2f1/Pdgfb
C6_CD8	GO:0045910	negative regulation of DNA recombination	16	1.70923	0.0247609	0.0378084	H1f1/H1f3/H1f2/H1f5/H1f4/Terf2ip/Fancb
C6_CD8	GO:0006342	chromatin silencing	27	1.70914	0.0196019	0.0314735	H1f1/H1f3/H1f2/Pcgf1/Hat1/H1f5/H1f4/Cbx8
C6_CD8	GO:0002478	antigen processing and presentation of exogenous peptide antigen	14	1.70569	0.0271709	0.0403713	Cd74/Fcer1g/H2-Ab1/H2-Aa/H2-Eb1/Unc93b1
C6_CD8	GO:0072521	purine-containing compound metabolic process	138	1.69535	0.00199517	0.00521596	Chchd10/Mlycd/Cdk1/Dnajc15/Atp1b1/Park7/Galk1/Ccnb1/Gapdh/Ndufs8/Oas1a/Dguok/Gimap7/Oard1/Sdhd/Xdh/Ndufb8/Ran/Slc25a33/Cox5a/Uqcrc1/Cox5b/Fxn/Ppif/Cyc1/Eif6/Coq7/Mif/Parp1/Ndufv2/Ndufb9/Shmt2/Uqcrfs1/Atp5g3/Guk1/Nme7/Stoml2/Ndufb6/Ndufc2/Atpif1/Suclg2/Hint1/Atp5pb/Slc25a13/Nt5c3/Ndufa12/Pdhb/Pgk1/Nme2/Atp5j2/Pgam1/Ndufv1/Mfn1/Pfkl/Nme1/Atp5h/Uqcc2/Atp5d/Acly
C6_CD8	GO:0032543	mitochondrial translation	40	1.68892	0.0157982	0.0267445	Gatb/Mrpl58/Mtif3/Tsfm/Nsun3/Mrpl43/Mpv17l2/Mrps18b/Shmt2/Mrps11/Mrpl44/Mrps27/Mrpl57/Coa3/Rmnd1/Mrps34/Mrps16/Malsu1/Gars/Uqcc2/Cdk5rap1/Mtrf1l
C6_CD8	GO:0050818	regulation of coagulation	14	1.68844	0.0291005	0.0425189	Fcer1g/Plek/Anxa2/Lyn
C6_CD8	GO:0007005	mitochondrion organization	156	1.68663	0.00131815	0.00376089	Pmaip1/Chchd4/Chchd10/Pycard/Fas/Dnajc15/Park7/Mllt11/Rnf7/Ndufs8/Mtfr2/Fbxw7/Tmem11/Ndufb8/Prelid1/Siva1/Fmc1/Ppp2cb/Slc25a33/Dna2/Slc25a4/Ndufa11/Ddhd2/Timm17a/Fxn/Dnajc19/Ppif/Atp23/Ggct/Immp2l/Timm8a1/Coq7/Cdkn2a/Tomm22/Parp1/Apool/Ndufb9/Grpel1/Psmd10/Parl/Agtpbp1/Stoml2/Ndufb6/Ndufc2/Atpif1/Ndufb10/Pam16/Romo1/Ndufa9/Coa3/Gclm/Ndufaf7/Bloc1s2/Tmem70/Cox18/Mrpl15/Cd24a/Top3a/Mfn1/Timm9
C6_CD8	GO:1901068	guanosine-containing compound metabolic process	11	1.68502	0.0319336	0.0457236	Gimap7/Ran/Guk1/Nme7/Nme2/Mfn1/Nme1/Hprt
C6_CD8	GO:0051881	regulation of mitochondrial membrane potential	32	1.67983	0.0207192	0.0327503	Pmaip1/Park7/Mllt11/Prelid1/Slc25a33/Clic1/Cdkn2a/Arl6ip5/Parp1/Prkce/Stoml2/Ubb/Ndufc2/Atpif1/Gclm
C6_CD8	GO:0051225	spindle assembly	38	1.67689	0.0184411	0.0301102	Cdc20/Birc5/Plk1/Fbxo5/Haus1/Cenpw/Kifc5b/Ripor2/Mzt1/Kifc1/Aurka/Sac3d1/Drg1/Haus7/Gpsm2/Haus4/Haus8/Chmp2b/Haus5/Rcc1
C6_CD8	GO:0051053	negative regulation of DNA metabolic process	56	1.66667	0.013455	0.0236698	Gzma/H1f1/Mcrs1/H1f3/H1f2/H1f5/H1f4/Fbxo5/Fbxw7/Gmnn/Aunip/Terf2ip/Fancb
C6_CD8	GO:0051276	chromosome organization	416	1.65807	0.000643087	0.00208769	Cenpv/H2bc18/Cdc20/H4c4/H4c11/H2ac20/H1f1/H3c11/H3c4/H2bu2/Cdk1/Mcrs1/H3c6/H1f3/Psmg2/H2az1/H2bc22/Asf1b/H2bc4/Birc5/H1f2/Ccne1/H2ac6/Seh1l/Pcgf1/H4c3/H3c8/Trip13/Hat1/Ccnb1/Tubg1/H1f5/H1f4/H3c13/Plk1/H2ax/H4c9/Fbxo5/Fbxw7/H2ac15/H2bc14/H4c12/H3c1/H2bc7/H4c8/Actr6/Mad2l1/Phf13/Ccne2/Ran/Tacc3/Cenpa/Terf2ip/Cct4/H2bc3/H4f16/Cbx8/Cenps/Dna2/Cenpw/H3c2/Prmt6/H2bc9/Ncaph/Selenof/Hmgb2/Grwd1/Syce2/Ino…
C6_CD8	GO:0033108	mitochondrial respiratory chain complex assembly	31	1.64561	0.0251915	0.0381609	Ndufs8/Ndufb8/Slc25a33/Ndufa11/Immp2l/Ndufb9/Ndufb6/Ndufc2/Ndufb10/Ndufa9/Coa3/Ndufaf7/Cox18/Uqcc2/Ndufs4/Ndufa10/Ndufs7/Ndufa8/Ndufb2
C6_CD8	GO:0010822	positive regulation of mitochondrion organization	28	1.63957	0.0278734	0.0411303	Pmaip1/Chchd10/Pycard/Fas/Mllt11/Fbxw7/Siva1/Ddhd2/Ppif
C6_CD8	GO:0007292	female gamete generation	31	1.63058	0.0270859	0.040276	Trip13/Ccnb1/Plk1/Fbxo5/Mastl/Ncaph/Adrm1/Immp2l/Ttk/Sgo2a/Aurka/Mcm8/Ubb/H3f3b
C6_CD8	GO:0051783	regulation of nuclear division	66	1.61924	0.0145079	0.0250207	Cdc20/Ube2c/Psmg2/Birc5/Trip13/Ccnb1/Tubg1/Plk1/Fbxo5/Mad2l1/Pdxp/Tacc3/Pttg1/Cep85/Ttk/Ripor2/Sgo2a/Nsmce2/Riok2/Drg1/Pdgfb/Rad1/Anapc15/Anapc5/Bub3/Mtbp/Pebp1/Chmp2b/Ndc80/Rcc1/Pcid2/Chmp5/Slf2/Terf1
C6_CD8	GO:0006163	purine nucleotide metabolic process	132	1.6079	0.00500751	0.0107471	Chchd10/Mlycd/Cdk1/Dnajc15/Atp1b1/Park7/Galk1/Ccnb1/Gapdh/Ndufs8/Oas1a/Dguok/Gimap7/Sdhd/Ndufb8/Ran/Slc25a33/Cox5a/Uqcrc1/Cox5b/Fxn/Ppif/Cyc1/Eif6/Coq7/Mif/Parp1/Ndufv2/Ndufb9/Shmt2/Uqcrfs1/Atp5g3/Guk1/Nme7/Stoml2/Ndufb6/Ndufc2/Atpif1/Suclg2/Hint1/Atp5pb/Slc25a13/Ndufa12/Pdhb/Pgk1/Nme2/Atp5j2/Pgam1/Ndufv1/Mfn1/Pfkl/Nme1/Atp5h/Uqcc2/Atp5d/Acly
C6_CD8	GO:0000375	RNA splicing, via transesterification reactions	95	1.58975	0.010341	0.0191509	Ddx39a/Rbm3/Lsm4/Mettl14/Srsf7/Snrpa1/Smu1/Rbm4/Lsm2/Rnf113a2/Rbmxl1/Snrpc/Usp39/Gemin2/Rbmx2/Snrpd1/Magohb/Snw1/Bcas2/Lsm5/Eif4a3/Strap/Lsm3/Sf3b6/Snrpb/Ppil1/Snrpg/Snrpa/Snu13/Prmt7/Wtap/Gemin7/Sf3a3/Luc7l/Snrnp25/Phf5a/Snrpe/Pcbp4/Snrpb2/Srsf2/Srsf9/Lsm6/Sf3b5/C1qbp/Ncbp2/Clns1a/Gcfc2/Tfip11/Lsm8/Luc7l3
C6_CD8	GO:0000377	RNA splicing, via transesterification reactions with bulged adenosine as nucleophile	95	1.58975	0.010341	0.0191509	Ddx39a/Rbm3/Lsm4/Mettl14/Srsf7/Snrpa1/Smu1/Rbm4/Lsm2/Rnf113a2/Rbmxl1/Snrpc/Usp39/Gemin2/Rbmx2/Snrpd1/Magohb/Snw1/Bcas2/Lsm5/Eif4a3/Strap/Lsm3/Sf3b6/Snrpb/Ppil1/Snrpg/Snrpa/Snu13/Prmt7/Wtap/Gemin7/Sf3a3/Luc7l/Snrnp25/Phf5a/Snrpe/Pcbp4/Snrpb2/Srsf2/Srsf9/Lsm6/Sf3b5/C1qbp/Ncbp2/Clns1a/Gcfc2/Tfip11/Lsm8/Luc7l3
C6_CD8	GO:0000398	mRNA splicing, via spliceosome	95	1.58975	0.010341	0.0191509	Ddx39a/Rbm3/Lsm4/Mettl14/Srsf7/Snrpa1/Smu1/Rbm4/Lsm2/Rnf113a2/Rbmxl1/Snrpc/Usp39/Gemin2/Rbmx2/Snrpd1/Magohb/Snw1/Bcas2/Lsm5/Eif4a3/Strap/Lsm3/Sf3b6/Snrpb/Ppil1/Snrpg/Snrpa/Snu13/Prmt7/Wtap/Gemin7/Sf3a3/Luc7l/Snrnp25/Phf5a/Snrpe/Pcbp4/Snrpb2/Srsf2/Srsf9/Lsm6/Sf3b5/C1qbp/Ncbp2/Clns1a/Gcfc2/Tfip11/Lsm8/Luc7l3
C6_CD8	GO:0008380	RNA splicing	136	1.57461	0.0060488	0.0124303	Lgals3/Ddx39a/Rbm3/Lsm4/Mettl14/Alyref/Zmat5/Srsf7/Zbtb8os/Snrpa1/Smu1/Rbm4/Lsm2/Rnf113a2/Rbmxl1/Snrpc/Usp39/Tsen34/Thoc6/Gemin2/Rbmx2/Lsm1/Snrpd1/Magohb/Snw1/Bcas2/Lsm5/Eif4a3/Strap/Lsm3/Sf3b6/Snrpb/Ppil1/Sugp1/Rtraf/Snrpg/Snrpa/Tsen54/Snu13/Prmt7/Wtap/Gemin7/Sf3a3/Hnrnpf/Luc7l/Ddx1/Snrnp25/Phf5a/Snrpe/Pcbp4/Pnn/Snrpb2/Srsf2/Srsf9/Lsm6/Lsm10/Sf3b5/C1qbp/Thoc3/Ncbp2/Clns1a/Gcfc2/Tfip11/Lsm8/Luc7l…
C6_CD8	GO:0007088	regulation of mitotic nuclear division	59	1.5452	0.0270491	0.0402523	Ube2c/Psmg2/Birc5/Trip13/Ccnb1/Tubg1/Plk1/Fbxo5/Mad2l1/Pdxp/Tacc3/Pttg1/Cep85/Ttk/Ripor2/Nsmce2/Riok2/Drg1/Pdgfb/Anapc15/Anapc5/Bub3/Mtbp/Pebp1/Chmp2b/Ndc80/Rcc1/Pcid2/Chmp5/Slf2/Terf1
C6_CD8	GO:0006091	generation of precursor metabolites and energy	126	1.52454	0.0106424	0.0195777	Chchd4/Chchd10/Cdk1/Dnajc15/Idh2/Park7/Galk1/Ccnb1/Gapdh/Ndufs8/Mtfr2/Sdhd/Sdhb/Mt3/Ndufb8/Idh3a/Prelid1/Slc25a33/Cisd1/Cox5a/Uqcrc1/Cox5b/Fxn/Ppif/Cyc1/Immp2l/Eif6/Coq7/Mif/Ndufv2/Ndufb9/Shmt2/Gyg/Uqcrfs1/Stoml2/Ndufb6/Ndufc2/Fh1/Suclg2/Slc25a13/Sirt3/Ndufa12/Pdhb/Pgk1
C6_CD8	GO:0009259	ribonucleotide metabolic process	133	1.52264	0.00984628	0.0184649	Chchd10/Mlycd/Cdk1/Dnajc15/Atp1b1/Park7/Galk1/Ccnb1/Gapdh/Ndufs8/Gimap7/Sdhd/Ndufb8/Ran/Slc25a33/Cox5a/Uqcrc1/Cox5b/Fxn/Ppif/Cyc1/Eif6/Coq7/Mif/Parp1/Ndufv2/Ndufb9/Shmt2/Ctps/Uqcrfs1/Atp5g3/Guk1/Nme7/Stoml2/Ndufb6/Ndufc2/Atpif1/Suclg2/Hint1/Atp5pb/Slc25a13/Ndufa12/Pdhb/Pgk1/Nme2/Atp5j2/Pgam1/Ndufv1/Mfn1/Pfkl/Nme1/Atp5h/Uqcc2/Atp5d/Acly/Tspo/Rnaseh2b/Hprt/Nudt9/Atp5c1/Tpi1
C6_CD8	GO:0010639	negative regulation of organelle organization	121	1.51677	0.0137365	0.0240119	H1f1/Mcrs1/H1f3/Psmg2/Birc5/H1f2/Trip13/Ccnb1/Gmfg/H1f5/Nubp1/Ckap2/H1f4/Plk1/Fbxo5/Mad2l1/Prelid1/Terf2ip/Tbc1d7/Prmt6/Stmn1/Fxn/Ppif/Pttg1/Twf2/Tmsb10/Ttk/Fez2/Parp1/Kifc1/Phf23/Psmd10/Parl/Tmsb15b1/H3f3b/Fh1/Pam16/Rad1/Pfn1/Mdm1/Anapc15/Ccnf/Bub3/Mid1ip1/Mtbp/Mfn1/Cfl1/Tspo/Ndc80/Slc25a5/Brca1/Coro1a/Ten1
C6_CD8	GO:0009150	purine ribonucleotide metabolic process	129	1.51241	0.0123421	0.0220942	Chchd10/Mlycd/Cdk1/Dnajc15/Atp1b1/Park7/Galk1/Ccnb1/Gapdh/Ndufs8/Gimap7/Sdhd/Ndufb8/Ran/Slc25a33/Cox5a/Uqcrc1/Cox5b/Fxn/Ppif/Cyc1/Eif6/Coq7/Mif/Parp1/Ndufv2/Ndufb9/Shmt2/Uqcrfs1/Atp5g3/Guk1/Nme7/Stoml2/Ndufb6/Ndufc2/Atpif1/Suclg2/Hint1/Atp5pb/Slc25a13/Ndufa12/Pdhb/Pgk1/Nme2/Atp5j2/Pgam1/Ndufv1/Mfn1/Pfkl/Nme1/Atp5h/Uqcc2/Atp5d/Acly
C6_CD8	GO:0019693	ribose phosphate metabolic process	134	1.50728	0.0113636	0.0205768	Chchd10/Mlycd/Cdk1/Dnajc15/Atp1b1/Park7/Galk1/Ccnb1/Gapdh/Ndufs8/Gimap7/Sdhd/Ndufb8/Ran/Slc25a33/Cox5a/Uqcrc1/Cox5b/Fxn/Ppif/Cyc1/Eif6/Coq7/Mif/Parp1/Ndufv2/Ndufb9/Shmt2/Ctps/Uqcrfs1/Atp5g3/Guk1/Nme7/Stoml2/Ndufb6/Ndufc2/Atpif1/Suclg2/Hint1/Atp5pb/Slc25a13/Ndufa12/Pdhb/Pgk1/Nme2/Atp5j2/Pgam1/Ndufv1/Mfn1/Pfkl/Nme1/Atp5h/Uqcc2/Atp5d/Acly/Tspo/Rnaseh2b/Hprt/Nudt9/Atp5c1/Tpi1
C6_CD8	GO:0016458	gene silencing	76	1.50413	0.0262364	0.0393461	H1f1/H3c11/H3c4/H3c6/H1f3/H1f2/Rbm3/Pcgf1/H3c8/Hat1/H1f5/H1f4/H3c13/H3c1
C6_CD8	GO:0006325	chromatin organization	289	1.47059	0.00446163	0.00982667	Cenpv/H2bc18/H4c4/H4c11/H2ac20/H1f1/H3c11/H3c4/H2bu2/Mcrs1/H3c6/H1f3/H2az1/H2bc22/Asf1b/H2bc4/H1f2/H2ac6/Pcgf1/H4c3/H3c8/Hat1/Ccnb1/H1f5/H1f4/H3c13/H2ax/H4c9/H2ac15/H2bc14/H4c12/H3c1/H2bc7/H4c8/Actr6/Phf13/H2bc3/H4f16/Cbx8/H3c2/Prmt6/H2bc9/Selenof/Hmgb2/Grwd1/Ino80c/Suv39h2/Sin3b/Rnf168/H4c14/Kdm3b/Chaf1b/Ing4/Eed/H4c2/H2az2/Brms1/Banp/Supt4a/Ube2a/Cenpp/H2ac10/Cdkn2a/Sgf29/Hmgb3/Oip5/Babam2/Taf1…
C6_CD8	GO:0006310	DNA recombination	95	1.44579	0.034245	0.0482473	H1f1/Mcrs1/H1f3/H1f2/Trip13/H1f5/H1f4/H2ax/Eme1/Nsmce3/Tbx21/Aunip/Terf2ip/Cenps/Fancb/Hmgb2/Ino80c/Tfpt/Rnf168/Fignl1/Rpa3/Mnd1/Parp1/Hmgb3/Nsmce2/Mcm8/Polq/Rpa2
C6_CD8	GO:0017144	drug metabolic process	184	1.41683	0.0179693	0.0295397	Haao/Klf2/Chchd10/Cdk1/Dnajc15/Atp1b1/Klrk1/Idh2/Pts/Park7/Galk1/Pcbd2/Gcsh/Ccnb1/Gapdh/Ndufs8/Sdhd/Prdx1/Sdhb/Mt3/Ndufb8/Idh3a/Pdxp/Slc25a33/Pycr2/Cyba/Cox5a/Uqcrc1/Cox5b/Fxn/Ppif/Phgdh/Cyc1/Ctsh/Esd/Eif6/Coq7/Mif/Parp1/Ndufv2/Icam1/Ndufb9/Shmt2/Prdx5/Uqcrfs1/Atp5g3/Guk1/Stoml2/Ndufb6/Ndufc2/Atpif1/Fh1/Suclg2/Atp5pb/Slc25a13/Nt5c3/Nanp/H2-M3/Ndufa12
C6_CD8	GO:1901566	organonitrogen compound biosynthetic process	480	-1.36283	0.0175244	0.0288574	Eif4a2/Itm2a/Ncor1/Zfp36/Smpd2/Foxk1/Map2k5/Zdhhc3/Zdhhc7/Rars2/Zbtb20/Ireb2/Ep300/Zc3h12d/Gclc/Cdkal1/Zdhhc8/Ppp1r15b/Ndst1/Hdac4/Poglut1/Eif2ak2/Pum2/Bcl3/Uhmk1/Ptger4/Aldh18a1/Soat1/Fam20b/Gba/Cyfip1/Uggt1/Cnot6/Extl3/Jak3/Hif1a/Chpf/Hk2/Tnrc6c/Mrps2/Cd28/St3gal1/Zcchc4/Lag3/Eif4g3/Tmem59/Zdhhc2/Tob1/Pigu/Hk1/St8sia4/Niban1/Xylt1/Tet2/Trib2/Adcy7/Btg2/Tnrc6b/Foxo3/Per1/Bcl2/Klhl25/Hexa/Elovl5/…
C6_CD8	GO:0051130	positive regulation of cellular component organization	345	-1.37739	0.0262284	0.0393461	Map3k4/Mtss1/Nckap1l/Cdk5rap2/Ap1ar/Map4k4/Smcr8/Stap1/Gba/Cyfip1/Xbp1/Rictor/Cnot6/Dlg1/Smurf1/Ulk1/Hif1a/Rhobtb2/Prkd2/Ssh1/Hk2/Camk1d/Cd28/Scyl2/Sh2b1/Tgfbr1/Eif4g3/Mpp7/Stk24/Nf2/Pde4dip/Arid5a/Pqbp1/Ddhd1/P2rx7/Slain2/Lpin1/Rreb1/Asxl2/Dync1h1/Bcl2l1/Abl1/D16Ertd472e/Adgrl1/Bcl2l11/Bcr/Nr3c1/Il2rb/Itga6/Ar/Itpr1/Il1b/Plxnc1/Abca7/Clstn1/Gpr65/Apc/Prkca/Tiam1/Septin9/Bmpr2/Syne1/Nedd9/Arrb1/N…
C6_CD8	GO:0055085	transmembrane transport	255	-1.41051	0.028139	0.041459	Slc38a10/Abcb8/Slc16a6/Slc35a5/Prkcb/Clcn4/Plcg1/Osbpl8/Trpm7/Psen2/Atp2b1/Rnasel/Xpr1/Slc39a9/Slc25a22/Srp54a/Camk2d/Rasa1/Dlg1/Slc16a10/Hk2/Pde4d/Ero1a/Lrrc8d/Hk1/Zmpste24/Slc29a3/Rrad/Bcl2/Lrrc8b/Abcg1/P2rx4/P2rx7/Tomm40l/Tmem175/Itpr3/Slc26a2/Slc9a6/Abl1/Adipor2/Bcr/Slc25a36/Chd7/Slc39a4/Itpr1/Il1b/Slc17a9/Sec61a1/Abca7/Wnk1/Tspan13/Slc12a7/Abca3/Prkca/Emb/Slco3a1/Itpr2/Atp2b4/Car2/Pde4b/Slc2…
C6_CD8	GO:0018193	peptidyl-amino acid modification	376	-1.41573	0.0136223	0.0238555	Tec/Dyrk1a/Tmx3/Dmap1/Zdhhc18/Dot1l/Ptprc/Arid4a/Csnk1d/Ranbp2/Lmna/Ep400/Clk1/Hcfc1/Rock2/Ing5/Nmt2/Stk11/Phf19/Thy1/Ptprj/Adnp/Pcgf2/Tgfb1/Syvn1/Kat6b/Nsd3/Tusc3/Msl1/Rif1/Mrgbp/Mapkapk2/Hipk3/Sbk1/Ifih1/Setd5/Galnt2/Setd1b/Cbl/Mast3/Bag6/Mtf2/Rpn1/Supt6/Psen1/Atp13a2/Ezh1/Rab3d/Ggnbp2/Pink1/Stt3a/Jarid2/Atg7/Naa25/Pxn/Kansl2/Vkorc1/Aplp2/Rptor/Baz2a/Atrx/Taf9b/Kmt2a/Hipk2/Tnk2/Adam17/Phip/Ptpn…
C6_CD8	GO:0043067	regulation of programmed cell death	450	-1.41759	0.00876224	0.0168743	Eif2ak2/Itpkb/Bcl3/Trim2/Dicer1/Cln3/Tnfaip8/Nckap1l/Plagl2/Map4k4/Madd/Cyld/Birc6/Akap12/Tmbim4/Xbp1/Camk2d/Rasa1/Jak3/Hif1a/Map3k5/Cd38/Nr4a1/Rassf2/Foxo1/Birc3/Camk1d/Tgfbr1/Pak2/Adam10/Hk1/Nf2/Araf/Lats2/Btg2/Foxo3/Bcl2/Scrib/Stk17b/P2rx7/Birc2/Kdm2b/Inpp5d/Ddx3x/Bcl2a1b/Bcl2l1/Abl1/Flcn/Niban2/Ctnna1/Bcl2l11/Peli1/Ccnd2/Nr3c1/Il2rb/Nfkbid/Stat5b/Itga6/Ar/Itpr1/Il1b/Itm2c/Eif2ak3/Notch1/Gadd4…
C6_CD8	GO:0042981	regulation of apoptotic process	445	-1.42115	0.00836837	0.0162617	Eif2ak2/Itpkb/Bcl3/Trim2/Dicer1/Cln3/Tnfaip8/Nckap1l/Plagl2/Map4k4/Madd/Cyld/Birc6/Akap12/Tmbim4/Xbp1/Camk2d/Rasa1/Jak3/Hif1a/Map3k5/Cd38/Nr4a1/Rassf2/Foxo1/Birc3/Camk1d/Tgfbr1/Pak2/Adam10/Hk1/Nf2/Araf/Lats2/Btg2/Foxo3/Bcl2/Scrib/Stk17b/P2rx7/Birc2/Kdm2b/Inpp5d/Ddx3x/Bcl2a1b/Bcl2l1/Abl1/Flcn/Niban2/Ctnna1/Bcl2l11/Ccnd2/Nr3c1/Il2rb/Nfkbid/Stat5b/Itga6/Ar/Itpr1/Il1b/Itm2c/Eif2ak3/Notch1/Gadd45b/Apc…
C6_CD8	GO:0045087	innate immune response	195	-1.42524	0.0328365	0.0466027	Jak3/Map3k5/Rftn1/Isg20/Lag3/Ifi208/Irak1/Pja2/Nfkbia/Rab43/Arid5a/Pqbp1/Tnip1/Vav1/Ddx3x/Rnf19b/Zc3hav1/Peli1/Irf4/Trim56/Stat5b/Treml2/Ifnar1/Parp9/Il12rb1/Isg15/Rasgrp1/Adar/Socs1/Dusp10/Tnfaip3/Gata3/Mapkapk3/Aim2/Slamf1/Lyst/Tnf/Capg/Ptprs/Ccl3/Ifitm1/Xcl1/Ccl4
C6_CD8	GO:0000003	reproduction	281	-1.42729	0.0197942	0.0316769	Myh9/Kmt2c/Spin1/Tial1/Dlg1/Hif1a/Ctsb/Hook1/Tgfbr1/Eif4g3/Klhdc3/St14/Aff4/Atn1/Foxo3/Bcl2/Dnmt3a/Hexa/Ncoa2/Jmjd1c/Ncoa6/Birc2/Kdm2b/Hectd1/Ddx3x/Bcl2l1/Bcl2l11/Nr3c1/Chd7/Stat5b/Ar/Il1b/Notch1/Apc/Smurf2/Rxra/Nrip1/Kmt2d/Bmpr2/Syne1/Tdrp/Arrb1/Cd44/Msh6/Runx1/Chtf18/Gata3/Junb/Itgav/Golga3/Stat3/Itgb1/Tesc/Egr1/Zfp36l1/Rgs2/Crem/Izumo1r/Ahr/Rbpj
C6_CD8	GO:0022414	reproductive process	280	-1.43243	0.0188593	0.0306894	Myh9/Kmt2c/Spin1/Tial1/Dlg1/Hif1a/Ctsb/Hook1/Tgfbr1/Eif4g3/Klhdc3/St14/Aff4/Atn1/Foxo3/Bcl2/Dnmt3a/Hexa/Ncoa2/Jmjd1c/Ncoa6/Birc2/Kdm2b/Hectd1/Ddx3x/Bcl2l1/Bcl2l11/Nr3c1/Chd7/Stat5b/Ar/Il1b/Notch1/Apc/Smurf2/Rxra/Nrip1/Kmt2d/Bmpr2/Syne1/Tdrp/Arrb1/Cd44/Msh6/Runx1/Chtf18/Gata3/Junb/Itgav/Golga3/Stat3/Itgb1/Tesc/Egr1/Zfp36l1/Rgs2/Crem/Izumo1r/Ahr/Rbpj
C6_CD8	GO:0006629	lipid metabolic process	276	-1.44632	0.0163378	0.0273701	Pip4k2a/Cln3/Socs5/Inpp5f/Soat1/Plagl2/Etnk1/Lrp10/Gba/Lclat1/Xbp1/Mbtps1/Pi4ka/Sik1/Acadvl/Pctp/Gm2a/Pigu/St8sia4/Zmpste24/Il6st/Ttc39b/Cln6/Hexa/Elovl5/Crot/Abcg1/Ddhd1/Smg1/Acot7/P2rx7/Rbl2/Dhrs3/Mtmr1/Lpin1/Ggta1/Inpp5d/Sorl1/Adipor2/Nucb2/Pikfyve/Acat1/Nr3c1/Inppl1/Stat5b/St6galnac6/Il1b/Scly/Prdx6/Eif2ak3/Npc1/Pik3r4/Socs1/St6galnac3/Sgms1/Cers4/Nfkb1/Rora/St8sia1/Lyst/Faah/Tnf/Egr1/Socs2/N…
C6_CD8	GO:1901137	carbohydrate derivative biosynthetic process	191	-1.45907	0.0245252	0.0374781	Uggt1/Extl3/Jak3/Hif1a/Chpf/Hk2/St3gal1/Tmem59/Pigu/Hk1/St8sia4/Xylt1/Tet2/Adcy7/Bcl2/Hexa/Galnt3/Tnip1/Cltc/Acot7/P2rx7/Dpy19l3/Galnt4/Mgat5/Ggta1/Ext1/Prps2/Bcl2l1/Flcn/Acat1/St6galnac6/Il1b/Itm2c/Npc1/Abca7/St6galnac3/Chst10/Ramp1/Nfkb1/Stat3/St8sia1/Tet3/St6gal1/Phlda1/Nt5e
C6_CD8	GO:0009896	positive regulation of catabolic process	153	-1.4601	0.0320737	0.0457555	Rock2/Ndfip1/Mfn2/Stk11/Cul4b/Sesn1/Sptlc1/Zfp36l2/Bnip3l/Fam122a/Trp53inp1/Bag6/Tsc1/Sting1/Psen1/Pink1/Rnf40/Atg7/Ier3/Pum1/Fmr1/Ubqln2/Tpcn1/Trim21/Pip4k2b/Adam8/Snx9/Crebrf/Cblb/Rnf144a/Rab12/Zfp36/Zbtb20/Zc3h12d/Gclc/Psen2/Pip4k2a/Socs5/Smcr8/Gba/Xbp1/Wwp1/Smurf1/Ulk1/Hif1a/Foxo1/Hk2/Tnrc6c/Axin1/Tmem59/Tob1/Trib2/Btg2/Tnrc6b/Foxo3/P2rx7/Rnf19b/Zc3hav1/Sorl1/Flcn/Bcl2l11/Il1b/Fto/Sesn3/Apc/S…
C6_CD8	GO:0016192	vesicle-mediated transport	402	-1.46033	0.00632667	0.0128097	Arfrp1/Elmo2/Pdcd6ip/Atp9b/Nsg2/Eea1/Sec22a/Lgals9/Lypla1/Kif1c/Stx4a/Fam91a1/Myo18a/Preb/Rab4a/Cacfd1/Ptprj/Stx7/Glrx/Exoc2/Pik3cg/Sytl1/Tgfb1/Washc1/Dennd1b/Mapk8ip3/Mapkapk2/Trappc11/Chmp1b/Clcn3/Cog1/Cbl/Cog6/Snx2/Bet1/Elmo1/Psen1/Bicd2/Atp13a2/Irf8/Snx27/Stx6/Itsn2/Rab3d/Pink1/Axl/Slc66a2/AU040320/Tnfaip2/Trappc10/Vps26a/Atg7/Ldlrap1/Stx11/Snx18/Map4k2/Rabgef1/Fmr1/Tmem50b/Ubqln2/Cyth1/57304…
C6_CD8	GO:0044087	regulation of cellular component biogenesis	259	-1.46166	0.0150281	0.025734	Mtmr3/Arhgap18/Kat2b/Tesk1/Snx9/Slk/Arfgef1/Tbcd/Vps18/Ehmt2/Atxn2/Hdac2/Srf/Ep300/Sec24b/Rhoc/Clasp1/Senp6/Psen2/Hdac4/Zmynd8/Eif2ak2/Pip4k2a/Cln3/Ptger4/Mtss1/Nckap1l/Cdk5rap2/Ap1ar/Map4k4/Smcr8/Stap1/Cyld/Gba/Cyfip1/Rictor/Nlrc3/Cnot6/Cotl1/Rasa1/Dlg1/Ulk1/Rhobtb2/Vps41/Tgfbr1/Mpp7/Nf2/Pde4dip/Parp10/Pqbp1/Ppm1a/P2rx7/Birc2/Slain2/Ddx3x/Dync1h1/Sorl1/Abl1/Adgrl1/Ldb1/Bcl2l11/Pikfyve/Notch1/Mac…
C6_CD8	GO:0002443	leukocyte mediated immunity	111	-1.48767	0.0345554	0.0485431	Dlg1/Jak3/Rftn1/Cd28/Lag3/Arid5a/P2rx7/Vav1/Il18r1/Inpp5d/Crlf2/Rnf19b/Bcr/Stat5b/Il1b/Rasgrp1/Msh6/Smad7/Gata3/Tnfrsf1b/Fgl2/Slamf1/Lyst/Tnf/Nr4a3/Foxp3/Cd40lg/Xcl1
C6_CD8	GO:0007264	small GTPase mediated signal transduction	141	-1.49038	0.0264716	0.0395644	Dock8/Cyth4/Hacd3/P2ry10/Ralbp1/Gna12/Arhgap18/Ogt/Arfgef1/Rab12/Arhgap31/Dennd1a/Rhoc/Rab8b/Itpkb/Rab6a/Rhof/Map4k4/Madd/Heg1/Celsr1/Cyfip1/Ralgapa1/Gna13/Ralgapb/Camk2d/Ulk1/Rhobtb2/Brap/Fbxo8/Rfxank/Nisch/Psd4/Rab43/Dock10/Arhgef12/Ralgps2/Vav1/Rab2b/Abl1/Flcn/Bcr/Gpr55/Timp2/Notch1/Arhgap25/Gpr65/Rasgrp1/Tiam1/Pecam1/Rasal3/Arrb1/Farp1/Itgb1/Nrp1
C6_CD8	GO:0001701	in utero embryonic development	161	-1.49687	0.0214077	0.0336457	Mtss1/N4bp2l2/Heg1/Birc6/Myh9/Gna13/Prrc2b/Hif1a/Tgfbr1/Axin1/Adam10/St14/Lats2/Bcor/Usp9x/Kdm6a/Ncoa6/Hopx/Foxp1/Amd1/Hectd1/Bcl2l1/Flcn/Bcl2l11/Chd7/Ar/Notch1/Rxra/Tgfbr2/Kmt2d/Adar/Runx1/Smad3/Gata3/Myo1e/Junb/Itgav/Itgb1/Zfp36l1/Skil/Rbpj
C6_CD8	GO:0002449	lymphocyte mediated immunity	95	-1.51229	0.0327613	0.0465302	Dlg1/Rftn1/Cd28/Lag3/Arid5a/P2rx7/Vav1/Il18r1/Inpp5d/Crlf2/Rnf19b/Stat5b/Il1b/Rasgrp1/Msh6/Smad7/Gata3/Tnfrsf1b/Fgl2/Slamf1/Lyst/Tnf/Foxp3/Cd40lg/Xcl1
C6_CD8	GO:0098657	import into cell	188	-1.52057	0.013377	0.0235755	Elmo1/Slc9a1/Psen1/Irf8/Itsn2/Axl/AU040320/Atg7/Ldlrap1/Snx18/Rabgef1/Fmr1/Ubqln2/Ap2b1/Cap1/Tnk2/Ppp3cb/Il2rg/Ube3a/Ralbp1/Pik3ca/Ccr7/Dlg4/Snx9/Mkln1/Csnk1g1/Itgal/4932438A13Rik/Atp1a1/Atxn2/Gpr107/Dennd1a/Cln3/Inpp5f/Nckap1l/Stap1/Dpysl2/Myh9/Aak1/Ulk1/Clint1/Rhobtb2/Camk1d/Scyl2/Calcrl/Scrib/Rabgap1l/Cltc/P2rx7/Tmem175/Vav1/Slc9a6/Pear1/Fnbp1/Sorl1/Bcl2l1/Abl1/Bcr/Usp20/Inppl1/Il2rb/Slc39a4/I…
C6_CD8	GO:0018105	peptidyl-serine phosphorylation	106	-1.5263	0.0267875	0.0399554	Phip/Mark2/Lats1/Pik3ca/Akap9/Mark3/Ppp1r15a/Ogt/Csnk1g1/Ddit4/Vrk1/Prkcb/Uhmk1/Inpp5f/Prkx/Rictor/Camk2d/Ulk1/Prkd2/Rassf2/Tnks1bp1/Tgfbr1/Axin1/Pde4d/Pak2/Hk1/Stk38l/Araf/Lats2/Nlk/Bcl2/Smg1/Eif2ak3/Wnk1/Tgfbr2/Prkca/Ercc6/Atp2b4/Arrb1/Cd44/Smad7/Mast4/Mapkapk3/Tnf
C6_CD8	GO:0006897	endocytosis	170	-1.5296	0.0143802	0.0249233	Irf8/Itsn2/Axl/AU040320/Atg7/Ldlrap1/Snx18/Rabgef1/Fmr1/Ubqln2/Ap2b1/Cap1/Tnk2/Ppp3cb/Il2rg/Ube3a/Ralbp1/Pik3ca/Ccr7/Dlg4/Snx9/Mkln1/Csnk1g1/Itgal/4932438A13Rik/Atxn2/Gpr107/Dennd1a/Cln3/Inpp5f/Nckap1l/Stap1/Dpysl2/Myh9/Aak1/Ulk1/Clint1/Rhobtb2/Camk1d/Scyl2/Calcrl/Scrib/Rabgap1l/Cltc/P2rx7/Tmem175/Vav1/Pear1/Fnbp1/Sorl1/Bcl2l1/Abl1/Bcr/Usp20/Inppl1/Il2rb/Il1b/Npc1/Arhgap25/Abca7/Tgfbr2/Prkca/Peca…
C6_CD8	GO:0001558	regulation of cell growth	116	-1.52961	0.0235248	0.0361783	Dpysl2/Cyfip1/Xbp1/Extl3/Smurf1/Ulk1/Cd38/Tgfbr1/Adam10/Nf2/Rrad/Bcl2/Kdm2b/Foxp1/Ddx3x/Abl1/Flcn/Adipor2/Nr3c1/Clstn1/Ppp1r9b/Bmpr2/Cd44/Smad3/Nrp1/Osgin1/Ptprs/Socs2/Rgs2/Sema6d
C6_CD8	GO:0030030	cell projection organization	324	-1.52983	0.0039696	0.00893659	Cbfa2t2/Hdac2/Srf/Llgl1/Ep300/Ttc39c/Sec24b/Ncdn/Hdac4/Zmynd8/Rab8b/Uhmk1/Dicer1/Lamc1/Cln3/Inpp5f/Nckap1l/Map4k4/Stap1/Dpysl2/Cyld/Cyfip1/Myh9/Smurf1/Ulk1/Plekho1/Cd38/Camk1d/Sh2b1/Tgfbr1/Pak2/Stk24/Adam10/Xylt1/Btg2/Bcl2/Scrib/Pqbp1/Dock10/Usp9x/Iqcb1/P2rx7/Ablim1/Lpin1/Rreb1/Foxp1/Slc9a6/Mycbp2/Ext1/Wdr11/Abl1/D16Ertd472e/Dennd5a/Nr3c1/Inppl1/Itga6/Itpr1/Itm2c/Cep41/Prdx6/Plxnc1/Myo9a/Notch1/C…
C6_CD8	GO:0010941	regulation of cell death	493	-1.53097	0.00106041	0.00313191	Eif2ak2/Itpkb/Bcl3/Trim2/Dicer1/Nradd/Cln3/Tnfaip8/Nckap1l/Plagl2/Map4k4/Madd/Cyld/Birc6/Akap12/Gba/Tmbim4/Xbp1/Camk2d/Rasa1/Jak3/Ulk1/Hif1a/Ctsb/Map3k5/Cd38/Nr4a1/Rassf2/Foxo1/Ssh1/Birc3/Camk1d/Tgfbr1/Pak2/Adam10/Hk1/Nf2/Araf/Lats2/Btg2/Foxo3/Bcl2/Dnmt3a/Scrib/Stk17b/P2rx7/Birc2/Kdm2b/Foxp1/Inpp5d/Ddx3x/Bcl2a1b/Sorl1/Bcl2l1/Abl1/Flcn/Niban2/Ctnna1/Bcl2l11/Peli1/Ccnd2/Nr3c1/Il2rb/Nfkbid/Stat5b/It…
C6_CD8	GO:0043069	negative regulation of programmed cell death	275	-1.53449	0.00566702	0.0117576	Tmbim4/Xbp1/Rasa1/Jak3/Hif1a/Cd38/Nr4a1/Foxo1/Birc3/Camk1d/Tgfbr1/Pak2/Hk1/Araf/Btg2/Bcl2/Birc2/Kdm2b/Ddx3x/Bcl2a1b/Bcl2l1/Abl1/Niban2/Ctnna1/Peli1/Ccnd2/Nr3c1/Il2rb/Stat5b/Itga6/Ar/Il1b/Eif2ak3/Notch1/Apc/Prkca/Plk3/Adar/Syne1/Arrb1/Epcam/Cd44/Tnfaip3/Smad3/Gata3/Sgms1/Itgav/Retreg1/Flt3l/Nfkb1/Stat3/Itgb1/Zc3h12a/St6gal1/Tnf/Nrp1/Bcl2a1d/Nr4a3/Tnfrsf18/Pdcd1/Tnfrsf4/Cd40lg/Rbpj
C6_CD8	GO:0030031	cell projection assembly	100	-1.5367	0.026075	0.0391648	Srf/Ttc39c/Hdac4/Zmynd8/Cln3/Nckap1l/Stap1/Cyld/Cyfip1/Sh2b1/Tgfbr1/Pqbp1/Iqcb1/P2rx7/Ablim1/Wdr11/Abl1/Inppl1/Itga6/Cep41/Prdx6/Cdc14a/Apc/Ppp1r9b/Septin9/Cep290/Syne1/Rapgef6/Itgb1/Nrp1/Capg
C6_CD8	GO:0043066	negative regulation of apoptotic process	270	-1.5372	0.00571821	0.0118153	Tmbim4/Xbp1/Rasa1/Jak3/Hif1a/Cd38/Nr4a1/Foxo1/Birc3/Camk1d/Tgfbr1/Pak2/Hk1/Araf/Btg2/Bcl2/Birc2/Kdm2b/Ddx3x/Bcl2a1b/Bcl2l1/Abl1/Niban2/Ctnna1/Ccnd2/Nr3c1/Il2rb/Stat5b/Itga6/Ar/Il1b/Eif2ak3/Notch1/Apc/Prkca/Plk3/Adar/Syne1/Arrb1/Epcam/Cd44/Tnfaip3/Smad3/Gata3/Sgms1/Itgav/Retreg1/Flt3l/Nfkb1/Stat3/Itgb1/Zc3h12a/St6gal1/Tnf/Nrp1/Bcl2a1d/Nr4a3/Tnfrsf18/Pdcd1/Tnfrsf4/Cd40lg/Rbpj
C6_CD8	GO:0120036	plasma membrane bounded cell projection organization	312	-1.53725	0.0038129	0.00865443	Cbfa2t2/Hdac2/Srf/Llgl1/Ep300/Ttc39c/Sec24b/Ncdn/Hdac4/Zmynd8/Uhmk1/Dicer1/Lamc1/Cln3/Inpp5f/Nckap1l/Map4k4/Stap1/Dpysl2/Cyld/Cyfip1/Myh9/Smurf1/Ulk1/Plekho1/Cd38/Camk1d/Sh2b1/Tgfbr1/Pak2/Stk24/Adam10/Xylt1/Btg2/Bcl2/Scrib/Pqbp1/Dock10/Usp9x/Iqcb1/P2rx7/Ablim1/Lpin1/Rreb1/Foxp1/Slc9a6/Mycbp2/Ext1/Wdr11/Abl1/D16Ertd472e/Dennd5a/Nr3c1/Inppl1/Itga6/Itpr1/Itm2c/Cep41/Prdx6/Plxnc1/Myo9a/Notch1/Cdc14a/…
C6_CD8	GO:0045927	positive regulation of growth	72	-1.53791	0.0342991	0.0482882	Cyfip1/Extl3/Dlg1/Smurf1/Cd38/Rftn1/Tgfbr1/Adam10/Bcl2/Kdm2b/Hopx/Ddx3x/Nr3c1/Chd7/Stat5b/Notch1/Bmpr2/Nrp1/Ahr/Rbpj
C6_CD8	GO:0006811	ion transport	291	-1.54109	0.00450078	0.0099016	Slc38a10/Slc16a6/Prkcb/Clcn4/Plcg1/Osbpl2/Osbpl8/Trpm7/Psen2/Mmgt1/Prelid2/Atp2b1/Cln3/Xpr1/Slc39a9/Slc4a2/Dpysl2/Orai2/Atp10a/Slc25a22/Xbp1/Camk2d/Dlg1/Jak3/Sik1/Pde4d/Pctp/Ero1a/Lrrc8d/Hk1/Pxk/Zmpste24/Rrad/Per1/Calcrl/Bcl2/Mfsd5/Crot/Lrrc8b/Abcg1/P2rx4/Cltc/P2rx7/Tomm40l/Tmem175/Itpr3/Slc26a2/Slc9a6/Gabbr1/Abl1/Ap3b1/Nipal1/Nr3c1/Chd7/Slc39a4/Itpr1/Il1b/Abca7/Wnk1/Tspan13/Slc12a7/Mllt6/Prkca/E…
C6_CD8	GO:0030036	actin cytoskeleton organization	171	-1.54481	0.0123066	0.0220511	Lats1/Nebl/Ccr7/Arhgap18/Tesk1/Snx9/Mkln1/Arfgef1/Diaph1/Hdac2/Srf/Llgl1/Ep300/Taok1/Rhoc/Clasp1/Trpm7/Cln3/Ptger4/Mtss1/Rhof/Nckap1l/Ap1ar/Stap1/Marcks/Rap1gds1/Celsr1/Cyfip1/Myh9/Rictor/Cotl1/Rasa1/Dlg1/Rhobtb2/Cdc42bpg/Inf2/Ssh1/Tgfbr1/Nisch/Nf2/Bcl2/Lpin1/Foxp1/Abl1/Bcr/Inppl1/Arhgap25/Gpr65/Ppp1r9b/Pecam1/Nedd9/Neb/Arrb1/Fmnl3/Farp1/Smad3/Itgb3/Pacsin1/Gpm6b/Itgb1/Tnf/Nrp1/Capg
C6_CD8	GO:0045088	regulation of innate immune response	97	-1.5454	0.0248959	0.0378947	Ap1g1/Cd226/Ankrd17/Havcr2/Ptpn22/Mavs/Polr3g/Pvr/Hexim1/Fam3a/Pum2/Epg5/Nlrc3/Rftn1/Lag3/Ifi208/Irak1/Pja2/Nfkbia/Pqbp1/Tnip1/Vav1/Zc3hav1/Peli1/Irf4/Stat5b/Treml2/Parp9/Rasgrp1/Adar/Socs1/Dusp10/Tnfaip3/Mapkapk3/Aim2/Tnf/Ptprs/Xcl1
C6_CD8	GO:0042063	gliogenesis	72	-1.54647	0.0321375	0.0458126	Il6st/Nf2/Atxn1/Scrib/P2rx4/Ptpra/Abl1/Nab2/Il1b/Notch1/Ncmap/Tiam1/Dusp10/Tnfrsf1b/Ski/Stat3/Tnf/Ccl3
C6_CD8	GO:0018209	peptidyl-serine modification	113	-1.54678	0.0205642	0.0327363	Phip/Mark2/Lats1/Pik3ca/Akap9/Mark3/Ppp1r15a/Ogt/Csnk1g1/Ddit4/Vrk1/Prkcb/Poglut1/Uhmk1/Inpp5f/Prkx/Rictor/Camk2d/Ulk1/Prkd2/Rassf2/Tnks1bp1/Tgfbr1/Axin1/Pde4d/Pak2/Hk1/Stk38l/Araf/Lats2/Nlk/Bcl2/Galnt3/Smg1/Galnt4/Eif2ak3/Wnk1/Tgfbr2/Prkca/Ercc6/Atp2b4/Arrb1/Cd44/Smad7/Mast4/Mapkapk3/Tnf
C6_CD8	GO:0045765	regulation of angiogenesis	67	-1.5486	0.0333843	0.047276	Abl1/Flcn/Il1b/Notch1/Map3k3/Tgfbr2/Prkca/Btg1/Runx1/Itgb3/Stat3/Itgb1/Zc3h12a/Ppp1r16b/Nrp1
C6_CD8	GO:0010608	posttranscriptional regulation of gene expression	156	-1.5493	0.0135614	0.0237951	Ncor1/Zfp36/Ireb2/Ep300/Zc3h12d/Angel2/Ppp1r15b/Drosha/Eif2ak2/Pum2/Bcl3/Uhmk1/Dicer1/Rnasel/Xpo5/Cyfip1/Cnot6/Tnrc6c/Zcchc4/Eif4g3/Zc3h7b/Tob1/Zmpste24/Niban1/Btg2/Tnrc6b/Foxo3/Per1/Klhl25/Fastkd3/Samd4b/Pabpc4/Igf2bp2/Ddx3x/Noct/Parp9/Fto/Eif2ak3/Helz/Rxra/Prkca/Adar/Tnfrsf1b/Nfkb1/Stat3/Zc3h12a/Tnf/Zfp36l1/Rgs2
C6_CD8	GO:0016050	vesicle organization	82	-1.55238	0.0279714	0.0412434	Nbeal2/Pdcd6ip/Eea1/Stx4a/Myo18a/Preb/Stx7/Washc1/Agfg1/Clcn3/Bet1/Stx6/AU040320/Stx11/Creb1/Golph3/Dlg4/Fam160a2/Hook3/Tgfbrap1/Vps18/Pi4k2a/Sec24c/Stx17/Sec31a/Sec24b/Mia3/Rab8b/Tmem127/Als2cl/Tmcc1/Vps41/Hook1/Vamp1/Srgn/Bcl2/Hook2/P2rx7/Tmem175/Gbf1/Hps1/Ap3b1/Vps8/Vapb/Samd9l/Slamf1/Lyst/Tbc1d4
C6_CD8	GO:0016311	dephosphorylation	117	-1.55389	0.0190356	0.0309077	Bcl2/Ppm1a/Ptpra/Mtmr1/Mgat5/Inpp5d/Inppl1/Ptpn7/Cdc14a/Wnk1/Ppp1r9b/Dusp5/Dusp10/Farp1/Smad3/Tnf/Ppp1r16b/Itga1/Ptprs/Dusp4/Inpp4b/Ahr
C6_CD8	GO:0030900	forebrain development	80	-1.55713	0.0278144	0.0410747	Ncor2/Mboat7/Top2b/Mapk8ip3/Tsc1/Arl13b/Ryk/Cul5/Psen1/Axl/Atg7/Aplp2/Atrx/Smarcc2/Creb1/Grcc10/Uba6/Hook3/Nr4a2/Id2/Ncor1/Gnaq/Hdac2/Srf/Psen2/Ndst1/Dicer1/Hif1a/Nf2/Btg2/Usp9x/Kdm2b/Tacc2/Ext1/D16Ertd472e/Twsg1/Chd7/Notch1/Kdm6b/Ski/Nrp1/Ptprs/Nr4a3/Rbpj
C6_CD8	GO:0007033	vacuole organization	66	-1.56021	0.0311586	0.0448189	Gaa/Mfn2/Rb1cc1/Atg13/Trp53inp1/Sting1/Psen1/Atp13a2/Pink1/Atg7/Ubqln2/Rnf5/Acp2/Pip4k2b/Mtmr3/Fam160a2/Hook3/Vps18/Ehmt2/Stx17/Zkscan3/Pip4k2a/Cln3/Ubxn2a/Smcr8/Gba/Smurf1/Ulk1/Mbtps1/Vps41/Hook1/Cln6/Hexa/Hook2/P2rx7/Tmem175/Tpp1/Pikfyve/Trappc8/Lyst
C6_CD8	GO:0006820	anion transport	96	-1.56503	0.021448	0.0336817	Slc38a10/Slc16a6/Clcn4/Osbpl2/Osbpl8/Prelid2/Cln3/Xpr1/Slc4a2/Dpysl2/Atp10a/Slc25a22/Pctp/Lrrc8d/Hk1/Mfsd5/Crot/Lrrc8b/Abcg1/P2rx7/Slc26a2/Gabbr1/Nr3c1/Il1b/Abca7/Slc12a7/Prkca/Emb/Slco3a1/Car2/Tnf/Rgs2/Tnfsf11
C6_CD8	GO:0045934	negative regulation of nucleobase-containing compound metabolic process	435	-1.5717	0.000770635	0.00242039	Zfhx2/Foxp4/Zeb1/Nr4a2/Ehmt2/Etv3/Id2/Eif4a2/Uri1/Trps1/Ncor1/Zfp36/Foxk1/Map2k5/Phf2/Cbfa2t2/Hdac2/Hexim1/Hmbox1/Zbtb20/Srf/Ep300/Angel2/Gclc/Ttf1/Hmg20a/Kat6a/Psen2/Mga/Hdac4/Zkscan3/Chd4/Bcl3/Ylpm1/Dicer1/Nfil3/Zfp318/Stn1/N4bp2l2/Ubr5/Xbp1/Wwp1/Dlg1/Hif1a/Cd38/Foxo1/Tbl1x/Sik1/Tgfbr1/Axin1/Vgll4/Kdm5a/Tob1/Zmpste24/Irak1/Purb/Btg2/Atn1/Atxn1/Bcor/Foxo3/Per1/Dnmt3a/Arid5a/Ehmt1/Ncoa2/Cry1/Phf2…
C6_CD8	GO:0002699	positive regulation of immune effector process	78	-1.57487	0.0250292	0.0380124	Ccr7/Ap1g1/Cd226/Ankrd17/Ptpn22/Mavs/Il4ra/Pvr/Pum2/Socs5/Xbp1/Cd28/Lag3/Hk1/Nfkbiz/Arid5a/P2rx7/Vav1/Foxp1/Il18r1/Zc3hav1/Cd37/Nfkbid/Stat5b/Il1b/Rasgrp1/Gata3/Tnf/Nr4a3/Foxp3/Tnfrsf4/Xcl1
C6_CD8	GO:0048705	skeletal system morphogenesis	44	-1.57658	0.0345556	0.0485431	Pcgf2/Trip11/Wdr48/Ryk/Psen1/Axin2/Med12/Bpnt2/Foxn3/Slc39a1/Runx2/Arid5b/Zeb1/Ndst1/Csrnp1/Dlg1/Tgfbr1/Axin1/Zmpste24/P2rx7/Dhrs3/Asxl2/Nab2/Inppl1/Tgfbr2/Smad3/Ski
C6_CD8	GO:0016358	dendrite development	63	-1.58205	0.0277238	0.0409722	Cyfip1/Camk1d/Pak2/Adam10/Pqbp1/Dock10/Slc9a6/D16Ertd472e/Nr3c1/Ppp1r9b/Tiam1/Syne1/Klf7/Farp1/Pacsin1/Itgb1/Nrp1/Ptprs
C6_CD8	GO:0016570	histone modification	165	-1.58394	0.00875383	0.0168743	Sfpq/Znhit1/Pcgf6/Kdm7a/Trip12/Dmap1/Dot1l/Arid4a/Lmna/Ep400/Uimc1/Hcfc1/Huwe1/Ing5/Phf19/Cul4b/Mysm1/Pcgf2/Tgfb1/Kat6b/Nsd3/Msl1/Rif1/Mrgbp/Cdc73/Setd5/Setd1b/Mtf2/Supt6/Ezh1/Pink1/Suds3/Jarid2/Rnf40/Atg7/Kansl2/Usp3/Fmr1/Baz2a/Atrx/Taf9b/Kmt2a/Usp21/Msl2/Iws1/Kat14/Kat2b/Slk/Ogt/Vrk1/Ehmt2/Ncor1/Phf2/Hdac2/Ep300/Usp7/Prkcb/Kat6a/Hdac4/Atxn7/Ubr5/Xbp1/Kmt2c/Prkd2/Tbl1x/Kdm5a/Zmpste24/Kmt5b/Tet2/…
C6_CD8	GO:0031047	gene silencing by RNA	43	-1.58413	0.0341322	0.0481585	Pum1/Fmr1/Ddx5/Znfx1/Ncor1/Zfp36/Drosha/Pum2/Dicer1/Xpo5/Ddx17/Cnot6/Tnrc6c/Zc3h7b/Zmpste24/Tnrc6b/Helz/Adar/Nfkb1/Stat3/Zc3h12a
C6_CD8	GO:0042594	response to starvation	48	-1.58608	0.0309188	0.0445791	Mybbp1a/Cpeb4/Atg7/Rptor/Mtmr3/Ehmt2/Zfp36/Foxk1/Eif2ak2/Xpr1/Gba/Xbp1/Ulk1/Map3k5/Foxo1/Sik1/Stk24/Foxo3/Bcl2/Slc39a4/Bmt2/Eif2ak3/Sesn3/Pik3r4/Atf3/Zc3h12a
C6_CD8	GO:0097237	cellular response to toxic substance	52	-1.58657	0.0296669	0.0431207	Adcy7/Foxo3/Foxp1/Abl1/Prdx6/Kdm6b/Itpr2/Tnfaip3/Nfkb1/Zc3h12a/Tnf/Egr1/Nr4a3
C6_CD8	GO:0070085	glycosylation	68	-1.59153	0.0248125	0.0378572	B3gnt2/Mgat4a/Fuom/Mfng/Trip11/Syvn1/Tusc3/Galnt2/Cog6/Ext2/Rpn1/Psen1/St3gal2/Stt3a/B4galt5/Galnt10/Ogt/Arfgef1/Poglut1/Gba/Uggt1/Extl3/St3gal1/Tmem59/St8sia4/Tet2/Galnt3/Dpy19l3/Galnt4/Mgat5/Ggta1/Ext1/St6galnac6/Npc1/St6galnac3/Ramp1/St8sia1/Tet3/St6gal1
C6_CD8	GO:0051147	regulation of muscle cell differentiation	42	-1.59264	0.0324204	0.0461432	Ankrd17/Zeb1/Il4ra/Hdac2/Ep300/Hdac4/Xbp1/Sik1/Bcl2/Hopx/Foxp1/Nr3c1/Notch1/Nfatc2/Flt3l/Rgs2/Rbpj
C6_CD8	GO:0030029	actin filament-based process	179	-1.59462	0.00682322	0.0136294	Lats1/Nebl/Ccr7/Arhgap18/Tesk1/Snx9/Mkln1/Arfgef1/Atp1a1/Diaph1/Hdac2/Srf/Llgl1/Ep300/Taok1/Rhoc/Clasp1/Trpm7/Cln3/Ptger4/Mtss1/Rhof/Nckap1l/Ap1ar/Stap1/Marcks/Rap1gds1/Celsr1/Cyfip1/Myh9/Rictor/Camk2d/Cotl1/Rasa1/Dlg1/Rhobtb2/Cdc42bpg/Inf2/Ssh1/Tgfbr1/Pde4d/Nisch/Nf2/Bcl2/Lpin1/Foxp1/Abl1/Bcr/Inppl1/Arhgap25/Gpr65/Ppp1r9b/Pecam1/Nedd9/Neb/Arrb1/Fmnl3/Farp1/Pde4b/Smad3/Itgb3/Pacsin1/Gpm6b/Itgb1/T…
C6_CD8	GO:0000302	response to reactive oxygen species	62	-1.59462	0.0253551	0.0382322	Map3k5/Foxo1/Stk24/Foxo3/Bcl2/Foxp1/Abl1/Prdx6/Sesn3/Prkca/Kdm6b/Plk3/Fos/Ercc6/Tnfaip3/Itgav/Tnf/Nr4a3
C6_CD8	GO:0050890	cognition	59	-1.59729	0.0252985	0.0381766	Grcc10/Ric8a/Uba6/Ehmt2/Srf/Ep300/Trpm7/Psen2/Cln3/Cyfip1/Hif1a/Gm2a/Pja2/Btg2/Atxn1/Itpr3/Ccnd2/Chd7/Il1b/Abca7/Prkca/Chst10/Itgb1/Egr1
C6_CD8	GO:0043523	regulation of neuron apoptotic process	72	-1.59788	0.0223207	0.0346577	Btg2/Foxo3/Bcl2/Kdm2b/Bcl2l1/Bcl2l11/Nr3c1/Il1b/Arrb1/Gata3/Retreg1/Tnf/Nrp1/Egr1/Itga1/Nr4a3/Ccl3
C6_CD8	GO:0016569	covalent chromatin modification	168	-1.59936	0.00726922	0.0144159	Sfpq/Znhit1/Pcgf6/Kdm7a/Trip12/Dmap1/Dot1l/Arid4a/Lmna/Ep400/Uimc1/Hcfc1/Huwe1/Ing5/Phf19/Cul4b/Mysm1/Pcgf2/Tgfb1/Kat6b/Nsd3/Msl1/Rif1/Mrgbp/Morc2a/Cdc73/Setd5/Setd1b/Mtf2/Supt6/Ezh1/Pink1/Suds3/Jarid2/Rnf40/Atg7/Kansl2/Usp3/Fmr1/Baz2a/Atrx/Taf9b/Kmt2a/Usp21/Msl2/Iws1/Kat14/Kat2b/Slk/Ogt/Vrk1/Ehmt2/Ncor1/Phf2/Hdac2/Ep300/Usp7/Prkcb/Kat6a/Hdac4/Atxn7/Ubr5/Xbp1/Kmt2c/Prkd2/Tbl1x/Kdm5a/Zmpste24/Kmt5…
C6_CD8	GO:0070588	calcium ion transmembrane transport	68	-1.60029	0.0232136	0.0358424	Fmr1/Tpcn1/Trpv2/Ptpn6/Cxcr3/Maip1/Ptpn22/Diaph1/Plcg1/Trpm7/Psen2/Atp2b1/Camk2d/Pde4d/Ero1a/Rrad/P2rx4/P2rx7/Itpr3/Abl1/Chd7/Itpr1/Tspan13/Itpr2/Atp2b4/Pde4b/Itgav/Itgb3/Ahr/Xcl1
C6_CD8	GO:0010632	regulation of epithelial cell migration	55	-1.60138	0.0254876	0.038372	Plcg1/Clasp1/Map4k4/Hif1a/Prkd2/P2rx4/Rreb1/Abl1/Notch1/Macf1/Map3k3/Tgfbr2/Prkca/Bmpr2/Dusp10/Gata3/Itgb3/Zc3h12a/Nrp1
C6_CD8	GO:0050878	regulation of body fluid levels	57	-1.60168	0.0252683	0.0381609	Ptger4/Madd/Heg1/Gba/Xbp1/Gna13/Hif1a/Hps1/Pear1/Ap3b1/Stat5b/Eif2ak3/Wnk1/Mllt6/Prkca/Itgb3/Zbtb7b/Lyst/Socs2/Cd40lg
C6_CD8	GO:0001892	embryonic placenta development	28	-1.60403	0.0347744	0.048815	Birc6/Hif1a/St14/Ncoa6/Hectd1/Junb/Itgav/Zfp36l1/Rbpj
C6_CD8	GO:0002687	positive regulation of leukocyte migration	43	-1.6062	0.0293672	0.0428437	Fadd/Adam17/Adam8/Dock8/Ccr7/Cd99l2/Mia3/Ptger4/Nckap1l/Camk1d/Adam10/P2rx4/Il1b/Wnk1/Pecam1/Itgb3/Slamf1/Tnfrsf18/Xcl1/Ccl4
C6_CD8	GO:0044092	negative regulation of molecular function	278	-1.6076	0.0020431	0.0052901	Dffa/Akap9/Kat2b/Ppp1r15a/Tesk1/Btaf1/Havcr2/Ptpn22/Arfgef1/Cblb/Itih5/Id2/Eif4a2/Uri1/Zfp36/Map2k5/Gnaq/Pex19/Hdac2/Hexim1/Ep300/Usp7/Kat6a/Psen2/Hdac4/Cln3/Socs5/Nckap1l/Smcr8/Cyld/Heg1/Birc6/Gba/Nlrc3/Camk2d/Sympk/Nr4a1/Birc3/Sik1/Fem1a/Lxn/Kdm5a/Pak2/Pxk/Irak1/Nf2/Parp10/Trib2/Lats2/Nfkbia/Rrad/Birc2/Spred2/Mgat5/Ddx3x/Gabbr1/Sorl1/Sh3bp5/Abl1/Peli1/Inppl1/Nfkbid/Timp2/Il1b/Parp9/Notch1/Wnk1/…
C6_CD8	GO:0060996	dendritic spine development	30	-1.60879	0.0329732	0.0467624	Psen1/Xlr4b/Fmr1/Ube3a/Dlg4/Uba6/Hdac2/Zmynd8/Pak2/Adam10/Dock10/Slc9a6/D16Ertd472e/Nr3c1/Tiam1/Ptprs
C6_CD8	GO:0010923	negative regulation of phosphatase activity	26	-1.61031	0.0342361	0.0482473	Mgat5/Wnk1/Ppp1r9b/Farp1/Tnf/Ahr
C6_CD8	GO:0006486	protein glycosylation	62	-1.61164	0.0225433	0.0349191	B3gnt2/Mgat4a/Mfng/Trip11/Syvn1/Tusc3/Galnt2/Ext2/Rpn1/Psen1/St3gal2/Stt3a/B4galt5/Galnt10/Ogt/Arfgef1/Poglut1/Uggt1/Extl3/St3gal1/Tmem59/St8sia4/Tet2/Galnt3/Dpy19l3/Galnt4/Mgat5/Ggta1/Ext1/St6galnac6/Npc1/St6galnac3/Ramp1/St8sia1/Tet3/St6gal1
C6_CD8	GO:0043413	macromolecule glycosylation	62	-1.61164	0.0225433	0.0349191	B3gnt2/Mgat4a/Mfng/Trip11/Syvn1/Tusc3/Galnt2/Ext2/Rpn1/Psen1/St3gal2/Stt3a/B4galt5/Galnt10/Ogt/Arfgef1/Poglut1/Uggt1/Extl3/St3gal1/Tmem59/St8sia4/Tet2/Galnt3/Dpy19l3/Galnt4/Mgat5/Ggta1/Ext1/St6galnac6/Npc1/St6galnac3/Ramp1/St8sia1/Tet3/St6gal1
C6_CD8	GO:0043534	blood vessel endothelial cell migration	38	-1.6132	0.0297356	0.0431207	Adam17/Adam8/Map2k3/Map2k5/Srf/Plcg1/Mia3/Myh9/Hif1a/Prkd2/Nr4a1/P2rx4/Abl1/Notch1/Map3k3/Prkca/Itgb1/Nrp1
C6_CD8	GO:0008202	steroid metabolic process	50	-1.61343	0.0254528	0.0383495	Soat1/Gba/Mbtps1/Acadvl/Pctp/Ttc39b/Cln6/Abcg1/Sorl1/Nr3c1/Stat5b/Il1b/Npc1/Nfkb1/Rora/Tnf/Egr1
C6_CD8	GO:0031349	positive regulation of defense response	109	-1.61354	0.0126142	0.0225189	Otud4/Ccr7/Ap1g1/Cd226/Ankrd17/Havcr2/Ptpn22/Mavs/Polr3g/Pvr/Hexim1/Pum2/Ptger4/Stap1/Epg5/Rftn1/Cd28/Lag3/Ifi208/Irak1/Pja2/Nfkbia/Nfkbiz/Pqbp1/Tnip1/Vav1/Zc3hav1/Peli1/Irf4/Stat5b/Il1b/Parp9/Rasgrp1/Prkca/Tnfaip3/Mapkapk3/Aim2/Tnf/Ptprs/Il1rl1/Tnfsf11/Ccl3/Xcl1
C6_CD8	GO:0006476	protein deacetylation	33	-1.61371	0.0312756	0.0448821	Sfpq/Znhit1/Dyrk1a/Tgfb1/Ncor2/Pink1/Suds3/Baz2a/Ncor1/Hdac2/Ep300/Ndst1/Hdac4/Prkd2/Tbl1x/Kdm5a/Per1/Spred2/Lpin1/Hopx/Zbtb7b/Foxp3
C6_CD8	GO:0032640	tumor necrosis factor production	55	-1.61402	0.0233358	0.0359736	Fadd/Ptpn6/Ccr7/Mc1r/Havcr2/Ptpn22/Mavs/Zfp36/Hdac2/Zbtb20/Bcl3/Dicer1/Ptger4/Akap12/Nlrc3/Arid5a/Rasgrp1/Tnfaip3/Slamf1/Zc3h12a/Foxp3/Ccl3/Ccl4
C6_CD8	GO:1901342	regulation of vasculature development	75	-1.61571	0.0187361	0.030566	Abl1/Flcn/Il1b/Notch1/Map3k3/Tgfbr2/Prkca/Btg1/Runx1/Nfatc2/Itgb3/Stat3/Itgb1/Zc3h12a/Ppp1r16b/Nrp1/Egr1
C6_CD8	GO:0010977	negative regulation of neuron projection development	39	-1.61653	0.0286588	0.0420964	Inpp5f/Map4k4/Ulk1/Cd38/Xylt1/Dennd5a/Inppl1/Itm2c/Nrp1/Ptprs/Sema6d/Rbpj
C6_CD8	GO:0009792	embryo development ending in birth or egg hatching	222	-1.6178	0.00298829	0.00715256	Srf/Ep300/Sec24b/Plcg1/Cpt2/Psen2/Ndst1/Poglut1/Dicer1/Mtss1/N4bp2l2/Ece1/Heg1/Birc6/Celsr1/Myh9/Rictor/Gna13/Prrc2b/Dlg1/Hif1a/Tgfbr1/Axin1/Adam10/Xylt1/St14/Lats2/Bcor/Dvl2/Scrib/Usp9x/Kdm6a/Ncoa6/Kdm2b/Hopx/Foxp1/Amd1/Hectd1/Asxl2/Ext1/Bcl2l1/Abl1/Flcn/Bcl2l11/Chd7/Ssbp3/Ar/Notch1/Rxra/Tgfbr2/Kmt2d/Adar/Bmpr2/Tgif1/Runx1/Smad3/Gata3/Myo1e/Junb/Itgav/Ski/Itgb1/Zfp36l1/Skil/Rbpj/Ifitm1
C6_CD8	GO:0002262	myeloid cell homeostasis	64	-1.61812	0.020779	0.0328179	Id2/Ncor1/Zfp36/Srf/Ireb2/Itpkb/Nckap1l/Jak3/Hif1a/Axin1/Foxo3/Inpp5d/Ldb1/Bcl2l11/Stat5b/Isg15/Adar/L3mbtl3/Cd44/Pde4b/Gata3/Stat3/Zfp36l1/Foxp3
C6_CD8	GO:0016064	immunoglobulin mediated immune response	38	-1.61883	0.0287781	0.0421839	Inpp5d/Crlf2/Msh6/Fgl2/Tnf/Foxp3/Cd40lg/Xcl1
C6_CD8	GO:0050769	positive regulation of neurogenesis	120	-1.61962	0.0101908	0.0189455	Cyfip1/Tcf12/Smurf1/Hif1a/Camk1d/Stk24/Il6st/Atxn1/Bcl2/P2rx4/Mmd/Ptpra/D16Ertd472e/Nr3c1/Timp2/Itga6/Itpr1/Il1b/Plxnc1/Notch1/Tiam1/Bmpr2/Tgif1/Tnfrsf1b/Pacsin1/Itgb1/Tnf/Nrp1/Socs2/Skil/Rgs2
C6_CD8	GO:0035050	embryonic heart tube development	16	-1.62032	0.0355356	0.0498111	Notch1/Tgfbr2/Smad3/Rbpj
C6_CD8	GO:0014902	myotube differentiation	25	-1.62033	0.0330619	0.0468538	Il4ra/Hdac4/Xbp1/Myh9/Plekho1/Sik1/Bcl2/Notch1/Nfatc2/Ski/Flt3l
C6_CD8	GO:0070201	regulation of establishment of protein localization	190	-1.6216	0.00417443	0.00928944	Map4k4/Madd/Ubr5/Sidt2/Xpo5/Akap12/Xbp1/Hif1a/Cd38/Hk1/Srgn/Arid5a/Abcg1/Glud1/Ppm1a/Yod1/P2rx7/Crlf2/Sorl1/Abl1/Mdfic/Wls/Ifnar1/Il1b/Rab11fip1/Rasgrp1/Plk3/Tiam1/Socs1/Cep290/Klf7/Arrb1/Tnfaip3/Cd200/Gata3/Tnfrsf1b/Aim2/Slamf1/Zc3h12a/Gpr68/Cd200r1/Tnf/Il1rl1/Tnfrsf9/Foxp3/Tnfrsf4/Cd40lg/Ccl3
C6_CD8	GO:0051928	positive regulation of calcium ion transport	30	-1.62259	0.0302622	0.0437201	P2rx4/P2rx7/Abl1/Itpr1/Cd4/Xcl1/Ccl4
C6_CD8	GO:0099504	synaptic vesicle cycle	43	-1.62296	0.0264241	0.0395644	Atp2a2/Picalm/Grn/Fcho2/Gripap1/Rock1/Rab3gap1/Stx2/Adora2a/Stx4a/Dnajc5/Clcn3/Psen1/Stx6/Stx11/Fmr1/Cyth1/Ppp3cb/Erc1/4932438A13Rik/Vps18/Prkcb/Dennd1a/Cyfip1/Vamp1/Scrib/Cltc/P2rx7/Bcl2l1/Ap3b1/Fbxl20/Prkca/Pacsin1
C6_CD8	GO:0072091	regulation of stem cell proliferation	18	-1.62299	0.0351921	0.0493656	Eif2ak2/N4bp2l2/Hif1a/Nf2/Ctnna1/Notch1/Epcam/Zfp36l1
C6_CD8	GO:0033077	T cell differentiation in thymus	39	-1.62345	0.0273808	0.0405584	Fadd/Adam17/Il2rg/Adam8/Ccr7/Il7r/Zeb1/Srf/Itpkb/Cd28/Tespa1/Bcl2/Nfkbid/Stat5b/Il1b/Apc/Rasgrp1/Gata3/Zfp36l1/Foxp3
C6_CD8	GO:0043009	chordate embryonic development	219	-1.62365	0.00295999	0.00709361	Srf/Ep300/Sec24b/Plcg1/Cpt2/Psen2/Ndst1/Poglut1/Dicer1/Mtss1/N4bp2l2/Ece1/Heg1/Birc6/Celsr1/Myh9/Gna13/Prrc2b/Dlg1/Hif1a/Tgfbr1/Axin1/Adam10/Xylt1/St14/Lats2/Bcor/Dvl2/Scrib/Usp9x/Kdm6a/Ncoa6/Kdm2b/Hopx/Foxp1/Amd1/Hectd1/Asxl2/Ext1/Bcl2l1/Abl1/Flcn/Bcl2l11/Chd7/Ssbp3/Ar/Notch1/Rxra/Tgfbr2/Kmt2d/Adar/Bmpr2/Tgif1/Runx1/Smad3/Gata3/Myo1e/Junb/Itgav/Ski/Itgb1/Zfp36l1/Skil/Rbpj/Ifitm1
C6_CD8	GO:0002065	columnar/cuboidal epithelial cell differentiation	28	-1.62396	0.0311189	0.0448189	Arntl/Cux1/Foxp4/Cbfa2t2/Sec24b/Dicer1/Sidt2/Hif1a/Scrib/Foxp1/Abl1/Notch1/Rxra/Rbpj
C6_CD8	GO:0007272	ensheathment of neurons	30	-1.62438	0.0297146	0.0431207	Hexa/Atrn/Nab2/Pikfyve/Eif2ak3/Ncmap/Rxra/Tnfrsf1b/Ski/Tnf
C6_CD8	GO:0008366	axon ensheathment	30	-1.62438	0.0297146	0.0431207	Hexa/Atrn/Nab2/Pikfyve/Eif2ak3/Ncmap/Rxra/Tnfrsf1b/Ski/Tnf
C6_CD8	GO:0042552	myelination	30	-1.62438	0.0297146	0.0431207	Hexa/Atrn/Nab2/Pikfyve/Eif2ak3/Ncmap/Rxra/Tnfrsf1b/Ski/Tnf
C6_CD8	GO:0008360	regulation of cell shape	40	-1.62449	0.0270455	0.0402523	Phip/Mark2/Gna12/Arhgap18/Mkln1/Diaph1/Rhoc/Rhof/Syne3/Cyfip1/Myh9/Gna13/Dlg1/Bambi/Plekho1/Zmpste24/Plxnc1/Fmnl3/Ccl3
C6_CD8	GO:0001954	positive regulation of cell-matrix adhesion	16	-1.62493	0.0345203	0.0485431	Rock1/Cd3e/Ptk2b/Thy1/Ptprj/Plekha2/Tsc1/Ninj1/Map4k4/Utrn/Abl1/Smad3/Itgb3/Nrp1
C6_CD8	GO:0019079	viral genome replication	47	-1.625	0.0238954	0.0367191	Atg7/Fmr1/Fam111a/Oas1c/Ddx5/Hacd3/Ifitm2/Mavs/Eif2ak2/Dicer1/Rnasel/Pi4ka/Isg20/Parp10/Bcl2/Ddx3x/Zc3hav1/Isg15/Notch1/Vapb/Adar/Zc3h12a/Tnf/Ifitm1
C6_CD8	GO:0031623	receptor internalization	32	-1.62558	0.0290208	0.0424345	Ldlrap1/Fmr1/Ubqln2/Ap2b1/Dlg4/Mkln1/Atxn2/Ulk1/Scyl2/Calcrl/Scrib/Cltc/Syne1/Arrb1/Itgb3/Pacsin1/Ramp1/Itgb1
C6_CD8	GO:0008645	hexose transmembrane transport	23	-1.62631	0.0320277	0.0457236	Prkcb/Osbpl8/Rnasel/Rasa1/Hk2/Adipor2/Il1b/Prkca/Tnf/Nr4a3
C6_CD8	GO:0015749	monosaccharide transmembrane transport	23	-1.62631	0.0320277	0.0457236	Prkcb/Osbpl8/Rnasel/Rasa1/Hk2/Adipor2/Il1b/Prkca/Tnf/Nr4a3
C6_CD8	GO:0034219	carbohydrate transmembrane transport	23	-1.62631	0.0320277	0.0457236	Prkcb/Osbpl8/Rnasel/Rasa1/Hk2/Adipor2/Il1b/Prkca/Tnf/Nr4a3
C6_CD8	GO:1904659	glucose transmembrane transport	23	-1.62631	0.0320277	0.0457236	Prkcb/Osbpl8/Rnasel/Rasa1/Hk2/Adipor2/Il1b/Prkca/Tnf/Nr4a3
C6_CD8	GO:0030001	metal ion transport	162	-1.62678	0.00566514	0.0117576	Tpcn1/Slc35g1/Sco2/Trpv2/Ptpn6/Slc39a1/Slc38a1/Slc4a8/Cxcr3/Maip1/Akap9/Il16/Ptpn22/Atp1a1/Diaph1/Gnaq/Slc38a10/Prkcb/Plcg1/Trpm7/Psen2/Mmgt1/Atp2b1/Slc39a9/Orai2/Camk2d/Dlg1/Jak3/Sik1/Pde4d/Ero1a/Zmpste24/Rrad/Per1/Calcrl/Bcl2/P2rx4/Cltc/P2rx7/Tmem175/Itpr3/Slc9a6/Abl1/Ap3b1/Nipal1/Chd7/Slc39a4/Itpr1/Wnk1/Tspan13/Slc12a7/Mllt6/Itpr2/Atp2b4/Pde4b/Itgav/Itgb3/Ramp1/Tesc/Ahr/Cd4/Xcl1/Ccl4
C6_CD8	GO:1903901	negative regulation of viral life cycle	33	-1.62684	0.0288058	0.0421839	Fam111a/Trim21/Oas1c/Ifitm2/Mavs/Eif2ak2/Rnasel/Isg20/Parp10/Zc3hav1/Trim56/Isg15/Vapb/Adar/Zc3h12a/Tnf/Ifitm1
C6_CD8	GO:0016441	posttranscriptional gene silencing	35	-1.62755	0.0282291	0.0415283	Pum1/Fmr1/Ddx5/Ncor1/Zfp36/Drosha/Pum2/Dicer1/Xpo5/Tnrc6c/Zc3h7b/Zmpste24/Tnrc6b/Helz/Adar/Nfkb1/Stat3/Zc3h12a
C6_CD8	GO:0007611	learning or memory	49	-1.62758	0.0233554	0.0359751	Rgs14/Kmt2a/Creb1/Ric8a/Uba6/Ehmt2/Srf/Ep300/Trpm7/Psen2/Cln3/Hif1a/Gm2a/Pja2/Btg2/Atxn1/Itpr3/Ccnd2/Il1b/Abca7/Prkca/Chst10/Itgb1/Egr1
C6_CD8	GO:0019058	viral life cycle	79	-1.62799	0.0162492	0.0272928	Ctsb/Vps37b/Pi4ka/Isg20/Mvb12b/Parp10/Bcl2/Rab43/Ddx3x/Zc3hav1/Trim56/Isg15/Notch1/Npc1/Vapb/Adar/Itgav/Itgb3/Zc3h12a/Tnf/Cd4/Ifitm1
C6_CD8	GO:0009913	epidermal cell differentiation	33	-1.62827	0.0286077	0.0420532	St14/Lats2/Scrib/Bcr/Notch1/Fosl2/Klf7/Zfp36l1/Rbpj
C6_CD8	GO:0046677	response to antibiotic	61	-1.6288	0.0201088	0.0321271	Hif1a/Map3k5/Stk24/Adcy7/Foxo3/Bcl2/Foxp1/Bcl2l1/Abl1/Prkca/Kdm6b/Itpr2/Sdf4/Tnfaip3/Zc3h12a/Egr1/Nr4a3/Ahr
C6_CD8	GO:1903959	regulation of anion transmembrane transport	11	-1.6293	0.0338262	0.0477617	Hk1/Prkca/Tnf/Rgs2
C6_CD8	GO:0043525	positive regulation of neuron apoptotic process	26	-1.63143	0.0300401	0.0434968	Foxo3/Bcl2l11/Nr3c1/Il1b/Tnf/Egr1/Itga1/Ccl3
C6_CD8	GO:0061180	mammary gland epithelium development	20	-1.63298	0.0324411	0.0461432	Hif1a/Scrib/Rreb1/Nr3c1/Ar/Gata3/Tnfsf11
C6_CD8	GO:0010942	positive regulation of cell death	225	-1.63338	0.00229951	0.00577591	Plcg1/Trpm7/Psen2/Hdac4/Eif2ak2/Nradd/Tnfaip8/Plagl2/Cyld/Akap12/Xbp1/Camk2d/Jak3/Hif1a/Map3k5/Nr4a1/Rassf2/Foxo1/Ssh1/Camk1d/Tgfbr1/Pak2/Adam10/Lats2/Foxo3/Dnmt3a/Scrib/Stk17b/P2rx7/Foxp1/Inpp5d/Ddx3x/Bcl2l1/Abl1/Flcn/Ctnna1/Bcl2l11/Nr3c1/Nfkbid/Itga6/Itpr1/Il1b/Itm2c/Eif2ak3/Notch1/Gadd45b/Apc/Rxra/Atf3/Fos/Gadd45g/Ctla4/Arrb1/Cd44/Btg1/Smad3/Tnfsf10/Tnfrsf1b/Itgb1/Zc3h12a/Tnf/Egr1/Itga1/Nr4a3/…
C6_CD8	GO:0034762	regulation of transmembrane transport	106	-1.63342	0.0107742	0.019732	Camk2d/Rasa1/Dlg1/Hk2/Pde4d/Hk1/Zmpste24/Rrad/Bcl2/P2rx7/Abl1/Adipor2/Chd7/Il1b/Wnk1/Tspan13/Prkca/Atp2b4/Car2/Pde4b/Itgb3/Tesc/Tnf/Nr4a3/Rgs2/Ahr/Xcl1
C6_CD8	GO:0060048	cardiac muscle contraction	23	-1.63436	0.0304775	0.0439983	Taz/Map2k3/Atp1a1/Psen2/Hdac4/Camk2d/Dlg1/Pde4d/P2rx4/Smad7/Pde4b/Zc3h12a/Rgs2
C6_CD8	GO:0033173	calcineurin-NFAT signaling cascade	12	-1.63538	0.0335819	0.0474515	Rcan3/Nfat5/Atp2b4/Nfatc2/Tnf
C6_CD8	GO:0048016	inositol phosphate-mediated signaling	12	-1.63538	0.0335819	0.0474515	Rcan3/Nfat5/Atp2b4/Nfatc2/Tnf
C6_CD8	GO:0097720	calcineurin-mediated signaling	12	-1.63538	0.0335819	0.0474515	Rcan3/Nfat5/Atp2b4/Nfatc2/Tnf
C6_CD8	GO:0002244	hematopoietic progenitor cell differentiation	36	-1.63564	0.0258667	0.0389124	Ptpn6/Mlf1/Prrc2c/Srf/Psen2/Eif2ak2/Herc6/N4bp2l2/Tet2/Bcl2/Flcn/Ssbp3/Notch1/Adar/Samd9l/Runx1/Gata3/Tnfrsf13b
C6_CD8	GO:0002720	positive regulation of cytokine production involved in immune response	20	-1.63631	0.0317778	0.045569	Hk1/Arid5a/Il18r1/Il1b/Gata3/Nr4a3/Xcl1
C6_CD8	GO:1903391	regulation of adherens junction organization	17	-1.63652	0.0326193	0.0463626	Slk/Clasp1/Map4k4/Abl1/Ldb1/Macf1/Smad3/Gpm6b/Nrp1
C6_CD8	GO:0050871	positive regulation of B cell activation	30	-1.63694	0.0274309	0.0406015	Nckap1l/Xbp1/Cd38/Cd28/Bcl2/Inpp5d/Peli1/Stat5b/Nfatc2/Tnfrsf4/Cd40lg
C6_CD8	GO:0006022	aminoglycan metabolic process	27	-1.63896	0.0287133	0.0421443	Itih5/Ndst1/Ptger4/Extl3/Chpf/Xylt1/Cln6/Hexa/Cltc/Pglyrp2/Ext1/Il1b/Cd44/Nfkb1
C6_CD8	GO:0000289	nuclear-transcribed mRNA poly(A) tail shortening	14	-1.63911	0.0324135	0.0461432	Zfp36/Cnot6/Tnrc6c/Tob1/Btg2/Tnrc6b/Samd4b/Noct
C6_CD8	GO:2000403	positive regulation of lymphocyte migration	20	-1.63912	0.0312698	0.0448821	Wnk1/Itgb3/Xcl1/Ccl4
C6_CD8	GO:0010769	regulation of cell morphogenesis involved in differentiation	73	-1.63946	0.0162639	0.0272937	Ap1ar/Dpysl2/Cyfip1/Ulk1/Adam10/Pqbp1/Rreb1/Mycbp2/Abl1/Plxnc1/Tiam1/Bmpr2/Syne1/Nedd9/Itgb3/St6gal1/Nrp1/Ptprs/Skil/Sema6d
C6_CD8	GO:0042509	regulation of tyrosine phosphorylation of STAT protein	21	-1.63999	0.0311619	0.0448189	Hdac2/Ptger4/Inpp5f/Il6ra/Il6st/Nf2/Parp9/Pecam1/Socs1/Tnf/Tnfrsf18
C6_CD8	GO:0051056	regulation of small GTPase mediated signal transduction	80	-1.64	0.0145722	0.0251092	Map4k4/Madd/Heg1/Ralgapa1/Ralgapb/Camk2d/Fbxo8/Psd4/Arhgef12/Ralgps2/Vav1/Abl1/Flcn/Bcr/Gpr55/Timp2/Notch1/Arhgap25/Gpr65/Rasgrp1/Tiam1/Rasal3/Arrb1/Farp1/Itgb1/Nrp1
C6_CD8	GO:0044093	positive regulation of molecular function	408	-1.64005	0.000213462	0.000866217	Map4k4/Pdp2/Stap1/Madd/Il6ra/Rap1gds1/Gna13/Tor1aip1/Ralgapb/Cnot6/Rasa1/Dlg1/Bambi/Map3k5/Prkd2/Rassf2/Camk1d/Tgfbr1/Axin1/Pak2/Stk24/Cacul1/Irak1/Trib2/Dvl2/Bcl2/Scrib/Rabgap1l/Pacs1/Epm2aip1/Dock10/Mmd/P2rx7/Vav1/Il18r1/Ddx3x/Zc3hav1/Sorl1/Abl1/Nab2/Flcn/Niban2/Bcl2l11/Irf4/Mdfic/Ccnd2/Bcr/Gpr55/Timp2/Itga6/Ar/Il1b/Parp9/Eif2ak3/Myo9a/Crebbp/Wnk1/Map3k3/Gadd45b/Gpr65/Rasgrp1/Pik3r4/Tgfbr2/Tiam…
C6_CD8	GO:0010921	regulation of phosphatase activity	36	-1.64079	0.0250323	0.0380124	Mgat5/Wnk1/Ppp1r9b/Farp1/Smad3/Tnf/Itga1/Ahr
C6_CD8	GO:0030336	negative regulation of cell migration	69	-1.64192	0.0171985	0.0284665	Map2k5/Srf/Osbpl8/Clasp1/Mia3/Zmynd8/Ptger4/Stap1/Stk24/Nisch/Foxo3/Bcl2/Flcn/Bcr/Padi2/Notch1/Trib1/Dusp10/Cd200/Stat3/Cd200r1/Ldlrad4/Sema6d/Rbpj
C6_CD8	GO:0031175	neuron projection development	230	-1.64452	0.00189555	0.00501536	Diaph1/Atxn2/Cbfa2t2/Hdac2/Srf/Llgl1/Ep300/Sec24b/Ncdn/Zmynd8/Uhmk1/Dicer1/Lamc1/Inpp5f/Nckap1l/Map4k4/Dpysl2/Cyfip1/Smurf1/Ulk1/Cd38/Camk1d/Pak2/Stk24/Adam10/Xylt1/Btg2/Bcl2/Scrib/Pqbp1/Dock10/Usp9x/Ablim1/Foxp1/Slc9a6/Mycbp2/Ext1/Abl1/D16Ertd472e/Dennd5a/Nr3c1/Inppl1/Itga6/Itpr1/Itm2c/Plxnc1/Myo9a/Notch1/Apc/Prkca/Emb/Ppp1r9b/Tiam1/Bmpr2/Syne1/Klf7/Cd44/Farp1/Gata3/Pacsin1/Gpm6b/Itgb1/Nrp1/Itga…
C6_CD8	GO:0050792	regulation of viral process	72	-1.64462	0.0160867	0.0270668	Ctdp1/Rsf1/Fmr1/Fam111a/Trim21/Oas1c/Ddx5/Hacd3/Ifitm2/Mavs/Zfp36/Ep300/Eif2ak2/Dicer1/Rnasel/Vps37b/Isg20/Parp10/Bcl2/Ddx3x/Zc3hav1/Mdfic/Trim56/Isg15/Notch1/Crebbp/Vapb/Adar/Zc3h12a/Tnf/Cd4/Ifitm1/Ccl4
C6_CD8	GO:0045661	regulation of myoblast differentiation	13	-1.64533	0.031814	0.045587	Notch1/Btg1/Flt3l/Tnf/Zfp36l1
C6_CD8	GO:0060249	anatomical structure homeostasis	110	-1.64546	0.00910782	0.0174356	Hmbox1/Srf/Taok1/Ncdn/Psen2/Ylpm1/Ptger4/Stn1/Map3k4/Hif1a/Cd38/Pde6a/Bcl2/Smg1/Iqcb1/P2rx7/Dclre1b/Inpp5d/Smg7/Ldb1/Tpp1/Gpr55/Vps54/Notch1/Apc/Prkca/Cep290/Ercc6/Car2/Itgav/Itgb3/Tmem64/Flt3l/Itgb1/Slx1b/Nek7/Tnfsf11
C6_CD8	GO:0035194	posttranscriptional gene silencing by RNA	34	-1.64571	0.0252271	0.0381609	Pum1/Fmr1/Ddx5/Ncor1/Zfp36/Drosha/Pum2/Dicer1/Xpo5/Tnrc6c/Zc3h7b/Zmpste24/Tnrc6b/Helz/Adar/Nfkb1/Stat3/Zc3h12a
C6_CD8	GO:0009617	response to bacterium	135	-1.64584	0.00619913	0.0126718	Drosha/Eif2ak2/Bcl3/Ptger4/Tnfaip8/Herc6/Stap1/Xbp1/Nlrc3/Mt2/Pde4d/Irak1/Nfkbia/Arid5a/P2rx7/Pglyrp2/AA467197/Abl1/Peli1/Bcr/Chd7/Sbno2/Stat5b/Noct/Ifnar1/Il1b/Isg15/Prkca/Trib1/Dusp10/Tnfaip3/Pde4b/Junb/Itgav/Tnfrsf1b/Mapkapk3/Nfkb1/Lyst/Zc3h12a/Tnf/Pdcd1lg2/Cd4/Rbpj/Tnfsf8
C6_CD8	GO:0010594	regulation of endothelial cell migration	40	-1.64608	0.0233142	0.035969	Hif1a/Prkd2/P2rx4/Abl1/Notch1/Map3k3/Prkca/Bmpr2/Gata3/Itgb3/Zc3h12a/Nrp1
C6_CD8	GO:1904951	positive regulation of establishment of protein localization	112	-1.64636	0.00884284	0.0170126	Ubr5/Akap12/Xbp1/Hif1a/Cd38/Hk1/Arid5a/Abcg1/Glud1/Ppm1a/P2rx7/Crlf2/Sorl1/Abl1/Wls/Ifnar1/Il1b/Rasgrp1/Plk3/Cep290/Arrb1/Gata3/Aim2/Slamf1/Zc3h12a/Gpr68/Tnf/Il1rl1/Tnfrsf4/Ccl3
C6_CD8	GO:0043030	regulation of macrophage activation	12	-1.6465	0.030926	0.0445791	Lgals9/Myo18a/Ulbp1/Havcr2/Il4ra/Stap1/Pja2/Cd200/Rora/Il1rl1
C6_CD8	GO:0033619	membrane protein proteolysis	19	-1.6473	0.0301106	0.0435664	H13/Tgfb1/Sppl3/Psen1/Adam17/Adam8/Snx9/Psen2/Myh9/Adam10/P2rx7/Timp2/Il1b/Tnfrsf1b/Tnf
C6_CD8	GO:0071706	tumor necrosis factor superfamily cytokine production	56	-1.64741	0.0184084	0.0300823	Fadd/Adam8/Ptpn6/Ccr7/Mc1r/Havcr2/Ptpn22/Mavs/Zfp36/Hdac2/Zbtb20/Bcl3/Dicer1/Ptger4/Akap12/Nlrc3/Arid5a/Rasgrp1/Tnfaip3/Slamf1/Zc3h12a/Foxp3/Ccl3/Ccl4
C6_CD8	GO:0090277	positive regulation of peptide hormone secretion	21	-1.64793	0.029676	0.0431207	Rab8b/Ptger4/Hif1a/Cd38/Glud1/Gabbr1/Arrb1/Gpr68/Tnfsf11
C6_CD8	GO:1904888	cranial skeletal system development	11	-1.64801	0.0301944	0.0436548	Med12/Foxn3/Slc39a1/Runx2/Ndst1/Tgfbr1/Tgfbr2/Smad3
C6_CD8	GO:0002437	inflammatory response to antigenic stimulus	21	-1.64846	0.0295218	0.0430368	Notch1/Rasgrp1/Tnf/Il2ra/Rbpj
C6_CD8	GO:0030225	macrophage differentiation	13	-1.64858	0.0312342	0.0448821	Prkca/L3mbtl3/Trib1/Cd4
C6_CD8	GO:0032680	regulation of tumor necrosis factor production	53	-1.64932	0.0190934	0.0309399	Fadd/Ptpn6/Ccr7/Mc1r/Havcr2/Ptpn22/Mavs/Zfp36/Hdac2/Zbtb20/Bcl3/Dicer1/Ptger4/Akap12/Nlrc3/Arid5a/Rasgrp1/Tnfaip3/Slamf1/Zc3h12a/Foxp3/Ccl3/Ccl4
C6_CD8	GO:0031344	regulation of cell projection organization	167	-1.64988	0.00405446	0.00911702	Cbfa2t2/Hdac2/Srf/Ep300/Hdac4/Zmynd8/Rab8b/Cln3/Inpp5f/Map4k4/Stap1/Dpysl2/Cyld/Cyfip1/Smurf1/Ulk1/Cd38/Camk1d/Tgfbr1/Stk24/Adam10/Xylt1/Pqbp1/P2rx7/Rreb1/Mycbp2/Abl1/D16Ertd472e/Dennd5a/Nr3c1/Inppl1/Itga6/Itpr1/Itm2c/Plxnc1/Myo9a/Apc/Tiam1/Septin9/Bmpr2/Syne1/Cd44/Gata3/Pacsin1/Itgb1/Nrp1/Ptprs/Skil/Rgs2/Sema6d/Rbpj
C6_CD8	GO:2000378	negative regulation of reactive oxygen species metabolic process	21	-1.64998	0.0292135	0.0426516	Ptger4/Hif1a/Birc3/Hk2/Bcl2/Bcr/Atp2b4/Stat3/Zc3h12a
C6_CD8	GO:0043065	positive regulation of apoptotic process	207	-1.65007	0.00231732	0.00579805	Cyld/Akap12/Xbp1/Camk2d/Jak3/Hif1a/Map3k5/Nr4a1/Rassf2/Foxo1/Camk1d/Tgfbr1/Pak2/Adam10/Lats2/Foxo3/Scrib/Stk17b/P2rx7/Inpp5d/Ddx3x/Bcl2l1/Abl1/Flcn/Ctnna1/Bcl2l11/Nr3c1/Nfkbid/Itga6/Itpr1/Il1b/Itm2c/Eif2ak3/Notch1/Gadd45b/Apc/Rxra/Atf3/Gadd45g/Ctla4/Arrb1/Cd44/Btg1/Smad3/Tnfsf10/Tnfrsf1b/Itgb1/Zc3h12a/Tnf/Egr1/Itga1/Nr4a3/Pdcd1/Phlda1/Skil/Cd40lg/Ccl3
C6_CD8	GO:0043068	positive regulation of programmed cell death	207	-1.65007	0.00231732	0.00579805	Cyld/Akap12/Xbp1/Camk2d/Jak3/Hif1a/Map3k5/Nr4a1/Rassf2/Foxo1/Camk1d/Tgfbr1/Pak2/Adam10/Lats2/Foxo3/Scrib/Stk17b/P2rx7/Inpp5d/Ddx3x/Bcl2l1/Abl1/Flcn/Ctnna1/Bcl2l11/Nr3c1/Nfkbid/Itga6/Itpr1/Il1b/Itm2c/Eif2ak3/Notch1/Gadd45b/Apc/Rxra/Atf3/Gadd45g/Ctla4/Arrb1/Cd44/Btg1/Smad3/Tnfsf10/Tnfrsf1b/Itgb1/Zc3h12a/Tnf/Egr1/Itga1/Nr4a3/Pdcd1/Phlda1/Skil/Cd40lg/Ccl3
C6_CD8	GO:0048565	digestive tract development	18	-1.65024	0.0298704	0.0432836	Foxp4/Id2/Cbfa2t2/Dicer1/Hif1a/Bcl2/Itga6/Notch1/Smad3
C6_CD8	GO:0002685	regulation of leukocyte migration	62	-1.65093	0.0170535	0.0282507	Fadd/Adam17/Lrch1/Adam8/Dock8/Cxcr3/Ccr7/Ptpn22/Cd99l2/Mia3/Ptger4/Nckap1l/Stap1/Camk1d/Adam10/P2rx4/Bcr/Il1b/Padi2/Wnk1/Pecam1/Cd200/Itgb3/Slamf1/Cd200r1/Tnfrsf18/Xcl1/Ccl4
C6_CD8	GO:0046209	nitric oxide metabolic process	22	-1.65159	0.0282172	0.0415283	P2rx4/Il1b/Atp2b4/Smad3/Rora/Zc3h12a/Tnf
C6_CD8	GO:0035264	multicellular organism growth	59	-1.65181	0.0169718	0.0281635	Ncor1/Atxn2/Ep300/Dicer1/Heg1/Kmt2c/Dlg1/Pde4d/Rai1/Zmpste24/Atn1/Bcl2/Atrn/Kdm6a/Wdr11/Chd7/Stat5b/Ar/Fto/Ercc6/Stat3/Zfp36l1/Socs2
C6_CD8	GO:0071322	cellular response to carbohydrate stimulus	34	-1.65211	0.0240965	0.0369107	Atg7/C2cd2l/Ppp3cb/Pik3ca/Ogt/Zbtb20/Prkcb/Map4k4/Sidt2/Xbp1/Hif1a/Calcrl/Prkca/Tiam1/Klf7/Arrb1/Nfkb1/Gpr68/Zfp36l1
C6_CD8	GO:0048736	appendage development	34	-1.65231	0.0240571	0.0368795	Psen1/Iqce/Atrx/Bpnt2/Slc39a1/Runx2/Aff3/Gna12/Gnaq/Hdac2/Psen2/Dicer1/Ece1/Pbx2/Bcl2l11/Chd7/Itga6/Notch1/Bmpr2/Ski
C6_CD8	GO:0060173	limb development	34	-1.65231	0.0240571	0.0368795	Psen1/Iqce/Atrx/Bpnt2/Slc39a1/Runx2/Aff3/Gna12/Gnaq/Hdac2/Psen2/Dicer1/Ece1/Pbx2/Bcl2l11/Chd7/Itga6/Notch1/Bmpr2/Ski
C6_CD8	GO:0035148	tube formation	40	-1.6524	0.0224521	0.0348337	Sec24b/Dicer1/Celsr1/Hif1a/St14/Dvl2/Scrib/Kdm6a/Kdm2b/Hectd1/Abl1/Bcl2l11/Notch1/Tgif1/Gata3/Ski
C6_CD8	GO:0007492	endoderm development	17	-1.65384	0.0296252	0.0431207	Tnrc6c/Ext1/Ldb1/Ssbp3/Notch1/Smad3/Itgav/Zfp36l1
C6_CD8	GO:0030198	extracellular matrix organization	43	-1.6551	0.0206653	0.0327363	Clasp1/Mia3/Bcl3/Lamc1/Tgfbr1/Ero1a/Abl1/Qsox1/Notch1/Smad3/Myo1e/Itgb3/Tnfrsf1b/Gpm6b/Itgb1/Tnf
C6_CD8	GO:0060148	positive regulation of posttranscriptional gene silencing	11	-1.6554	0.0287963	0.0421839	Tgfb1/Pum1/Fmr1/Ddx5/Zfp36/Pum2/Xpo5/Nfkb1/Stat3
C6_CD8	GO:0009790	embryo development	309	-1.65553	0.000701038	0.00224562	Map2k5/Gnaq/Hdac2/Srf/Ep300/Ttc39c/Sec24b/Kat6a/Plcg1/Cpt2/Clasp1/Psen2/Ndst1/Poglut1/Dicer1/Mtss1/N4bp2l2/Ece1/Heg1/Birc6/Celsr1/Myh9/Rictor/Gna13/Prrc2b/Dlg1/Hif1a/Tnrc6c/Tgfbr1/Axin1/Adam10/Xylt1/St14/Nf2/Lats2/Bcor/Dvl2/Dnmt3a/Ehmt1/Scrib/Usp9x/Kdm6a/Ncoa6/Pbx2/Kdm2b/Hopx/Foxp1/Amd1/Hectd1/Asxl2/Ext1/Bcl2l1/Abl1/Flcn/Ldb1/Twsg1/Bcl2l11/Bcr/Wls/Chd7/Ssbp3/Ar/Noct/Notch1/Macf1/Wnk1/Rxra/Tgfbr2/…
C6_CD8	GO:0002690	positive regulation of leukocyte chemotaxis	23	-1.6557	0.0269204	0.0401226	Il1b/Wnk1/Slamf1/Xcl1/Ccl4
C6_CD8	GO:1901216	positive regulation of neuron death	37	-1.65626	0.0222049	0.0345057	Map3k5/Ssh1/Foxo3/Abl1/Bcl2l11/Nr3c1/Il1b/Fos/Tnf/Egr1/Itga1/Ccl3
C6_CD8	GO:0002456	T cell mediated immunity	45	-1.65668	0.0197525	0.0316626	Dlg1/Rftn1/Arid5a/P2rx7/Il18r1/Crlf2/Il1b/Smad7/Gata3/Tnfrsf1b/Slamf1/Lyst/Foxp3/Xcl1
C6_CD8	GO:0060043	regulation of cardiac muscle cell proliferation	12	-1.6568	0.0289303	0.0423342	Tgfbr1/Foxp1/Notch1/Apc/Tgfbr2/Rbpj
C6_CD8	GO:0035821	modification of morphology or physiology of other organism	36	-1.65755	0.0220597	0.0343505	Tnip1/Bcl2l1/Bcl2l11/Vapb/Rxra/Smad3/Zc3h12a/Cd4/Ccl4
C6_CD8	GO:0001935	endothelial cell proliferation	35	-1.65786	0.0227219	0.0351676	Xbp1/Prkx/Rictor/Dlg1/Prkd2/Nr4a1/Tgfbr1/Prkca/Bmpr2/Itgb3/Stat3/Tnf/Ppp1r16b
C6_CD8	GO:0045995	regulation of embryonic development	33	-1.65898	0.0231133	0.0357161	Map2k5/Sec24b/Clasp1/Poglut1/Celsr1/Dvl2/Ehmt1/Ar/Noct/Notch1/Wnk1/Tgif1/Tnfaip3/Gata3
C6_CD8	GO:0050877	nervous system process	149	-1.6596	0.00470152	0.0102038	Grcc10/Ric8a/Dlg4/Uba6/Mc1r/Tprn/Zfhx2/Ehmt2/Diaph1/Atxn2/Srf/Ep300/Trpm7/Psen2/Zmynd8/Dicer1/Cln3/Gba/Cyfip1/Hif1a/Ssh1/Tbl1x/Lxn/Axin1/Pde6a/Gm2a/Zmpste24/Ccdc50/Pja2/Btg2/Atxn1/Cln6/Hexa/P2rx4/P2rx7/Katnip/Itpr3/Mycbp2/Abl1/Ccnd2/Bcr/Tpp1/Chd7/Il1b/Eif2ak3/Cdc14a/Abca7/Ncmap/Prkca/Syne1/Chst10/Tnfrsf1b/Retreg1/Itgb1/Tnf/Egr1/Nr4a3
C6_CD8	GO:0070988	demethylation	26	-1.66247	0.0249312	0.0379186	Kdm5a/Tet2/Jmjd1c/Usp9x/Kdm6a/Kdm2b/Fto/Kdm6b/Gata3/Tet3
C6_CD8	GO:0010975	regulation of neuron projection development	131	-1.66287	0.00580348	0.0119764	Cbfa2t2/Hdac2/Srf/Ep300/Zmynd8/Inpp5f/Map4k4/Dpysl2/Cyfip1/Smurf1/Ulk1/Cd38/Camk1d/Stk24/Adam10/Xylt1/Pqbp1/Mycbp2/Abl1/D16Ertd472e/Dennd5a/Nr3c1/Inppl1/Itga6/Itpr1/Itm2c/Plxnc1/Myo9a/Tiam1/Bmpr2/Syne1/Gata3/Pacsin1/Itgb1/Nrp1/Ptprs/Skil/Rgs2/Sema6d/Rbpj
C6_CD8	GO:0051208	sequestering of calcium ion	35	-1.66299	0.0218586	0.0341046	Camk2d/Pde4d/Ero1a/P2rx7/Itpr3/Abl1/Chd7/Itpr1/Itpr2/Itgav/Itgb3/Xcl1
C6_CD8	GO:0051209	release of sequestered calcium ion into cytosol	35	-1.66299	0.0218586	0.0341046	Camk2d/Pde4d/Ero1a/P2rx7/Itpr3/Abl1/Chd7/Itpr1/Itpr2/Itgav/Itgb3/Xcl1
C6_CD8	GO:0051282	regulation of sequestering of calcium ion	35	-1.66299	0.0218586	0.0341046	Camk2d/Pde4d/Ero1a/P2rx7/Itpr3/Abl1/Chd7/Itpr1/Itpr2/Itgav/Itgb3/Xcl1
C6_CD8	GO:0051283	negative regulation of sequestering of calcium ion	35	-1.66299	0.0218586	0.0341046	Camk2d/Pde4d/Ero1a/P2rx7/Itpr3/Abl1/Chd7/Itpr1/Itpr2/Itgav/Itgb3/Xcl1
C6_CD8	GO:0097553	calcium ion transmembrane import into cytosol	35	-1.66299	0.0218586	0.0341046	Camk2d/Pde4d/Ero1a/P2rx7/Itpr3/Abl1/Chd7/Itpr1/Itpr2/Itgav/Itgb3/Xcl1
C6_CD8	GO:0055001	muscle cell development	40	-1.66314	0.0206765	0.0327363	Hdac2/Srf/Ep300/Hdac4/Dicer1/Camk2d/Zmpste24/Bcl2/Foxp1/Nr3c1/Notch1/Neb/Nfatc2/Ski/Itgb1/Rgs2
C6_CD8	GO:0120035	regulation of plasma membrane bounded cell projection organization	165	-1.66378	0.00350805	0.00808966	Cbfa2t2/Hdac2/Srf/Ep300/Hdac4/Zmynd8/Cln3/Inpp5f/Map4k4/Stap1/Dpysl2/Cyld/Cyfip1/Smurf1/Ulk1/Cd38/Camk1d/Tgfbr1/Stk24/Adam10/Xylt1/Pqbp1/P2rx7/Rreb1/Mycbp2/Abl1/D16Ertd472e/Dennd5a/Nr3c1/Inppl1/Itga6/Itpr1/Itm2c/Plxnc1/Myo9a/Apc/Tiam1/Septin9/Bmpr2/Syne1/Cd44/Gata3/Pacsin1/Itgb1/Nrp1/Ptprs/Skil/Rgs2/Sema6d/Rbpj
C6_CD8	GO:0070306	lens fiber cell differentiation	10	-1.66397	0.0264454	0.0395644	Nf2/Smad3/Maf/Skil
C6_CD8	GO:0050873	brown fat cell differentiation	10	-1.66443	0.0262915	0.039398	Ero1a/Itga6/Fto/Dusp10/Zbtb7b/Rgs2
C6_CD8	GO:0001947	heart looping	15	-1.66476	0.0273376	0.0405256	Notch1/Tgfbr2/Smad3/Rbpj
C6_CD8	GO:0003143	embryonic heart tube morphogenesis	15	-1.66476	0.0273376	0.0405256	Notch1/Tgfbr2/Smad3/Rbpj
C6_CD8	GO:0061371	determination of heart left/right asymmetry	15	-1.66476	0.0273376	0.0405256	Notch1/Tgfbr2/Smad3/Rbpj
C6_CD8	GO:0055002	striated muscle cell development	36	-1.66501	0.0209384	0.0330084	Hdac2/Srf/Ep300/Hdac4/Dicer1/Camk2d/Zmpste24/Bcl2/Foxp1/Nr3c1/Neb/Nfatc2/Ski/Itgb1/Rgs2
C6_CD8	GO:0015800	acidic amino acid transport	17	-1.66577	0.0274947	0.0406647	Dpysl2/Slc25a22/Lrrc8d/P2rx7/Gabbr1/Nr3c1/Il1b/Tnf
C6_CD8	GO:0098542	defense response to other organism	127	-1.66822	0.00570103	0.0118028	Ankrd17/Havcr2/Ddit4/Ptpn22/Mavs/Il4ra/Map3k14/Polr3g/Drosha/Fam3a/Eif2ak2/Pum2/Bcl3/Dicer1/Rnasel/Tnfaip8/Ddx17/Cotl1/Isg20/Zmpste24/Bcl2/Pqbp1/P2rx7/Pglyrp2/Zc3hav1/Irf4/Cd37/Trim56/Ifnar1/Il1b/Parp9/Il12rb1/Isg15/Adar/Slfn8/Ercc6/Slfn9/Fgl2/Aim2/Lyst/Zc3h12a/Tnf/Il2ra/Cd4/Rbpj/Ifitm1/Tnfsf8
C6_CD8	GO:0046834	lipid phosphorylation	21	-1.66836	0.0259332	0.0389822	Bpnt2/Ip6k2/Pik3ca/Dgkh/Pi4k2a/Socs5/Pi4ka/Smg1/Socs1/Socs2/Cish
C6_CD8	GO:0001541	ovarian follicle development	11	-1.6689	0.0267145	0.0398772	Ptger4/Foxo3/Bcl2/Bcl2l1/Arrb1/Ahr
C6_CD8	GO:0070997	neuron death	117	-1.67147	0.00619502	0.0126718	Btg2/Atn1/Foxo3/Bcl2/Kdm2b/Sorl1/Bcl2l1/Abl1/Bcl2l11/Nr3c1/Itpr1/Il1b/Fos/Arrb1/Rel/Cd200/Gata3/Tnfrsf1b/Retreg1/Stat3/Cd200r1/Tnf/Nrp1/Egr1/Itga1/Nr4a3/Ccl3
C6_CD8	GO:0006809	nitric oxide biosynthetic process	21	-1.67165	0.0252323	0.0381609	P2rx4/Il1b/Atp2b4/Smad3/Rora/Zc3h12a/Tnf
C6_CD8	GO:0014031	mesenchymal cell development	12	-1.67167	0.0264844	0.0395644	Dicer1/Hif1a/Bcl2/Notch1/Nrp1/Sema6d
C6_CD8	GO:0045445	myoblast differentiation	24	-1.67195	0.0239606	0.03679	Notch1/Btg1/Flt3l/Tnf/Zfp36l1/Rbpj
C6_CD8	GO:0055021	regulation of cardiac muscle tissue growth	20	-1.67309	0.0252586	0.0381609	Tgfbr1/Foxp1/Nr3c1/Notch1/Apc/Tgfbr2/Rgs2/Rbpj
C6_CD8	GO:0002821	positive regulation of adaptive immune response	48	-1.67412	0.0167435	0.0278913	Nfkbiz/Arid5a/P2rx7/Il18r1/Nfkbid/Il1b/Il12rb1/Cd44/Gata3/Tnf/Foxp3/Cd4/Xcl1
C6_CD8	GO:0033135	regulation of peptidyl-serine phosphorylation	44	-1.67483	0.0177166	0.029149	Ggnbp2/Pink1/Rptor/Phip/Lats1/Pik3ca/Akap9/Ppp1r15a/Ogt/Ddit4/Inpp5f/Rictor/Prkd2/Rassf2/Tnks1bp1/Axin1/Pde4d/Araf/Bcl2/Ercc6/Atp2b4/Arrb1/Cd44/Smad7/Tnf
C6_CD8	GO:0007399	nervous system development	478	-1.67666	6.06385e-05	0.000328663	Pak2/Stk24/Adam10/Il6st/Xylt1/St14/Nf2/Btg2/Atxn1/Dvl2/Foxo3/Bcl2/Hexa/Scrib/Pqbp1/Atrn/P2rx4/Dock10/Usp9x/Mmd/Kdm6a/Ptpra/Ncoa6/Samd4b/Ablim1/Kdm2b/Foxp1/Tacc2/Hectd1/Slc9a6/Mycbp2/Ext1/Fnbp1/Sorl1/Abl1/Nab2/D16Ertd472e/Dennd5a/Adgrl1/Ldb1/Ctnna1/Twsg1/Bcr/Wls/Tpp1/Pikfyve/Nr3c1/Inppl1/Chd7/Ssbp3/Timp2/Itga6/Itpr1/Il1b/Itm2c/Eif2ak3/Plxnc1/Myo9a/Notch1/Zhx2/Clstn1/Apc/Ncmap/Rxra/Tgfbr2/Prkca/Emb…
C6_CD8	GO:0046578	regulation of Ras protein signal transduction	68	-1.67742	0.0129232	0.0229431	Dennd1a/Itpkb/Map4k4/Madd/Heg1/Camk2d/Fbxo8/Psd4/Arhgef12/Ralgps2/Vav1/Abl1/Flcn/Bcr/Gpr55/Timp2/Notch1/Gpr65/Rasgrp1/Tiam1/Rasal3/Arrb1/Farp1/Itgb1/Nrp1
C6_CD8	GO:0043297	apical junction assembly	18	-1.67753	0.024892	0.0378947	Tbcd/Srf/Rhoc/Dlg1/Mpp7/Ctnna1/Pecam1/Itgb1/Tnf
C6_CD8	GO:0050732	negative regulation of peptidyl-tyrosine phosphorylation	21	-1.67836	0.024167	0.0369893	Parp14/Socs4/Ptprc/Thy1/Cbl/Psen1/Ggnbp2/Ptpn6/Cblb/Psen2/Socs5/Inpp5f/Nf2/Sh3bp5/Pecam1/Socs1/Samsn1
C6_CD8	GO:0002224	toll-like receptor signaling pathway	32	-1.67843	0.0206005	0.0327363	Epg5/Rftn1/Irak1/Pja2/Nfkbia/Tnip1/Peli1/Irf4/Tnfaip3/Mapkapk3/Tnf/Ptprs
C6_CD8	GO:0009612	response to mechanical stimulus	19	-1.67904	0.0248555	0.0378929	Atp1a1/Smpd2/Ptger4/Nfkbia/P2rx7/Fos/Junb/Nfkb1/Tnf
C6_CD8	GO:0000186	activation of MAPKK activity	15	-1.67933	0.0251179	0.0380826	Taok1/Eif2ak2/Map3k4/Map3k5/Tgfbr1/Gadd45b/Gadd45g/Ercc6
C6_CD8	GO:0071353	cellular response to interleukin-4	13	-1.6806	0.0250944	0.0380768	Nfil3/Xbp1/Jak3/Gata3/Xcl1
C6_CD8	GO:0045071	negative regulation of viral genome replication	26	-1.68178	0.0220294	0.0343434	Fam111a/Oas1c/Ifitm2/Mavs/Eif2ak2/Rnasel/Isg20/Parp10/Zc3hav1/Isg15/Vapb/Adar/Zc3h12a/Tnf/Ifitm1
C6_CD8	GO:1903555	regulation of tumor necrosis factor superfamily cytokine production	54	-1.68185	0.0142253	0.0247098	Fadd/Adam8/Ptpn6/Ccr7/Mc1r/Havcr2/Ptpn22/Mavs/Zfp36/Hdac2/Zbtb20/Bcl3/Dicer1/Ptger4/Akap12/Nlrc3/Arid5a/Rasgrp1/Tnfaip3/Slamf1/Zc3h12a/Foxp3/Ccl3/Ccl4
C6_CD8	GO:0048511	rhythmic process	78	-1.68211	0.0107015	0.0196304	Clock/Ass1/Axl/Mybbp1a/Atg7/Arntl/Kmt2a/Ddx5/Creb1/Ube3a/Nfkb2/Kat2b/Ogt/Id2/Ncor1/Hdac2/Ep300/Usp7/Nfil3/Ptger4/Enox2/Sik1/Kdm5a/Rai1/Foxo3/Per1/Ncoa2/Usp9x/Cry1/Mycbp2/Stat5b/Noct/Crebbp/Nrip1/Arrb1/Runx1/Rora/Egr1/Crem/Ahr
C6_CD8	GO:0009755	hormone-mediated signaling pathway	44	-1.68267	0.01675	0.0278913	Ptpn11/Ncoa1/Lbh/Rnf6/Appl1/Ppp5c/Ptges3/Prcp/Calr/Smarca4/Ncoa3/Adipor1/Ncor2/Clock/Akap13/Abhd2/Arntl/Ddx5/Calcoco1/Ube3a/Lats1/Crebrf/Ncor1/Ep300/Ubr5/Ddx17/Lats2/Per1/Ncoa2/Cry1/Adipor2/Strn3/Nr3c1/Ar/Padi2/Kmt2d
C6_CD8	GO:0045069	regulation of viral genome replication	42	-1.683	0.0173343	0.0286176	Fmr1/Fam111a/Oas1c/Ddx5/Hacd3/Ifitm2/Mavs/Eif2ak2/Dicer1/Rnasel/Isg20/Parp10/Bcl2/Ddx3x/Zc3hav1/Isg15/Notch1/Vapb/Adar/Zc3h12a/Tnf/Ifitm1
C6_CD8	GO:0044419	interspecies interaction between organisms	130	-1.68306	0.00481904	0.010412	Ulk1/Ctsb/Vps37b/Pi4ka/Isg20/Mvb12b/Parp10/Araf/Bcl2/Rab43/Tnip1/Pglyrp2/Ddx3x/Zc3hav1/Bcl2l1/Bcl2l11/Mdfic/Trim56/Isg15/Notch1/Crebbp/Npc1/Vapb/Rxra/Adar/Smad3/Itgav/Itgb3/Zc3h12a/Tnf/Cd4/Ifitm1/Ccl4
C6_CD8	GO:0042094	interleukin-2 biosynthetic process	13	-1.68465	0.0244849	0.0374461	Cd28/Lag3/Irf4/Stat5b/Il1b/Foxp3
C6_CD8	GO:0003015	heart process	37	-1.68601	0.0181924	0.029805	Taz/Gch1/Map2k3/Atp1a1/Psen2/Hdac4/Camk2d/Dlg1/Pde4d/Zmpste24/P2rx4/Hopx/Prkca/Atp2b4/Smad7/Pde4b/Zc3h12a/Rgs2
C6_CD8	GO:0007417	central nervous system development	185	-1.68681	0.00208264	0.00534307	Hook3/Ddit4/Zeb1/Nr4a2/Id2/Diaph1/Ncor1/Atxn2/Gnaq/Hdac2/Dhx30/Srf/Llgl1/Sec24b/Psen2/Ndst1/Dicer1/Cdk5rap2/Dpysl2/Celsr1/Ulk1/Hif1a/Il6st/Nf2/Btg2/Atxn1/Foxo3/Bcl2/Scrib/Atrn/Usp9x/Ptpra/Ncoa6/Samd4b/Kdm2b/Foxp1/Tacc2/Mycbp2/Ext1/Abl1/D16Ertd472e/Ldb1/Twsg1/Bcr/Wls/Tpp1/Chd7/Ssbp3/Il1b/Notch1/Tgfbr2/Prkca/Kdm6b/Sdf4/Dusp10/Runx1/Tnfrsf1b/Ski/Rora/Stat3/Itgb1/Nrp1/Ptprs/Nr4a3/Sema6d/Rbpj
C6_CD8	GO:0007040	lysosome organization	28	-1.68726	0.0206245	0.0327363	Fam160a2/Hook3/Vps18/Zkscan3/Cln3/Gba/Mbtps1/Hook1/Cln6/Hexa/Hook2/P2rx7/Tmem175/Tpp1/Lyst
C6_CD8	GO:0080171	lytic vacuole organization	28	-1.68726	0.0206245	0.0327363	Fam160a2/Hook3/Vps18/Zkscan3/Cln3/Gba/Mbtps1/Hook1/Cln6/Hexa/Hook2/P2rx7/Tmem175/Tpp1/Lyst
C6_CD8	GO:0071345	cellular response to cytokine stimulus	207	-1.68888	0.00132874	0.0037855	Trim2/Nfil3/Socs5/Ubxn2a/Stap1/Il6ra/Cyld/Gba/Xbp1/Lrba/Jak3/Birc3/Hk2/Il6st/Ifi208/Irak1/Nfkbia/Foxo3/Rab43/Birc2/Il18r1/Crlf2/Adipor2/Rnf125/Il2rb/Nfat5/Sbno2/Stat5b/Ifnar1/Il1b/Parp9/Il12rb1/Padi2/Wnk1/Adar/Socs1/Smad7/Gata3/Nfkb1/Aim2/Rora/Stat3/Zc3h12a/Tnf/Egr1/Zfp36l1/Capg/Tnfsf11/Ccl3/Cd4/Ifitm1/Xcl1/Ccl4
C6_CD8	GO:0043374	CD8-positive, alpha-beta T cell differentiation	11	-1.68889	0.0234474	0.036088	Bcl2/Satb1/Socs1/Runx1/Zbtb7b/Tnfsf8
C6_CD8	GO:0031032	actomyosin structure organization	48	-1.68894	0.0150062	0.0257193	Hdac2/Srf/Ep300/Rhoc/Clasp1/Trpm7/Ptger4/Myh9/Cdc42bpg/Tgfbr1/Nf2/Foxp1/Abl1/Gpr65/Neb/Arrb1/Smad3/Itgb1/Nrp1
C6_CD8	GO:0080134	regulation of response to stress	406	-1.68963	0.000111867	0.000532217	Clasp1/Ppp1r15b/Drosha/Fam3a/Zkscan3/Eif2ak2/Pum2/Zfp110/Dicer1/Socs5/Ptger4/Inpp5f/Map3k4/Map4k4/Stap1/Cyld/Ubr5/Epg5/Xbp1/Myh9/Rictor/Nlrc3/Dlg1/Hif1a/Map3k5/Rftn1/Rassf2/Foxo1/Fem1a/Cd28/Lag3/Axin1/Stk24/Zmpste24/Xylt1/Ifi208/Irak1/Pja2/Adcy7/Nfkbia/Dvl2/Nfkbiz/Foxo3/Per1/Calcrl/Ypel3/Pqbp1/Tnip1/Smg1/Yod1/Cry1/Vav1/Spred2/Rreb1/Hopx/Foxp1/Pglyrp2/Zc3hav1/Bcl2l1/Abl1/Peli1/Irf4/Mdfic/Bcr/Cd37/…
C6_CD8	GO:0051704	multi-organism process	468	-1.69025	6.07042e-05	0.000328663	Nlrc3/Kmt2c/Spin1/Cotl1/Tial1/Ulk1/Ctsb/Mt2/Vps37b/Hook1/Pi4ka/Isg20/Tgfbr1/Mvb12b/Eif4g3/Pde4d/Gnb1l/Zmpste24/Irak1/Parp10/Araf/Aff4/Nfkbia/Atn1/Atxn1/Foxo3/Bcl2/Dnmt3a/Rab43/Arid5a/Hexa/Pqbp1/Tnip1/Ncoa2/Phf21a/P2rx7/Kdm2b/Gbf1/Pglyrp2/Ddx3x/Zc3hav1/Bcl2l1/AA467197/Abl1/Bcl2l11/Peli1/Irf4/Mdfic/Bcr/Cd37/Trim56/Chd7/Sbno2/Stat5b/Ar/Noct/Ifnar1/Il1b/Parp9/Il12rb1/Isg15/Notch1/Crebbp/Npc1/Vapb/Smu…
C6_CD8	GO:0010586	miRNA metabolic process	10	-1.69164	0.0218121	0.0341046	Ep300/Drosha/Dicer1/Ddx17/Nfkb1/Zc3h12a
C6_CD8	GO:0061053	somite development	22	-1.69175	0.021789	0.0341046	Ep300/Psen2/Poglut1/Kdm6a/Notch1/Smad3/Rbpj/Ifitm1
C6_CD8	GO:0051962	positive regulation of nervous system development	127	-1.69184	0.00460768	0.0100453	Cyfip1/Tcf12/Smurf1/Hif1a/Camk1d/Stk24/Il6st/Atxn1/Bcl2/P2rx4/Mmd/Ptpra/D16Ertd472e/Adgrl1/Nr3c1/Timp2/Itga6/Itpr1/Il1b/Plxnc1/Notch1/Clstn1/Ncmap/Prkca/Tiam1/Bmpr2/Tgif1/Tnfrsf1b/Pacsin1/Itgb1/Tnf/Nrp1/Socs2/Skil/Rgs2
C6_CD8	GO:0045665	negative regulation of neuron differentiation	58	-1.69201	0.012832	0.0228443	Ifrd1/Thy1/Fuom/Sema4b/Ctsz/Eif4e/Tsc1/Ryk/Psen1/Ttc3/Fmr1/Adam17/Ube3a/Id2/Hdac2/Hmg20a/Inpp5f/Cdk5rap2/Map4k4/Ulk1/Cd38/Xylt1/Foxo3/Dennd5a/Inppl1/Il1b/Itm2c/Notch1/Zhx2/Itgb1/Nrp1/Ptprs/Sema6d/Rbpj
C6_CD8	GO:0022008	neurogenesis	371	-1.69201	0.000112329	0.0005331	Hook3/Btbd2/Ddit4/Arfgef1/Tbcd/Tprn/Zeb1/Nr4a2/Ehmt2/Id2/Diaph1/Atxn2/Gnaq/Cbfa2t2/Hdac2/Srf/Anks1/Llgl1/Ep300/Sec24b/Hmg20a/Ncdn/Zmynd8/Uhmk1/Dicer1/Lamc1/Inpp5f/Nckap1l/Cdk5rap2/Map4k4/Stap1/Dpysl2/Celsr1/Cyfip1/Xbp1/Tcf12/Smurf1/Ulk1/Hif1a/Cd38/Camk1d/Tgfbr1/Pak2/Stk24/Adam10/Il6st/Xylt1/Nf2/Btg2/Atxn1/Foxo3/Bcl2/Hexa/Scrib/Pqbp1/P2rx4/Dock10/Usp9x/Mmd/Ptpra/Samd4b/Ablim1/Foxp1/Tacc2/Slc9a6/My…
C6_CD8	GO:0045682	regulation of epidermis development	15	-1.69208	0.023088	0.0357057	Nab2/Notch1/Klf7/Tnf/Zfp36l1
C6_CD8	GO:0002707	negative regulation of lymphocyte mediated immunity	20	-1.69298	0.022126	0.0344107	Smad7/Slamf1/Foxp3/Xcl1
C6_CD8	GO:0001885	endothelial cell development	20	-1.6934	0.0220695	0.0343505	Il1b/Pecam1/Tnf/Ppp1r16b/Ptprs
C6_CD8	GO:0006941	striated muscle contraction	24	-1.69385	0.0206576	0.0327363	Taz/Grcc10/Map2k3/Atp1a1/Psen2/Hdac4/Camk2d/Dlg1/Pde4d/P2rx4/Smad7/Pde4b/Zc3h12a/Rgs2
C6_CD8	GO:0071901	negative regulation of protein serine/threonine kinase activity	42	-1.69757	0.0155971	0.0264537	Ptpn6/Lats1/Kat2b/Tesk1/Ptpn22/Hexim1/Heg1/Gba/Fem1a/Lats2/Spred2/Sorl1/Abl1/Inppl1/Il1b/Apc/Prkca/Dusp5/Dusp10/Tnfaip3/Rgs2/Dusp4
C6_CD8	GO:0032880	regulation of protein localization	284	-1.69866	0.00046608	0.00164283	Map4k4/Madd/Cyld/Ubr5/Sidt2/Xpo5/Akap12/Xbp1/Aak1/Ralgapb/Camk2d/Dlg1/Hif1a/Cd38/Ssh1/Tmem59/Adam10/Hk1/Nf2/Srgn/Bcl2/Arid5a/Rabgap1l/Abcg1/Glud1/Ppm1a/Yod1/Mmd/Cltc/P2rx7/Gbf1/Hectd1/Mycbp2/Crlf2/Sorl1/Bcl2l1/Abl1/Flcn/Mdfic/Wls/Ar/Ifnar1/Il1b/Parp9/Eif2ak3/Abca7/Rab11fip1/Apc/Rasgrp1/Ppp1r9b/Plk3/Tiam1/Socs1/Cep290/Klf7/Arrb1/Tnfaip3/Cd200/Gata3/Itgb3/Tnfrsf1b/Gpm6b/Aim2/Slamf1/Itgb1/Zc3h12a/Gp…
C6_CD8	GO:1990138	neuron projection extension	41	-1.6988	0.0159862	0.0269683	Srf/Ep300/Dpysl2/Cyfip1/Smurf1/Ulk1/Usp9x/Slc9a6/Abl1/Tiam1/Bmpr2/Itgb1/Nrp1/Ptprs/Sema6d
C6_CD8	GO:0043903	regulation of symbiosis, encompassing mutualism through parasitism	78	-1.69965	0.00923684	0.0176301	Ddx3x/Zc3hav1/Bcl2l11/Mdfic/Trim56/Isg15/Notch1/Crebbp/Vapb/Adar/Itgav/Zc3h12a/Tnf/Cd4/Ifitm1/Ccl4
C6_CD8	GO:0030856	regulation of epithelial cell differentiation	35	-1.69967	0.016927	0.0281133	Foxp4/Zeb1/Zfp36/Prkx/Tgfbr1/Foxp1/Stat5b/Il1b/Notch1/Apc/Klf7/Btg1/Gata3/Tnf/Zfp36l1
C6_CD8	GO:0055017	cardiac muscle tissue growth	27	-1.701	0.0195581	0.0314293	Hdac2/Ep300/Heg1/Camk2d/Tgfbr1/Foxp1/Nr3c1/Notch1/Apc/Rxra/Tgfbr2/Rgs2/Rbpj
C6_CD8	GO:0050918	positive chemotaxis	12	-1.70207	0.0215777	0.0338578	Scrib/Prkca/Smad3/Nrp1/Ccr4
C6_CD8	GO:0043086	negative regulation of catalytic activity	184	-1.70213	0.001739	0.00467179	Dffa/Akap9/Kat2b/Ppp1r15a/Tesk1/Ptpn22/Arfgef1/Cblb/Itih5/Eif4a2/Uri1/Zfp36/Map2k5/Gnaq/Hexim1/Ep300/Psen2/Cln3/Socs5/Nckap1l/Smcr8/Heg1/Birc6/Gba/Nr4a1/Birc3/Fem1a/Lxn/Kdm5a/Pak2/Pxk/Nf2/Lats2/Birc2/Spred2/Mgat5/Ddx3x/Gabbr1/Sorl1/Sh3bp5/Abl1/Inppl1/Timp2/Il1b/Parp9/Notch1/Wnk1/Gadd45b/Apc/Prkca/Ppp1r9b/Dusp5/Adar/Setd7/Gadd45g/Pecam1/Trib1/Atp2b4/Dusp10/Arrb1/Cd44/Farp1/Smad7/Tnfaip3/Camk2n1/Nf…
C6_CD8	GO:0002702	positive regulation of production of molecular mediator of immune response	36	-1.70303	0.016297	0.0273256	Xbp1/Cd28/Hk1/Arid5a/Foxp1/Il18r1/Cd37/Il1b/Gata3/Nr4a3/Tnfrsf4/Xcl1
C6_CD8	GO:0007613	memory	25	-1.70356	0.0198153	0.0316844	Psen1/Rgs14/Creb1/Ehmt2/Srf/Trpm7/Psen2/Pja2/Atxn1/Itpr3/Ccnd2/Il1b/Abca7/Chst10/Egr1
C6_CD8	GO:0007595	lactation	11	-1.70376	0.0209248	0.0330084	Xbp1/Hif1a/Stat5b/Eif2ak3/Zbtb7b/Socs2
C6_CD8	GO:0030182	neuron differentiation	299	-1.70425	0.000278816	0.00108144	Ddit4/Arfgef1/Tbcd/Tprn/Zeb1/Nr4a2/Ehmt2/Id2/Diaph1/Atxn2/Gnaq/Cbfa2t2/Hdac2/Srf/Anks1/Llgl1/Ep300/Sec24b/Hmg20a/Ncdn/Zmynd8/Uhmk1/Dicer1/Lamc1/Inpp5f/Nckap1l/Cdk5rap2/Map4k4/Dpysl2/Cyfip1/Xbp1/Tcf12/Smurf1/Ulk1/Hif1a/Cd38/Camk1d/Tgfbr1/Pak2/Stk24/Adam10/Xylt1/Btg2/Foxo3/Bcl2/Hexa/Scrib/Pqbp1/Dock10/Usp9x/Mmd/Samd4b/Ablim1/Foxp1/Slc9a6/Mycbp2/Ext1/Abl1/D16Ertd472e/Dennd5a/Ldb1/Nr3c1/Inppl1/Timp2/…
C6_CD8	GO:0007189	adenylate cyclase-activating G protein-coupled receptor signaling pathway	21	-1.7043	0.0206485	0.0327363	Akap13/Adgre5/Cxcr3/Mc1r/Gnaq/Ptger4/Gna13/Adcy7/Calcrl/Adgrl1/Gpr65/Atp2b4/Pde4b/Ramp1
C6_CD8	GO:0045687	positive regulation of glial cell differentiation	14	-1.70463	0.0209509	0.0330084	Id2/Hdac2/Dicer1/Il6st/Ptpra/Il1b/Notch1/Tnfrsf1b
C6_CD8	GO:0048863	stem cell differentiation	37	-1.70497	0.015946	0.0269239	Notch1/Msi2/Epcam/Zfp281/Stat3/Nrp1/Sema6d/Rbpj
C6_CD8	GO:0051924	regulation of calcium ion transport	62	-1.70506	0.0109065	0.0199053	Camk2d/Jak3/Pde4d/Rrad/Bcl2/P2rx4/P2rx7/Abl1/Chd7/Itpr1/Tspan13/Pde4b/Itgb3/Ahr/Cd4/Xcl1/Ccl4
C6_CD8	GO:0046513	ceramide biosynthetic process	15	-1.70547	0.0212334	0.033399	Smpd2/Gba/St8sia4/P2rx7/St6galnac6/St6galnac3/Sgms1/Cers4
C6_CD8	GO:0010927	cellular component assembly involved in morphogenesis	20	-1.70562	0.0201504	0.0321671	Agfg1/Akap13/AU040320/Nebl/Hdac2/Srf/Ep300/Clasp1/Dicer1/Foxp1/Pikfyve/Ncmap/Neb/Itgb1
C6_CD8	GO:0032720	negative regulation of tumor necrosis factor production	21	-1.70635	0.0204102	0.0325279	Ptpn6/Mc1r/Havcr2/Ptpn22/Bcl3/Dicer1/Ptger4/Nlrc3/Tnfaip3/Slamf1/Zc3h12a/Foxp3
C6_CD8	GO:1903556	negative regulation of tumor necrosis factor superfamily cytokine production	21	-1.70635	0.0204102	0.0325279	Ptpn6/Mc1r/Havcr2/Ptpn22/Bcl3/Dicer1/Ptger4/Nlrc3/Tnfaip3/Slamf1/Zc3h12a/Foxp3
C6_CD8	GO:0046854	phosphatidylinositol phosphorylation	18	-1.70703	0.0207147	0.0327503	Bpnt2/Ip6k2/Pik3ca/Pi4k2a/Socs5/Pi4ka/Smg1/Socs1/Socs2/Cish
C6_CD8	GO:0002639	positive regulation of immunoglobulin production	17	-1.70708	0.0210025	0.0330627	Xbp1/Cd28/Foxp1/Cd37/Tnfrsf4/Xcl1
C6_CD8	GO:0051348	negative regulation of transferase activity	87	-1.70756	0.00669013	0.013419	Kat2b/Tesk1/Ptpn22/Cblb/Eif4a2/Zfp36/Gnaq/Hexim1/Psen2/Socs5/Smcr8/Heg1/Gba/Fem1a/Nf2/Lats2/Spred2/Sorl1/Sh3bp5/Abl1/Inppl1/Il1b/Wnk1/Gadd45b/Apc/Prkca/Dusp5/Adar/Setd7/Gadd45g/Trib1/Dusp10/Smad7/Tnfaip3/Camk2n1/Rgs2/Dusp4
C6_CD8	GO:0030216	keratinocyte differentiation	23	-1.70794	0.0193495	0.0312239	St14/Lats2/Bcr/Notch1/Fosl2/Zfp36l1/Rbpj
C6_CD8	GO:0060548	negative regulation of cell death	304	-1.70905	0.000309425	0.00118352	Birc6/Gba/Tmbim4/Xbp1/Rasa1/Jak3/Hif1a/Ctsb/Cd38/Nr4a1/Foxo1/Birc3/Camk1d/Tgfbr1/Pak2/Hk1/Araf/Btg2/Bcl2/Birc2/Kdm2b/Ddx3x/Bcl2a1b/Sorl1/Bcl2l1/Abl1/Niban2/Ctnna1/Peli1/Ccnd2/Nr3c1/Il2rb/Stat5b/Itga6/Ar/Itpr1/Il1b/Eif2ak3/Notch1/Npc1/Apc/Prkca/Plk3/Adar/Syne1/Arrb1/Epcam/Cd44/Tnfaip3/Rel/Cd200/Smad3/Gata3/Sgms1/Itgav/Itgb3/Tnfrsf1b/Retreg1/Flt3l/Nfkb1/Stat3/Itgb1/Zc3h12a/St6gal1/Cd200r1/Tnf/Nrp1/…
C6_CD8	GO:0106106	cold-induced thermogenesis	41	-1.70946	0.0149085	0.0255746	Arntl/Adam17/Trpv2/Tfe3/Ogt/Il4ra/Prkab2/Cpt2/Pctp/Ehmt1/Lpin1/Il18r1/Dync1h1/Flcn/Adipor2/Irf4/Notch1/Apc/Kdm6b/Gadd45g/Zbtb7b/Rbpj
C6_CD8	GO:0120161	regulation of cold-induced thermogenesis	41	-1.70946	0.0149085	0.0255746	Arntl/Adam17/Trpv2/Tfe3/Ogt/Il4ra/Prkab2/Cpt2/Pctp/Ehmt1/Lpin1/Il18r1/Dync1h1/Flcn/Adipor2/Irf4/Notch1/Apc/Kdm6b/Gadd45g/Zbtb7b/Rbpj
C6_CD8	GO:0050729	positive regulation of inflammatory response	36	-1.71026	0.0155148	0.0263803	Ptger4/Stap1/Cd28/Nfkbia/Nfkbiz/Tnip1/Stat5b/Il1b/Prkca/Tnf/Il1rl1/Tnfsf11/Ccl3
C6_CD8	GO:0002711	positive regulation of T cell mediated immunity	22	-1.71069	0.0193263	0.0312239	Arid5a/P2rx7/Il18r1/Il1b/Gata3/Foxp3/Xcl1
C6_CD8	GO:0061099	negative regulation of protein tyrosine kinase activity	10	-1.71086	0.0192106	0.0311038	Ptprc/Thy1/Cbl/Psen1/Ggnbp2/Cblb/Psen2/Socs5/Sh3bp5
C6_CD8	GO:0032620	interleukin-17 production	11	-1.71109	0.0196788	0.0315707	Otud5/Nckap1l/Ubr5/Rftn1/Arid5a/Zbtb7b/Foxp3
C6_CD8	GO:0042104	positive regulation of activated T cell proliferation	10	-1.71192	0.0190567	0.0309077	Il6ra/Jak3/Stat5b/Il12rb1/Slamf1/Il2ra
C6_CD8	GO:0034446	substrate adhesion-dependent cell spreading	22	-1.71338	0.0189924	0.0308798	Lamc1/Ap1ar/Rreb1/Abl1/Nedd9/Itgav/Itgb3/St6gal1/Nrp1
C6_CD8	GO:0046847	filopodium assembly	12	-1.71409	0.019792	0.0316769	Fmr1/Ccr7/Srf/Zmynd8/Cln3/Tgfbr1/Itga6/Ppp1r9b/Nrp1
C6_CD8	GO:0048706	embryonic skeletal system development	21	-1.71432	0.0194569	0.0313315	Hsd17b7/Med12/Slc39a1/Runx2/Zeb1/Ndst1/Dlg1/Tgfbr1/Axin1/Xylt1/Asxl2/Ext1/Tgfbr2/Smad3
C6_CD8	GO:0051271	negative regulation of cellular component movement	82	-1.71568	0.00753256	0.014852	Map2k5/Srf/Osbpl8/Clasp1/Mia3/Zmynd8/Ptger4/Ap1ar/Stap1/Stk24/Nisch/Foxo3/Bcl2/Flcn/Ctnna1/Bcr/Padi2/Notch1/Trib1/Dusp10/Cd200/Gata3/Stat3/Cd200r1/Nrp1/Ldlrad4/Sema6d/Rbpj
C6_CD8	GO:0007517	muscle organ development	83	-1.71644	0.00709419	0.0140832	Mtss1/Heg1/Ddx17/Cd164/Xbp1/Nr4a1/Tgfbr1/Kmt5b/Btg2/Bcl2/Unc45a/Foxp1/Nr3c1/Chd7/Notch1/Apc/Rxra/Tgfbr2/Atf3/Fos/Hivep3/Smad7/Smad3/Ski/Egr1/Skil/Rgs2/Rbpj
C6_CD8	GO:0046777	protein autophosphorylation	83	-1.71723	0.00705902	0.0140278	Ppp2r5e/Mark3/Tesk1/Slk/Csnk1g1/Vrk1/Itk/Taok1/Trpm7/Eif2ak2/Uhmk1/Mob1b/Cdk12/Prkx/Aak1/Camk2d/Ulk1/Prkd2/Rassf2/Tnks1bp1/Tgfbr1/Pak2/Stk24/Hk1/Irak1/Nlk/Stk17b/Smg1/Abl1/Bcr/Eif2ak3/Wnk1/Map3k3/Prkca/Sla/Mapkapk3
C6_CD8	GO:0061326	renal tubule development	10	-1.71761	0.0181793	0.029805	Mtss1/Dlg1/Bcl2/Notch1/Cd44/Gata3
C6_CD8	GO:0072080	nephron tubule development	10	-1.71761	0.0181793	0.029805	Mtss1/Dlg1/Bcl2/Notch1/Cd44/Gata3
C6_CD8	GO:0051893	regulation of focal adhesion assembly	15	-1.71816	0.019481	0.0313315	Thy1/Ptprj/Tsc1/Slk/Clasp1/Map4k4/Abl1/Ldb1/Macf1/Smad3/Gpm6b/Nrp1
C6_CD8	GO:0090109	regulation of cell-substrate junction assembly	15	-1.71816	0.019481	0.0313315	Thy1/Ptprj/Tsc1/Slk/Clasp1/Map4k4/Abl1/Ldb1/Macf1/Smad3/Gpm6b/Nrp1
C6_CD8	GO:0060038	cardiac muscle cell proliferation	15	-1.71946	0.019335	0.0312239	Tgfbr1/Foxp1/Notch1/Apc/Rxra/Tgfbr2/Rbpj
C6_CD8	GO:0007260	tyrosine phosphorylation of STAT protein	22	-1.71949	0.0183245	0.0299705	Hdac2/Ptger4/Inpp5f/Il6ra/Jak3/Il6st/Nf2/Parp9/Pecam1/Socs1/Tnf/Tnfrsf18
C6_CD8	GO:0043123	positive regulation of I-kappaB kinase/NF-kappaB signaling	37	-1.7195	0.0144137	0.0249233	Zc3hav1/Abl1/S100a4/Peli1/Il1b/Tnfsf10/Tnf/Tnfsf11/Cd4
C6_CD8	GO:0051223	regulation of protein transport	180	-1.71987	0.00158173	0.00435964	Map4k4/Madd/Ubr5/Sidt2/Xpo5/Akap12/Xbp1/Hif1a/Cd38/Hk1/Srgn/Arid5a/Abcg1/Glud1/Ppm1a/Yod1/P2rx7/Crlf2/Sorl1/Abl1/Mdfic/Wls/Ifnar1/Il1b/Rab11fip1/Rasgrp1/Plk3/Tiam1/Socs1/Cep290/Klf7/Arrb1/Tnfaip3/Cd200/Gata3/Tnfrsf1b/Aim2/Slamf1/Zc3h12a/Gpr68/Cd200r1/Tnf/Il1rl1/Tnfrsf9/Foxp3/Tnfrsf4/Cd40lg/Ccl3
C6_CD8	GO:0060021	roof of mouth development	17	-1.72118	0.0188432	0.030689	Tshz1/Arid5b/Csrnp1/Dlg1/Tgfbr1/Bcor/Dhrs3/Chd7/Tgfbr2/Ski
C6_CD8	GO:0042471	ear morphogenesis	15	-1.72202	0.0190575	0.0309077	Tshz1/Zeb1/Ttc39c/Sec24b/Celsr1/Dvl2/Scrib/Bcr/Chd7/Gata3/Nr4a3
C6_CD8	GO:0002429	immune response-activating cell surface receptor signaling pathway	79	-1.72269	0.00738173	0.014609	Lpxn/Ptpn6/Fyb/Ccr7/Cd226/Ptpn22/Cblb/Itk/Prkcb/Plcg1/Psen2/Elf1/Lcp2/Nckap1l/Stap1/Cyld/Prkd2/Cd38/Rftn1/Cd28/Tespa1/Nfkbiz/Bcl2/Usp9x/Abl1/Nfkbid/Wnk1/Ubash3a/Ctla4/Pde4b/Nfatc2/Gata3/Trat1/Zc3h12a/Bcl2a1d/Nr4a3/Foxp3
C6_CD8	GO:1904035	regulation of epithelial cell apoptotic process	24	-1.72293	0.0174234	0.0287156	Zfp36/Plcg1/Xbp1/Foxo3/Abl1/Tnfaip3/Gata3/Tnf/Zfp36l1/Cd40lg
C6_CD8	GO:0046641	positive regulation of alpha-beta T cell proliferation	10	-1.72354	0.0172865	0.0285875	Cd28/Tgfbr2/Rasal3/Xcl1
C6_CD8	GO:0032733	positive regulation of interleukin-10 production	11	-1.72384	0.0180832	0.0297016	Bcl3/Cd83/Ptger4/Cd28/Irf4/Cd40lg/Xcl1
C6_CD8	GO:0044403	symbiont process	126	-1.72699	0.00305899	0.00726775	Ulk1/Ctsb/Vps37b/Pi4ka/Isg20/Mvb12b/Parp10/Araf/Bcl2/Rab43/Tnip1/Pglyrp2/Ddx3x/Zc3hav1/Bcl2l1/Bcl2l11/Mdfic/Trim56/Isg15/Notch1/Crebbp/Npc1/Vapb/Rxra/Adar/Smad3/Itgav/Itgb3/Zc3h12a/Tnf/Cd4/Ifitm1/Ccl4
C6_CD8	GO:0043271	negative regulation of ion transport	39	-1.72747	0.0131418	0.0232245	Camk2d/Pxk/Rrad/Bcl2/Gabbr1/Il1b/Wnk1/Prkca/Gpm6b/Tnf/Rgs2/Ahr
C6_CD8	GO:0051896	regulation of protein kinase B signaling	38	-1.72799	0.013548	0.0237951	Mc1r/Arfgef1/Hdac2/Osbpl8/Inpp5f/Rictor/Dlg1/Cd28/Tgfbr1/P2rx4/Flcn/Sesn3/Gata3/Itgb1/Tnf/Inpp4b/Tnfsf11
C6_CD8	GO:0042116	macrophage activation	18	-1.72812	0.0182541	0.0298808	Havcr2/Il4ra/Stap1/Pja2/Sbno2/Cd200/Rora/Tnf/Il1rl1
C6_CD8	GO:0071902	positive regulation of protein serine/threonine kinase activity	75	-1.72844	0.00742797	0.0146855	Map3k5/Tgfbr1/Axin1/Irak1/Dvl2/P2rx7/Ddx3x/Mdfic/Ccnd2/Il1b/Gadd45b/Rasgrp1/Tiam1/Gadd45g/Ercc6/Atp2b4/Arrb1/Tnf/Itga1/Cd40lg/Tnfsf11
C6_CD8	GO:2001057	reactive nitrogen species metabolic process	25	-1.72862	0.0164489	0.0275085	P2rx4/Il1b/Suox/Atp2b4/Smad3/Rora/Zc3h12a/Tnf
C6_CD8	GO:0060348	bone development	45	-1.72896	0.0114249	0.0206631	Akap13/Axin2/Vkorc1/Bpnt2/Foxn3/Ptpn6/Dym/Runx2/Smad1/Srf/Slc38a10/Ep300/Pip4k2a/Ptger4/Zmpste24/Fli1/Xylt1/Rabgap1l/Dhrs3/Asxl2/Nab2/Inppl1/Tgfbr2/Ski/Gpr68/Tnfsf11
C6_CD8	GO:0071384	cellular response to corticosteroid stimulus	10	-1.7297	0.0165168	0.0275744	Tgfb1/Zfp36l2/Eif4e/Akap13/Crebrf/Ddit4/Zfp36/Nr3c1/Zfp36l1
C6_CD8	GO:0071385	cellular response to glucocorticoid stimulus	10	-1.7297	0.0165168	0.0275744	Tgfb1/Zfp36l2/Eif4e/Akap13/Crebrf/Ddit4/Zfp36/Nr3c1/Zfp36l1
C6_CD8	GO:0043407	negative regulation of MAP kinase activity	26	-1.7299	0.0166208	0.027724	Gba/Fem1a/Spred2/Sorl1/Inppl1/Il1b/Prkca/Dusp5/Dusp10/Rgs2/Dusp4
C6_CD8	GO:0045664	regulation of neuron differentiation	167	-1.73087	0.00161528	0.00442559	Cbfa2t2/Hdac2/Srf/Ep300/Hmg20a/Zmynd8/Dicer1/Inpp5f/Cdk5rap2/Map4k4/Dpysl2/Cyfip1/Tcf12/Smurf1/Ulk1/Cd38/Camk1d/Stk24/Adam10/Xylt1/Foxo3/Bcl2/Pqbp1/Mmd/Mycbp2/Abl1/D16Ertd472e/Dennd5a/Nr3c1/Inppl1/Timp2/Itga6/Itpr1/Il1b/Itm2c/Plxnc1/Myo9a/Notch1/Zhx2/Tiam1/Bmpr2/Syne1/Tgif1/Gata3/Pacsin1/Itgb1/Nrp1/Ptprs/Socs2/Skil/Rgs2/Sema6d/Rbpj
C6_CD8	GO:0032635	interleukin-6 production	51	-1.73121	0.0105469	0.0194577	Havcr2/Ptpn22/Mavs/Zbtb20/Socs5/Nckap1l/Il6ra/Gba/Xbp1/Nlrc3/Arid5a/P2rx7/Inpp5d/Il1b/Arrb1/Tnfaip3/Cd200/Slamf1/Stat3/Zc3h12a/Cd200r1/Tnf/Foxp3
C6_CD8	GO:0060560	developmental growth involved in morphogenesis	53	-1.73368	0.00967714	0.0182007	Dpysl2/Cyfip1/Smurf1/Ulk1/Usp9x/Slc9a6/Abl1/Notch1/Tgfbr2/Tiam1/Bmpr2/Itgb1/Nrp1/Ptprs/Sema6d/Ahr
C6_CD8	GO:0033081	regulation of T cell differentiation in thymus	13	-1.73406	0.0174234	0.0287156	Il2rg/Adam8/Il7r/Zeb1/Tespa1/Nfkbid/Il1b/Rasgrp1/Foxp3
C6_CD8	GO:0048704	embryonic skeletal system morphogenesis	16	-1.73409	0.0169991	0.0281846	Med12/Slc39a1/Runx2/Zeb1/Ndst1/Dlg1/Tgfbr1/Axin1/Asxl2/Tgfbr2/Smad3
C6_CD8	GO:0060047	heart contraction	36	-1.73418	0.0130376	0.0230827	Taz/Gch1/Map2k3/Atp1a1/Psen2/Hdac4/Camk2d/Dlg1/Pde4d/Zmpste24/P2rx4/Hopx/Prkca/Atp2b4/Smad7/Pde4b/Zc3h12a/Rgs2
C6_CD8	GO:0035601	protein deacylation	38	-1.73523	0.0128622	0.0228558	Ppt1/Sfpq/Znhit1/Dyrk1a/Lypla1/Tgfb1/Ncor2/Abhd17a/Pink1/Suds3/Baz2a/Abhd17c/Ncor1/Hdac2/Ep300/Ndst1/Hdac4/Abhd13/Prkd2/Tbl1x/Kdm5a/Per1/Spred2/Lpin1/Hopx/Zbtb7b/Foxp3
C6_CD8	GO:0098732	macromolecule deacylation	38	-1.73523	0.0128622	0.0228558	Ppt1/Sfpq/Znhit1/Dyrk1a/Lypla1/Tgfb1/Ncor2/Abhd17a/Pink1/Suds3/Baz2a/Abhd17c/Ncor1/Hdac2/Ep300/Ndst1/Hdac4/Abhd13/Prkd2/Tbl1x/Kdm5a/Per1/Spred2/Lpin1/Hopx/Zbtb7b/Foxp3
C6_CD8	GO:0045076	regulation of interleukin-2 biosynthetic process	12	-1.73629	0.016896	0.028086	Cd28/Lag3/Irf4/Stat5b/Il1b/Foxp3
C6_CD8	GO:0009743	response to carbohydrate	40	-1.73665	0.0121589	0.021827	C2cd2l/Ppp3cb/Pik3ca/Ogt/Zbtb20/Ep300/Prkcb/Map4k4/Sidt2/Xbp1/Hif1a/Calcrl/Il1b/Prkca/Tiam1/Klf7/Arrb1/Nfkb1/Gpr68/Egr1/Zfp36l1
C6_CD8	GO:0016049	cell growth	136	-1.73667	0.00223828	0.00565151	Cyfip1/Xbp1/Camk2d/Extl3/Smurf1/Ulk1/Cd38/Tgfbr1/Adam10/Nf2/Rrad/Bcl2/Usp9x/Kdm2b/Foxp1/Slc9a6/Ddx3x/Abl1/Flcn/Adipor2/Nr3c1/Sec61a1/Clstn1/Tgfbr2/Ppp1r9b/Tiam1/Kmt2d/Bmpr2/Cd44/Smad3/Itgb1/Nrp1/Osgin1/Ptprs/Socs2/Rgs2/Sema6d
C6_CD8	GO:0048699	generation of neurons	345	-1.73672	9.22452e-05	0.000455701	Hook3/Ddit4/Arfgef1/Tbcd/Tprn/Zeb1/Nr4a2/Ehmt2/Id2/Diaph1/Atxn2/Gnaq/Cbfa2t2/Hdac2/Srf/Anks1/Llgl1/Ep300/Sec24b/Hmg20a/Ncdn/Zmynd8/Uhmk1/Dicer1/Lamc1/Inpp5f/Nckap1l/Cdk5rap2/Map4k4/Stap1/Dpysl2/Celsr1/Cyfip1/Xbp1/Tcf12/Smurf1/Ulk1/Hif1a/Cd38/Camk1d/Tgfbr1/Pak2/Stk24/Adam10/Il6st/Xylt1/Nf2/Btg2/Atxn1/Foxo3/Bcl2/Hexa/Scrib/Pqbp1/P2rx4/Dock10/Usp9x/Mmd/Ptpra/Samd4b/Ablim1/Foxp1/Slc9a6/Mycbp2/Ext1/So…
C6_CD8	GO:0021761	limbic system development	20	-1.73769	0.0163828	0.0274217	Uba6/Hdac2/Srf/Nf2/Btg2/Usp9x/Kdm6b/Nrp1/Ptprs/Nr4a3
C6_CD8	GO:0061418	regulation of transcription from RNA polymerase II promoter in response to hypoxia	10	-1.73792	0.0157164	0.0266294	Hif1a/Notch1/Egr1/Rbpj
C6_CD8	GO:0046887	positive regulation of hormone secretion	26	-1.73824	0.015599	0.0264537	Atg7/C2cd2l/Ppp3cb/Creb1/Rab8b/Ptger4/Hif1a/Cd38/Glud1/Gabbr1/Nucb2/Arrb1/Runx1/Gpr68/Tnfsf11
C6_CD8	GO:0048468	cell development	477	-1.73837	2.02163e-05	0.000175903	Uhmk1/Dicer1/Pip4k2a/Lamc1/Inpp5f/Nckap1l/Cdk5rap2/Ap1ar/Map4k4/Stap1/Dpysl2/Heg1/Sidt2/Cyfip1/Xbp1/Myh9/Camk2d/Tial1/Tcf12/Smurf1/Ulk1/Hif1a/Cd38/Hook1/Camk1d/Pak2/Stk24/Adam10/Zmpste24/Il6st/Fli1/Xylt1/St14/Nf2/Lats2/Aff4/Btg2/Atxn1/Foxo3/Bcl2/Hexa/Scrib/Pqbp1/Rabgap1l/P2rx4/Dock10/Jmjd1c/Usp9x/Mmd/Ptpra/Samd4b/Pabpc4/Ablim1/Rreb1/Foxp1/Slc9a6/Mycbp2/Ext1/Sorl1/Bcl2l1/Abl1/D16Ertd472e/Dennd5a/C…
C6_CD8	GO:0007265	Ras protein signal transduction	115	-1.7391	0.00343123	0.00797556	Dennd1a/Rhoc/Rab8b/Itpkb/Rab6a/Rhof/Map4k4/Madd/Heg1/Celsr1/Cyfip1/Gna13/Ralgapb/Camk2d/Ulk1/Rhobtb2/Brap/Fbxo8/Rfxank/Nisch/Psd4/Rab43/Arhgef12/Ralgps2/Vav1/Rab2b/Abl1/Flcn/Bcr/Gpr55/Timp2/Notch1/Gpr65/Rasgrp1/Tiam1/Pecam1/Rasal3/Arrb1/Farp1/Itgb1/Nrp1
C6_CD8	GO:0051336	regulation of hydrolase activity	265	-1.7393	0.000353879	0.00132727	Birc6/Rap1gds1/Rictor/Gna13/Tor1aip1/Ralgapb/Rasa1/Map3k5/Prkd2/Nr4a1/Birc3/Lxn/Kdm5a/Pak2/Pxk/Dvl2/Scrib/Rabgap1l/Dock10/Birc2/Vav1/Mgat5/Ddx3x/Zc3hav1/Sorl1/Abl1/Flcn/Bcl2l11/Bcr/Gpr55/Timp2/Itga6/Eif2ak3/Plxnc1/Myo9a/Wnk1/Gpr65/Rasgrp1/Ppp1r9b/Tiam1/Pecam1/Rasal3/Nedd9/Arrb1/Cd44/Msh6/Farp1/Cd200/Smad3/Tnfsf10/Tmem64/Rgs16/Rapgef6/Aim2/Stat3/Itgb1/Tnf/Itga1/Bcl2a1d/Rgs10/Rgs2/Tbc1d4/Ahr/Ccl3/F…
C6_CD8	GO:0035305	negative regulation of dephosphorylation	30	-1.73932	0.0139291	0.0242608	Mgat5/Wnk1/Ppp1r9b/Farp1/Tnf/Ppp1r16b/Ahr
C6_CD8	GO:0003006	developmental process involved in reproduction	141	-1.74005	0.00199557	0.00521596	Tial1/Dlg1/Hif1a/Ctsb/Hook1/Tgfbr1/St14/Aff4/Atn1/Foxo3/Bcl2/Jmjd1c/Ncoa6/Birc2/Hectd1/Bcl2l1/Bcl2l11/Chd7/Stat5b/Ar/Il1b/Notch1/Apc/Rxra/Nrip1/Kmt2d/Bmpr2/Arrb1/Cd44/Runx1/Gata3/Junb/Itgav/Tesc/Zfp36l1/Ahr/Rbpj
C6_CD8	GO:0002824	positive regulation of adaptive immune response based on somatic recombination of immune receptors built from immunoglobulin superfamily domains	44	-1.74166	0.0108868	0.0198948	Nfkbiz/Arid5a/P2rx7/Il18r1/Nfkbid/Il1b/Il12rb1/Gata3/Tnf/Foxp3/Cd4/Xcl1
C6_CD8	GO:0002768	immune response-regulating cell surface receptor signaling pathway	81	-1.74188	0.00620607	0.0126718	Lpxn/Ptpn6/Fyb/Ccr7/Cd226/Ptpn22/Cblb/Itk/Prkcb/Plcg1/Psen2/Elf1/Lcp2/Nckap1l/Stap1/Cyld/Prkd2/Cd38/Rftn1/Cd28/Tespa1/Nfkbiz/Bcl2/Usp9x/Abl1/Btla/Nfkbid/Wnk1/Ubash3a/Ctla4/Pde4b/Nfatc2/Gata3/Trat1/Zc3h12a/Bcl2a1d/Nr4a3/Foxp3
C6_CD8	GO:0042692	muscle cell differentiation	81	-1.74207	0.00620607	0.0126718	Ankrd17/Zeb1/Il4ra/Hdac2/Srf/Ep300/Hdac4/Dicer1/Xbp1/Myh9/Camk2d/Plekho1/Sik1/Zmpste24/Bcl2/Hopx/Foxp1/Nr3c1/Notch1/Rxra/Kdm6b/Syne1/Neb/Nfatc2/Ski/Flt3l/Rora/Itgb1/Rgs2/Rbpj
C6_CD8	GO:2000146	negative regulation of cell motility	75	-1.74336	0.00652618	0.0131602	Map2k5/Srf/Osbpl8/Clasp1/Mia3/Zmynd8/Ptger4/Ap1ar/Stap1/Stk24/Nisch/Foxo3/Bcl2/Flcn/Ctnna1/Bcr/Padi2/Notch1/Trib1/Dusp10/Cd200/Gata3/Stat3/Cd200r1/Ldlrad4/Sema6d/Rbpj
C6_CD8	GO:0030522	intracellular receptor signaling pathway	64	-1.74398	0.00762544	0.0149839	Erbin/Trim24/Clock/Sting1/Pum1/Arntl/Ddx5/Calcoco1/Ube3a/Lats1/Ankrd17/Ptpn22/Mavs/Ncor1/Ep300/Pum2/Ubr5/Ddx17/Nfkbia/Per1/Ncoa2/Cry1/Dhrs3/Asxl2/Zc3hav1/Strn3/Nr3c1/Ar/Padi2/Rxra/Kmt2d/Tgif1/Tnfaip3/Rora/Stat3
C6_CD8	GO:0140131	positive regulation of lymphocyte chemotaxis	10	-1.74428	0.0150545	0.0257564	Wnk1/Xcl1/Ccl4
C6_CD8	GO:0009799	specification of symmetry	24	-1.74443	0.015125	0.0257857	Rttn/Srf/Map3k4/Hif1a/Pskh1/Notch1/Tgfbr2/Cep290/Tgif1/Smad3/Rbpj
C6_CD8	GO:0009855	determination of bilateral symmetry	24	-1.74443	0.015125	0.0257857	Rttn/Srf/Map3k4/Hif1a/Pskh1/Notch1/Tgfbr2/Cep290/Tgif1/Smad3/Rbpj
C6_CD8	GO:0045685	regulation of glial cell differentiation	17	-1.74475	0.0159354	0.0269239	Id2/Hdac2/Dicer1/Il6st/Ptpra/Il1b/Notch1/Dusp10/Tnfrsf1b
C6_CD8	GO:0034097	response to cytokine	240	-1.74526	0.000377695	0.0013976	Trim21/Fadd/Adam17/Ppp3cb/Lrch1/Creb1/Il2rg/Fntb/Casp4/Dock8/Ptpn6/Gch1/Otud4/Aff3/Ccr7/Ifitm2/Arid5b/Crebrf/Mavs/Etv3/Eif4a2/Rab12/Zfp36/Map2k5/Srf/Ifi213/Mga/Hdac4/Eif2ak2/Trim2/Nfil3/Socs5/Ubxn2a/Stap1/Il6ra/Cyld/Gba/Xbp1/Lrba/Jak3/Birc3/Hk2/Adam10/Il6st/Ifi208/Irak1/Nfkbia/Foxo3/Bcl2/Rab43/Birc2/Il18r1/Crlf2/Bcl2l1/Adipor2/Rnf125/Trim56/Il2rb/Nfat5/Timp2/Sbno2/Stat5b/Ifnar1/Il1b/Parp9/Il12rb1…
C6_CD8	GO:0014013	regulation of gliogenesis	34	-1.74528	0.0117393	0.0212118	Id2/Hdac2/Dicer1/Stap1/Il6st/Nf2/Atxn1/P2rx4/Ptpra/Il1b/Notch1/Tiam1/Dusp10/Tnfrsf1b/Ski/Tnf
C6_CD8	GO:0007368	determination of left/right symmetry	22	-1.7469	0.0152356	0.0259513	Hif1a/Pskh1/Notch1/Tgfbr2/Cep290/Tgif1/Smad3/Rbpj
C6_CD8	GO:1902713	regulation of interferon-gamma secretion	10	-1.74701	0.0148082	0.0254477	Arid5a/Abl1/Rasgrp1/Slamf1/Zc3h12a
C6_CD8	GO:0070207	protein homotrimerization	10	-1.74702	0.0148082	0.0254477	Ski/Tnfrsf9/Skil
C6_CD8	GO:0061028	establishment of endothelial barrier	15	-1.74771	0.0158447	0.0267998	Il1b/Tnf/Ppp1r16b/Ptprs
C6_CD8	GO:0008333	endosome to lysosome transport	18	-1.74779	0.0161798	0.0271998	Fam160a2/Hook3/Tgfbrap1/Vps18/Rab12/Epg5/Vps41/Hook1/Scyl2/Hook2/Lyst
C6_CD8	GO:2000351	regulation of endothelial cell apoptotic process	17	-1.74818	0.0155611	0.0264358	Plcg1/Xbp1/Foxo3/Abl1/Tnfaip3/Gata3/Tnf/Cd40lg
C6_CD8	GO:0051216	cartilage development	33	-1.74873	0.0118076	0.0212953	Trip11/Tgfb1/Axin2/Esrra/Bpnt2/Runx2/Smad1/Zeb1/Trps1/Srf/Ep300/Mia3/Dicer1/Hif1a/Tgfbr1/Zmpste24/Arid5a/Eif2ak3/Tgfbr2/Prkca/Bmpr2/Smad3/Maf
C6_CD8	GO:0048666	neuron development	245	-1.74881	0.000356151	0.00133321	Arfgef1/Tbcd/Tprn/Nr4a2/Id2/Diaph1/Atxn2/Gnaq/Cbfa2t2/Hdac2/Srf/Anks1/Llgl1/Ep300/Sec24b/Ncdn/Zmynd8/Uhmk1/Dicer1/Lamc1/Inpp5f/Nckap1l/Map4k4/Dpysl2/Cyfip1/Xbp1/Smurf1/Ulk1/Cd38/Camk1d/Pak2/Stk24/Adam10/Xylt1/Btg2/Bcl2/Hexa/Scrib/Pqbp1/Dock10/Usp9x/Samd4b/Ablim1/Foxp1/Slc9a6/Mycbp2/Ext1/Abl1/D16Ertd472e/Dennd5a/Nr3c1/Inppl1/Itga6/Itpr1/Itm2c/Plxnc1/Myo9a/Notch1/Apc/Prkca/Emb/Ppp1r9b/Tiam1/Bmpr2/S…
C6_CD8	GO:0051253	negative regulation of RNA metabolic process	386	-1.7493	6.11446e-05	0.000329904	Zfhx2/Foxp4/Zeb1/Nr4a2/Ehmt2/Etv3/Id2/Eif4a2/Uri1/Trps1/Ncor1/Zfp36/Foxk1/Map2k5/Phf2/Cbfa2t2/Hdac2/Hexim1/Hmbox1/Zbtb20/Srf/Ep300/Angel2/Gclc/Hmg20a/Kat6a/Psen2/Mga/Hdac4/Zkscan3/Chd4/Bcl3/Ylpm1/Dicer1/Nfil3/Zfp318/N4bp2l2/Xbp1/Wwp1/Dlg1/Hif1a/Cd38/Foxo1/Tbl1x/Sik1/Tgfbr1/Axin1/Vgll4/Kdm5a/Tob1/Zmpste24/Irak1/Purb/Btg2/Atn1/Atxn1/Bcor/Foxo3/Per1/Dnmt3a/Arid5a/Ehmt1/Ncoa2/Cry1/Phf21a/Kdm2b/Lpin1/…
C6_CD8	GO:0051897	positive regulation of protein kinase B signaling	21	-1.74985	0.0154899	0.0263611	Ptprj/Pik3cg/Tgfb1/Axl/Adam8/Mc1r/Arfgef1/Osbpl8/Rictor/Cd28/Tgfbr1/P2rx4/Gata3/Itgb1/Tnf/Tnfsf11
C6_CD8	GO:0007420	brain development	140	-1.75039	0.00178763	0.00479575	Uba6/Hook3/Ddit4/Nr4a2/Id2/Diaph1/Ncor1/Atxn2/Gnaq/Hdac2/Srf/Llgl1/Sec24b/Psen2/Ndst1/Dicer1/Cdk5rap2/Dpysl2/Ulk1/Hif1a/Nf2/Btg2/Atxn1/Foxo3/Bcl2/Scrib/Atrn/Usp9x/Ncoa6/Samd4b/Kdm2b/Tacc2/Ext1/Abl1/D16Ertd472e/Ldb1/Twsg1/Bcr/Wls/Chd7/Ssbp3/Notch1/Tgfbr2/Kdm6b/Sdf4/Ski/Rora/Itgb1/Nrp1/Ptprs/Nr4a3/Sema6d/Rbpj
C6_CD8	GO:0010522	regulation of calcium ion transport into cytosol	28	-1.75277	0.0134215	0.0236323	Camk2d/Pde4d/Bcl2/P2rx4/P2rx7/Abl1/Chd7/Itgb3/Cd4/Xcl1
C6_CD8	GO:0010959	regulation of metal ion transport	90	-1.7531	0.00432991	0.00960831	Camk2d/Dlg1/Jak3/Sik1/Pde4d/Rrad/Per1/Bcl2/P2rx4/P2rx7/Abl1/Chd7/Itpr1/Wnk1/Tspan13/Mllt6/Atp2b4/Pde4b/Itgb3/Tesc/Ahr/Cd4/Xcl1/Ccl4
C6_CD8	GO:0071466	cellular response to xenobiotic stimulus	21	-1.75348	0.0150833	0.0257829	Nr3c1/Stat5b/Ppp1r9b/Rora/Egr1/Ahr
C6_CD8	GO:0055067	monovalent inorganic cation homeostasis	27	-1.75472	0.0135632	0.0237951	Cln3/Ptger4/Slc4a2/Camk2d/Bcl2/Cln6/Tmem175/Slc9a6/Slc12a7/Mllt6/Car2/Tesc
C6_CD8	GO:0060322	head development	156	-1.75581	0.00142924	0.00401848	Arid5b/Uba6/Hook3/Ddit4/Nr4a2/Id2/Diaph1/Ncor1/Atxn2/Gnaq/Hdac2/Srf/Llgl1/Ep300/Sec24b/Kat6a/Psen2/Ndst1/Dicer1/Csrnp1/Cdk5rap2/Dpysl2/Ulk1/Hif1a/Axin1/Nf2/Btg2/Atxn1/Foxo3/Bcl2/Scrib/Atrn/Usp9x/Ncoa6/Samd4b/Kdm2b/Tacc2/Ext1/Wdr11/Abl1/D16Ertd472e/Ldb1/Twsg1/Bcr/Wls/Chd7/Ssbp3/Notch1/Crebbp/Tgfbr2/Kdm6b/Sdf4/Ski/Rora/Itgb1/Nrp1/Ptprs/Nr4a3/Sema6d/Rbpj
C6_CD8	GO:0016236	macroautophagy	69	-1.75744	0.00630093	0.012771	Mfn2/Rb1cc1/Atg13/Sesn1/Sptlc1/Bnip3l/Trp53inp1/Tsc1/Snx14/Sting1/Psen1/Atp13a2/Pink1/Atg7/Ubqln2/Rnf5/Pip4k2b/Mtmr3/Ehmt2/Rab12/Stx17/Tex264/Pip4k2a/Cln3/Ubxn2a/Smcr8/Epg5/Gba/Smurf1/Ulk1/Hif1a/Yod1/Qsox1/Pikfyve/Trappc8/Npc1/Sesn3/Pik3r4/Tecpr1/Vps13d/Retreg1
C6_CD8	GO:0097028	dendritic cell differentiation	13	-1.75782	0.0147326	0.0253628	Irf4/Tgfbr2/Cd40lg/Rbpj
C6_CD8	GO:0033673	negative regulation of kinase activity	75	-1.75854	0.0057193	0.0118153	Ptpn6/Lats1/Kat2b/Tesk1/Ptpn22/Cblb/Gnaq/Hexim1/Psen2/Socs5/Smcr8/Heg1/Gba/Fem1a/Nf2/Lats2/Spred2/Sorl1/Sh3bp5/Abl1/Inppl1/Il1b/Wnk1/Gadd45b/Apc/Prkca/Dusp5/Adar/Gadd45g/Trib1/Dusp10/Tnfaip3/Camk2n1/Rgs2/Dusp4
C6_CD8	GO:0030260	entry into host cell	21	-1.75884	0.0144385	0.0249233	Trim56/Npc1/Itgav/Itgb3/Cd4/Ifitm1
C6_CD8	GO:0044409	entry into host	21	-1.75884	0.0144385	0.0249233	Trim56/Npc1/Itgav/Itgb3/Cd4/Ifitm1
C6_CD8	GO:0051806	entry into cell of other organism involved in symbiotic interaction	21	-1.75884	0.0144385	0.0249233	Trim56/Npc1/Itgav/Itgb3/Cd4/Ifitm1
C6_CD8	GO:0051828	entry into other organism involved in symbiotic interaction	21	-1.75884	0.0144385	0.0249233	Trim56/Npc1/Itgav/Itgb3/Cd4/Ifitm1
C6_CD8	GO:0032270	positive regulation of cellular protein metabolic process	442	-1.76079	3.04041e-05	0.000221615	Osbpl8/Ppp1r15b/Psen2/Ndst1/Hdac4/Eif2ak2/Bcl3/Uhmk1/Cln3/Socs5/Ptger4/Map3k4/Map4k4/Stap1/Madd/Il6ra/Akap12/Gba/Xbp1/Myh9/Rictor/Camk2d/Rasa1/Dlg1/Smurf1/Map3k5/Prkd2/Sympk/Rassf2/Tnks1bp1/Birc3/Zcchc4/Tgfbr1/Eif4g3/Axin1/Pak2/Stk24/Il6st/Niban1/Cacul1/Irak1/Pja2/Trib2/Araf/Nfkbia/Dvl2/Bcl2/Cln6/Arid5a/Tnip1/Mmd/Cry1/Fastkd3/P2rx7/Birc2/Lpin1/Asxl2/Mycbp2/Ddx3x/Rnf19b/Abl1/Nab2/Flcn/Twsg1/Bcl2l1…
C6_CD8	GO:0014706	striated muscle tissue development	93	-1.76129	0.00358593	0.00820676	Tsc1/Maml1/Slc9a1/Akap13/Jarid2/Atg7/Ctdp1/Flnb/Arntl/Fadd/Ddx5/Taz/Creb1/Nebl/Smad1/Id2/Hdac2/Srf/Ep300/Hdac4/Dicer1/Heg1/Ddx17/Camk2d/Nr4a1/Sik1/Tgfbr1/Zmpste24/Btg2/Bcl2/Foxp1/Nr3c1/Chd7/Notch1/Apc/Rxra/Tgfbr2/Kdm6b/Atf3/Fos/Hivep3/Neb/Smad7/Smad3/Ski/Itgb1/Egr1/Skil/Rgs2/Rbpj
C6_CD8	GO:0043331	response to dsRNA	14	-1.76194	0.0138052	0.0241101	Rftn1/Nfkbia/Pqbp1/P2rx7/Zc3hav1/Peli1/Nfkb1
C6_CD8	GO:1904894	positive regulation of STAT cascade	22	-1.76293	0.0138582	0.0241808	Il7r/Hdac2/Ptger4/Il6ra/Il6st/Mgat5/Crlf2/Parp9/Notch1/Pecam1/Socs1/Tnf/Tnfrsf18
C6_CD8	GO:0021766	hippocampus development	16	-1.76328	0.0138951	0.0242234	Uba6/Hdac2/Srf/Nf2/Btg2/Usp9x/Kdm6b/Ptprs/Nr4a3
C6_CD8	GO:1901214	regulation of neuron death	105	-1.7635	0.00282914	0.00687386	Hif1a/Map3k5/Ssh1/Btg2/Foxo3/Bcl2/Kdm2b/Sorl1/Bcl2l1/Abl1/Bcl2l11/Nr3c1/Itpr1/Il1b/Fos/Arrb1/Rel/Cd200/Gata3/Tnfrsf1b/Retreg1/Stat3/Cd200r1/Tnf/Nrp1/Egr1/Itga1/Nr4a3/Ccl3
C6_CD8	GO:0032732	positive regulation of interleukin-1 production	18	-1.76526	0.0140053	0.0243715	Casp4/Ccr7/Havcr2/Hdac2/Hk1/P2rx7/Ifnar1/Smad3/Aim2/Egr1/Ccl3
C6_CD8	GO:0035265	organ growth	44	-1.76667	0.00905541	0.0173524	Heg1/Camk2d/Tgfbr1/Zmpste24/Lats2/Bcl2/Foxp1/Bcl2l11/Nr3c1/Ar/Notch1/Apc/Rxra/Tgfbr2/Rgs2/Ahr/Rbpj
C6_CD8	GO:0030855	epithelial cell differentiation	134	-1.76717	0.00161959	0.00443113	Flnb/Sipa1l3/Atrx/Arntl/Cux1/Creb1/Cep152/Fem1b/Lats1/Foxj2/Akap9/Foxp4/Zeb1/Id2/Zfp36/Cbfa2t2/Hdac2/Sec24b/Dicer1/Mtss1/Heg1/Sidt2/Xbp1/Prkx/Hif1a/Tgfbr1/St14/Nf2/Lats2/Scrib/Jmjd1c/Foxp1/Abl1/Bcr/Stat5b/Ar/Il1b/Myo9a/Notch1/Fosl2/Apc/Rxra/Kdm6b/Pecam1/Bmpr2/Klf7/Btg1/Smad3/Gata3/Myo1e/Maf/Tnf/Ppp1r16b/Zfp36l1/Ptprs/Skil/Rbpj
C6_CD8	GO:0050795	regulation of behavior	14	-1.76742	0.0132895	0.0234427	Dlg4/Mc1r/Hdac2/Hdac4/Ptger4/Stat3/Nr4a3/Dgat1
C6_CD8	GO:0006816	calcium ion transport	94	-1.76844	0.00332813	0.00775459	Prkcb/Plcg1/Trpm7/Psen2/Atp2b1/Orai2/Camk2d/Jak3/Pde4d/Ero1a/Zmpste24/Rrad/Calcrl/Bcl2/P2rx4/P2rx7/Itpr3/Abl1/Chd7/Itpr1/Tspan13/Itpr2/Atp2b4/Pde4b/Itgav/Itgb3/Ramp1/Ahr/Cd4/Xcl1/Ccl4
C6_CD8	GO:1903793	positive regulation of anion transport	15	-1.76997	0.013698	0.0239663	Dpysl2/P2rx7/Gabbr1/Nr3c1/Il1b/Abca7/Tnfsf11
C6_CD8	GO:0010508	positive regulation of autophagy	49	-1.77083	0.00760934	0.0149674	Mfn2/Stk11/Sesn1/Sptlc1/Bnip3l/Trp53inp1/Tsc1/Sting1/Pink1/Atg7/Tpcn1/Trim21/Pip4k2b/Rab12/Pip4k2a/Smcr8/Gba/Xbp1/Smurf1/Ulk1/Hif1a/Foxo1/Hk2/Tmem59/Foxo3/Flcn/Bcl2l11/Sesn3/Plk3/Vps13d/Zc3h12a
C6_CD8	GO:0045892	negative regulation of transcription, DNA-templated	359	-1.77267	5.11279e-05	0.000293921	Zfhx2/Foxp4/Zeb1/Nr4a2/Ehmt2/Etv3/Id2/Uri1/Trps1/Ncor1/Zfp36/Foxk1/Map2k5/Phf2/Cbfa2t2/Hdac2/Hexim1/Hmbox1/Zbtb20/Srf/Ep300/Gclc/Hmg20a/Kat6a/Psen2/Mga/Hdac4/Zkscan3/Chd4/Bcl3/Ylpm1/Dicer1/Nfil3/Zfp318/N4bp2l2/Xbp1/Wwp1/Dlg1/Hif1a/Cd38/Foxo1/Tbl1x/Sik1/Tgfbr1/Axin1/Vgll4/Kdm5a/Irak1/Purb/Btg2/Atn1/Atxn1/Bcor/Foxo3/Per1/Dnmt3a/Arid5a/Ehmt1/Ncoa2/Cry1/Phf21a/Kdm2b/Lpin1/Rreb1/Hopx/Foxp1/Asxl2/Nab2/…
C6_CD8	GO:0043620	regulation of DNA-templated transcription in response to stress	25	-1.77343	0.0122477	0.021966	Eif2ak3/Chd6/Notch1/Atf3/Egr1/Rbpj
C6_CD8	GO:0070838	divalent metal ion transport	110	-1.77347	0.00251798	0.00621953	Prkcb/Plcg1/Trpm7/Psen2/Mmgt1/Atp2b1/Slc39a9/Orai2/Camk2d/Jak3/Pde4d/Ero1a/Zmpste24/Rrad/Calcrl/Bcl2/P2rx4/P2rx7/Itpr3/Abl1/Ap3b1/Nipal1/Chd7/Slc39a4/Itpr1/Tspan13/Itpr2/Atp2b4/Pde4b/Itgav/Itgb3/Ramp1/Ahr/Cd4/Xcl1/Ccl4
C6_CD8	GO:0072511	divalent inorganic cation transport	110	-1.77347	0.00251798	0.00621953	Prkcb/Plcg1/Trpm7/Psen2/Mmgt1/Atp2b1/Slc39a9/Orai2/Camk2d/Jak3/Pde4d/Ero1a/Zmpste24/Rrad/Calcrl/Bcl2/P2rx4/P2rx7/Itpr3/Abl1/Ap3b1/Nipal1/Chd7/Slc39a4/Itpr1/Tspan13/Itpr2/Atp2b4/Pde4b/Itgav/Itgb3/Ramp1/Ahr/Cd4/Xcl1/Ccl4
C6_CD8	GO:0006942	regulation of striated muscle contraction	16	-1.77393	0.0130104	0.0230556	Grcc10/Atp1a1/Hdac4/Dlg1/Pde4d/P2rx4/Smad7/Pde4b/Zc3h12a/Rgs2
C6_CD8	GO:0030258	lipid modification	65	-1.77405	0.00561458	0.0117117	Acox3/Bpnt2/Ip6k2/Pik3ca/Mtmr3/Dgkh/Pi4k2a/Cpt2/Socs5/Inpp5f/Soat1/Gba/Pi4ka/Acadvl/Crot/Abcg1/Smg1/Mtmr1/Ggta1/Inpp5d/Adipor2/Nucb2/Acat1/Inppl1/Socs1/Socs2/Nr4a3/Dgat1/Inpp4b/Cish
C6_CD8	GO:0002832	negative regulation of response to biotic stimulus	13	-1.77481	0.0129783	0.0230199	Trib1/Tnfaip3/Fgl2/Il2ra
[truncated: 860 more rows]
