# Supplementary material for: Dendritic cell-targeted therapy expands CD8 T cell responses to bona-fide neoantigens in lung tumors
Source: Nat Commun. 2024 Mar 13;15:2280. doi: 10.1038/s41467-024-46685-y (PMC10937682; doi:10.1038/s41467-024-46685-y)
Supplement: Supplementary file 7 — Supplementary Data 4 [file 41467_2024_46685_MOESM7_ESM.xlsx]

## Sheet: DEGs_Cd4_cl0_Post_vs_Pre
Gene	p_val	avg_log2FC	pct.1	pct.2	p_val_adj
Gzma	5.33246e-21	2.60398	0.364	0.06	9.91304e-17
(Figure S4B,C; Supplementary DataFile2)	4.28044e-12	2.10218	0.355	0.117	7.95734e-08
2410006H16Rik	1.28356e-07	0.973899	0.727	0.664	0.00238613
Clic1	1.21017e-08	0.957252	0.661	0.522	0.000224971
Rbm3	2.39139e-08	0.953062	0.678	0.595	0.000444559
Ubb	9.31223e-25	0.922063	1	0.967	1.73114e-20
Gm8369	1.13767e-07	0.883094	0.777	0.697	0.00211492
Ltb	6.95768e-09	0.847588	0.835	0.759	0.000129343
Slfn2	6.23214e-08	0.791516	0.818	0.662	0.00115855
Gas5	6.22461e-14	0.753416	0.959	0.94	1.15715e-09
Cd3d	1.75846e-10	0.664916	0.942	0.942	3.26897e-06
Naca	2.78056e-14	0.65406	0.992	0.962	5.16906e-10
Fau	2.02212e-23	0.530478	1	1	3.75911e-19
Nsa2	5.92544e-08	0.504388	0.942	0.934	0.00110154
Ptprc	3.47949e-09	-0.53345	0.926	0.996	6.46838e-05
Ablim1	1.01685e-07	-0.618462	0.719	0.936	0.00189033
BC005537	1.70954e-07	-0.789611	0.289	0.631	0.00317803
Dusp10	1.3917e-07	-0.818184	0.463	0.752	0.00258717
Emb	1.75561e-10	-0.85971	0.752	0.92	3.26369e-06
Zc3hav1	1.26351e-08	-0.903195	0.405	0.728	0.000234887
Dusp5	2.36695e-07	-0.976691	0.364	0.662	0.00440016
Sec61a1	9.39323e-10	-1.00315	0.413	0.757	1.7462e-05
Gm42418	2.43076e-46	-1.06147	1	1	4.51877e-42
Lnpep	2.0048e-07	-1.07237	0.273	0.586	0.00372691
Crebbp	2.29523e-07	-1.09445	0.298	0.6	0.00426684
Lars2	4.04533e-38	-1.40082	0.884	0.996	7.52027e-34

## Sheet: DEGs_Cd4_cl2_Post_vs_Pre
Gene	p_val	avg_log2FC	pct.1	pct.2	p_val_adj
Gzma	1.15575e-17	3.36524	0.37	0.033	2.14853e-13
Ifitm2	6.88588e-08	2.39555	0.326	0.077	0.00128009
Ccl5	4.49253e-08	2.0598	0.717	0.342	0.000835162
Lyz2	4.26324e-07	1.48961	0.565	0.264	0.00792537
Dnaja1	4.15439e-08	0.909986	0.978	0.848	0.000772301
Gm42418	3.42252e-16	-0.527786	1	1	6.36246e-12
Lars2	3.97946e-15	-1.195	0.935	0.994	7.39782e-11

## Sheet: Cd4_cl0_Post_vs_Pre_GSEA_BP_ord
ID	Description	setSize	NES	pvalue	qvalues	associated_genes
GO:0042775	mitochondrial ATP synthesis coupled electron transport	25	2.60182	4.88e-05	0.00587951	Dld/Iscu/Sdhd/Ndufb6/Ndufv1/Taz/Uqcrb/Ndufa8/Ndufv2/Cox5b/Uqcrfs1/Mtch2/Dnajc15/Ndufs6/Sdhc/Sdhaf2/Cox5a/Park7/Cox6a1/Uqcrh/Uqcr10/Ndufa7/Mecp2/Uqcrc1
GO:0022900	electron transport chain	27	2.5637	4.93e-05	0.00587951	Dld/Iscu/Sdhd/Ndufb6/Ndufv1/Ndufa5/Taz/Uqcrb/Ndufa8/Ndufv2/Cox5b/Uqcrfs1/Mtch2/Dnajc15/Ndufs6/Sdhc/Sdhaf2/Cox5a/Park7/Cox6a1/Uqcrh/Uqcr10/Ndufa7/Mecp2/Uqcrc1
GO:0022904	respiratory electron transport chain	27	2.5637	4.93e-05	0.00587951	Dld/Iscu/Sdhd/Ndufb6/Ndufv1/Ndufa5/Taz/Uqcrb/Ndufa8/Ndufv2/Cox5b/Uqcrfs1/Mtch2/Dnajc15/Ndufs6/Sdhc/Sdhaf2/Cox5a/Park7/Cox6a1/Uqcrh/Uqcr10/Ndufa7/Mecp2/Uqcrc1
GO:0006119	oxidative phosphorylation	34	2.56242	2.54e-05	0.00587951	Dld/Iscu/Sdhd/Ndufb6/Ndufv1/Gadd45gip1/Taz/Uqcrb/Ndufa8/Uqcc2/Ndufv2/Pgk1/Cox5b/Uqcrfs1/Mtch2/Dnajc15/Ndufs6/Sdhc/Sdhaf2/Cox5a/Pde2a/Park7/Cox6a1/Cox7a2l/Uqcrh/Uqcr10/Chchd10/Ndufa7/Mecp2/Uqcrc1
GO:0042773	ATP synthesis coupled electron transport	26	2.51663	7.38e-05	0.00587951	Dld/Iscu/Sdhd/Ndufb6/Ndufv1/Taz/Uqcrb/Ndufa8/Ndufv2/Cox5b/Uqcrfs1/Mtch2/Dnajc15/Ndufs6/Sdhc/Sdhaf2/Cox5a/Park7/Cox6a1/Uqcrh/Uqcr10/Ndufa7/Mecp2/Uqcrc1
GO:0033108	mitochondrial respiratory chain complex assembly	26	2.42852	0.000147536	0.00827713	Sdhaf1/Ndufb6/Ndufa5/Taz/Ndufb10/Ndufb5/Uqcrb/Ndufa8/Ndufa13/Uqcc2/Pet100/Ndufs5/Oxa1l/Ndufaf4/Ndufab1/Coa3/Ndufa2/Ndufa1/Sdhaf2/Cox17/Ndufa3/Uqcr10/Ndufaf8/Ndufa6
GO:0046034	ATP metabolic process	61	2.15335	0.000110675	0.00675697	Dld/Iscu/Sdhd/Hk1/Ndufb6/Ndufv1/Gadd45gip1/Taz/Uqcrb/Guk1/Tspo/Ola1/Pgam1/Ndufa8/Uqcc2/Gapdh/Ndufv2/Pgk1/Cox5b/Atp5g2/Atp5l/Ak2/Atp5d/Uqcrfs1/Eif6/Atp5g3/Atp6v1a/Mtch2/Dnajc15/Ndufs6/Sdhc/Sdhaf2/Cox5a/Pde2a/Park7/Atp5c1/Cox6a1/Atp5pb/Cox7a2l/Uqcrh/Uqcr10/Chchd10/Ogdh/Ndufa7/Mecp2/Uqcrc1/Mif/Cox7a2/Atp5g1/Atp5h
GO:0010257	NADH dehydrogenase complex assembly	17	2.08521	0.00165203	0.031464	Ndufb6/Ndufa5/Taz/Ndufb10/Ndufb5/Ndufa8/Ndufa13/Ndufs5/Oxa1l/Ndufaf4/Ndufab1/Ndufa2/Ndufa1
GO:0032981	mitochondrial respiratory chain complex I assembly	17	2.08521	0.00165203	0.031464	Ndufb6/Ndufa5/Taz/Ndufb10/Ndufb5/Ndufa8/Ndufa13/Ndufs5/Oxa1l/Ndufaf4/Ndufab1/Ndufa2/Ndufa1
GO:0009141	nucleoside triphosphate metabolic process	75	2.0319	0.000430577	0.0159728	Dld/Iscu/Tbpl1/Sdhd/Hk1/Ndufb6/Dctpp1/Ndufv1/Impdh1/Gadd45gip1/Taz/Dut/Uqcrb/Guk1/Tspo/Ola1/Pgam1/Ndufa8/Uqcc2/Gapdh/Ndufv2/Pgk1/Cox5b/Atp5g2/Cmpk1/Atp5l/Ak2/Gtpbp1/Atp5d/Uqcrfs1/Eif6/Atp5g3/Atp6v1a/Mtch2/Dnajc15/Ndufs6/Sdhc/Sdhaf2/Dguok/Cox5a/Pde2a/Park7/Atp5c1/Cox6a1/Atp5pb/Cox7a2l/Uqcrh/Uqcr10/Chchd10/Ogdh/Ndufa7/Mecp2/Uqcrc1/Mif/Cox7a2/Atp5g1/Atp5h
GO:0140053	mitochondrial gene expression	32	1.96397	0.00269094	0.0438065	Mrps11/Mrpl12/Mterf3/Mrps34/Mrpl43/Mrps25/Hsd17b10/Trmt10a/Mrps16/Mrps21/Mrpl57/Mrpl2/Uqcc2/Mrpl52/Mrps17/Mrpl58/Alkbh1/Trmt10c/Coa3/Iars2/Mrpl23
GO:0009199	ribonucleoside triphosphate metabolic process	68	1.95126	0.000844856	0.0222951	Dld/Iscu/Sdhd/Hk1/Ndufb6/Ndufv1/Impdh1/Gadd45gip1/Taz/Uqcrb/Guk1/Tspo/Ola1/Pgam1/Ndufa8/Uqcc2/Gapdh/Ndufv2/Pgk1/Cox5b/Atp5g2/Atp5l/Ak2/Gtpbp1/Atp5d/Uqcrfs1/Eif6/Atp5g3/Atp6v1a/Mtch2/Dnajc15/Ndufs6/Sdhc/Sdhaf2/Cox5a/Pde2a/Park7/Atp5c1/Cox6a1/Atp5pb/Cox7a2l/Uqcrh/Uqcr10/Chchd10/Ogdh/Ndufa7/Mecp2/Uqcrc1/Mif/Cox7a2/Atp5g1/Atp5h
GO:0009205	purine ribonucleoside triphosphate metabolic process	68	1.95126	0.000844856	0.0222951	Dld/Iscu/Sdhd/Hk1/Ndufb6/Ndufv1/Impdh1/Gadd45gip1/Taz/Uqcrb/Guk1/Tspo/Ola1/Pgam1/Ndufa8/Uqcc2/Gapdh/Ndufv2/Pgk1/Cox5b/Atp5g2/Atp5l/Ak2/Gtpbp1/Atp5d/Uqcrfs1/Eif6/Atp5g3/Atp6v1a/Mtch2/Dnajc15/Ndufs6/Sdhc/Sdhaf2/Cox5a/Pde2a/Park7/Atp5c1/Cox6a1/Atp5pb/Cox7a2l/Uqcrh/Uqcr10/Chchd10/Ogdh/Ndufa7/Mecp2/Uqcrc1/Mif/Cox7a2/Atp5g1/Atp5h
GO:0009144	purine nucleoside triphosphate metabolic process	70	1.91888	0.0012709	0.0271971	Dld/Iscu/Sdhd/Hk1/Ndufb6/Ndufv1/Impdh1/Gadd45gip1/Taz/Uqcrb/Guk1/Tspo/Ola1/Pgam1/Ndufa8/Uqcc2/Gapdh/Ndufv2/Pgk1/Cox5b/Atp5g2/Atp5l/Ak2/Gtpbp1/Atp5d/Uqcrfs1/Eif6/Atp5g3/Atp6v1a/Mtch2/Dnajc15/Ndufs6/Sdhc/Sdhaf2/Dguok/Cox5a/Pde2a/Park7/Atp5c1/Cox6a1/Atp5pb/Cox7a2l/Uqcrh/Uqcr10/Chchd10/Ogdh/Ndufa7/Mecp2/Uqcrc1/Mif/Cox7a2/Atp5g1/Atp5h
GO:0045333	cellular respiration	50	1.89204	0.00249611	0.0428658	Dld/Iscu/Sdhd/Ndufb6/Ndufv1/Ndufa5/Taz/Mdh1/Idh3b/Bax/Idh2/Uqcrb/Sucla2/Idh3a/Ndufa8/Mtfr1l/Ndufv2/Oxa1l/Cox5b/Atp5d/Uqcrfs1/Bloc1s1/Mtch2/Dnajc15/Ndufs6/Sdhc/Sdhaf2/Mdh2/Cox5a/Park7/Cox6a1/Pank2/Uqcrh/Uqcr10/Ogdh/Ndufa7/Mecp2/Uqcrc1
GO:0007005	mitochondrion organization	109	1.73231	0.00268641	0.0438065	Sdhaf1/Bcl2/Prdx3/Ppp2cb/Mrpl15/Psmd10/Fmc1/Ndufb6/Ndufa5/Taz/Pam16/Ndufb10/Slc25a4/Smurf1/Ndufb5/Bax/Hsd17b10/Uqcrb/Pdcd5/Tspo/Ndufa8/Tomm40/Ndufa13/Uqcc2/Pet100/Timm23/Mtfr1l/Pycard/Cnp/Mrpl17/Dctn6/Ndufs5/Oxa1l/Acaa2/Becn1/Rnf7/Ndufaf4/Ndufab1/Atp5d/Fundc2/Coa3/Mtch2/Ndufa2/Dnajc15/Phb2/Ndufs6/Ndufa1/Bloc1s2/Fnip1/Grpel1/Fis1/Sdhaf2/Cox17/Pde2a/Mff/Pim2/Park7/Higd1a/Cox7a2l/Tomm7/Pank2/Ndufa3/…
GO:0031324	negative regulation of cellular metabolic process	477	-1.51217	0.00287207	0.0451653	Iqgap1/Plaa/Dnajc2/Ankrd13a/Patz1/Enc1/E4f1/Rara/Caprin1/Cpeb4/Npc1/Limd1/Nacc1/Atp1a1/Kmt2a/Wwp1/Ago2/Gclc/Spopl/Birc3/Pbxip1/Eif4g1/Tnks2/Ncoa2/Nf2/Ncor1/Zfp24/Rgs14/Irak1/Nckap1l/Hsf1/Elk4/Adar/Hexim1/Taf1/Nfatc1/Ptprc/Ap1ar/Spred2/Eif4g2/Atrx/Ctdsp1/Ezr/Arid5a/Kdm5c/Zbtb4/Insig1/Fyn/Zmpste24/Midn/Zfhx2/Arid4a/Morf4l2/Wnk1/Irf2bpl/Stat3/Tbl1x/Apc/Hdac1/Rapgef1/Gadd45a/Calr/Itm2c/Shc1/Gigyf2/F2…
GO:0051128	regulation of cellular component organization	448	-1.52483	0.00270126	0.0438065	Cd28/Tcp1/Cct3/Rock1/Stk25/Tgfbr1/Rhot1/Cep295/Riok3/Dbnl/Rtn4/Nr3c1/Smg7/Aak1/Stxbp5/Taok1/Itsn2/Exosc10/Tbc1d4/Gle1/Vps41/Nedd4l/Slx1b/Syne1/Zmym2/Ube3a/Gpr65/Dock11/Wbp2/Taok2/Iqgap1/Plaa/Dnajc2/Ankrd13a/Enc1/Lgals1/Caprin1/Limd1/Rhobtb2/Kmt2a/Gclc/Slain2/Setd7/Gtf2f2/Eif4g1/Tnks2/Vcp/Nf2/Hspa5/Ncor1/Zmynd8/Nckap1l/Hdgfl2/Hsf1/Smg5/Cep120/Rab1b/Pip4k2b/Dctn1/Wasl/Larp4/Rab5b/Ptprc/Golga4/Unc13…
GO:0051246	regulation of protein metabolic process	479	-1.54553	0.00173678	0.0321525	Gle1/Nedd4l/Tob1/Tank/Ints1/Syncrip/Taok3/Ube3a/Wbp2/Taok2/Iqgap1/Plaa/Enc1/Rara/Caprin1/Cpeb4/Zfp622/Rasgrp1/Kmt2a/Rad23b/Ccnl1/Wwp1/Ago2/Gclc/Spopl/Setd7/Birc3/Eif4g1/Vcp/Nf2/Hspa5/Casp8ap2/Ncor1/Ripk2/Rgs14/Secisbp2l/Irak1/Emc10/Nckap1l/Hsf1/Edem1/Adar/Hsp90b1/Hexim1/Rab1b/Taf1/Eif3b/Larp4/Ptprc/Spred2/Eif4g2/Atrx/Kmt2e/Ctdsp1/Aifm1/Ezr/Arid5a/Fyn/Oxsr1/Ppp2r5c/Zmpste24/Rnf19b/Cyfip2/Ppp1r2/St…
GO:0035556	intracellular signal transduction	421	-1.57016	0.00170613	0.0321525	Ubr2/Cd28/Rock1/Prkd3/Stk25/Foxo1/Tgfbr1/Rhot1/Atf4/Cab39/Riok3/P2ry10b/Dbnl/Rtn4/Prkdc/Gpd1l/Taok1/Itsn2/Sipa1/Tank/Taok3/Smad1/Ube3a/Mob1a/Gpr65/Dock11/Taok2/Iqgap1/Rara/Zfp622/Rasgrp1/Limd1/Rhobtb2/Birc3/Arhgef7/Nf2/Ncor1/Plcg1/Ripk2/Trim8/Atp2a2/Rgs14/Irak1/Bop1/Emc10/Hsf1/Hexim1/Rab1b/Prpf19/Nfatc1/Pde4b/Rab5b/Ptprc/Spred2/Prex1/Atrx/Aifm1/Ezr/P2ry10/Spata13/Slc7a1/Fyn/Oxsr1/Zmpste24/Wnk1/St…
GO:0071310	cellular response to organic substance	355	-1.57033	0.00255092	0.0430503	Tbc1d4/Tob1/Tank/Syncrip/Junb/Smad1/Ube3a/Wbp2/Iqgap1/Plaa/Rara/Cpeb4/Npc1/Gbp8/Zfp106/Atp1a1/Rad23b/Birc3/Vcp/Ncoa2/Hspa5/Ncor1/Plcg1/Ripk2/Irak1/Hsf1/Lrba/Adar/Hsp90b1/Taf1/Pde4b/Ptprc/Ezr/Hspa9/Klf6/Arid5a/Insig1/Fyn/Oxsr1/Cyfip2/Wnk1/Stat3/Apc/Hdac1/Rapgef1/Calr/Ikbke/Syap1/Pfkp/Shc1/Adcy7/F2rl1/Hmgcr/Zfp451/Abl2/Ehmt2/Zfp703/Axin1/Cd6/Tnfrsf1a/Sidt2/Foxo3/Nfat5/Ubr5/Itpr2/Gbp7/Atxn3/Amfr/Pik…
GO:0016310	phosphorylation	367	-1.59218	0.0016276	0.031464	Birc3/Eif4g1/Vcp/Nf2/Ncor1/Prps1/Ripk2/Rgs14/Irak1/Emc10/Nckap1l/Hsf1/Adar/Brd4/Hexim1/Pip4k2b/Taf1/Ptprc/Spred2/Ctdsp1/Ezr/Hspa9/Fyn/Oxsr1/Ppp2r5c/Zmpste24/Midn/Wnk1/Stat3/Spag9/Cacul1/Apc/Hdac1/Rapgef1/Gadd45a/Ikbke/Syap1/Rictor/Pfkp/Shc1/F2rl1/Hmgcr/Ccny/Arl2bp/Foxk1/Abl2/Suz12/Axin1/Cd6/Tnfrsf1a/Pip5k1a/Hsph1/Rgcc/Pik3r1/Atm/Stap1/Tnik/Smg1/Sik1/Dlg1/Ppp2r5e/Scyl3/Ptger4/Parp9/Lats2/Irs2/Rb1c…
GO:0032268	regulation of cellular protein metabolic process	444	-1.60758	0.000865052	0.0222994	Tob1/Tank/Ints1/Syncrip/Taok3/Ube3a/Wbp2/Taok2/Iqgap1/Plaa/Enc1/Rara/Caprin1/Cpeb4/Zfp622/Rasgrp1/Kmt2a/Rad23b/Ccnl1/Ago2/Gclc/Spopl/Setd7/Birc3/Eif4g1/Vcp/Nf2/Hspa5/Casp8ap2/Ncor1/Ripk2/Rgs14/Secisbp2l/Irak1/Emc10/Nckap1l/Hsf1/Edem1/Adar/Hsp90b1/Hexim1/Taf1/Eif3b/Larp4/Ptprc/Spred2/Eif4g2/Atrx/Kmt2e/Ctdsp1/Aifm1/Ezr/Arid5a/Fyn/Oxsr1/Ppp2r5c/Zmpste24/Rnf19b/Cyfip2/Ppp1r2/Stat3/Spag9/Cacul1/Apc/Hd…
GO:0023056	positive regulation of signaling	255	-1.61045	0.00303915	0.0466775	Arhgef7/Tnks2/Vcp/Ncoa2/Ripk2/Trim8/Glud1/Rgs14/Irak1/Emc10/Hsf1/Hexim1/Taf1/Eps15/Ptprc/Spred2/P2ry10/Fyn/Macf1/Cyfip2/Wnk1/Cd226/Stat3/Spag9/Tbl1x/Hdac1/Rapgef1/Gadd45a/Calr/Usp34/Ikbke/Rictor/Itm2c/Shc1/F2rl1/Hmgcr/Arl2bp/Abl2/Axin1/Tnfrsf1a/Nfat5/Ubr5/Siah1a/Pik3r1/Atm/P2rx4/Stap1/Oxct1/Sos1/Tnik/Ing5/Trim39/Ptger4/Parp9/Irs2/Rb1cc1/Il6st/Sox4/Vps35/Malt1/Rapgef2/Map4k2/Mapk8/Rassf2/Phip/Cdc7…
GO:0010628	positive regulation of gene expression	384	-1.61925	0.000957557	0.023948	Maml2/Hsf1/Elk4/Gabpb1/Adar/Brd4/Yaf2/Taf1/Larp4/Prpf19/Med13/Nfatc1/Utp15/Eif4g2/Atrx/Kmt2e/Ezr/Klf6/Arid5a/Insig1/Pbrm1/Zmpste24/Zfhx2/Arid4a/Irf2bpl/Stat3/Tbl1x/Hdac1/Calr/Shc1/F2rl1/Ablim1/Hdac5/Prdm2/Foxk1/Axin1/Rbm10/Ing1/Tcf12/Tnfrsf1a/Chd7/Foxo3/Nfat5/Rab27a/Ubr5/Med12/Hsph1/Rgcc/Crem/Pik3r1/Atm/Fbxw11/Chd8/Stap1/Sertad1/Myb/Srebf2/Ing5/Rnf6/Ptger4/Parp9/Aatf/Dr1/Pcgf5/Sox4/Vps35/Mga/Rreb…
GO:0033554	cellular response to stress	373	-1.62323	0.000848505	0.0222951	Herc2/Hspa5/Ncor1/Mcm6/Ripk2/Atp2a2/Rgs14/Susd6/Irak1/Emc10/Hsf1/Edem1/Hsp90b1/Taf1/Prpf19/Ubxn6/Spred2/Atrx/Aifm1/Ezr/Hspa9/Zbtb4/Insig1/Fyn/Oxsr1/Zmpste24/Morf4l2/Spag9/Parg/Apc/Hdac1/Rapgef1/Gadd45a/Calr/Ikbke/Gigyf2/F2rl1/Hmgcr/Hdac5/Usp7/Ube2d3/Ino80d/Ehmt2/Axin1/Wdr45b/Psme4/Tnfrsf1a/Foxo3/Ubr5/Ass1/Fam168a/Hsph1/Atxn3/Amfr/Rgcc/Rnf103/Pik3r1/Atm/Vapb/Tnik/Smg1/Smc5/Srebf2/Sik1/Marchf7/Dlg1…
GO:0010033	response to organic substance	428	-1.62371	0.000772381	0.021963	Tob1/Tank/Syncrip/Junb/Smad1/Ube3a/Wbp2/Iqgap1/Plaa/Rara/Cpeb4/Npc1/Gbp8/Zfp106/Atp1a1/Rad23b/Gclc/Birc3/Eif2b4/Vcp/Ncoa2/Cd96/Hlcs/Hspa5/Ncor1/Plcg1/Ripk2/Atp2a2/Irak1/Hsf1/Lrba/Edem1/Adar/Hsp90b1/Taf1/Pde4b/Ptprc/Ubxn6/Atrx/Ezr/Hspa9/Klf6/Arid5a/Insig1/Fyn/Oxsr1/Igf2r/Cyfip2/Wnk1/Stat3/Tbl1x/Apc/Hdac1/Rapgef1/Calr/Ikbke/Syap1/Pfkp/Shc1/Adcy7/F2rl1/Slc3a2/Hmgcr/Hdac5/Prdm2/Zfp451/Abl2/Ehmt2/Zfp7…
GO:0006366	transcription by RNA polymerase II	401	-1.66017	0.00042036	0.0159728	Atrx/Ctdsp1/Ezr/Klf6/Arid5a/Kdm5c/Brd2/Zbtb4/Insig1/Pbrm1/Eloa/Zfhx2/Arid4a/Irf2bpl/Brd3/Stat3/Tbl1x/Apc/Hdac1/Calr/F2rl1/Ablim1/Hdac5/Hmgn5/Prdm2/Foxk1/Zfp451/Suz12/Ehmt2/Axin1/Rbm10/Tcf12/Tnfrsf1a/Chd7/Foxo3/Nfat5/Med12/Hsph1/Rgcc/Crem/Pik3r1/Atm/Chd8/Sertad1/Sp4/Cbx4/Myb/Srebf2/Sik1/Dlg1/Jmy/Parp9/Aatf/Dr1/Pcgf5/Sox4/Tcerg1/Mga/Rreb1/Nr4a3/Nufip1/Setd3/Lcorl/Rad54l2/Klf4/Egr1/Fos/Nrbf2/Phip/El…
GO:0002376	immune system process	415	-1.66121	0.000393992	0.0159728	Nfatc1/Pde4b/Rab5b/Ptprc/Ciapin1/Unc13d/Prex1/Sit1/Kmt2e/Ezr/Hspa9/Ubash3a/Arid5a/Fyn/Oxsr1/Zmpste24/Rnf19b/Arid4a/Wnk1/Cd226/Nipal3/Stat3/Matr3/Apc/Rapgef1/Calr/Ikbke/Adcy7/F2rl1/Hdac5/Mfsd6/Stx7/Ankhd1/Themis/Abl2/Pvr/Erap1/Clptm1/Axin1/Cd6/Rftn1/Dock10/Chd7/Tapbp/Foxo3/Rab27a/Pag1/Gbp7/Hsph1/Rgcc/Pik3r1/Atm/P2rx4/Stap1/Sos1/Rnf125/Myb/Marchf7/Dlg1/Ptger4/Parp9/Dtx1/Rpa1/Irs2/Il6st/Sox4/Azi2/Ma…
GO:0051254	positive regulation of RNA metabolic process	339	-1.66387	0.000644908	0.0198011	Smad4/Smarca4/Ifnar1/Csrnp1/Rprd1b/Arnt/Ikbkb/Fosl2/Tgfb1/Mms19/Maz/Rsf1/Psen1/Cdk13/Nr1h2/Elk3/Picalm/Senp2/Zmiz2/Zfp36l1/Klf10/Bclaf1/Nup98/Sfpq/Tfb2m/Zbtb7b/Bcl11b/Nrip1/Pou2f2/Stat5b/Ripk1/Rbck1/Brd8/Nfkb1/Sbno2/Arhgef2/Tsix/Ier5/Rexo4/Nfya/Bcl9l/Tet2/Nfkb2/Runx1/Pias2/Cd28/Rock1/Foxo1/Tgfbr1/Atf4/Ppp1r12a/Prkdc/Nr3c1/Ets2/Tob1/Ncoa6/Junb/Smad1/Ube3a/Wbp2/Dnajc2/Mef2d/Patz1/Taf4/Rara/Fli1/Usp…
GO:0009967	positive regulation of signal transduction	231	-1.6835	0.00164068	0.031464	Cd28/Rock1/Stk25/Tgfbr1/P2ry10b/Rtn4/Nr3c1/Aak1/Taok1/Taok3/Ube3a/Gpr65/Wbp2/Taok2/Iqgap1/Rara/Zfp622/Rasgrp1/Tnks2/Vcp/Ncoa2/Ripk2/Trim8/Irak1/Emc10/Hsf1/Hexim1/Taf1/Ptprc/Spred2/P2ry10/Fyn/Macf1/Cyfip2/Wnk1/Cd226/Stat3/Spag9/Tbl1x/Hdac1/Rapgef1/Gadd45a/Calr/Usp34/Ikbke/Rictor/Itm2c/Shc1/F2rl1/Hmgcr/Arl2bp/Abl2/Axin1/Tnfrsf1a/Nfat5/Ubr5/Siah1a/Pik3r1/Atm/P2rx4/Stap1/Sos1/Tnik/Ing5/Trim39/Ptger4/…
GO:1902680	positive regulation of RNA biosynthetic process	319	-1.68658	0.000574148	0.0192227	Smad4/Smarca4/Ifnar1/Csrnp1/Rprd1b/Arnt/Ikbkb/Fosl2/Tgfb1/Mms19/Maz/Rsf1/Psen1/Cdk13/Nr1h2/Elk3/Picalm/Senp2/Zmiz2/Klf10/Bclaf1/Sfpq/Tfb2m/Zbtb7b/Bcl11b/Nrip1/Pou2f2/Stat5b/Ripk1/Rbck1/Brd8/Nfkb1/Sbno2/Arhgef2/Tsix/Ier5/Rexo4/Nfya/Bcl9l/Tet2/Nfkb2/Runx1/Pias2/Cd28/Foxo1/Tgfbr1/Atf4/Ppp1r12a/Prkdc/Nr3c1/Ets2/Ncoa6/Junb/Smad1/Ube3a/Wbp2/Dnajc2/Mef2d/Patz1/Taf4/Rara/Fli1/Usp22/Kmt2a/Ago2/Setd7/Gtf2f…
GO:0009719	response to endogenous stimulus	202	-1.6892	0.00207821	0.0378415	Impact/Kidins220/Pde3b/Dync1li1/Sorl1/Diaph1/Safb2/Tgfbr2/Zfp36/Arid1a/Ndel1/Rab14/Smad4/Smarca4/Ikbkb/Fosl2/Tgfb1/Skil/Ppp1r9b/Psen1/Actb/Cbl/Zfp36l1/Zbtb7b/Nrip1/Stat5b/Prkcb/Nfkb1/Arhgef2/Ireb2/Opa1/Mbd5/Bcl9l/Runx1/Pias2/Ubr2/Rock1/Foxo1/Tgfbr1/Atf4/Prkdc/Nr3c1/Tbc1d4/Tob1/Junb/Smad1/Ube3a/Wbp2/Iqgap1/Rara/Cpeb4/Npc1/Zfp106/Atp1a1/Gclc/Eif2b4/Ncoa2/Hspa5/Ncor1/Plcg1/Ripk2/Atp2a2/Hsf1/Hsp90b1/…
GO:0007399	nervous system development	310	-1.68932	0.000641626	0.0198011	Xlr4b/Opa1/Mbd5/Twf1/Runx1/Pias2/Rock1/Mbnl1/Stk25/Tgfbr1/Dbnl/Rtn4/Prkdc/Nr3c1/Stxbp5/Itsn2/Nedd4l/Ncoa6/Syne1/Smad1/Ube3a/Taok2/Iqgap1/Plaa/Mef2d/Enc1/Rara/Lgals1/Caprin1/Eif2b4/Eif4g1/Arhgef7/Spast/Nf2/Hspa5/Ncor1/Prps1/Zfp24/Zmynd8/Rgs14/Nckap1l/Kif2a/Cep120/Dctn1/Wasl/Taf1/Prpf19/Golga4/Prex1/Eif4g2/Srrt/Atrx/Ctdsp1/Aifm1/Bzw2/Fyn/Cyfip2/Irf2bpl/Stat3/Spag9/Strn/Apc/Hdac1/Rapgef1/Tpp1/Calr/I…
GO:0040007	growth	186	-1.69036	0.0024987	0.0428658	Dbnl/Rtn4/Prkdc/Nr3c1/Itsn2/Nedd4l/Ints1/Smad1/Ube3a/Ankrd11/Iqgap1/Plaa/Dnajc2/E4f1/Rara/Eif4g1/Tnks2/Nf2/Celf1/Pglyrp2/Ncor1/Kmt2c/Hdgfl2/Hsf1/Brd4/Prpf19/Golga4/Eif4g2/Atrx/Ezr/Zmpste24/Cyfip2/Morf4l2/Stat3/Apc/Shc1/Gigyf2/Jade2/Abl2/Ehmt2/Rftn1/Chd7/Foxo3/Med12/Siah1a/Atm/Sos1/Clasp2/Sertad1/Adipor2/Dlg1/Ing5/Rnf6/Ptger4/Lats2/Acsl4/Adnp/Dusp10/Nedd9/Vps54/Wdr36/Arhgap4/Parp2/Phip/Cdc73/Stk11…
GO:0048468	cell development	313	-1.70155	0.000512007	0.0183244	Dbnl/Rtn4/Prkdc/Nr3c1/Stxbp5/Itsn2/Nedd4l/Syne1/Ube3a/Taok2/Iqgap1/Plaa/Enc1/Rara/Lgals1/Caprin1/Fli1/Limd1/L3mbtl3/Mfsd14a/Eif2b4/Eif4g1/Nf2/Celf1/Hspa5/Zmynd8/Atp2a2/Rgs14/Nckap1l/Wasl/Prpf19/Ptprc/Golga4/Unc13d/Ap1ar/Prex1/Eif4g2/Srrt/Atrx/Ctdsp1/Ezr/Pbrm1/Fyn/Zmpste24/Arid4a/Aff4/Cyfip2/Stat3/Spag9/Strn/Apc/Hdac1/Rapgef1/Calr/Itm2c/Shc1/F2rl1/Ablim1/Hdac5/Jade2/Abl2/Ehmt2/Ddx6/Tcf12/Psme4/Doc…
GO:0045893	positive regulation of transcription, DNA-templated	318	-1.70308	0.000434072	0.0159728	Smad4/Smarca4/Ifnar1/Csrnp1/Rprd1b/Arnt/Ikbkb/Fosl2/Tgfb1/Mms19/Maz/Rsf1/Psen1/Cdk13/Nr1h2/Elk3/Picalm/Senp2/Zmiz2/Klf10/Bclaf1/Sfpq/Tfb2m/Zbtb7b/Bcl11b/Nrip1/Pou2f2/Stat5b/Ripk1/Rbck1/Brd8/Nfkb1/Sbno2/Arhgef2/Tsix/Ier5/Rexo4/Nfya/Bcl9l/Tet2/Nfkb2/Runx1/Pias2/Cd28/Foxo1/Tgfbr1/Atf4/Ppp1r12a/Prkdc/Nr3c1/Ets2/Ncoa6/Junb/Smad1/Ube3a/Wbp2/Dnajc2/Mef2d/Patz1/Taf4/Rara/Fli1/Usp22/Kmt2a/Ago2/Setd7/Gtf2f…
GO:1903508	positive regulation of nucleic acid-templated transcription	318	-1.70308	0.000434072	0.0159728	Smad4/Smarca4/Ifnar1/Csrnp1/Rprd1b/Arnt/Ikbkb/Fosl2/Tgfb1/Mms19/Maz/Rsf1/Psen1/Cdk13/Nr1h2/Elk3/Picalm/Senp2/Zmiz2/Klf10/Bclaf1/Sfpq/Tfb2m/Zbtb7b/Bcl11b/Nrip1/Pou2f2/Stat5b/Ripk1/Rbck1/Brd8/Nfkb1/Sbno2/Arhgef2/Tsix/Ier5/Rexo4/Nfya/Bcl9l/Tet2/Nfkb2/Runx1/Pias2/Cd28/Foxo1/Tgfbr1/Atf4/Ppp1r12a/Prkdc/Nr3c1/Ets2/Ncoa6/Junb/Smad1/Ube3a/Wbp2/Dnajc2/Mef2d/Patz1/Taf4/Rara/Fli1/Usp22/Kmt2a/Ago2/Setd7/Gtf2f…
GO:0051338	regulation of transferase activity	148	-1.7043	0.00319755	0.0475572	Tcp1/Serinc1/Stk25/Tgfbr1/Cab39/Taok1/Taok3/Taok2/Iqgap1/Ranbp2/Zfp622/Rasgrp1/Ccnl1/Setd7/Nf2/Ripk2/Rgs14/Irak1/Adar/Hexim1/Ptprc/Spred2/Oxsr1/Midn/Wnk1/Spag9/Cacul1/Apc/Gadd45a/Syap1/Shc1/Hmgcr/Ccny/Axin1/Hsph1/Rgcc/Pik3r1/Stap1/Tnik/Dlg1/Lats2/Irs2/Malt1/Parp3/Adnp/Dusp10/Nedd9/Rapgef2/Klf4/Ppp2r3c/Egr1/Map4k2/Nrbf2/Rassf2/Stk11/Gskip/Gadd45b/Ddx3x/Dusp5/Il1b/Map3k3/Pml/Lrp6/Kars/Hipk3/Rap2c
GO:0048646	anatomical structure formation involved in morphogenesis	141	-1.70862	0.00330273	0.0486224	Pbrm1/Macf1/Stat3/Matr3/Hdac1/Shc1/Hdac5/Abl2/Erap1/Axin1/Tnfrsf1a/Med12/Rgcc/Atm/Txnrd1/Clasp2/Herc1/Adipor2/Lats2/Pofut2/Sox4/Nr4a3/Rnf213/Rhob/Klf4/Cdc73/Nras/Map3k7/Gabpa/Tanc1/Il1b/Map3k3/Pml/Sp1/Lrp6/Nfatc2/Kdm6a/Sema4a/Pou2f1/Sec24b/Phactr4
GO:0010646	regulation of cell communication	474	-1.71424	8.46e-05	0.00587951	Runx1/Pias2/Ubr2/Cd28/Rock1/Stk25/Foxo1/Tgfbr1/Rhot1/Ift80/Riok3/P2ry10b/Rtn4/Gpd1l/Jade1/Nr3c1/Aak1/Stxbp5/Taok1/Itsn2/Sipa1/Tob1/Tank/Taok3/Syne1/Ube3a/Gpr65/Wbp2/Taok2/Iqgap1/Rara/Zfp622/Rasgrp1/Limd1/Kmt2a/Gclc/Birc3/Kctd12/Arhgef7/Tnks2/Vcp/Ncoa2/Nf2/Hspa5/Ncor1/Plcg1/Ripk2/Trim8/Zmynd8/Glud1/Atp2a2/Rgs14/Irak1/Bop1/Emc10/Hsf1/Adar/Hexim1/Taf1/Pde4b/Ptprc/Spred2/Prex1/Ezr/Git2/P2ry10/Ubash3a…
GO:0048878	chemical homeostasis	154	-1.71482	0.0027502	0.0442545	P2ry10/Insig1/Fyn/Atp13a1/Wnk1/Slc39a7/Stat3/F2rl1/Hmgcr/Foxk1/Abl2/Atp2c1/Sidt2/Chd7/Foxo3/Slmap/Itpr2/Slc12a7/Pik3r1/P2rx4/Oxct1/Vapb/Adipor2/Srebf2/Ptger4/Abcb7/Il6st/Sox4/Adnp/Pdzd8/Ppp2r3c/Stk11/Klf7/Letm1/Pde6a/Pde4d/Il1b/Mllt6/Pml/Dgat1/Lrp6/1600014C10Rik/Ncor2/Slc9a8/Cxcl2
GO:0030029	actin filament-based process	138	-1.71708	0.00320746	0.0475572	Elmo1/Diaph1/Mef2a/Coro7/Actr2/Arpc5/Daam1/Smad4/Flii/Ikbkb/Rflnb/Tgfb1/Ppp1r9b/Actb/Wdr1/Tpm4/Arfgef1/Mkln1/Arhgef2/Rap1gds1/Twf1/Rock1/Tgfbr1/Tln1/Dbnl/Gpd1l/Taok1/Nedd4l/Gpr65/Taok2/Rhobtb2/Atp1a1/Arhgef7/Nf2/Nckap1l/Hsp90b1/Wasl/Pde4b/Ap1ar/Prex1/Ezr/Cap1/Calr/Rictor/Shc1/F2rl1/Abl2/Atp2c1/Epb41/Cotl1/Diaph2/Pdlim2/Pip5k1a/Atxn3/Rgcc/Pik3r1/Stap1/Clasp2/Tnik/Sh3kbp1/Dlg1/Jmy/Tpm1/Ptger4/Sptbn…
GO:0019220	regulation of phosphate metabolic process	269	-1.72384	0.000717706	0.0209832	Birc3/Eif4g1/Vcp/Nf2/Ncor1/Ripk2/Rgs14/Irak1/Emc10/Nckap1l/Hsf1/Smg5/Adar/Hsp90b1/Hexim1/Ptprc/Spred2/Ctdsp1/Ezr/Fyn/Oxsr1/Ppp2r5c/Midn/Hsd11b1/Wnk1/Ppp1r2/Stat3/Spag9/Cacul1/Apc/Hdac1/Rapgef1/Gadd45a/Syap1/Rictor/Shc1/F2rl1/Hmgcr/Ccny/Arl2bp/Abl2/Suz12/Axin1/Fkbp15/Cd6/Tnfrsf1a/Hsph1/Rgcc/Pik3r1/Atm/Stap1/Tnik/Dlg1/Ppp2r5e/Ptger4/Parp9/Lats2/Irs2/Rb1cc1/Il6st/Malt1/Akap11/Adnp/Dusp10/Nedd9/Rapge…
GO:0051174	regulation of phosphorus metabolic process	269	-1.72384	0.000717706	0.0209832	Birc3/Eif4g1/Vcp/Nf2/Ncor1/Ripk2/Rgs14/Irak1/Emc10/Nckap1l/Hsf1/Smg5/Adar/Hsp90b1/Hexim1/Ptprc/Spred2/Ctdsp1/Ezr/Fyn/Oxsr1/Ppp2r5c/Midn/Hsd11b1/Wnk1/Ppp1r2/Stat3/Spag9/Cacul1/Apc/Hdac1/Rapgef1/Gadd45a/Syap1/Rictor/Shc1/F2rl1/Hmgcr/Ccny/Arl2bp/Abl2/Suz12/Axin1/Fkbp15/Cd6/Tnfrsf1a/Hsph1/Rgcc/Pik3r1/Atm/Stap1/Tnik/Dlg1/Ppp2r5e/Ptger4/Parp9/Lats2/Irs2/Rb1cc1/Il6st/Malt1/Akap11/Adnp/Dusp10/Nedd9/Rapge…
GO:0006928	movement of cell or subcellular component	265	-1.7253	0.000797427	0.0220706	Kif2a/Dctn1/Wasl/Pde4b/Ptprc/Ap1ar/Prex1/Cap1/Dnah8/Spata13/Fyn/Macf1/Oxsr1/Cyfip2/Wnk1/Stat3/Spag9/Apc/Calr/F2rl1/Ablim1/Hdac5/Abl2/Pvr/Kpnb1/Zfp703/Dock10/Foxo3/Pip5k1a/Sh2b1/Rgcc/Pik3r1/Atm/P2rx4/Stap1/Clasp2/Sh3kbp1/Dlg1/Jmy/Tpm1/Ptger4/Dync1h1/Irs2/Il6st/Rreb1/Nr4a3/Lcp1/Rhob/Dusp10/Nedd9/Rapgef2/Arhgap4/Klf4/Egr1/Mapk8/Emb/Klf7/Gbf1/Srgap2/Lmna/Rhof/Pde4d/Sgpl1/Il1b/Map3k3/Carmil2/Usp9x/Atp…
GO:0048870	cell motility	217	-1.72766	0.001158	0.0257608	Pde4b/Ptprc/Ap1ar/Prex1/Cap1/Spata13/Fyn/Macf1/Oxsr1/Wnk1/Stat3/Spag9/Apc/Calr/F2rl1/Hdac5/Abl2/Pvr/Zfp703/Dock10/Foxo3/Pip5k1a/Rgcc/Pik3r1/Atm/P2rx4/Stap1/Clasp2/Sh3kbp1/Jmy/Tpm1/Ptger4/Irs2/Il6st/Rreb1/Nr4a3/Lcp1/Rhob/Dusp10/Nedd9/Rapgef2/Arhgap4/Klf4/Egr1/Mapk8/Gbf1/Srgap2/Lmna/Rhof/Pde4d/Sgpl1/Il1b/Map3k3/Carmil2/Usp9x/Atp8a1/Pml/Sp1/Mark2/Lrp6/Nfatc2/Kars/Sema4a/Rap2c/Phactr4/Cxcl2
GO:0051674	localization of cell	217	-1.72766	0.001158	0.0257608	Pde4b/Ptprc/Ap1ar/Prex1/Cap1/Spata13/Fyn/Macf1/Oxsr1/Wnk1/Stat3/Spag9/Apc/Calr/F2rl1/Hdac5/Abl2/Pvr/Zfp703/Dock10/Foxo3/Pip5k1a/Rgcc/Pik3r1/Atm/P2rx4/Stap1/Clasp2/Sh3kbp1/Jmy/Tpm1/Ptger4/Irs2/Il6st/Rreb1/Nr4a3/Lcp1/Rhob/Dusp10/Nedd9/Rapgef2/Arhgap4/Klf4/Egr1/Mapk8/Gbf1/Srgap2/Lmna/Rhof/Pde4d/Sgpl1/Il1b/Map3k3/Carmil2/Usp9x/Atp8a1/Pml/Sp1/Mark2/Lrp6/Nfatc2/Kars/Sema4a/Rap2c/Phactr4/Cxcl2
GO:0023051	regulation of signaling	477	-1.72917	8.45e-05	0.00587951	Runx1/Pias2/Ubr2/Cd28/Rock1/Stk25/Foxo1/Tgfbr1/Rhot1/Ift80/Riok3/P2ry10b/Rtn4/Gpd1l/Jade1/Nr3c1/Aak1/Stxbp5/Taok1/Itsn2/Sipa1/Tob1/Tank/Taok3/Syne1/Ube3a/Gpr65/Wbp2/Taok2/Iqgap1/Rara/Zfp622/Rasgrp1/Limd1/Kmt2a/Gclc/Birc3/Kctd12/Arhgef7/Tnks2/Vcp/Ncoa2/Nf2/Hspa5/Ncor1/Plcg1/Ripk2/Trim8/Zmynd8/Glud1/Atp2a2/Rgs14/Irak1/Bop1/Emc10/Hsf1/Adar/Hexim1/Taf1/Pde4b/Eps15/Ptprc/Ap1ar/Spred2/Prex1/Ezr/Git2/P2…
GO:0042325	regulation of phosphorylation	246	-1.7303	0.000793588	0.0220706	Birc3/Eif4g1/Vcp/Nf2/Ncor1/Ripk2/Rgs14/Irak1/Emc10/Nckap1l/Hsf1/Adar/Hexim1/Ptprc/Spred2/Ctdsp1/Ezr/Fyn/Oxsr1/Ppp2r5c/Midn/Wnk1/Stat3/Spag9/Cacul1/Apc/Hdac1/Rapgef1/Gadd45a/Syap1/Rictor/Shc1/F2rl1/Hmgcr/Ccny/Arl2bp/Abl2/Suz12/Axin1/Cd6/Tnfrsf1a/Hsph1/Rgcc/Pik3r1/Atm/Stap1/Tnik/Dlg1/Ppp2r5e/Ptger4/Parp9/Lats2/Irs2/Rb1cc1/Il6st/Malt1/Akap11/Adnp/Dusp10/Nedd9/Rapgef2/Klf4/Ppp2r3c/Egr1/Map4k2/Samsn1/…
GO:0006357	regulation of transcription by RNA polymerase II	389	-1.73364	9.93e-05	0.00644119	Smad4/Smarca4/Csrnp1/Taf3/Rprd1b/Satb1/Arnt/Ikbkb/Fosl2/Tgfb1/Skil/Sema4d/Maz/Rsf1/Hif1an/Psen1/Cdk13/Nr1h2/Elk3/Senp2/Zmiz2/Klf10/Mnt/Sfpq/Mxd1/Zbtb7b/Hnrnpa2b1/Bcl11b/Nrip1/Pou2f2/Stat5b/Prkcb/Ripk1/Rbck1/Gatad2a/Brd8/Nfkb1/Sbno2/Arhgef2/Tsix/Ier5/Rexo4/Nfya/Bcl9l/Tet2/Nfkb2/Runx1/Pias2/Cd28/Foxo1/Tgfbr1/Atf4/Cbx5/Ppp1r12a/Prkdc/Nr3c1/Zhx1/Ets2/Tob1/Ncoa6/Junb/Zmym2/Smad1/Ube3a/Wbp2/Mef2d/Patz1…
GO:0048513	animal organ development	449	-1.73607	6.09e-05	0.00587951	Adar/Bbx/Hexim1/Cep120/Slc20a1/Dctn1/Taf1/Nfatc1/Ptprc/Ciapin1/Prex1/Atrx/Kmt2e/Hspa9/Arid5a/Insig1/Pbrm1/Fyn/Zmpste24/Hsd11b1/Igf2r/Arid4a/Stat3/Matr3/Apc/Hdac1/Shc1/Gigyf2/F2rl1/Hmgcr/Hdac5/Foxk1/Themis/Abl2/Clptm1/Usf3/Zfp703/Axin1/Dock10/Tnfrsf1a/Lipa/Sidt2/Chd7/Pdlim2/Znrf3/Foxo3/Srsf6/Med12/Rgcc/Prr14/Pik3r1/Atm/Chd8/Stap1/Jmjd1c/Sos1/Clasp2/Lnpk/Herc1/Myb/Sik1/Dlg1/Cd164/Tpm1/Phgdh/Ptger4/…
GO:0009966	regulation of signal transduction	432	-1.73889	7.34e-05	0.00587951	Ift80/Riok3/P2ry10b/Rtn4/Gpd1l/Jade1/Nr3c1/Aak1/Taok1/Itsn2/Sipa1/Tob1/Tank/Taok3/Syne1/Ube3a/Gpr65/Wbp2/Taok2/Iqgap1/Rara/Zfp622/Rasgrp1/Limd1/Gclc/Birc3/Kctd12/Arhgef7/Tnks2/Vcp/Ncoa2/Nf2/Hspa5/Ncor1/Ripk2/Trim8/Zmynd8/Rgs14/Irak1/Bop1/Emc10/Hsf1/Adar/Hexim1/Taf1/Pde4b/Ptprc/Spred2/Prex1/Ezr/P2ry10/Ubash3a/Spata13/Slc7a1/Gnai3/Insig1/Fyn/Macf1/Zmpste24/Cyfip2/Wnk1/Cd226/Ppp1r2/Stat3/Spag9/Tbl1x…
GO:0032989	cellular component morphogenesis	173	-1.74027	0.00165218	0.031464	Xlr4b/Opa1/Bcl9l/Pias2/Rock1/Stk25/Dbnl/Rtn4/Stxbp5/Itsn2/Nedd4l/Syne1/Zmym2/Ube3a/Taok2/Iqgap1/Plaa/Caprin1/Limd1/Rhobtb2/Mfsd14a/Nckap1l/Wasl/Larp4/Golga4/Unc13d/Ap1ar/Prex1/Eif4g2/Ezr/Cap1/Fyn/Zmpste24/Cyfip2/Apc/Calr/Ablim1/Jade2/Abl2/Dock10/Lipa/Sidt2/Epb41/Jmjd1c/Clasp2/Tnik/Sh3kbp1/Dlg1/Rnf6/Lats2/Rreb1/Nr4a3/Rhob/Adnp/Nedd9/Rapgef2/Pdzd8/Wdr36/Arhgap4/Mapk8/Emb/Phip/Epb41l2/Stk11/Klf7/Srg…
GO:0022610	biological adhesion	167	-1.74353	0.0015346	0.0311988	Tgfb1/Sema4d/Card11/Psen1/B4galt1/Zfp36l1/Dock8/Pkn2/Zbtb7b/Tnfaip3/Fndc3a/Stat5b/Mkln1/Nfkbiz/Ly9/Runx1/Cd28/Rock1/Tln1/Utrn/Rtn4/Ppp1r12a/Ctla4/Adk/Taok2/Iqgap1/Rara/Lgals1/Rasgrp1/Cd5/Cd96/Nf2/Ripk2/Irak1/Nckap1l/Ptprc/Unc13d/Ap1ar/Prex1/Macf1/Cyfip2/Wnk1/Cd226/Apc/Rapgef1/Calr/Shc1/Efr3a/Abl2/Pvr/Atp2c1/Zfp703/Cd6/Nfat5/Ass1/Pag1/Pip5k1a/Gbp7/Hsph1/Atxn3/Rgcc/Pik3r1/Atm/Clasp2/Myb/Marchf7/Dlg…
GO:0042493	response to drug	110	-1.7531	0.00311659	0.0468796	Cd69/Tnfaip3/Prkcb/Ripk1/Nfkb1/Arhgef2/Ndor1/Runx1/Stk25/Foxo1/Atf4/Rtn4/Ppp1r12a/Nr3c1/Kdm3b/Junb/Smad1/Ube3a/Wbp2/Oser1/Rara/Slc1a5/Npc1/Atp1a1/Kmt2a/Ncoa2/Hlcs/Ripk2/Nckap1l/Hsf1/Hsp90b1/Taf1/Pde4b/Atrx/Slc7a1/Fyn/Hdac1/Adcy7/Hdac5/Ehmt2/Foxo3/Itpr2/Hsph1/P2rx4/Ptger4/Nr4a3/Panx1/Rhob/Egr1/Fos/Mapk8/Zfp277/Slc25a30/Gabpa/Il1b/Lrp6/Nfatc2
GO:0001934	positive regulation of protein phosphorylation	142	-1.76584	0.00174877	0.0321525	Fyn/Oxsr1/Spag9/Cacul1/Hdac1/Rapgef1/Gadd45a/Syap1/Rictor/Shc1/F2rl1/Hmgcr/Ccny/Arl2bp/Abl2/Axin1/Cd6/Tnfrsf1a/Hsph1/Rgcc/Pik3r1/Atm/Stap1/Tnik/Dlg1/Ptger4/Parp9/Rb1cc1/Il6st/Malt1/Akap11/Adnp/Nedd9/Rapgef2/Ppp2r3c/Egr1/Map4k2/Rassf2/Phip/Mfhas1/Stk11/Gadd45b/Ddx3x/Map3k7/Il1b/Map3k3/Kars/Rap2c
GO:0000122	negative regulation of transcription by RNA polymerase II	180	-1.76702	0.00106126	0.0248446	Hsf1/Elk4/Hexim1/Taf1/Nfatc1/Atrx/Ezr/Arid5a/Kdm5c/Zbtb4/Zfhx2/Irf2bpl/Tbl1x/Apc/Hdac1/Calr/Hdac5/Zfp451/Suz12/Ehmt2/Axin1/Rbm10/Foxo3/Crem/Chd8/Cbx4/Myb/Srebf2/Sik1/Dlg1/Parp9/Dr1/Tcerg1/Mga/Rreb1/Nr4a3/Klf4/Egr1/Cdc73/Nfia/Mafk/Klf7/Eid1/Cbfb/Gabpa/Il1b/Sp2/Crebbp/Med25/Ylpm1/Rif1/Nfatc2/Lpin1/Hipk3/Trps1/Atxn1/Ncor2
GO:0016569	covalent chromatin modification	119	-1.77145	0.00241483	0.0421233	Kmt5b/Jade1/Kdm3b/Ncoa6/Wbp2/Usp22/Kmt2a/Setd7/Hlcs/Ncor1/Kmt2c/Elk4/Brd4/Taf1/Atrx/Kmt2e/Arid5a/Kdm5c/Zmpste24/Arid4a/Morf4l2/Msl2/Tbl1x/Hdac1/Hdac5/Usp7/Jade2/Zfp451/Suz12/Ehmt2/Ubr5/Atm/Jmjd1c/Myb/Ing5/Dr1/Pcgf5/Ep400/Kdm7a/Cdc73/Trrap/Huwe1/Eid1/Lmna/Cul4b/Mllt6/Crebbp/Pml/Rif1/Lpin1/Kdm6a
GO:0001932	regulation of protein phosphorylation	217	-1.77191	0.00060593	0.0196529	Nf2/Ncor1/Ripk2/Rgs14/Irak1/Emc10/Hsf1/Adar/Hexim1/Ptprc/Spred2/Ctdsp1/Ezr/Fyn/Oxsr1/Ppp2r5c/Spag9/Cacul1/Apc/Hdac1/Rapgef1/Gadd45a/Syap1/Rictor/Shc1/F2rl1/Hmgcr/Ccny/Arl2bp/Abl2/Suz12/Axin1/Cd6/Tnfrsf1a/Hsph1/Rgcc/Pik3r1/Atm/Stap1/Tnik/Dlg1/Ppp2r5e/Ptger4/Parp9/Lats2/Rb1cc1/Il6st/Malt1/Akap11/Adnp/Dusp10/Nedd9/Rapgef2/Klf4/Ppp2r3c/Egr1/Map4k2/Samsn1/Rassf2/Phip/Mfhas1/Nras/Stk11/Gskip/Gadd45b/Dd…
GO:2000145	regulation of cell motility	144	-1.77845	0.00154808	0.0311988	Hspa5/Plcg1/Zmynd8/Emc10/Nckap1l/Kif2a/Ptprc/Ap1ar/Prex1/Spata13/Macf1/Oxsr1/Wnk1/Stat3/Spag9/Apc/Calr/F2rl1/Hdac5/Zfp703/Dock10/Foxo3/Rgcc/Pik3r1/Atm/P2rx4/Stap1/Clasp2/Tpm1/Ptger4/Irs2/Il6st/Rreb1/Nr4a3/Rhob/Dusp10/Nedd9/Rapgef2/Arhgap4/Klf4/Egr1/Mapk8/Srgap2/Lmna/Rhof/Il1b/Map3k3/Carmil2/Atp8a1/Sp1/Kars/Sema4a/Rap2c
GO:0040011	locomotion	243	-1.77846	0.000437312	0.0159728	Pde4b/Ptprc/Ap1ar/Prex1/Cap1/Spata13/Fyn/Macf1/Oxsr1/Cyfip2/Wnk1/Stat3/Spag9/Apc/Calr/F2rl1/Ablim1/Hdac5/Abl2/Pvr/Zfp703/Dock10/Foxo3/Pip5k1a/Rgcc/Pik3r1/Atm/P2rx4/Stap1/Vapb/Clasp2/Sh3kbp1/Jmy/Tpm1/Ptger4/Irs2/Il6st/Vps35/Rreb1/Nr4a3/Lcp1/Rhob/Dusp10/Nedd9/Rapgef2/Arhgap4/Klf4/Egr1/Mapk8/Emb/Klf7/Gbf1/Srgap2/Lmna/Trim13/Rhof/Pde4d/Sgpl1/Il1b/Map3k3/Carmil2/Usp9x/Atp8a1/Pml/Sp1/Mark2/Lrp6/Nfatc2/…
GO:0051270	regulation of cellular component movement	157	-1.78508	0.00116655	0.0257608	Hspa5/Plcg1/Zmynd8/Atp2a2/Emc10/Nckap1l/Kif2a/Pde4b/Ptprc/Ap1ar/Prex1/Spata13/Macf1/Oxsr1/Wnk1/Stat3/Spag9/Apc/Calr/F2rl1/Hdac5/Zfp703/Dock10/Foxo3/Rgcc/Pik3r1/Atm/P2rx4/Stap1/Clasp2/Dlg1/Tpm1/Ptger4/Irs2/Il6st/Rreb1/Nr4a3/Rhob/Dusp10/Nedd9/Rapgef2/Arhgap4/Klf4/Egr1/Mapk8/Srgap2/Lmna/Rhof/Pde4d/Il1b/Map3k3/Carmil2/Atp8a1/Sp1/Kars/Sema4a/Rap2c
GO:0045859	regulation of protein kinase activity	114	-1.78819	0.00212373	0.0380036	Taok3/Taok2/Iqgap1/Rasgrp1/Ccnl1/Nf2/Ripk2/Rgs14/Irak1/Adar/Hexim1/Ptprc/Spred2/Oxsr1/Spag9/Cacul1/Apc/Gadd45a/Syap1/Shc1/Hmgcr/Ccny/Axin1/Hsph1/Rgcc/Stap1/Tnik/Dlg1/Lats2/Malt1/Adnp/Dusp10/Nedd9/Rapgef2/Ppp2r3c/Egr1/Map4k2/Rassf2/Stk11/Gskip/Gadd45b/Ddx3x/Dusp5/Il1b/Map3k3/Lrp6/Kars/Hipk3/Rap2c
GO:0040012	regulation of locomotion	159	-1.79689	0.000870151	0.0222994	Hspa5/Plcg1/Trim8/Zmynd8/Emc10/Nckap1l/Kif2a/Ptprc/Ap1ar/Prex1/Spata13/Macf1/Oxsr1/Wnk1/Stat3/Spag9/Apc/Calr/F2rl1/Hdac5/Zfp703/Dock10/Foxo3/Rgcc/Pik3r1/Atm/P2rx4/Stap1/Vapb/Clasp2/Tpm1/Ptger4/Irs2/Il6st/Vps35/Rreb1/Nr4a3/Rhob/Dusp10/Nedd9/Rapgef2/Arhgap4/Klf4/Egr1/Mapk8/Srgap2/Lmna/Trim13/Rhof/Il1b/Map3k3/Carmil2/Atp8a1/Pml/Sp1/Kars/Sema4a/Rap2c
GO:0045595	regulation of cell differentiation	310	-1.79893	0.00010266	0.0064576	Prpf19/Nfatc1/Ptprc/Golga4/Unc13d/Ap1ar/Prex1/Eif4g2/Srrt/Ctdsp1/Hspa9/Insig1/Fyn/Suco/Stat3/Spag9/Apc/Hdac1/Rapgef1/Calr/Syap1/Itm2c/Hdac5/Jade2/Abl2/Suz12/Clptm1/Usf3/Zfp703/Axin1/Ddx6/Tcf12/Tnfrsf1a/Chd7/Foxo3/Srsf6/Rgcc/Pik3r1/P2rx4/Stap1/Sos1/Clasp2/Lnpk/Tnik/Myb/Sik1/Rnf6/Ptger4/Pofut2/Dtx1/Il6st/Rreb1/Malt1/Man2a1/Isg15/Akap11/Setd3/Adnp/Dusp10/Nedd9/Rapgef2/Wdr36/Arhgap4/Klf4/Ppp2r3c/Parp…
GO:0016570	histone modification	117	-1.79941	0.00175029	0.0321525	Kmt5b/Jade1/Kdm3b/Ncoa6/Wbp2/Usp22/Kmt2a/Setd7/Hlcs/Ncor1/Kmt2c/Elk4/Brd4/Taf1/Atrx/Kmt2e/Arid5a/Kdm5c/Zmpste24/Arid4a/Morf4l2/Msl2/Tbl1x/Hdac1/Hdac5/Usp7/Jade2/Zfp451/Suz12/Ehmt2/Ubr5/Atm/Jmjd1c/Myb/Ing5/Dr1/Pcgf5/Ep400/Kdm7a/Cdc73/Trrap/Huwe1/Eid1/Lmna/Cul4b/Mllt6/Crebbp/Pml/Rif1/Lpin1/Kdm6a
GO:0031401	positive regulation of protein modification process	197	-1.80158	0.00060033	0.0196529	Rock1/Stk25/Tgfbr1/Cab39/Cep295/Ppp1r12a/Taok1/Tank/Taok3/Ube3a/Wbp2/Taok2/Iqgap1/Rara/Zfp622/Rasgrp1/Kmt2a/Birc3/Eif4g1/Vcp/Hspa5/Ncor1/Ripk2/Irak1/Emc10/Hsf1/Ptprc/Kmt2e/Arid5a/Fyn/Oxsr1/Spag9/Cacul1/Hdac1/Rapgef1/Gadd45a/Syap1/Rictor/Shc1/F2rl1/Hmgcr/Ccny/Arl2bp/Abl2/Axin1/Cd6/Tnfrsf1a/Hsph1/Rgcc/Pik3r1/Atm/Stap1/Tnik/Myb/Marchf7/Dlg1/Ptger4/Parp9/Rb1cc1/Il6st/Sox4/Malt1/Akap11/Adnp/Nedd9/Rapg…
GO:0007167	enzyme linked receptor protein signaling pathway	124	-1.80739	0.00151905	0.0311988	Fyn/Cyfip2/Stat3/Apc/Rapgef1/Shc1/Gigyf2/Jade2/Zfp451/Abl2/Zfp703/Axin1/Foxo3/Pik3r1/Stap1/Sos1/Clasp2/Irs2/Il6st/Sptbn1/Nr4a3/Rapgef2/Egr1/Fos/Rassf2/Phip/Stk11/Nlk/Glg1/Map3k7/Sgpl1/Il1b/Lnpep/Usp9x/Crebbp/Pml/Trps1/Atxn1
GO:0051094	positive regulation of developmental process	240	-1.80916	0.000278859	0.0126136	Tgfb1/Skil/Sema4d/Hif1an/Psen1/D16Ertd472e/B4galt1/Ppp1r16b/Picalm/Zfp36l1/Klf10/Zbtb7b/Tnfaip3/Stat5b/Prkcb/Ripk1/Nfkbiz/Arhgef2/Marchf5/Xlr4b/Opa1/Bcl9l/Twf1/Runx1/Pias2/Cd28/Stk25/Tgfbr1/Atf4/Dbnl/Rtn4/Prkdc/Nr3c1/Itsn2/Nedd4l/Junb/Smad1/Iqgap1/Plaa/Enc1/Rara/Caprin1/Rasgrp1/Ago2/Eif4g1/Nf2/Celf1/Hspa5/Plcg1/Ripk2/Zmynd8/Rgs14/Emc10/Nckap1l/Hsf1/Prpf19/Ptprc/Golga4/Unc13d/Prex1/Eif4g2/Srrt/Ezr…
GO:0042592	homeostatic process	294	-1.81227	7.75e-05	0.00587951	Slc12a6/Tcp1/Cct3/Foxo1/Rhot1/Atf4/P2ry10b/Rtn4/Prkdc/Gpd1l/Smg7/Taok1/Exosc10/Nedd4l/Slx1b/Smad1/Gpr65/Dock11/Ankrd11/Plaa/Npc1/Atp1a1/Kmt2a/L3mbtl3/Gclc/Eif4g1/Tnks2/Ncor1/Plcg1/Atp2a2/Nckap1l/Hsf1/Smg5/Adar/Dctn1/Med13/Pde4b/Ptprc/Sit1/Atrx/Kmt2e/Hspa9/P2ry10/Insig1/Fyn/Atp13a1/Arid4a/Wnk1/Slc39a7/Stat3/Apc/Tpp1/Clcn3/Gigyf2/F2rl1/Hmgcr/Foxk1/Abl2/Atp2c1/Axin1/Dock10/Lipa/Sidt2/Chd7/Foxo3/Slma…
GO:0033674	positive regulation of kinase activity	76	-1.83109	0.00297291	0.0463995	Stk25/Tgfbr1/Cab39/Taok1/Taok3/Taok2/Iqgap1/Ranbp2/Zfp622/Rasgrp1/Ripk2/Irak1/Ptprc/Oxsr1/Spag9/Cacul1/Gadd45a/Syap1/Shc1/Ccny/Axin1/Hsph1/Rgcc/Stap1/Tnik/Dlg1/Malt1/Adnp/Nedd9/Rapgef2/Ppp2r3c/Egr1/Map4k2/Rassf2/Stk11/Gadd45b/Ddx3x/Il1b/Map3k3/Kars
GO:0007010	cytoskeleton organization	234	-1.83829	0.000266156	0.0125564	Arhgef7/Vcp/Spast/Nf2/Ncor1/Rgs14/Nckap1l/Tubgcp5/Hsp90b1/Kif2a/Cep120/Dctn1/Wasl/Larp4/Ap1ar/Prex1/Cep350/Atrx/Ezr/Cap1/Dnah8/Macf1/Odf2/Apc/Gadd45a/Calr/Rictor/Shc1/F2rl1/Ablim1/Abl2/Kpnb1/Atp2c1/Axin1/Epb41/Cotl1/Diaph2/Pdlim2/Tubgcp3/Pip5k1a/Hsph1/Atxn3/Rgcc/Pik3r1/Stap1/Clasp2/Tnik/Sh3kbp1/Dlg1/Jmy/Tpm1/Ptger4/Dync1h1/Sptbn1/Whamm/Lcp1/Smc1a/Parp3/Setd3/Rhob/Nedd9/Vps54/Pdzd8/Ppp2r3c/Mapk8/P…
GO:0006468	protein phosphorylation	287	-1.84489	7.77e-05	0.00587951	Rgs14/Irak1/Emc10/Hsf1/Adar/Brd4/Hexim1/Taf1/Ptprc/Spred2/Ctdsp1/Ezr/Hspa9/Fyn/Oxsr1/Ppp2r5c/Zmpste24/Wnk1/Spag9/Cacul1/Apc/Hdac1/Rapgef1/Gadd45a/Ikbke/Syap1/Rictor/Shc1/F2rl1/Hmgcr/Ccny/Arl2bp/Abl2/Suz12/Axin1/Cd6/Tnfrsf1a/Hsph1/Rgcc/Pik3r1/Atm/Stap1/Tnik/Smg1/Sik1/Dlg1/Ppp2r5e/Scyl3/Ptger4/Parp9/Lats2/Rb1cc1/Il6st/Sptbn1/Malt1/Akap11/Adnp/Dusp10/Sla/Nedd9/Rapgef2/Pik3c3/Klf4/Ppp2r3c/Egr1/Map4k2…
GO:0045860	positive regulation of protein kinase activity	70	-1.85197	0.00263182	0.0437049	Stk25/Tgfbr1/Cab39/Taok1/Taok3/Taok2/Iqgap1/Rasgrp1/Ripk2/Irak1/Ptprc/Oxsr1/Spag9/Cacul1/Gadd45a/Syap1/Shc1/Ccny/Axin1/Hsph1/Rgcc/Stap1/Tnik/Dlg1/Malt1/Adnp/Nedd9/Rapgef2/Ppp2r3c/Egr1/Map4k2/Rassf2/Stk11/Gadd45b/Ddx3x/Il1b/Map3k3/Kars
GO:0002009	morphogenesis of an epithelium	56	-1.85706	0.00308067	0.0466775	Hdac5/Abl2/Znrf3/Med12/Sos1/Clasp2/Dlg1/Sox4/Rreb1/Rhob/Klf4/Map3k7/Carmil2/Pml/Lrp6/Kdm6a/Sec24b/Phactr4
GO:0016477	cell migration	203	-1.85897	0.000217306	0.0107765	Hspa5/Plcg1/Zmynd8/Emc10/Nckap1l/Kif2a/Pde4b/Ptprc/Prex1/Cap1/Spata13/Fyn/Macf1/Oxsr1/Wnk1/Stat3/Spag9/Apc/Calr/F2rl1/Hdac5/Abl2/Pvr/Zfp703/Dock10/Foxo3/Pip5k1a/Rgcc/Pik3r1/Atm/P2rx4/Stap1/Clasp2/Sh3kbp1/Tpm1/Ptger4/Irs2/Il6st/Rreb1/Nr4a3/Lcp1/Rhob/Dusp10/Nedd9/Rapgef2/Arhgap4/Klf4/Egr1/Mapk8/Gbf1/Srgap2/Lmna/Rhof/Pde4d/Sgpl1/Il1b/Map3k3/Carmil2/Usp9x/Atp8a1/Pml/Sp1/Mark2/Lrp6/Nfatc2/Kars/Sema4a/…
GO:0071495	cellular response to endogenous stimulus	180	-1.86097	0.000289436	0.0127831	Impact/Kidins220/Pde3b/Dync1li1/Sorl1/Diaph1/Safb2/Tgfbr2/Zfp36/Arid1a/Ndel1/Rab14/Smad4/Smarca4/Tgfb1/Skil/Ppp1r9b/Psen1/Actb/Cbl/Zfp36l1/Zbtb7b/Nrip1/Stat5b/Prkcb/Nfkb1/Arhgef2/Ireb2/Opa1/Mbd5/Bcl9l/Runx1/Pias2/Ubr2/Rock1/Foxo1/Tgfbr1/Atf4/Prkdc/Nr3c1/Tbc1d4/Tob1/Junb/Smad1/Ube3a/Wbp2/Iqgap1/Rara/Cpeb4/Npc1/Zfp106/Atp1a1/Ncoa2/Hspa5/Ncor1/Plcg1/Ripk2/Hsf1/Hsp90b1/Taf1/Pde4b/Ezr/Fyn/Zmpste24/Sta…
GO:0031399	regulation of protein modification process	303	-1.8674	5.15e-05	0.00587951	Taok3/Ube3a/Wbp2/Taok2/Iqgap1/Plaa/Rara/Zfp622/Rasgrp1/Kmt2a/Ccnl1/Gclc/Spopl/Setd7/Birc3/Eif4g1/Vcp/Nf2/Hspa5/Ncor1/Ripk2/Rgs14/Irak1/Emc10/Nckap1l/Hsf1/Adar/Hsp90b1/Hexim1/Taf1/Ptprc/Spred2/Atrx/Kmt2e/Ctdsp1/Ezr/Arid5a/Fyn/Oxsr1/Ppp2r5c/Zmpste24/Ppp1r2/Spag9/Cacul1/Apc/Hdac1/Rapgef1/Gadd45a/Syap1/Rictor/Shc1/F2rl1/Hmgcr/Ccny/Arl2bp/Zfp451/Abl2/Suz12/Ehmt2/Axin1/Cd6/Tnfrsf1a/Ubr5/Hsph1/Rgcc/Pik3…
GO:0000904	cell morphogenesis involved in differentiation	108	-1.86753	0.00124983	0.0271971	Wasl/Golga4/Unc13d/Ap1ar/Prex1/Eif4g2/Fyn/Cyfip2/Apc/Calr/Ablim1/Abl2/Dock10/Jmjd1c/Clasp2/Tnik/Rnf6/Lats2/Rreb1/Nr4a3/Adnp/Nedd9/Rapgef2/Wdr36/Arhgap4/Mapk8/Emb/Stk11/Klf7/Srgap2/Usp9x/Mark2/Lrp6/Sema4a/Dpysl2/Sec24b/Frmd6
GO:2000026	regulation of multicellular organismal development	333	-1.86783	2.54e-05	0.00587951	Prpf19/Nfatc1/Ptprc/Golga4/Prex1/Eif4g2/Srrt/Ctdsp1/Hspa9/Fyn/Zmpste24/Wnk1/Stat3/Spag9/Apc/Hdac1/Rapgef1/Calr/Itm2c/Shc1/Hmgcr/Hdac5/Jade2/Abl2/Erap1/Clptm1/Usf3/Zfp703/Ddx6/Tcf12/Tnfrsf1a/Chd7/Znrf3/Foxo3/Srsf6/Med12/Rgcc/Pik3r1/P2rx4/Stap1/Sos1/Clasp2/Lnpk/Tnik/Myb/Marchf7/Dlg1/Rnf6/Ptger4/Pofut2/Dtx1/Il6st/Rreb1/Malt1/Man2a1/Isg15/Akap11/Parp3/Rhob/Adnp/Dusp10/Rapgef2/Wdr36/Arhgap4/Klf4/Ppp2r…
GO:0007166	cell surface receptor signaling pathway	312	-1.87042	2.56e-05	0.00587951	Eif2b4/Tnks2/Vcp/Gigyf1/Hspa5/Casp8ap2/Plcg1/Ripk2/Zmynd8/Rgs14/Irak1/Maml2/Nckap1l/Adar/Pde4b/Ptprc/Ezr/Klf6/Ubash3a/Fyn/Macf1/Oxsr1/Cyfip2/Wnk1/Cd226/Stat3/Tbl1x/Strn/Apc/Hdac1/Rapgef1/Usp34/Ikbke/Itm2c/Shc1/Gigyf2/F2rl1/Ccny/Jade2/Themis/Zfp451/Abl2/Zfp703/Axin1/Cd6/Rftn1/Tnfrsf1a/Znrf3/Foxo3/Ubr5/Med12/Pik3r1/P2rx4/Fbxw11/Chd8/Stap1/Sos1/Clasp2/Tnik/Adipor2/Parp9/Lats2/Dtx1/Irs2/Rb1cc1/Il6st/…
GO:0072359	circulatory system development	148	-1.87615	0.000438603	0.0159728	Pbrm1/Zmpste24/Stat3/Matr3/Apc/Rapgef1/Shc1/Hdac5/Abl2/Erap1/Tnfrsf1a/Chd7/Pdlim2/Med12/Rgcc/Atm/Sos1/Adipor2/Sik1/Tpm1/Ptger4/Rb1cc1/Sox4/Rnf213/Rhob/Rapgef2/Klf4/Parp2/Egr1/Nras/Stk11/Map3k7/Lmna/Sgpl1/Il1b/Sp2/Map3k3/Pml/Sp1/Lrp6/Nfatc2/Kdm6a/Sema4a/Sec24b/Ncor2
GO:0048589	developmental growth	127	-1.87843	0.000648658	0.0198011	Arih2/Tgfbr1/Dbnl/Rtn4/Prkdc/Nr3c1/Itsn2/Nedd4l/Ints1/Smad1/Ube3a/Ankrd11/Iqgap1/Plaa/Rara/Tnks2/Celf1/Ncor1/Kmt2c/Hsf1/Brd4/Prpf19/Golga4/Eif4g2/Atrx/Ezr/Zmpste24/Cyfip2/Stat3/Apc/Gigyf2/Jade2/Abl2/Ehmt2/Chd7/Foxo3/Med12/Siah1a/Atm/Sos1/Clasp2/Dlg1/Rnf6/Ptger4/Lats2/Adnp/Dusp10/Wdr36/Arhgap4/Parp2/Stk11/Pde4d/Sgpl1/Sp2/Usp9x/Lrp6/Kdm6a/Sema4a/Slc25a25/Dpysl2
GO:0046777	protein autophosphorylation	59	-1.8797	0.00254309	0.0430503	Stk25/Tgfbr1/Aak1/Taok1/Taok3/Iqgap1/Irak1/Brd4/Taf1/Ptprc/Hspa9/Fyn/Oxsr1/Ppp2r5c/Wnk1/Abl2/Atm/Tnik/Smg1/Ppp2r5e/Sla/Rassf2/Stk11/Nlk/Map3k3/Mark2/Rap2c/Dyrk1a/Mob1b
GO:0016358	dendrite development	56	-1.87979	0.00262252	0.0437049	Sema4d/Ppp1r9b/Psen1/D16Ertd472e/Picalm/Camsap2/Xlr4b/Opa1/Pias2/Dbnl/Nr3c1/Nedd4l/Syne1/Ube3a/Taok2/Iqgap1/Caprin1/Zmynd8/Wasl/Prex1/Eif4g2/Fyn/Strn/Abl2/Dock10/Tnik/Acsl4/Rapgef2/Uba6/Mapk8/Stk11/Klf7/Srgap2/Pacsin1
GO:0022604	regulation of cell morphogenesis	97	-1.88155	0.00126578	0.0271971	Xlr4b/Opa1/Bcl9l/Pias2/Stk25/Dbnl/Rtn4/Itsn2/Nedd4l/Syne1/Zmym2/Ube3a/Taok2/Plaa/Caprin1/Limd1/Larp4/Golga4/Unc13d/Ap1ar/Prex1/Eif4g2/Ezr/Fyn/Zmpste24/Calr/Epb41/Clasp2/Tnik/Sh3kbp1/Dlg1/Rnf6/Rreb1/Rhob/Adnp/Nedd9/Rapgef2/Pdzd8/Wdr36/Arhgap4/Phip/Epb41l2/Stk11/Rhof/Mark2/Brwd1/Sema4a/Dpysl2
GO:0043549	regulation of kinase activity	127	-1.88838	0.00056217	0.0192227	Taok3/Taok2/Iqgap1/Ranbp2/Zfp622/Rasgrp1/Ccnl1/Nf2/Ripk2/Rgs14/Irak1/Adar/Hexim1/Ptprc/Spred2/Oxsr1/Midn/Wnk1/Spag9/Cacul1/Apc/Gadd45a/Syap1/Shc1/Hmgcr/Ccny/Axin1/Hsph1/Rgcc/Pik3r1/Stap1/Tnik/Dlg1/Lats2/Irs2/Malt1/Adnp/Dusp10/Nedd9/Rapgef2/Ppp2r3c/Egr1/Map4k2/Nrbf2/Rassf2/Stk11/Gskip/Gadd45b/Ddx3x/Dusp5/Il1b/Map3k3/Lrp6/Kars/Hipk3/Rap2c
GO:0050851	antigen receptor-mediated signaling pathway	42	-1.89652	0.0030642	0.0466775	Prkcb/Rbck1/Lcp2/Nfkbiz/Cd28/Ctla4/Dennd1b/Eif2b4/Plcg1/Ripk2/Nckap1l/Pde4b/Ptprc/Ezr/Ubash3a/Fyn/Wnk1/Cd226/Themis/Rftn1/Stap1/Malt1/Nras/Stk11/Carmil2/Usp9x/Nfatc2
GO:0030334	regulation of cell migration	137	-1.90073	0.000356766	0.0148114	Hspa5/Plcg1/Zmynd8/Emc10/Nckap1l/Kif2a/Ptprc/Prex1/Spata13/Macf1/Oxsr1/Wnk1/Stat3/Spag9/Apc/Calr/F2rl1/Hdac5/Zfp703/Dock10/Foxo3/Rgcc/Pik3r1/Atm/P2rx4/Stap1/Clasp2/Tpm1/Ptger4/Irs2/Il6st/Rreb1/Nr4a3/Rhob/Dusp10/Nedd9/Rapgef2/Arhgap4/Klf4/Egr1/Mapk8/Srgap2/Lmna/Rhof/Il1b/Map3k3/Carmil2/Atp8a1/Sp1/Kars/Sema4a/Rap2c
GO:0022603	regulation of anatomical structure morphogenesis	165	-1.90563	0.000279521	0.0126136	Marchf5/Xlr4b/Opa1/Bcl9l/Runx1/Pias2/Rock1/Stk25/Tgfbr1/Dbnl/Rtn4/Itsn2/Nedd4l/Syne1/Zmym2/Smad1/Ube3a/Taok2/Plaa/Caprin1/Limd1/Ago2/Plcg1/Emc10/Larp4/Golga4/Unc13d/Ap1ar/Prex1/Eif4g2/Ezr/Fyn/Zmpste24/Wnk1/Stat3/Apc/Calr/Shc1/Hdac5/Abl2/Erap1/Tnfrsf1a/Epb41/Znrf3/Srsf6/Med12/Rgcc/Clasp2/Tnik/Sh3kbp1/Dlg1/Rnf6/Ptger4/Vps35/Rreb1/Rhob/Adnp/Nedd9/Rapgef2/Pdzd8/Wdr36/Arhgap4/Klf4/Phip/Epb41l2/Nras/St…
GO:0051239	regulation of multicellular organismal process	466	-1.90577	1.21e-05	0.00587951	Syne1/Ctla4/Smad1/Ube3a/Adk/Iqgap1/Plaa/Patz1/Enc1/E4f1/Rara/Lgals1/Caprin1/Rasgrp1/Limd1/Atp1a1/Ago2/Eif4g1/Tnks2/Cd96/Nf2/Celf1/Pglyrp2/Hspa5/Ncor1/Plcg1/Ripk2/Zmynd8/Atp2a2/Rgs14/Irak1/Emc10/Nckap1l/Hsf1/Prpf19/Nfatc1/Pde4b/Ptprc/Golga4/Prex1/Eif4g2/Srrt/Ctdsp1/Ezr/Hspa9/Klf6/Ubash3a/Arid5a/Fyn/Macf1/Zmpste24/Zfhx2/Wnk1/Cd226/Suco/Stat3/Spag9/Apc/Hdac1/Rapgef1/Calr/Itm2c/Shc1/Adcy7/F2rl1/Hmgcr…
GO:0072358	cardiovascular system development	101	-1.90642	0.000888126	0.0224825	Stat3/Rapgef1/Shc1/Hdac5/Abl2/Erap1/Tnfrsf1a/Chd7/Rgcc/Sos1/Adipor2/Ptger4/Sox4/Rnf213/Rhob/Rapgef2/Klf4/Egr1/Nras/Stk11/Map3k7/Sgpl1/Il1b/Sp2/Map3k3/Pml/Sp1/Nfatc2/Kdm6a/Sema4a/Sec24b
GO:0000902	cell morphogenesis	161	-1.91978	0.000238476	0.0115122	Xlr4b/Opa1/Bcl9l/Pias2/Rock1/Stk25/Dbnl/Rtn4/Stxbp5/Itsn2/Nedd4l/Syne1/Zmym2/Ube3a/Taok2/Iqgap1/Plaa/Caprin1/Limd1/Rhobtb2/Nckap1l/Wasl/Larp4/Golga4/Unc13d/Ap1ar/Prex1/Eif4g2/Ezr/Cap1/Fyn/Zmpste24/Cyfip2/Apc/Calr/Ablim1/Jade2/Abl2/Dock10/Lipa/Sidt2/Epb41/Jmjd1c/Clasp2/Tnik/Sh3kbp1/Dlg1/Rnf6/Lats2/Rreb1/Nr4a3/Rhob/Adnp/Nedd9/Rapgef2/Pdzd8/Wdr36/Arhgap4/Mapk8/Emb/Phip/Epb41l2/Stk11/Klf7/Srgap2/Rhof…
GO:0045944	positive regulation of transcription by RNA polymerase II	250	-1.9224	6.6e-05	0.00587951	Smad4/Smarca4/Csrnp1/Rprd1b/Arnt/Ikbkb/Fosl2/Tgfb1/Maz/Rsf1/Cdk13/Nr1h2/Elk3/Senp2/Zmiz2/Klf10/Sfpq/Zbtb7b/Bcl11b/Nrip1/Pou2f2/Stat5b/Ripk1/Rbck1/Brd8/Nfkb1/Sbno2/Arhgef2/Ier5/Rexo4/Nfya/Bcl9l/Tet2/Nfkb2/Runx1/Pias2/Cd28/Foxo1/Tgfbr1/Atf4/Ppp1r12a/Prkdc/Nr3c1/Ets2/Ncoa6/Junb/Smad1/Ube3a/Wbp2/Mef2d/Patz1/Taf4/Rara/Fli1/Kmt2a/Ago2/Gtf2f2/Ncoa2/Zfp24/Kmt2c/Maml2/Hsf1/Elk4/Gabpb1/Brd4/Taf1/Med13/Nfat…
GO:0030866	cortical actin cytoskeleton organization	10	-1.95093	0.00334148	0.0488465	Rock1/Tln1/Nckap1l/Wasl/Ezr/Calr/Epb41/Dlg1/Epb41l2
GO:0032743	positive regulation of interleukin-2 production	13	-1.97174	0.00300651	0.0465737	Card11/Stat5b/Runx1/Cd28/Ripk2/Pde4b/Ptprc/Abl2/Sptbn1/Malt1/Il1b/Carmil2
GO:0007179	transforming growth factor beta receptor signaling pathway	29	-1.97522	0.00285077	0.0451653	Zfp451/Zfp703/Axin1/Fos/Stk11/Nlk/Glg1/Map3k7/Usp9x/Crebbp/Pml
GO:0046330	positive regulation of JNK cascade	29	-1.97587	0.00285077	0.0451653	Taok1/Taok3/Taok2/Zfp622/Rasgrp1/Ripk2/Irak1/Spag9/Gadd45a/F2rl1/Axin1/Tnik/Rb1cc1/Map4k2/Rassf2/Mfhas1/Gadd45b/Map3k7/Il1b
GO:0048729	tissue morphogenesis	73	-1.98616	0.000676715	0.0203582	Hdac5/Abl2/Axin1/Chd7/Znrf3/Med12/Txnrd1/Sos1/Clasp2/Dlg1/Tpm1/Pofut2/Sox4/Rreb1/Nr4a3/Rhob/Klf4/Map3k7/Carmil2/Pml/Lrp6/Kdm6a/Sec24b/Phactr4
GO:0007267	cell-cell signaling	160	-1.99316	8.43e-05	0.00587951	Fyn/Macf1/Midn/Wnk1/Stat3/Tbl1x/Strn/Apc/Hdac1/Rapgef1/Usp34/Clcn3/Hmgcr/Ccny/Slc6a6/Abl2/Zfp703/Axin1/Sidt2/Chd7/Znrf3/Foxo3/Ubr5/Med12/Slc12a7/P2rx4/Fbxw11/Chd8/Oxct1/Tnik/Dlg1/Ptger4/Lats2/Irs2/Sox4/Vps35/Panx1/Rnf213/Adnp/Rapgef2/Klf4/Egr1/Cdc73/Stk11/Nlk/Gskip/Klf7/Ddx3x/Il1b/Dgat1/Mark2/Lrp6/Kdm6a/Atxn1
GO:0050793	regulation of developmental process	414	-1.99555	1.23e-05	0.00587951	Rflnb/Tgfb1/Trip12/Prkcsh/Skil/Sema4d/Hif1an/Card11/Psen1/D16Ertd472e/B4galt1/Cdk13/Zc3h13/Ppp1r16b/Picalm/Wdr1/Zfp36l1/Klf10/Camsap2/Zbtb7b/Iqcb1/Bcl11b/Tnfaip3/Stat5b/Prkcb/Ripk1/Mkln1/Nfkbiz/Arhgef2/Sgpp1/Marchf5/Nfya/Xlr4b/Opa1/Mbd5/Bcl9l/Twf1/Runx1/Pias2/Cd28/Rock1/Stk25/Foxo1/Tgfbr1/Atf4/Dbnl/Rtn4/Prkdc/Nr3c1/Itsn2/Nedd4l/Tob1/Junb/Syne1/Ctla4/Zmym2/Smad1/Ube3a/Taok2/Iqgap1/Plaa/Enc1/E4f1/R…
GO:0035295	tube development	134	-1.99902	0.000171664	0.00937732	Shc1/Hdac5/Abl2/Erap1/Tnfrsf1a/Lipa/Chd7/Srsf6/Med12/Rgcc/Chd8/Jmjd1c/Sos1/Adipor2/Myb/Dlg1/Phgdh/Ptger4/Sox4/Nr4a3/Man2a1/Rnf213/Rhob/Rapgef2/Klf4/Nfia/Nras/Map3k7/Sgpl1/Il1b/Map3k3/Pml/Sp1/Lrp6/Kdm6a/Sema4a/Sec24b/Atxn1/Phactr4/Ncor2
GO:0009888	tissue development	232	-2.00844	4e-05	0.00587951	Atrx/Ezr/Arid5a/Pbrm1/Macf1/Zmpste24/Arid4a/Apc/Hdac1/Rapgef1/F2rl1/Hmgcr/Hdac5/Abl2/Usf3/Atp2c1/Zfp703/Axin1/Tnfrsf1a/Sidt2/Chd7/Znrf3/Srsf6/Med12/Rgcc/Atm/Txnrd1/Jmjd1c/Sos1/Clasp2/Lnpk/Sik1/Dlg1/Tpm1/Phgdh/Lats2/Pofut2/Sox4/Rreb1/Nr4a3/Isg15/Akap11/Rhob/Dusp10/Rapgef2/Klf4/Parp2/Egr1/Fos/Tox/Cdc73/Nras/Klf7/Glg1/Map3k7/Lmna/Il1b/Bpnt2/Bmp2k/Carmil2/Pml/Lrp6/Ddx17/Trps1/Kdm6a/Sema4a/Slc25a25/Ra…
GO:1903522	regulation of blood circulation	21	-2.00996	0.0021766	0.0386167	Gch1/Gpd1l/Atp1a1/Atp2a2/Pde4b/Zmpste24/Shc1/F2rl1/Pik3r1/P2rx4/Sp4/Dlg1/Tpm1/Dusp5/Pde4d
GO:0015718	monocarboxylic acid transport	13	-2.01175	0.00212224	0.0380036	Acsl4/Irs2/Emb/Il1b/Acsl3/Eprs
GO:0007623	circadian rhythm	35	-2.01418	0.00158178	0.031464	Klf10/Sfpq/Nrip1/Atf4/Prkdc/Ube3a/Kmt2a/Ncoa2/Ncor1/Kdm5c/Hdac1/Usp7/Ass1/Crem/Fbxw11/Sik1/Ptger4/Egr1/Mapk8/Huwe1/Usp9x/Pml/Dyrk1a
GO:0032890	regulation of organic acid transport	11	-2.01704	0.00153544	0.0311988	Acsl4/Irs2/Il1b/Dpysl2/Eprs
GO:0009653	anatomical structure morphogenesis	341	-2.02114	1.26e-05	0.00587951	Wasl/Larp4/Nfatc1/Golga4/Unc13d/Ap1ar/Prex1/Eif4g2/Atrx/Ezr/Cap1/Insig1/Pbrm1/Fyn/Macf1/Zmpste24/Cyfip2/Wnk1/Stat3/Matr3/Apc/Hdac1/Calr/Shc1/Ablim1/Hdac5/Jade2/Abl2/Erap1/Axin1/Dock10/Tnfrsf1a/Lipa/Sidt2/Epb41/Chd7/Znrf3/Foxo3/Srsf6/Med12/Rgcc/Atm/Txnrd1/Jmjd1c/Sos1/Clasp2/Lnpk/Herc1/Tnik/Adipor2/Sh3kbp1/Dlg1/Rnf6/Tpm1/Ptger4/Lats2/Pofut2/Sox4/Vps35/Rreb1/Nr4a3/Man2a1/Rnf213/Rhob/Adnp/Nedd9/Rapge…
GO:1901224	positive regulation of NIK/NF-kappaB signaling	14	-2.02192	0.00223163	0.0392576	Irak1/Calr/Nfat5/Malt1/Ago3/Il1b/Crebbp/Il18r1
GO:0060541	respiratory system development	26	-2.02623	0.00144942	0.0303909	Lipa/Chd7/Srsf6/Man2a1/Sp1/Lrp6/Pou2f1/Sec24b/Atxn1/Ncor2
GO:0007178	transmembrane receptor protein serine/threonine kinase signaling pathway	47	-2.04127	0.000737581	0.0212648	Jade2/Zfp451/Zfp703/Axin1/Sptbn1/Egr1/Fos/Stk11/Nlk/Glg1/Map3k7/Lnpep/Usp9x/Crebbp/Pml/Trps1
GO:0046328	regulation of JNK cascade	37	-2.04703	0.00108268	0.0248446	Taok1/Taok3/Taok2/Zfp622/Rasgrp1/Ncor1/Ripk2/Irak1/Spag9/Rapgef1/Gadd45a/F2rl1/Axin1/Tnik/Rb1cc1/Dusp10/Map4k2/Rassf2/Mfhas1/Gadd45b/Map3k7/Il1b/Hipk3
GO:0015849	organic acid transport	25	-2.04821	0.00103332	0.0248446	Nr3c1/Slc1a5/Pnpla8/Slco3a1/Slc7a1/Slc3a2/Slc6a6/Acsl4/Irs2/Emb/Slc25a30/Il1b/Acsl3/Dpysl2/Eprs
GO:0046942	carboxylic acid transport	25	-2.04821	0.00103332	0.0248446	Nr3c1/Slc1a5/Pnpla8/Slco3a1/Slc7a1/Slc3a2/Slc6a6/Acsl4/Irs2/Emb/Slc25a30/Il1b/Acsl3/Dpysl2/Eprs
GO:1905330	regulation of morphogenesis of an epithelium	11	-2.05449	0.000999821	0.0247074	Abl2/Znrf3/Med12/Clasp2/Rreb1/Lrp6/Sec24b
GO:0003008	system process	147	-2.05547	8.5e-05	0.00587951	Rap1gds1/Nob1/Ireb2/Opa1/Twf1/Runx1/Rock1/Foxo1/Gch1/Rtn4/Gpd1l/Nr3c1/Nedd4l/Syne1/Adk/Fli1/Atp1a1/Kmt2a/Gclc/Zmynd8/Atp2a2/Rgs14/Dctn1/Nfatc1/Pde4b/Ezr/Fyn/Zmpste24/Zfhx2/Wnk1/Tbl1x/Tpp1/Shc1/Gigyf2/F2rl1/Hmgcr/Abl2/Erap1/Ehmt2/Axin1/Tnfrsf1a/Epb41/Chd7/Foxo3/Slmap/Pik3r1/P2rx4/Chd8/Herc1/Sp4/Dlg1/Tpm1/Ptger4/Nr4a3/Setd3/Adnp/Klf4/Parp2/Egr1/Uba6/Aars/Dusp5/Lmna/Pde6a/Pde4d/Tanc1/Il1b/Mllt6/Atp8…
GO:0050852	T cell receptor signaling pathway	35	-2.05668	0.00108748	0.0248446	Rbck1/Lcp2/Nfkbiz/Cd28/Ctla4/Dennd1b/Eif2b4/Plcg1/Ripk2/Pde4b/Ptprc/Ezr/Ubash3a/Fyn/Wnk1/Cd226/Themis/Rftn1/Malt1/Nras/Stk11/Carmil2/Usp9x
GO:0038066	p38MAPK cascade	17	-2.06713	0.00133611	0.0283008	Emc10/Ezr/Gadd45a/Hsph1/Dlg1/Dusp10/Mfhas1/Gadd45b/Il1b/Map3k3/Kars
GO:0060429	epithelium development	130	-2.08475	7.18e-05	0.00587951	Atrx/Ezr/Pbrm1/Zmpste24/Arid4a/Apc/Hdac1/Rapgef1/F2rl1/Hdac5/Abl2/Zfp703/Tnfrsf1a/Sidt2/Chd7/Znrf3/Srsf6/Med12/Atm/Jmjd1c/Sos1/Clasp2/Dlg1/Phgdh/Lats2/Sox4/Rreb1/Akap11/Rhob/Dusp10/Rapgef2/Klf4/Klf7/Map3k7/Il1b/Carmil2/Pml/Lrp6/Trps1/Kdm6a/Rap2c/Sec24b/Frmd6/Phactr4/Ncor2
GO:0030178	negative regulation of Wnt signaling pathway	25	-2.08884	0.000846984	0.0222951	Apc/Hdac1/Rapgef1/Axin1/Znrf3/Foxo3/Chd8/Lats2/Rnf213/Egr1/Stk11/Nlk/Lrp6
GO:0014074	response to purine-containing compound	18	-2.09118	0.00108916	0.0248446	Hsp90b1/Taf1/Ezr/Rapgef1/Itpr2/Crem/Pik3r1/P2rx4/Panx1/Rapgef2/Il1b
GO:0046683	response to organophosphorus	18	-2.09118	0.00108916	0.0248446	Hsp90b1/Taf1/Ezr/Rapgef1/Itpr2/Crem/Pik3r1/P2rx4/Panx1/Rapgef2/Il1b
GO:0001667	ameboidal-type cell migration	50	-2.11899	0.000350631	0.0148114	Ago2/Plcg1/Emc10/Cap1/Macf1/Calr/Hdac5/Pip5k1a/Rgcc/P2rx4/Clasp2/Rreb1/Rhob/Dusp10/Arhgap4/Klf4/Srgap2/Sgpl1/Map3k3/Pml/Sp1/Lrp6/Sema4a/Phactr4
GO:0048598	embryonic morphogenesis	65	-2.12414	0.000218045	0.0107765	Insig1/Macf1/Wnk1/Hdac1/Abl2/Axin1/Chd7/Med12/Txnrd1/Sos1/Clasp2/Lnpk/Dlg1/Lats2/Pofut2/Sox4/Nr4a3/Klf4/Cdc73/Map3k7/Bpnt2/Sp1/Lrp6/Kdm6a/Pou2f1/Sec24b/Phactr4
GO:0044057	regulation of system process	66	-2.12511	0.000186585	0.00993103	Twf1/Runx1/Rock1/Foxo1/Gch1/Rtn4/Gpd1l/Nr3c1/Syne1/Adk/Atp1a1/Zmynd8/Atp2a2/Nfatc1/Pde4b/Zmpste24/Zfhx2/Wnk1/Shc1/F2rl1/Tnfrsf1a/Epb41/Foxo3/Pik3r1/P2rx4/Sp4/Dlg1/Tpm1/Ptger4/Nr4a3/Setd3/Klf4/Parp2/Dusp5/Lmna/Pde4d/Il1b/Dgat1
GO:0032874	positive regulation of stress-activated MAPK cascade	37	-2.12612	0.000574147	0.0192227	Stk25/Taok1/Taok3/Taok2/Zfp622/Rasgrp1/Ripk2/Irak1/Emc10/Spag9/Gadd45a/F2rl1/Hmgcr/Axin1/Tnik/Rb1cc1/Map4k2/Rassf2/Mfhas1/Gadd45b/Map3k7/Il1b/Map3k3/Kars
GO:0070304	positive regulation of stress-activated protein kinase signaling cascade	37	-2.12612	0.000574147	0.0192227	Stk25/Taok1/Taok3/Taok2/Zfp622/Rasgrp1/Ripk2/Irak1/Emc10/Spag9/Gadd45a/F2rl1/Hmgcr/Axin1/Tnik/Rb1cc1/Map4k2/Rassf2/Mfhas1/Gadd45b/Map3k7/Il1b/Map3k3/Kars
GO:1900744	regulation of p38MAPK cascade	15	-2.16341	0.000631479	0.0198011	Emc10/Ezr/Gadd45a/Hsph1/Dlg1/Dusp10/Mfhas1/Gadd45b/Il1b/Map3k3/Kars
GO:0007254	JNK cascade	39	-2.17316	0.000326584	0.0141233	Taok1/Taok3/Taok2/Zfp622/Rasgrp1/Ncor1/Ripk2/Irak1/Spag9/Rapgef1/Gadd45a/F2rl1/Axin1/Tnik/Ptger4/Rb1cc1/Dusp10/Map4k2/Mapk8/Rassf2/Mfhas1/Gadd45b/Map3k7/Il1b/Hipk3
GO:0002011	morphogenesis of an epithelial sheet	11	-2.22828	0.000196394	0.0101918	Sos1/Clasp2/Rreb1/Carmil2/Lrp6/Phactr4
GO:0032872	regulation of stress-activated MAPK cascade	51	-2.24162	9.56e-05	0.00639866	Stk25/Foxo1/Taok1/Taok3/Taok2/Zfp622/Rasgrp1/Ncor1/Ripk2/Irak1/Emc10/Ezr/Spag9/Rapgef1/Gadd45a/F2rl1/Hmgcr/Axin1/Hsph1/Tnik/Dlg1/Rb1cc1/Dusp10/Map4k2/Rassf2/Mfhas1/Gadd45b/Map3k7/Il1b/Map3k3/Kars/Hipk3
GO:0048511	rhythmic process	45	-2.24775	0.000144748	0.00827713	Klf10/Sfpq/Nrip1/Stat5b/Nfya/Nfkb2/Runx1/Atf4/Prkdc/Ube3a/Kmt2a/Ncoa2/Ncor1/Kdm5c/Hdac1/Usp7/Foxo3/Ass1/Crem/Fbxw11/Sik1/Ptger4/Egr1/Mapk8/Huwe1/Sgpl1/Usp9x/Crebbp/Pml/Sp1/Dyrk1a
GO:0060828	regulation of canonical Wnt signaling pathway	41	-2.26632	0.0001299	0.00770412	Wnk1/Tbl1x/Apc/Hdac1/Rapgef1/Usp34/Ccny/Zfp703/Axin1/Znrf3/Foxo3/Ubr5/Chd8/Lats2/Sox4/Vps35/Egr1/Stk11/Gskip/Ddx3x
GO:0031098	stress-activated protein kinase signaling cascade	59	-2.26974	6.28e-05	0.00587951	Stk25/Foxo1/Taok1/Taok3/Taok2/Zfp622/Rasgrp1/Ncor1/Ripk2/Irak1/Emc10/Ezr/Oxsr1/Zmpste24/Spag9/Rapgef1/Gadd45a/F2rl1/Hmgcr/Axin1/Hsph1/Tnik/Dlg1/Ptger4/Rb1cc1/Dusp10/Map4k2/Mapk8/Rassf2/Mfhas1/Gadd45b/Map3k7/Il1b/Map3k3/Kars/Hipk3
GO:0051403	stress-activated MAPK cascade	55	-2.27269	7.91e-05	0.00587951	Stk25/Foxo1/Taok1/Taok3/Taok2/Zfp622/Rasgrp1/Ncor1/Ripk2/Irak1/Emc10/Ezr/Spag9/Rapgef1/Gadd45a/F2rl1/Hmgcr/Axin1/Hsph1/Tnik/Dlg1/Ptger4/Rb1cc1/Dusp10/Map4k2/Mapk8/Rassf2/Mfhas1/Gadd45b/Map3k7/Il1b/Map3k3/Kars/Hipk3
GO:0070302	regulation of stress-activated protein kinase signaling cascade	52	-2.28149	6.35e-05	0.00587951	Stk25/Foxo1/Taok1/Taok3/Taok2/Zfp622/Rasgrp1/Ncor1/Ripk2/Irak1/Emc10/Ezr/Zmpste24/Spag9/Rapgef1/Gadd45a/F2rl1/Hmgcr/Axin1/Hsph1/Tnik/Dlg1/Rb1cc1/Dusp10/Map4k2/Rassf2/Mfhas1/Gadd45b/Map3k7/Il1b/Map3k3/Kars/Hipk3
GO:0030111	regulation of Wnt signaling pathway	54	-2.38792	4.75e-05	0.00587951	Macf1/Wnk1/Tbl1x/Apc/Hdac1/Rapgef1/Usp34/Ccny/Abl2/Zfp703/Axin1/Znrf3/Foxo3/Ubr5/Chd8/Lats2/Sox4/Vps35/Rnf213/Egr1/Cdc73/Stk11/Nlk/Gskip/Ddx3x/Lrp6
GO:0060070	canonical Wnt signaling pathway	48	-2.48166	4.8e-05	0.00587951	Wnk1/Tbl1x/Apc/Hdac1/Rapgef1/Usp34/Ccny/Zfp703/Axin1/Znrf3/Foxo3/Ubr5/Med12/Chd8/Lats2/Sox4/Vps35/Klf4/Egr1/Stk11/Gskip/Ddx3x/Lrp6/Kdm6a
GO:1905114	cell surface receptor signaling pathway involved in cell-cell signaling	77	-2.5599	3.06e-05	0.00587951	Macf1/Wnk1/Tbl1x/Strn/Apc/Hdac1/Rapgef1/Usp34/Ccny/Abl2/Zfp703/Axin1/Znrf3/Foxo3/Ubr5/Med12/P2rx4/Fbxw11/Chd8/Tnik/Lats2/Sox4/Vps35/Rnf213/Klf4/Egr1/Cdc73/Stk11/Nlk/Gskip/Ddx3x/Mark2/Lrp6/Kdm6a/Atxn1
GO:0016055	Wnt signaling pathway	68	-2.61308	3.1e-05	0.00587951	Macf1/Wnk1/Tbl1x/Strn/Apc/Hdac1/Rapgef1/Usp34/Ccny/Abl2/Zfp703/Axin1/Znrf3/Foxo3/Ubr5/Med12/Fbxw11/Chd8/Tnik/Lats2/Sox4/Vps35/Rnf213/Klf4/Egr1/Cdc73/Stk11/Nlk/Gskip/Ddx3x/Mark2/Lrp6/Kdm6a
GO:0198738	cell-cell signaling by wnt	68	-2.61308	3.1e-05	0.00587951	Macf1/Wnk1/Tbl1x/Strn/Apc/Hdac1/Rapgef1/Usp34/Ccny/Abl2/Zfp703/Axin1/Znrf3/Foxo3/Ubr5/Med12/Fbxw11/Chd8/Tnik/Lats2/Sox4/Vps35/Rnf213/Klf4/Egr1/Cdc73/Stk11/Nlk/Gskip/Ddx3x/Mark2/Lrp6/Kdm6a

## Sheet: Cd4_cl2_Post_vs_Pre_GSEA_BP_ord
ID	Description	setSize	NES	pvalue	qvalues	associated_genes
GO:0007166	cell surface receptor signaling pathway	447	-1.62668	0.000133819	0.049557	Eif2b4/Nfatc2/Ezr/Clasp2/Ptk2b/Ptpn22/Vav1/Ccr7/Trim33/Mecp2/Prkacb/Sos1/Parp1/Aak1/Phip/Csrnp1/Siah2/Dtx3l/Daam1/Irf7/Psme3/Tnf/Ctnnb1/Ube2k/Pten/Ccny/Itgb1/Smarcc1/Zbtb7b/Isg15/Tle3/Tnfsf11/Plcg1/Crebrf/Klhl24/Gsk3b/Rock2/Nkap/Slc39a10/Tbl1x/Wnk1/Lpxn/Fos/Inpp5k/Bcl9l/Zmynd8/Ppp3ca/Cdc73/Smad3/Ppm1a/Sorl1/Nfkbiz/Ldlrad4/Il6ra/Il2/Pik3cd/Pxn/Bloc1s2/C2cd5/Tob1/Irgm1/Ski/Nckap1l/Hspa5/Cblb/Fem1b/…
GO:0006357	regulation of transcription by RNA polymerase II	479	-1.63257	0.000119397	0.049557	Rybp/Rbmx/E2f4/Cebpg/Ncoa6/Sqstm1/Eif2a/Kdm1a/Ikzf3/Irf1/Ahr/Noc2l/Gatad2a/Mc1r/Nfkbia/Dcaf1/Nipbl/Stat1/Ssbp3/Zfp148/E4f1/Pias1/Fosb/Nr3c1/Safb/Med13/Nucks1/Nrip1/Zfpm1/Rara/Pou2f2/Smarca2/Chd6/Chd7/Rb1/Nsd2/Foxp1/Tnip1/Smarca5/Hivep2/Nfatc2/Ezr/Kdm5c/Ecd/Arnt/Trim33/Cdk9/Mecp2/Dnmt1/Kdm2b/Parp1/Gtf2h1/Aebp2/Phip/Csrnp1/Eloa/Etv6/Irf7/Tnf/Ctnnb1/Arid5a/Phf21a/Med15/Kmt2a/Phf6/Wwp2/Chd4/Zbtb20/To…
GO:0040011	locomotion	332	-1.6997	0.000111466	0.049557	Plcg1/Mia3/Gsk3b/Atm/Rock2/Klf7/Emb/Smc3/Wnk1/Zmynd8/Ppp3ca/Smad3/Avl9/Sorl1/Ldlrad4/Pik3cd/Elmo1/Pxn/Ssh2/Arhgap4/Nckap1l/Hspa5/Jmy/Hdac5/P2rx4/Cd274/Pde4d/Map2k1/Wdr44/Ago2/Cd44/Myo9b/Gata3/Cib1/Cd200/Prkcd/Prpf40a/Arl13b/Cers2/Rere/Ndel1/Akt3/Rhobtb2/Coro1c/Stat5b/Fmnl3/Nrp1/Rhof/Tmsb15b1/Ddx58/Nedd9/Rfx3/Ccr4/Ulk1/Furin/Tiam1/Zfp703/Vav3/Ctnna1/Sun1/Rabgef1/Abi2/Dusp10/Adora2a/Lgals9/Braf/Set…
GO:0048870	cell motility	289	-1.75185	7.06944e-05	0.049557	Zmynd8/Ppp3ca/Smad3/Avl9/Sorl1/Ldlrad4/Pik3cd/Elmo1/Pxn/Ssh2/Arhgap4/Nckap1l/Hspa5/Jmy/Hdac5/P2rx4/Cd274/Pde4d/Map2k1/Wdr44/Ago2/Cd44/Myo9b/Gata3/Cib1/Cd200/Prkcd/Prpf40a/Arl13b/Cers2/Rere/Ndel1/Akt3/Rhobtb2/Coro1c/Stat5b/Fmnl3/Nrp1/Rhof/Tmsb15b1/Ddx58/Nedd9/Rfx3/Ccr4/Ulk1/Furin/Tiam1/Zfp703/Vav3/Ctnna1/Sun1/Rabgef1/Abi2/Dusp10/Lgals9/Braf/Setd2/Il1b/Lmna/Ap1ar/Numb/Nr4a3/Clasp1/Gna13/Vsir/Smurf2…
GO:0051674	localization of cell	289	-1.75185	7.06944e-05	0.049557	Zmynd8/Ppp3ca/Smad3/Avl9/Sorl1/Ldlrad4/Pik3cd/Elmo1/Pxn/Ssh2/Arhgap4/Nckap1l/Hspa5/Jmy/Hdac5/P2rx4/Cd274/Pde4d/Map2k1/Wdr44/Ago2/Cd44/Myo9b/Gata3/Cib1/Cd200/Prkcd/Prpf40a/Arl13b/Cers2/Rere/Ndel1/Akt3/Rhobtb2/Coro1c/Stat5b/Fmnl3/Nrp1/Rhof/Tmsb15b1/Ddx58/Nedd9/Rfx3/Ccr4/Ulk1/Furin/Tiam1/Zfp703/Vav3/Ctnna1/Sun1/Rabgef1/Abi2/Dusp10/Lgals9/Braf/Setd2/Il1b/Lmna/Ap1ar/Numb/Nr4a3/Clasp1/Gna13/Vsir/Smurf2…
GO:0006928	movement of cell or subcellular component	360	-1.75809	4.12706e-05	0.049557	Gpd1l/Nfatc2/Rnf20/Top2b/Clasp2/Ptk2b/Ptpn22/Vav1/Rab21/Ccr7/Bin3/Actr1b/Sun2/Mecp2/Rhot1/Ythdf1/Bloc1s6/Katna1/Tnf/Ctnnb1/Pten/Itgb1/Igbp1/Tnfsf11/Cbll1/Plcg1/Mia3/Gsk3b/Dstn/Atm/Rock2/Klf7/Arl8a/Emb/Wnk1/Zmynd8/Ppp3ca/Smad3/Avl9/Sorl1/Ldlrad4/Pik3cd/Elmo1/Pxn/Bloc1s2/Ssh2/Ap3b1/Arhgap4/Nckap1l/Hspa5/Jmy/Hdac5/P2rx4/Cd274/Pde4d/Htt/Map2k1/Wdr44/Ago2/Cd44/Myo9b/Vamp7/Kif23/Gata3/Cib1/Cd200/Prkcd/…
GO:0000278	mitotic cell cycle	218	-1.79428	0.000175539	0.049557	Top2b/Clasp2/Spice1/Ecd/Akap8/Lig1/Bin3/Actr1b/Mecp2/Phip/Zfp36l1/Psme3/Tnf/Ctnnb1/Pten/Ccny/Itgb1/Top2a/Nup88/Ercc3/Stag2/Mnat1/Atm/Rock2/Taok1/Topbp1/Smc3/Ints3/Ppp3ca/Cdc73/Smad3/Smc2/Kmt2e/Pdcd6ip/Htt/Map2k1/Tubgcp4/Mau2/Ran/Kif23/Cks2/Cib1/Zmpste24/Rad50/Numa1/Cdk4/Ndel1/Azi2/Lsm10/Gpr132/Stat5b/Prkdc/Ncaph2/Tbce/Pkd1/Nabp2/Prcc/Ezh2/Zw10/Trrap/Plk3/Setd2/Dbf4/Dynlt3/Mepce/Daxx/Il1b/Mki67/Ab…
GO:1901699	cellular response to nitrogen compound	133	-1.90643	0.00017045	0.049557	Prkcb/Rnf4/Dnmt3a/Ogt/Lpin1/Leprot/Dhx9/Sp1/Crk/Irf1/Ahr/Ptpn11/Stat1/Nucks1/Appl1/Riok3/Ubr1/Top2b/Ezr/Ptpn22/Car2/Mecp2/Dnmt1/Parp1/Phip/Zfp36l1/Tnf/Ctnnb1/Pten/Smarcc1/Zbtb7b/Gsk3b/Rab8b/Rock2/Kat2b/Sting1/Inpp5k/Sorl1/Pxn/C2cd5/P2rx4/Pde4d/Larp1/Prkcd/Cdk4/Hdac2/Eif4ebp2/Ndel1/Akt3/Lars/Stat5b/Sesn3/Prkdc/Ddx58/Tbc1d4/Eprs/Ctnna1/Nfkb1/Ezh2/Casp4/Cyfip1/Daxx/Il1b/Sirt2/Ripk2/Taf1/Nr4a3/Shc1/I…
GO:0071375	cellular response to peptide hormone stimulus	72	-2.01491	0.000179897	0.049557	Prkcb/Ogt/Lpin1/Leprot/Sp1/Crk/Irf1/Ptpn11/Stat1/Nucks1/Appl1/Car2/Parp1/Phip/Zfp36l1/Ctnnb1/Pten/Smarcc1/Zbtb7b/Gsk3b/Rab8b/Rock2/Kat2b/Inpp5k/Sorl1/Pxn/C2cd5/Prkcd/Cdk4/Eif4ebp2/Ndel1/Akt3/Stat5b/Sesn3/Prkdc/Tbc1d4/Eprs/Nfkb1/Cyfip1/Il1b/Nr4a3/Shc1
GO:1905114	cell surface receptor signaling pathway involved in cell-cell signaling	94	-2.05299	0.000111912	0.049557	Siah2/Daam1/Ctnnb1/Pten/Ccny/Tle3/Gsk3b/Tbl1x/Wnk1/Bcl9l/Zmynd8/Ppp3ca/Cdc73/Smad3/Ppm1a/P2rx4/Strn/Cd44/Gata3/Csnk1g2/Hdac2/Baiap2/Tmem64/G3bp1/Pkd1/Rnf146/Tiam1/Zfp703/Nfkb1/Kdm6a/Adora2a/Ddx3x/Atxn1/Rnf213/Calcoco1/Axin1/Scyl2/Arntl/Ldb1/Klf4
