# Supplementary material for: Dendritic cell-targeted therapy expands CD8 T cell responses to bona-fide neoantigens in lung tumors
Source: Nat Commun. 2024 Mar 13;15:2280. doi: 10.1038/s41467-024-46685-y (PMC10937682; doi:10.1038/s41467-024-46685-y)
Supplement: Supplementary file 8 — Supplementary Data 5 [file 41467_2024_46685_MOESM8_ESM.xlsx]

## Sheet: DCs_Markers
Clusters identified by Louvain algorithm using res.0.2
Marker Gene	p-value	average_log2FC	pct_in_cluster	pct_in_othercells	FDR	Cluster
Cd209a	3.53483e-27	3.51085	0.267	0.038	6.57126e-23	C0_cDC2
Mgl2	1.83976e-12	2.71243	0.226	0.081	3.42012e-08	C0_cDC2
Clec10a	1.69748e-18	2.30511	0.228	0.05	3.15561e-14	C0_cDC2
Ltb	3.00649e-35	2.01978	0.556	0.215	5.58907e-31	C0_cDC2
Wfdc17	5.65257e-38	1.95576	0.638	0.287	1.05081e-33	C0_cDC2
Cd7	7.86654e-29	1.868	0.455	0.149	1.46239e-24	C0_cDC2
Mmp12	4.99732e-08	1.85702	0.105	0.024	0.000929003	C0_cDC2
Clec4a1	2.50697e-15	1.83271	0.265	0.092	4.66045e-11	C0_cDC2
Cybb	9.00469e-63	1.76966	0.825	0.372	1.67397e-58	C0_cDC2
Dab2	3.57231e-15	1.76714	0.21	0.052	6.64093e-11	C0_cDC2
Ms4a4c	7.28563e-37	1.71161	0.611	0.258	1.3544e-32	C0_cDC2
Ifitm3	8.99685e-59	1.68906	0.926	0.663	1.67251e-54	C0_cDC2
Clec4a2	5.7849e-20	1.68286	0.272	0.067	1.07541e-15	C0_cDC2
Klrd1	8.8574e-40	1.6822	0.737	0.394	1.64659e-35	C0_cDC2
Irf4	1.31932e-38	1.67754	0.549	0.171	2.45263e-34	C0_cDC2
Smim5	8.17074e-17	1.63098	0.216	0.05	1.51894e-12	C0_cDC2
Acp5	2.3547e-19	1.62404	0.313	0.097	4.37738e-15	C0_cDC2
Clec4a3	3.79476e-14	1.6011	0.214	0.061	7.05446e-10	C0_cDC2
Rasgef1b	5.43509e-22	1.57623	0.471	0.215	1.01038e-17	C0_cDC2
Il1r2	2.96853e-25	1.55924	0.465	0.187	5.51849e-21	C0_cDC2
Cd300c2	2.96782e-27	1.55885	0.523	0.235	5.51718e-23	C0_cDC2
Clec4n	9.02186e-08	1.50927	0.167	0.066	0.00167716	C0_cDC2
Ctnnd2	1.54272e-18	1.50028	0.37	0.154	2.86791e-14	C0_cDC2
Tnip3	8.35053e-10	1.48447	0.424	0.263	1.55236e-05	C0_cDC2
Socs3	2.15778e-21	1.48376	0.498	0.244	4.01131e-17	C0_cDC2
Bcl11a	1.31683e-26	1.45308	0.636	0.367	2.44798e-22	C0_cDC2
I830077J02Rik	2.65077e-24	1.44474	0.504	0.24	4.92778e-20	C0_cDC2
Ifitm6	1.52869e-22	1.43545	0.525	0.26	2.84183e-18	C0_cDC2
S100a4	1.05639e-71	1.43466	0.975	0.599	1.96383e-67	C0_cDC2
Gm34680	8.40183e-09	1.43465	0.233	0.111	0.00015619	C0_cDC2
Ffar2	3.13642e-20	1.43005	0.346	0.112	5.83061e-16	C0_cDC2
Fgr	1.09477e-40	1.42372	0.665	0.282	2.03517e-36	C0_cDC2
Cd72	7.54629e-17	1.40816	0.288	0.093	1.40285e-12	C0_cDC2
Serpina3g	2.535e-10	1.39443	0.265	0.119	4.71256e-06	C0_cDC2
Cd300ld	3.07569e-14	1.37475	0.177	0.036	5.7177e-10	C0_cDC2
Siglece	1.17752e-10	1.37315	0.158	0.045	2.18901e-06	C0_cDC2
Cd33	4.01533e-18	1.36921	0.247	0.061	7.4645e-14	C0_cDC2
Ear2	6.58149e-08	1.36435	0.193	0.085	0.0012235	C0_cDC2
Sh2d1b1	4.87029e-17	1.35708	0.284	0.092	9.05387e-13	C0_cDC2
Csf1r	3.00155e-20	1.34901	0.403	0.171	5.57989e-16	C0_cDC2
Slamf9	5.49456e-11	1.34441	0.263	0.116	1.02144e-06	C0_cDC2
Ank	8.39538e-15	1.34409	0.294	0.116	1.5607e-10	C0_cDC2
Ddr1	1.39248e-13	1.34223	0.247	0.085	2.58862e-09	C0_cDC2
Prkcb	1.04177e-16	1.31333	0.414	0.201	1.93665e-12	C0_cDC2
Runx2	2.68499e-07	1.31187	0.259	0.142	0.00499139	C0_cDC2
Ms4a6b	3.22489e-23	1.29508	0.537	0.272	5.99507e-19	C0_cDC2
Rtp4	1.10764e-10	1.29474	0.171	0.05	2.0591e-06	C0_cDC2
Tagap	5.62977e-14	1.29339	0.391	0.206	1.04657e-09	C0_cDC2
Klrb1f	5.50411e-08	1.29151	0.115	0.031	0.00102321	C0_cDC2
Il1b	4.85442e-14	1.28837	0.638	0.495	9.02436e-10	C0_cDC2
Cd300a	1.64042e-32	1.28633	0.638	0.285	3.04954e-28	C0_cDC2
Ccr6	7.12505e-08	1.28382	0.148	0.052	0.00132455	C0_cDC2
Sirpa	9.62576e-34	1.27744	0.572	0.211	1.78943e-29	C0_cDC2
Gm15987	1.01446e-10	1.27504	0.3	0.151	1.88587e-06	C0_cDC2
Bex6	1.07975e-13	1.27461	0.315	0.135	2.00726e-09	C0_cDC2
Gm9733	3.52858e-12	1.27028	0.154	0.033	6.55963e-08	C0_cDC2
Clec4b1	1.11844e-08	1.26073	0.214	0.093	0.000207917	C0_cDC2
Itgam	9.31696e-26	1.25086	0.459	0.171	1.73202e-21	C0_cDC2
Ddx58	2.27589e-14	1.24787	0.195	0.047	4.23089e-10	C0_cDC2
Fcor	1.82435e-10	1.24226	0.175	0.055	3.39147e-06	C0_cDC2
Cd300lf	9.6189e-17	1.23639	0.3	0.104	1.78815e-12	C0_cDC2
Fcer1g	9.27232e-66	1.23603	0.977	0.798	1.72372e-61	C0_cDC2
H2-DMb2	1.04667e-23	1.2231	0.646	0.415	1.94576e-19	C0_cDC2
Atf3	9.19509e-21	1.21799	0.759	0.561	1.70937e-16	C0_cDC2
1600010M07Rik	2.93681e-11	1.2121	0.23	0.088	5.45952e-07	C0_cDC2
Ppp1r14a	8.82042e-08	1.21131	0.276	0.156	0.00163972	C0_cDC2
Ms4a6d	9.75548e-13	1.20401	0.22	0.069	1.81354e-08	C0_cDC2
Cfp	3.89636e-23	1.20401	0.66	0.443	7.24334e-19	C0_cDC2
Mdh2	3.90896e-25	1.20319	0.813	0.645	7.26676e-21	C0_cDC2
Ms4a6c	1.69048e-40	1.2021	0.862	0.528	3.14261e-36	C0_cDC2
Sirpb1a	2.09427e-09	1.19803	0.105	0.019	3.89325e-05	C0_cDC2
Lifr	1.49141e-12	1.19734	0.222	0.073	2.77254e-08	C0_cDC2
B4galt6	1.23224e-12	1.17782	0.309	0.138	2.29073e-08	C0_cDC2
Ticam2	2.85146e-11	1.16856	0.198	0.064	5.30087e-07	C0_cDC2
Ifitm2	1.01028e-28	1.16839	0.854	0.657	1.87812e-24	C0_cDC2
Cyp4f16	1.30894e-14	1.16496	0.362	0.17	2.43332e-10	C0_cDC2
1700019L13Rik	1.80981e-08	1.16022	0.144	0.047	0.000336443	C0_cDC2
Gm5547	2.23974e-12	1.15725	0.158	0.035	4.16368e-08	C0_cDC2
Susd3	5.87414e-11	1.14051	0.333	0.182	1.092e-06	C0_cDC2
Ctsa	1.00507e-37	1.13977	0.757	0.401	1.86843e-33	C0_cDC2
Gpr35	4.29835e-14	1.13559	0.438	0.256	7.99062e-10	C0_cDC2
Limd2	1.17894e-34	1.12285	0.833	0.581	2.19165e-30	C0_cDC2
Tlr2	5.29437e-12	1.11978	0.278	0.119	9.84223e-08	C0_cDC2
Sulf2	5.4258e-15	1.11896	0.374	0.168	1.00866e-10	C0_cDC2
Ndst1	1.36143e-13	1.1108	0.243	0.083	2.5309e-09	C0_cDC2
Bach1	5.36698e-20	1.1081	0.566	0.337	9.97722e-16	C0_cDC2
Kmo	2.68035e-20	1.10528	0.582	0.344	4.98278e-16	C0_cDC2
Oas1a	3.77207e-10	1.09654	0.214	0.083	7.01229e-06	C0_cDC2
Elmsan1	1.13444e-12	1.09486	0.409	0.232	2.10893e-08	C0_cDC2
Ifi27l2a	2.10243e-17	1.09402	0.786	0.609	3.90841e-13	C0_cDC2
Creb5	4.5556e-10	1.09373	0.187	0.062	8.46886e-06	C0_cDC2
Spns3	1.57932e-09	1.08762	0.247	0.112	2.93595e-05	C0_cDC2
Tgm2	7.85035e-15	1.08518	0.333	0.14	1.45938e-10	C0_cDC2
Nr4a1	7.39181e-27	1.07111	0.864	0.701	1.37414e-22	C0_cDC2
Spib	1.89057e-09	1.06554	0.206	0.08	3.51457e-05	C0_cDC2
Mef2c	1.19689e-17	1.06504	0.778	0.585	2.22501e-13	C0_cDC2
H2-Oa	2.16849e-19	1.05237	0.628	0.407	4.03123e-15	C0_cDC2
Napsa	4.26617e-50	1.04649	0.967	0.791	7.93081e-46	C0_cDC2
Tbc1d16	6.31567e-08	1.04472	0.177	0.073	0.00117408	C0_cDC2
Nfkb1	4.45128e-25	1.04074	0.868	0.749	8.27492e-21	C0_cDC2
Tfeb	7.17651e-08	1.03542	0.276	0.157	0.00133411	C0_cDC2
Gpr18	2.35708e-08	1.03001	0.274	0.147	0.000438182	C0_cDC2
Pou2f2	5.8961e-23	1.02944	0.665	0.419	1.09608e-18	C0_cDC2
Isg20	3.71225e-09	1.02392	0.2	0.078	6.90107e-05	C0_cDC2
Ccr1	5.70006e-15	1.01487	0.307	0.112	1.05964e-10	C0_cDC2
Siglecg	3.97015e-17	1.00361	0.486	0.26	7.3805e-13	C0_cDC2
Xcr1	7.2791e-68	2.9823	0.621	0.088	1.35318e-63	C1_cDC1a
Tlr3	3.12968e-62	2.71871	0.633	0.109	5.81808e-58	C1_cDC1a
Rab7b	1.8107e-89	2.59948	0.91	0.188	3.36608e-85	C1_cDC1a
Sept3	6.87994e-45	2.578	0.582	0.138	1.27898e-40	C1_cDC1a
Ppt1	7.24923e-73	2.55008	0.977	0.52	1.34763e-68	C1_cDC1a
Cadm1	2.27363e-39	2.52693	0.412	0.065	4.22668e-35	C1_cDC1a
Clec9a	1.88219e-71	2.49505	0.847	0.2	3.499e-67	C1_cDC1a
Itgae	2.41337e-17	2.41865	0.322	0.1	4.48646e-13	C1_cDC1a
Gcsam	4.74745e-42	2.38397	0.418	0.061	8.8255e-38	C1_cDC1a
Naaa	1.19963e-62	2.37361	0.938	0.417	2.23012e-58	C1_cDC1a
Irf8	2.76977e-74	2.22394	0.994	0.459	5.149e-70	C1_cDC1a
Gpr141b	1.66332e-32	2.21687	0.345	0.054	3.09212e-28	C1_cDC1a
Cd207	2.06806e-24	2.0826	0.141	0.005	3.84452e-20	C1_cDC1a
Cldn1	3.10834e-12	2.04831	0.282	0.101	5.7784e-08	C1_cDC1a
Gm43914	1.9176e-36	2.04728	0.401	0.067	3.56482e-32	C1_cDC1a
Pdia5	5.34876e-35	2.03272	0.446	0.095	9.94334e-31	C1_cDC1a
Fcrla	3.67441e-16	2.01746	0.169	0.026	6.83074e-12	C1_cDC1a
Gm36723	3.12552e-26	1.99774	0.407	0.1	5.81035e-22	C1_cDC1a
P2ry14	3.60117e-36	1.97342	0.508	0.121	6.69458e-32	C1_cDC1a
Mpeg1	5.89712e-67	1.95083	0.994	0.564	1.09627e-62	C1_cDC1a
Hepacam2	1.42451e-25	1.86935	0.503	0.162	2.64817e-21	C1_cDC1a
Snx22	2.05779e-26	1.83187	0.367	0.078	3.82543e-22	C1_cDC1a
Dbn1	1.20671e-20	1.82326	0.356	0.099	2.24328e-16	C1_cDC1a
Sult1a1	5.97676e-21	1.7609	0.226	0.035	1.11108e-16	C1_cDC1a
Ifi205	1.78278e-54	1.75768	0.853	0.248	3.31418e-50	C1_cDC1a
Gm38410	3.71539e-20	1.721	0.153	0.012	6.90691e-16	C1_cDC1a
Igf2r	4.94262e-16	1.71565	0.186	0.032	9.18833e-12	C1_cDC1a
Rtl8b	5.19537e-23	1.68995	0.412	0.115	9.65819e-19	C1_cDC1a
Arsb	4.66322e-25	1.68433	0.548	0.204	8.66892e-21	C1_cDC1a
Plpp1	1.68546e-27	1.67803	0.345	0.067	3.13328e-23	C1_cDC1a
Mctp1	3.1321e-20	1.66703	0.48	0.176	5.82258e-16	C1_cDC1a
BC028528	1.58813e-45	1.66551	0.836	0.307	2.95234e-41	C1_cDC1a
Cxcr3	5.47708e-18	1.61442	0.232	0.045	1.01819e-13	C1_cDC1a
Met	7.58717e-14	1.60651	0.226	0.059	1.41045e-09	C1_cDC1a
Klrb1b	4.349e-10	1.60022	0.356	0.17	8.08478e-06	C1_cDC1a
Trim35	1.58083e-27	1.57607	0.785	0.443	2.93877e-23	C1_cDC1a
Xlr	9.72803e-09	1.57146	0.249	0.1	0.000180844	C1_cDC1a
Pbx1	5.19288e-34	1.56732	0.61	0.185	9.65356e-30	C1_cDC1a
Cst3	4.64505e-62	1.56336	1	0.962	8.63515e-58	C1_cDC1a
Pcdh7	5.28534e-15	1.53239	0.107	0.008	9.82544e-11	C1_cDC1a
Txndc15	6.03208e-38	1.51553	0.819	0.38	1.12136e-33	C1_cDC1a
Pianp	6.07109e-21	1.51145	0.192	0.023	1.12862e-16	C1_cDC1a
Camk1d	8.74886e-38	1.50797	0.876	0.457	1.62641e-33	C1_cDC1a
Ifi211	5.84347e-39	1.50313	0.689	0.206	1.0863e-34	C1_cDC1a
2310040G24Rik	2.57707e-25	1.48468	0.469	0.141	4.79077e-21	C1_cDC1a
Wdfy4	5.8023e-37	1.42752	0.96	0.596	1.07865e-32	C1_cDC1a
Ccr2	2.89123e-30	1.41654	0.836	0.428	5.3748e-26	C1_cDC1a
Slco3a1	8.84437e-20	1.40401	0.52	0.214	1.64417e-15	C1_cDC1a
Fbxo4	1.44664e-18	1.40326	0.322	0.088	2.6893e-14	C1_cDC1a
Btla	3.4576e-21	1.39824	0.61	0.269	6.42768e-17	C1_cDC1a
Agpat3	2.08152e-20	1.38911	0.373	0.103	3.86954e-16	C1_cDC1a
Tlr12	3.82211e-14	1.38374	0.277	0.082	7.1053e-10	C1_cDC1a
Plin2	2.00805e-29	1.38082	0.74	0.329	3.73297e-25	C1_cDC1a
Cd36	4.41719e-44	1.37805	0.542	0.109	8.21155e-40	C1_cDC1a
Cenpv	3.12465e-16	1.35951	0.316	0.094	5.80872e-12	C1_cDC1a
Txndc16	6.67345e-12	1.35948	0.412	0.185	1.24059e-07	C1_cDC1a
Arhgap18	3.27032e-17	1.3533	0.644	0.362	6.07953e-13	C1_cDC1a
Rtl8a	2.75505e-15	1.35206	0.384	0.142	5.12164e-11	C1_cDC1a
Cd24a	1.04238e-40	1.33942	0.972	0.54	1.93778e-36	C1_cDC1a
Fzd1	3.0937e-17	1.33933	0.136	0.012	5.75118e-13	C1_cDC1a
Serpinb8	3.51703e-14	1.3179	0.192	0.039	6.53816e-10	C1_cDC1a
Plbd1	1.33651e-52	1.31718	0.994	0.718	2.48457e-48	C1_cDC1a
Cd226	3.15469e-18	1.31431	0.282	0.065	5.86457e-14	C1_cDC1a
Gatm	1.65902e-24	1.31329	0.621	0.25	3.08411e-20	C1_cDC1a
Naalad2	5.32756e-15	1.31101	0.107	0.008	9.90393e-11	C1_cDC1a
Gramd2	1.42519e-15	1.30462	0.119	0.01	2.64944e-11	C1_cDC1a
Clec1b	1.4295e-12	1.29224	0.215	0.055	2.65743e-08	C1_cDC1a
Zcchc4	3.91571e-10	1.29188	0.215	0.069	7.27931e-06	C1_cDC1a
Arhgap5	4.85814e-24	1.29098	0.814	0.443	9.03128e-20	C1_cDC1a
St3gal5	3.97376e-25	1.27863	0.785	0.399	7.38723e-21	C1_cDC1a
Gm35853	1.04405e-10	1.27396	0.158	0.036	1.94088e-06	C1_cDC1a
Naga	1.17468e-31	1.26908	0.859	0.476	2.18373e-27	C1_cDC1a
Sdad1	1.45492e-20	1.26652	0.644	0.312	2.7047e-16	C1_cDC1a
Clec1a	2.48219e-20	1.25443	0.305	0.071	4.61438e-16	C1_cDC1a
Rasgrp3	4.36054e-12	1.25366	0.316	0.12	8.10625e-08	C1_cDC1a
Prkra	1.73528e-15	1.25142	0.407	0.152	3.22588e-11	C1_cDC1a
Fanca	1.0466e-09	1.25123	0.237	0.087	1.94564e-05	C1_cDC1a
Plcb4	2.93654e-13	1.24685	0.26	0.079	5.45903e-09	C1_cDC1a
Fgd6	1.65661e-15	1.24155	0.192	0.036	3.07964e-11	C1_cDC1a
Rab32	7.38696e-23	1.23081	0.695	0.337	1.37324e-18	C1_cDC1a
Cd99l2	9.06954e-12	1.21979	0.147	0.028	1.68603e-07	C1_cDC1a
Slc8b1	5.70179e-17	1.19768	0.559	0.259	1.05996e-12	C1_cDC1a
Acvrl1	3.17978e-28	1.19062	0.627	0.236	5.9112e-24	C1_cDC1a
Lsr	3.48652e-13	1.18961	0.39	0.161	6.48143e-09	C1_cDC1a
Myo9a	1.0322e-17	1.18846	0.571	0.265	1.91886e-13	C1_cDC1a
Tnni2	3.12007e-25	1.1771	0.842	0.488	5.8002e-21	C1_cDC1a
Lmo1	6.36362e-19	1.1764	0.576	0.254	1.183e-14	C1_cDC1a
Slc25a20	1.30158e-13	1.17304	0.525	0.262	2.41963e-09	C1_cDC1a
Psap	3.26562e-47	1.17205	0.994	0.894	6.07079e-43	C1_cDC1a
Kif5a	6.40878e-12	1.16793	0.198	0.05	1.19139e-07	C1_cDC1a
Rhobtb1	7.28601e-12	1.16731	0.153	0.029	1.35447e-07	C1_cDC1a
Tssc4	5.75149e-10	1.154	0.384	0.185	1.0692e-05	C1_cDC1a
4930455G09Rik	9.68328e-09	1.14563	0.141	0.036	0.000180012	C1_cDC1a
Rnf144b	1.62168e-12	1.14223	0.316	0.11	3.0147e-08	C1_cDC1a
Ccser1	1.88255e-12	1.13412	0.141	0.024	3.49966e-08	C1_cDC1a
Zdhhc23	5.14864e-12	1.13114	0.328	0.124	9.57133e-08	C1_cDC1a
Ffar4	1.87984e-15	1.12492	0.407	0.148	3.49463e-11	C1_cDC1a
Pmepa1	2.566e-13	1.1064	0.52	0.25	4.77018e-09	C1_cDC1a
Fuca1	1.01607e-22	1.10521	0.831	0.548	1.88887e-18	C1_cDC1a
Ctnnbip1	1.19054e-13	1.10505	0.475	0.225	2.21321e-09	C1_cDC1a
Ubash3b	1.45673e-09	1.09887	0.542	0.327	2.70805e-05	C1_cDC1a
Fam149a	6.92176e-12	1.09404	0.186	0.045	1.28675e-07	C1_cDC1a
Cyb5r1	1.09249e-08	1.09394	0.266	0.109	0.000203095	C1_cDC1a
Arl6	2.73924e-09	1.09057	0.215	0.074	5.09225e-05	C1_cDC1a
Fgd2	2.53794e-23	1.08992	0.853	0.513	4.71803e-19	C1_cDC1a
Shtn1	9.15332e-23	1.08857	0.859	0.56	1.7016e-18	C1_cDC1a
Sept6	1.24435e-21	1.08712	0.791	0.446	2.31325e-17	C1_cDC1a
Cfh	1.55636e-08	1.07737	0.333	0.152	0.000289328	C1_cDC1a
Pi4k2a	3.81412e-13	1.07185	0.582	0.326	7.09044e-09	C1_cDC1a
Arap1	3.25232e-12	1.07014	0.446	0.213	6.04606e-08	C1_cDC1a
Notch4	1.41935e-09	1.0618	0.119	0.023	2.63857e-05	C1_cDC1a
Adam19	9.1175e-19	1.06082	0.514	0.195	1.69494e-14	C1_cDC1a
Mospd1	3.10593e-07	1.04655	0.226	0.095	0.00577392	C1_cDC1a
Dhrs9	3.07457e-08	1.04331	0.232	0.088	0.000571562	C1_cDC1a
Fnbp1	3.09864e-29	1.04271	0.949	0.644	5.76038e-25	C1_cDC1a
Cyb5a	4.07441e-27	1.03799	0.938	0.691	7.57434e-23	C1_cDC1a
Id2	6.119e-26	1.03752	0.966	0.622	1.13752e-21	C1_cDC1a
Pelo	6.88903e-11	1.03642	0.345	0.145	1.28067e-06	C1_cDC1a
Rab43	8.29597e-26	1.02564	0.91	0.671	1.54222e-21	C1_cDC1a
Clnk	4.1239e-08	1.01939	0.141	0.038	0.000766633	C1_cDC1a
Sgsm3	5.04027e-08	1.01884	0.192	0.068	0.000936987	C1_cDC1a
Pafah1b3	8.34388e-20	1.01806	0.746	0.392	1.55113e-15	C1_cDC1a
Unc119b	5.22621e-14	1.01409	0.531	0.253	9.71552e-10	C1_cDC1a
Plekho2	6.9083e-21	1.00173	0.876	0.616	1.28425e-16	C1_cDC1a
Sdf2l1	2.80104e-14	1.00032	0.785	0.51	5.20713e-10	C1_cDC1a
Hist1h1b	1.6781e-38	3.8859	0.493	0.092	3.11959e-34	C2_cDC1b
Pclaf	4.19098e-79	3.69804	0.725	0.099	7.79103e-75	C2_cDC1b
Hist1h2ap	2.01281e-28	3.67567	0.88	0.51	3.74182e-24	C2_cDC1b
Hist1h2ae	9.17294e-26	3.62351	0.662	0.262	1.70525e-21	C2_cDC1b
Rrm2	1.48123e-69	3.32848	0.479	0.03	2.75362e-65	C2_cDC1b
Top2a	3.43957e-49	3.32786	0.613	0.121	6.39415e-45	C2_cDC1b
Hist1h3b	2.41095e-49	3.26065	0.331	0.017	4.48196e-45	C2_cDC1b
Hist1h3c	5.97712e-39	3.18483	0.317	0.027	1.11115e-34	C2_cDC1b
Nusap1	4.82022e-37	2.74822	0.331	0.034	8.96079e-33	C2_cDC1b
Spc24	3.88013e-65	2.71142	0.655	0.093	7.21317e-61	C2_cDC1b
Esco2	9.39613e-49	2.70802	0.289	0.01	1.74674e-44	C2_cDC1b
Birc5	8.65444e-43	2.66533	0.479	0.073	1.60886e-38	C2_cDC1b
Clspn	4.01532e-67	2.6477	0.472	0.029	7.46448e-63	C2_cDC1b
Mki67	6.96057e-48	2.59656	0.704	0.176	1.29397e-43	C2_cDC1b
Ccne2	1.58189e-60	2.53025	0.43	0.027	2.94074e-56	C2_cDC1b
Lig1	5.04661e-60	2.52618	0.803	0.19	9.38165e-56	C2_cDC1b
Ccna2	5.02827e-40	2.52084	0.345	0.033	9.34756e-36	C2_cDC1b
Stmn1	2.15123e-65	2.49298	0.937	0.302	3.99913e-61	C2_cDC1b
Rad51ap1	4.20485e-57	2.47223	0.423	0.029	7.81681e-53	C2_cDC1b
Mcm7	7.80307e-58	2.45723	0.88	0.258	1.45059e-53	C2_cDC1b
Asf1b	3.87039e-54	2.39034	0.451	0.041	7.19505e-50	C2_cDC1b
Uhrf1	2.05883e-50	2.38896	0.606	0.107	3.82736e-46	C2_cDC1b
Pbk	4.57938e-50	2.33231	0.296	0.01	8.51306e-46	C2_cDC1b
Smc2	2.53391e-38	2.32313	0.592	0.148	4.71054e-34	C2_cDC1b
Hist1h1d	5.06244e-23	2.32058	0.444	0.12	9.41108e-19	C2_cDC1b
Dtl	6.0359e-50	2.30244	0.493	0.062	1.12207e-45	C2_cDC1b
Rad51	1.41995e-51	2.29815	0.366	0.023	2.63968e-47	C2_cDC1b
Hist1h2ab	1.37354e-33	2.29813	0.289	0.027	2.55342e-29	C2_cDC1b
Cdk1	2.08979e-48	2.27947	0.458	0.052	3.88491e-44	C2_cDC1b
Spc25	1.98102e-43	2.27673	0.366	0.034	3.68271e-39	C2_cDC1b
Atad2	1.14848e-41	2.25564	0.732	0.227	2.13502e-37	C2_cDC1b
Hells	5.57319e-49	2.25485	0.739	0.188	1.03606e-44	C2_cDC1b
Rrm1	4.41754e-52	2.25097	0.655	0.125	8.2122e-48	C2_cDC1b
Knl1	2.5469e-36	2.23326	0.387	0.053	4.73469e-32	C2_cDC1b
Brip1	3.20648e-42	2.18191	0.324	0.024	5.96085e-38	C2_cDC1b
Kif15	1.29941e-42	2.16701	0.401	0.044	2.41561e-38	C2_cDC1b
Cdc6	6.02396e-45	2.1535	0.338	0.024	1.11985e-40	C2_cDC1b
Cit	2.98741e-45	2.14194	0.359	0.028	5.55359e-41	C2_cDC1b
Hist1h2bb	6.96503e-21	2.14167	0.268	0.046	1.2948e-16	C2_cDC1b
Mcm5	7.23609e-56	2.11356	0.782	0.18	1.34519e-51	C2_cDC1b
Tyms	4.95522e-41	2.11329	0.535	0.101	9.21175e-37	C2_cDC1b
Gmnn	9.75396e-44	2.10339	0.662	0.164	1.81326e-39	C2_cDC1b
Pola1	2.12368e-40	2.10332	0.577	0.125	3.94793e-36	C2_cDC1b
Ncaph	4.55626e-36	2.09604	0.303	0.027	8.47009e-32	C2_cDC1b
Fbxo5	6.93162e-33	2.08053	0.289	0.028	1.28859e-28	C2_cDC1b
Cdca8	1.02685e-41	2.07121	0.521	0.09	1.90892e-37	C2_cDC1b
H2afx	4.62475e-31	2.04203	0.683	0.222	8.59741e-27	C2_cDC1b
Cenpm	4.81567e-48	2.03328	0.479	0.057	8.95232e-44	C2_cDC1b
Tcf19	2.3333e-46	2.03324	0.535	0.081	4.33761e-42	C2_cDC1b
Tacc3	4.31013e-45	2.00307	0.556	0.091	8.01254e-41	C2_cDC1b
Hist1h1a	8.18222e-32	2.00278	0.282	0.027	1.52108e-27	C2_cDC1b
Hist1h4d	6.38756e-13	1.99301	0.585	0.3	1.18745e-08	C2_cDC1b
Dut	3.29341e-48	1.97757	0.838	0.278	6.12245e-44	C2_cDC1b
Cdca7	6.99931e-49	1.97504	0.627	0.113	1.30117e-44	C2_cDC1b
Cks1b	6.86029e-50	1.97047	0.866	0.289	1.27533e-45	C2_cDC1b
Aurkb	3.94573e-34	1.96378	0.415	0.066	7.33511e-30	C2_cDC1b
Prc1	2.20889e-33	1.96008	0.338	0.041	4.10632e-29	C2_cDC1b
Cdca3	2.02182e-34	1.95682	0.423	0.068	3.75856e-30	C2_cDC1b
Ckap2l	1.18245e-35	1.95478	0.437	0.07	2.19818e-31	C2_cDC1b
Dhfr	1.6539e-36	1.94808	0.331	0.034	3.0746e-32	C2_cDC1b
Hist1h3e	3.44508e-19	1.93869	0.352	0.089	6.40441e-15	C2_cDC1b
Syce2	6.33701e-45	1.92123	0.606	0.117	1.17805e-40	C2_cDC1b
Neil3	9.3568e-30	1.91021	0.225	0.016	1.73943e-25	C2_cDC1b
Kif11	1.36059e-32	1.90918	0.31	0.034	2.52934e-28	C2_cDC1b
Mcm3	3.80641e-44	1.90848	0.782	0.236	7.07611e-40	C2_cDC1b
Cdc45	1.22881e-39	1.90514	0.331	0.028	2.28436e-35	C2_cDC1b
Tk1	1.12263e-38	1.90148	0.472	0.075	2.08697e-34	C2_cDC1b
Mcm6	5.89792e-43	1.89588	0.796	0.258	1.09642e-38	C2_cDC1b
Brca1	2.56165e-44	1.88463	0.331	0.023	4.7621e-40	C2_cDC1b
Hmgb2	5.98577e-42	1.87912	0.986	0.815	1.11276e-37	C2_cDC1b
Incenp	2.31407e-27	1.87801	0.387	0.076	4.30185e-23	C2_cDC1b
Ncapg2	2.85929e-37	1.87529	0.507	0.095	5.31543e-33	C2_cDC1b
Dnmt1	7.76921e-39	1.85858	0.775	0.277	1.4443e-34	C2_cDC1b
Hist1h3f	6.50739e-20	1.85848	0.338	0.078	1.20972e-15	C2_cDC1b
Ncapd2	1.36885e-46	1.85428	0.5	0.066	2.54468e-42	C2_cDC1b
Tpx2	7.29466e-29	1.84969	0.401	0.076	1.35608e-24	C2_cDC1b
Mcm10	5.31558e-49	1.8464	0.359	0.023	9.88166e-45	C2_cDC1b
Kif4	3.76321e-31	1.83891	0.268	0.025	6.9958e-27	C2_cDC1b
Hist1h2bj	9.28184e-27	1.82401	0.254	0.028	1.72549e-22	C2_cDC1b
Ncapg	1.40933e-36	1.82339	0.282	0.021	2.61994e-32	C2_cDC1b
Cenpe	3.84987e-34	1.8172	0.373	0.051	7.1569e-30	C2_cDC1b
Hist1h2br	3.33988e-23	1.81322	0.345	0.068	6.20884e-19	C2_cDC1b
Sgo1	9.76404e-34	1.81151	0.303	0.029	1.81514e-29	C2_cDC1b
Hist1h4h	4.81655e-18	1.80356	0.493	0.169	8.95396e-14	C2_cDC1b
Prim1	3.56274e-36	1.79937	0.465	0.08	6.62314e-32	C2_cDC1b
Cdt1	5.60477e-35	1.78754	0.458	0.079	1.04193e-30	C2_cDC1b
Shcbp1	1.14439e-32	1.78597	0.246	0.017	2.12742e-28	C2_cDC1b
Fen1	2.12239e-45	1.77704	0.606	0.112	3.94553e-41	C2_cDC1b
Mns1	6.67974e-26	1.76961	0.275	0.036	1.24176e-21	C2_cDC1b
Orc6	1.23083e-32	1.76885	0.577	0.15	2.2881e-28	C2_cDC1b
Bub1b	9.51527e-33	1.76518	0.345	0.044	1.76889e-28	C2_cDC1b
Ccdc34	2.20969e-29	1.76061	0.599	0.181	4.10781e-25	C2_cDC1b
Tuba1b	2.78021e-39	1.75757	0.979	0.743	5.16842e-35	C2_cDC1b
Cenps	9.50564e-42	1.75612	0.423	0.051	1.7671e-37	C2_cDC1b
Wdr76	7.29541e-32	1.75257	0.444	0.081	1.35622e-27	C2_cDC1b
Hirip3	5.15058e-32	1.74524	0.563	0.143	9.57492e-28	C2_cDC1b
Pkmyt1	1.00565e-34	1.74487	0.394	0.057	1.8695e-30	C2_cDC1b
Pcna	3.3247e-29	1.73804	0.824	0.432	6.18062e-25	C2_cDC1b
Hist1h2bm	1.56816e-29	1.73594	0.225	0.016	2.9152e-25	C2_cDC1b
Ccne1	3.05927e-35	1.73372	0.331	0.035	5.68718e-31	C2_cDC1b
Stil	5.05009e-38	1.72604	0.239	0.01	9.38813e-34	C2_cDC1b
Tipin	1.54923e-43	1.71822	0.676	0.151	2.88002e-39	C2_cDC1b
Txndc16	8.27616e-12	1.71669	0.451	0.188	1.53854e-07	C2_cDC1b
Cenpw	3.77447e-41	1.71355	0.641	0.143	7.01674e-37	C2_cDC1b
Ezh2	1.16296e-35	1.71317	0.817	0.342	2.16195e-31	C2_cDC1b
Dctpp1	2.72178e-41	1.70831	0.908	0.403	5.0598e-37	C2_cDC1b
Chaf1a	1.06417e-38	1.69888	0.486	0.08	1.97828e-34	C2_cDC1b
Rnf227	1.2484e-39	1.68971	0.359	0.035	2.32077e-35	C2_cDC1b
Ckap2	2.56682e-24	1.68016	0.268	0.037	4.77171e-20	C2_cDC1b
Hist2h2ac	5.81099e-19	1.67788	0.408	0.117	1.08026e-14	C2_cDC1b
Anln	1.51997e-24	1.66832	0.218	0.022	2.82562e-20	C2_cDC1b
Mybl2	2.49481e-35	1.66336	0.246	0.014	4.63786e-31	C2_cDC1b
Mad2l1	5.86805e-33	1.64811	0.408	0.066	1.09087e-28	C2_cDC1b
Racgap1	1.02044e-26	1.64601	0.563	0.164	1.897e-22	C2_cDC1b
Ccnf	3.47091e-24	1.64294	0.232	0.026	6.45243e-20	C2_cDC1b
Ccnb2	1.24406e-28	1.63788	0.437	0.088	2.31271e-24	C2_cDC1b
Rfc4	9.45866e-40	1.63302	0.57	0.11	1.75836e-35	C2_cDC1b
Mxd3	3.076e-35	1.62476	0.225	0.01	5.71828e-31	C2_cDC1b
E2f8	2.13039e-30	1.6213	0.394	0.066	3.9604e-26	C2_cDC1b
Pole	7.91247e-35	1.61692	0.317	0.031	1.47093e-30	C2_cDC1b
Rfc3	3.329e-27	1.61269	0.486	0.117	6.1886e-23	C2_cDC1b
Gins2	2.02042e-28	1.61237	0.387	0.068	3.75597e-24	C2_cDC1b
Cenph	8.00322e-27	1.61126	0.296	0.04	1.4878e-22	C2_cDC1b
Cep55	2.13143e-29	1.60932	0.275	0.028	3.96233e-25	C2_cDC1b
Cenpk	1.27002e-33	1.60579	0.359	0.046	2.36096e-29	C2_cDC1b
Topbp1	1.91342e-33	1.60485	0.725	0.239	3.55705e-29	C2_cDC1b
Kif22	3.70503e-17	1.59577	0.218	0.037	6.88766e-13	C2_cDC1b
Gatm	5.69367e-30	1.59064	0.725	0.248	1.05845e-25	C2_cDC1b
Mcm4	4.5761e-29	1.57304	0.627	0.19	8.50697e-25	C2_cDC1b
Nuf2	3.30785e-29	1.56739	0.218	0.015	6.14929e-25	C2_cDC1b
Kif14	6.1184e-24	1.55857	0.176	0.012	1.13741e-19	C2_cDC1b
Brca2	8.94575e-27	1.55644	0.261	0.029	1.66302e-22	C2_cDC1b
Rfc5	4.22713e-34	1.55602	0.493	0.092	7.85823e-30	C2_cDC1b
Dnajc9	1.91122e-36	1.54774	0.725	0.2	3.55296e-32	C2_cDC1b
Aspm	2.13639e-21	1.54204	0.204	0.023	3.97155e-17	C2_cDC1b
Melk	3.56388e-26	1.53957	0.232	0.023	6.62526e-22	C2_cDC1b
Mcm2	1.13326e-31	1.53889	0.549	0.128	2.10673e-27	C2_cDC1b
Cdca5	5.23057e-27	1.53784	0.197	0.013	9.72363e-23	C2_cDC1b
E2f1	2.1545e-28	1.53339	0.458	0.099	4.00522e-24	C2_cDC1b
Trip13	2.23015e-22	1.53133	0.268	0.041	4.14585e-18	C2_cDC1b
Ube2c	1.00381e-15	1.524	0.338	0.098	1.86609e-11	C2_cDC1b
Ercc6l	4.97929e-31	1.51859	0.359	0.051	9.2565e-27	C2_cDC1b
Hist1h1e	2.64232e-12	1.51767	0.641	0.345	4.91208e-08	C2_cDC1b
Mis18bp1	2.82547e-16	1.51731	0.218	0.039	5.25255e-12	C2_cDC1b
Tubb5	1.52387e-31	1.51532	0.986	0.793	2.83288e-27	C2_cDC1b
Iqgap3	1.80311e-26	1.49929	0.19	0.012	3.35198e-22	C2_cDC1b
Dnph1	5.50565e-30	1.49423	0.218	0.014	1.0235e-25	C2_cDC1b
Usp1	2.39104e-26	1.48729	0.676	0.249	4.44495e-22	C2_cDC1b
Hmgn2	3.45879e-32	1.48628	0.859	0.403	6.4299e-28	C2_cDC1b
Ranbp1	5.31278e-47	1.45848	0.993	0.677	9.87645e-43	C2_cDC1b
Ran	1.57808e-46	1.45402	0.965	0.74	2.93365e-42	C2_cDC1b
Dscc1	6.70577e-28	1.45263	0.246	0.024	1.2466e-23	C2_cDC1b
Plk4	3.30308e-24	1.45241	0.401	0.09	6.14043e-20	C2_cDC1b
AI506816	6.25562e-31	1.44544	0.655	0.191	1.16292e-26	C2_cDC1b
Kif20b	5.34843e-22	1.44197	0.289	0.05	9.94274e-18	C2_cDC1b
Diaph3	4.73001e-24	1.43827	0.366	0.074	8.79309e-20	C2_cDC1b
Cdc20	1.36831e-12	1.41954	0.183	0.036	2.54369e-08	C2_cDC1b
Rpa2	4.7356e-30	1.41799	0.5	0.107	8.80349e-26	C2_cDC1b
Hmmr	1.52704e-27	1.41482	0.261	0.027	2.83877e-23	C2_cDC1b
Cdkn3	1.32165e-21	1.4138	0.303	0.054	2.45694e-17	C2_cDC1b
Atad5	4.30361e-24	1.41018	0.338	0.062	8.00041e-20	C2_cDC1b
Phgdh	1.0613e-25	1.40773	0.479	0.113	1.97295e-21	C2_cDC1b
E2f7	3.75138e-33	1.39874	0.197	0.007	6.97382e-29	C2_cDC1b
Dek	5.96702e-42	1.39665	0.986	0.816	1.10927e-37	C2_cDC1b
Ska1	4.02326e-24	1.39194	0.197	0.016	7.47924e-20	C2_cDC1b
Nsd2	1.64746e-26	1.3902	0.718	0.281	3.06264e-22	C2_cDC1b
Dlgap5	2.32739e-25	1.38652	0.31	0.048	4.32661e-21	C2_cDC1b
Tubg1	4.94519e-24	1.3824	0.366	0.073	9.1931e-20	C2_cDC1b
Siva1	7.39222e-24	1.37986	0.782	0.372	1.37421e-19	C2_cDC1b
Psmc3ip	6.31624e-28	1.375	0.303	0.039	1.17419e-23	C2_cDC1b
Ppt1	1.61296e-22	1.37068	0.915	0.547	2.99849e-18	C2_cDC1b
Lmnb1	8.39879e-29	1.36933	0.866	0.387	1.56133e-24	C2_cDC1b
Alyref	1.4557e-33	1.36003	0.951	0.509	2.70615e-29	C2_cDC1b
Smc4	1.2595e-16	1.35604	0.718	0.379	2.34142e-12	C2_cDC1b
Kif23	4.60553e-16	1.35125	0.528	0.211	8.56168e-12	C2_cDC1b
Fignl1	5.34152e-29	1.35079	0.303	0.037	9.92989e-25	C2_cDC1b
Hist1h2bh	1.27458e-19	1.34978	0.197	0.024	2.36945e-15	C2_cDC1b
Bard1	8.2525e-24	1.34965	0.261	0.035	1.53414e-19	C2_cDC1b
Ncapd3	1.41387e-25	1.34679	0.5	0.127	2.62839e-21	C2_cDC1b
Suv39h1	4.41338e-26	1.34563	0.507	0.127	8.20447e-22	C2_cDC1b
Chek1	2.89318e-29	1.34397	0.254	0.023	5.37841e-25	C2_cDC1b
Cenpf	5.27204e-19	1.34033	0.282	0.055	9.80072e-15	C2_cDC1b
Chaf1b	8.36785e-24	1.33846	0.296	0.047	1.55558e-19	C2_cDC1b
Cip2a	3.58164e-21	1.33743	0.218	0.027	6.65828e-17	C2_cDC1b
Lsm2	3.02825e-24	1.3311	0.732	0.293	5.62952e-20	C2_cDC1b
Tmpo	7.776e-29	1.33076	0.951	0.55	1.44556e-24	C2_cDC1b
Ppat	1.0253e-21	1.33057	0.43	0.108	1.90603e-17	C2_cDC1b
Cenpp	8.44128e-23	1.33043	0.261	0.037	1.56923e-18	C2_cDC1b
Cdc7	1.88481e-22	1.32788	0.275	0.042	3.50386e-18	C2_cDC1b
Wdhd1	4.37911e-20	1.32095	0.317	0.065	8.14077e-16	C2_cDC1b
Pimreg	1.01526e-21	1.31952	0.183	0.016	1.88737e-17	C2_cDC1b
Nucks1	1.01604e-30	1.3194	0.93	0.539	1.88882e-26	C2_cDC1b
Ppa1	2.2449e-25	1.31797	0.732	0.28	4.17328e-21	C2_cDC1b
Ndc80	9.72837e-31	1.31671	0.317	0.039	1.8085e-26	C2_cDC1b
Zfp367	9.14042e-23	1.31521	0.338	0.064	1.6992e-18	C2_cDC1b
Gins1	3.66401e-24	1.31388	0.303	0.048	6.8114e-20	C2_cDC1b
Haus4	2.99606e-25	1.31261	0.373	0.07	5.56968e-21	C2_cDC1b
Cbx5	2.60204e-25	1.31053	0.697	0.262	4.83719e-21	C2_cDC1b
Dtymk	3.31397e-26	1.30935	0.676	0.229	6.16067e-22	C2_cDC1b
Rcc1	1.98837e-18	1.30847	0.345	0.085	3.69639e-14	C2_cDC1b
Kntc1	3.26735e-27	1.30443	0.204	0.014	6.074e-23	C2_cDC1b
Ung	5.99818e-21	1.30127	0.261	0.041	1.11506e-16	C2_cDC1b
Lockd	1.04632e-16	1.29814	0.275	0.059	1.94511e-12	C2_cDC1b
Nasp	6.34098e-30	1.29653	0.894	0.392	1.17879e-25	C2_cDC1b
Xcr1	2.71835e-17	1.29541	0.437	0.137	5.05342e-13	C2_cDC1b
Exo1	5.61649e-32	1.29303	0.225	0.013	1.04411e-27	C2_cDC1b
Nudc	4.27349e-34	1.2923	0.958	0.585	7.94442e-30	C2_cDC1b
Bub1	1.08443e-19	1.2852	0.197	0.024	2.01596e-15	C2_cDC1b
Cenpq	1.24259e-23	1.28444	0.437	0.104	2.30998e-19	C2_cDC1b
C1qbp	5.23543e-28	1.27891	0.901	0.487	9.73266e-24	C2_cDC1b
Knstrn	5.01024e-18	1.27591	0.387	0.102	9.31404e-14	C2_cDC1b
Tubb4b	5.73609e-20	1.27338	0.761	0.395	1.06634e-15	C2_cDC1b
Zmynd19	2.04509e-25	1.27291	0.465	0.108	3.80183e-21	C2_cDC1b
Rab7b	1.36557e-25	1.27069	0.704	0.247	2.53859e-21	C2_cDC1b
E2f3	4.4772e-25	1.26568	0.493	0.125	8.32311e-21	C2_cDC1b
Rad54l	8.91887e-19	1.26487	0.246	0.041	1.65802e-14	C2_cDC1b
Nmral1	9.67357e-19	1.26319	0.38	0.099	1.79832e-14	C2_cDC1b
Mms22l	4.74388e-23	1.25931	0.352	0.068	8.81888e-19	C2_cDC1b
Ptma	1.69686e-58	1.25594	1	0.98	3.15447e-54	C2_cDC1b
Tfdp1	4.64766e-25	1.25569	0.563	0.168	8.64001e-21	C2_cDC1b
Creld2	3.50242e-21	1.25543	0.655	0.257	6.511e-17	C2_cDC1b
Blm	1.3523e-20	1.25513	0.275	0.047	2.51393e-16	C2_cDC1b
Cenpn	1.61379e-22	1.24679	0.183	0.015	3.00003e-18	C2_cDC1b
Ube2s	2.12453e-20	1.24029	0.901	0.57	3.94949e-16	C2_cDC1b
Cenpa	6.69418e-13	1.24005	0.451	0.178	1.24445e-08	C2_cDC1b
Exosc8	4.39342e-29	1.23243	0.866	0.414	8.16736e-25	C2_cDC1b
Hist1h4a	2.5742e-14	1.22447	0.254	0.06	4.78544e-10	C2_cDC1b
Depdc1a	1.28119e-14	1.22364	0.155	0.021	2.38174e-10	C2_cDC1b
Mastl	4.94709e-24	1.21776	0.225	0.024	9.19663e-20	C2_cDC1b
Ska3	3.63714e-24	1.2173	0.183	0.013	6.76145e-20	C2_cDC1b
Psat1	3.54757e-21	1.21463	0.458	0.121	6.59494e-17	C2_cDC1b
Zwilch	3.30288e-18	1.21387	0.162	0.016	6.14006e-14	C2_cDC1b
Snrpd1	1.8014e-37	1.20712	0.979	0.684	3.3488e-33	C2_cDC1b
2001-01-01	2.65945e-13	1.20452	0.155	0.024	4.94393e-09	C2_cDC1b
Pa2g4	5.20032e-26	1.20417	0.93	0.521	9.6674e-22	C2_cDC1b
Arhgap11a	4.77505e-19	1.20166	0.514	0.169	8.87681e-15	C2_cDC1b
Hmgb1	2.16853e-32	1.20116	0.993	0.888	4.0313e-28	C2_cDC1b
Pold2	1.38767e-20	1.20076	0.401	0.1	2.57968e-16	C2_cDC1b
Lyar	6.57079e-23	1.19891	0.754	0.326	1.22151e-18	C2_cDC1b
Ifi205	4.83811e-20	1.19674	0.676	0.298	8.99404e-16	C2_cDC1b
Cdca2	1.33194e-18	1.19656	0.169	0.017	2.47607e-14	C2_cDC1b
Sdf2l1	3.2611e-26	1.19389	0.93	0.498	6.06238e-22	C2_cDC1b
Lin9	1.07135e-18	1.19358	0.31	0.066	1.99165e-14	C2_cDC1b
Hjurp	7.64273e-21	1.19261	0.535	0.17	1.42078e-16	C2_cDC1b
Pgp	2.73716e-26	1.19195	0.768	0.292	5.08838e-22	C2_cDC1b
Impdh2	5.21408e-26	1.18989	0.852	0.42	9.69298e-22	C2_cDC1b
Anp32b	1.04592e-42	1.18205	0.993	0.848	1.94437e-38	C2_cDC1b
Sgo2a	1.11756e-17	1.18165	0.176	0.021	2.07755e-13	C2_cDC1b
Timeless	8.7593e-20	1.17875	0.437	0.12	1.62835e-15	C2_cDC1b
Cdk4	1.5613e-19	1.17831	0.782	0.402	2.90245e-15	C2_cDC1b
Prdx4	1.36037e-18	1.17743	0.577	0.218	2.52893e-14	C2_cDC1b
Selenoh	2.65422e-24	1.17283	0.873	0.452	4.9342e-20	C2_cDC1b
Lrr1	2.29329e-26	1.1701	0.169	0.008	4.26322e-22	C2_cDC1b
Gng12	4.50728e-18	1.16994	0.535	0.195	8.37903e-14	C2_cDC1b
Gcat	2.22877e-17	1.168	0.338	0.082	4.14328e-13	C2_cDC1b
Hist1h4c	3.81492e-12	1.16284	0.254	0.068	7.09193e-08	C2_cDC1b
Rmi2	1.46317e-22	1.16121	0.239	0.03	2.72002e-18	C2_cDC1b
Ppih	2.95198e-18	1.15752	0.507	0.169	5.48774e-14	C2_cDC1b
Smco4	1.89716e-19	1.15741	0.331	0.072	3.52682e-15	C2_cDC1b
Mrpl42	6.41701e-25	1.15621	0.838	0.396	1.19292e-20	C2_cDC1b
Ddx39	1.18885e-20	1.15606	0.796	0.359	2.21008e-16	C2_cDC1b
Kif20a	3.22936e-15	1.15186	0.162	0.022	6.00338e-11	C2_cDC1b
Cgas	4.64516e-19	1.15023	0.43	0.12	8.63534e-15	C2_cDC1b
Prim2	8.18157e-18	1.14411	0.289	0.06	1.52095e-13	C2_cDC1b
Atpif1	5.59558e-37	1.14101	0.993	0.845	1.04022e-32	C2_cDC1b
Gemin6	1.10343e-19	1.13956	0.324	0.067	2.05128e-15	C2_cDC1b
Ube2t	7.788e-18	1.13948	0.268	0.052	1.44779e-13	C2_cDC1b
Hmgn1	1.34153e-27	1.13538	0.937	0.578	2.4939e-23	C2_cDC1b
Ndc1	3.46569e-15	1.13518	0.204	0.037	6.44272e-11	C2_cDC1b
Msh6	4.27164e-17	1.1325	0.373	0.1	7.94098e-13	C2_cDC1b
Slbp	6.71583e-25	1.13145	0.838	0.373	1.24847e-20	C2_cDC1b
Anp32e	6.9931e-26	1.12991	0.93	0.54	1.30002e-21	C2_cDC1b
Nme1	2.47882e-25	1.12945	0.93	0.614	4.60813e-21	C2_cDC1b
Pmf1	2.44148e-19	1.12725	0.514	0.167	4.5387e-15	C2_cDC1b
Ppil1	3.22793e-22	1.12397	0.486	0.129	6.00072e-18	C2_cDC1b
Irf8	3.62792e-19	1.12295	0.838	0.503	6.74431e-15	C2_cDC1b
Hist2h3b	1.65128e-13	1.12188	0.134	0.016	3.06973e-09	C2_cDC1b
Hist1h2ad	1.90287e-21	1.12132	0.19	0.018	3.53744e-17	C2_cDC1b
Ect2	9.59559e-12	1.12024	0.176	0.036	1.78382e-07	C2_cDC1b
2810408I11Rik	1.92121e-18	1.11861	0.183	0.022	3.57154e-14	C2_cDC1b
Rangap1	7.62523e-18	1.11849	0.577	0.222	1.41753e-13	C2_cDC1b
Kif18a	5.33185e-17	1.11793	0.225	0.038	9.91191e-13	C2_cDC1b
Rpa1	7.03081e-19	1.11773	0.549	0.188	1.30703e-14	C2_cDC1b
Slf1	2.70985e-20	1.11612	0.359	0.081	5.03761e-16	C2_cDC1b
Fanca	1.89605e-20	1.11463	0.352	0.075	3.52475e-16	C2_cDC1b
Ipo5	3.58438e-17	1.11291	0.563	0.21	6.66337e-13	C2_cDC1b
Traip	8.79845e-18	1.10693	0.134	0.01	1.63563e-13	C2_cDC1b
D030056L22Rik	6.28387e-19	1.10614	0.359	0.086	1.16817e-14	C2_cDC1b
Tex30	1.04841e-16	1.10608	0.401	0.117	1.94899e-12	C2_cDC1b
Gar1	1.18063e-17	1.10476	0.592	0.227	2.19479e-13	C2_cDC1b
Ttk	1.87043e-20	1.10377	0.183	0.018	3.47713e-16	C2_cDC1b
Rtl8b	2.24274e-11	1.10019	0.359	0.134	4.16925e-07	C2_cDC1b
Cenpi	4.61929e-21	1.09767	0.162	0.012	8.58726e-17	C2_cDC1b
Rfwd3	7.54898e-19	1.09491	0.472	0.143	1.40335e-14	C2_cDC1b
Pole2	7.69876e-19	1.08906	0.31	0.065	1.4312e-14	C2_cDC1b
Ctps	1.34095e-19	1.08592	0.289	0.054	2.49283e-15	C2_cDC1b
Jpt2	9.62236e-18	1.08559	0.507	0.169	1.7888e-13	C2_cDC1b
Ticrr	1.50313e-26	1.08509	0.176	0.009	2.79433e-22	C2_cDC1b
Mif	6.82548e-23	1.08493	0.93	0.665	1.26886e-18	C2_cDC1b
Paxip1	1.18824e-14	1.0848	0.317	0.085	2.20893e-10	C2_cDC1b
Umps	2.96103e-15	1.08275	0.373	0.112	5.50456e-11	C2_cDC1b
Haus1	2.4851e-19	1.08037	0.331	0.072	4.61979e-15	C2_cDC1b
Smyd2	1.28982e-18	1.07997	0.359	0.087	2.39777e-14	C2_cDC1b
Erh	1.10535e-23	1.07488	0.915	0.513	2.05485e-19	C2_cDC1b
Pfas	4.73938e-16	1.07177	0.218	0.038	8.81051e-12	C2_cDC1b
Cdca4	2.54729e-18	1.07104	0.465	0.14	4.73541e-14	C2_cDC1b
Csrp2	2.75326e-22	1.06799	0.359	0.073	5.11831e-18	C2_cDC1b
Hist1h2ak	2.08135e-19	1.06422	0.127	0.007	3.86924e-15	C2_cDC1b
Cad	1.22142e-13	1.06335	0.289	0.078	2.27062e-09	C2_cDC1b
Hist1h3a	6.40763e-20	1.05725	0.296	0.055	1.19118e-15	C2_cDC1b
Cdca7l	5.56335e-17	1.05634	0.394	0.11	1.03423e-12	C2_cDC1b
Nifk	2.21856e-19	1.05603	0.768	0.356	4.12431e-15	C2_cDC1b
Hdgf	4.24701e-22	1.05537	0.915	0.568	7.8952e-18	C2_cDC1b
Hnrnpab	5.88258e-29	1.0531	0.958	0.789	1.09357e-24	C2_cDC1b
Hmgb3	5.78456e-14	1.05213	0.254	0.06	1.07535e-09	C2_cDC1b
Sae1	3.94432e-19	1.05199	0.627	0.235	7.3325e-15	C2_cDC1b
Paics	4.3346e-21	1.05111	0.859	0.428	8.05801e-17	C2_cDC1b
Smc3	4.47475e-19	1.0496	0.852	0.474	8.31856e-15	C2_cDC1b
Hist1h2ai	2.01676e-17	1.04864	0.141	0.012	3.74915e-13	C2_cDC1b
Kif2c	4.13225e-12	1.04664	0.106	0.011	7.68185e-08	C2_cDC1b
Aurka	5.97255e-13	1.04174	0.218	0.048	1.1103e-08	C2_cDC1b
Rnaseh2b	9.23652e-20	1.03858	0.528	0.164	1.71707e-15	C2_cDC1b
Kifc1	2.43456e-15	1.03774	0.141	0.015	4.52585e-11	C2_cDC1b
Hist1h2af	8.46847e-19	1.03745	0.113	0.004	1.57429e-14	C2_cDC1b
Prmt1	3.6385e-22	1.03517	0.894	0.484	6.76397e-18	C2_cDC1b
Rbbp7	8.51436e-21	1.03003	0.873	0.507	1.58282e-16	C2_cDC1b
Nudcd2	2.67987e-15	1.02999	0.606	0.251	4.98188e-11	C2_cDC1b
Rif1	6.9839e-16	1.02423	0.62	0.267	1.29831e-11	C2_cDC1b
Pole3	9.70727e-17	1.02274	0.465	0.155	1.80458e-12	C2_cDC1b
Znhit3	3.67635e-18	1.02244	0.345	0.081	6.83433e-14	C2_cDC1b
Fkbp2	3.53569e-23	1.02212	0.915	0.482	6.57285e-19	C2_cDC1b
Timm50	5.63847e-20	1.01783	0.655	0.24	1.04819e-15	C2_cDC1b
Cenpu	9.33591e-17	1.01669	0.162	0.018	1.73555e-12	C2_cDC1b
Zgrf1	8.15483e-15	1.01602	0.183	0.029	1.51598e-10	C2_cDC1b
Rpa3	9.98785e-16	1.01525	0.423	0.132	1.85674e-11	C2_cDC1b
1190007I07Rik	4.46487e-16	1.01323	0.387	0.112	8.30019e-12	C2_cDC1b
Nek2	1.13617e-14	1.01087	0.134	0.014	2.11214e-10	C2_cDC1b
Pola2	4.79284e-19	1.00887	0.394	0.099	8.90989e-15	C2_cDC1b
Tlr3	9.67194e-12	1.00655	0.415	0.163	1.79801e-07	C2_cDC1b
Ppp1r14b	9.43761e-22	1.00504	0.915	0.53	1.75445e-17	C2_cDC1b
Enkd1	1.54972e-15	1.00252	0.211	0.037	2.88093e-11	C2_cDC1b
Cycs	3.03318e-27	1.00189	0.979	0.736	5.63869e-23	C2_cDC1b
Cisd1	7.20605e-16	1.00108	0.725	0.349	1.3396e-11	C2_cDC1b
H2afv	4.58435e-14	1.00013	0.859	0.546	8.52231e-10	C2_cDC1b
Fscn1	5.40175e-131	6.12428	0.88	0.053	1.00418e-126	C3_mregDC
Ccr7	1.00574e-126	5.96748	0.94	0.079	1.86966e-122	C3_mregDC
Cacnb3	4.08527e-180	5.89044	0.88	0.011	7.59452e-176	C3_mregDC
Il12b	1.44134e-63	5.82693	0.43	0.02	2.67944e-59	C3_mregDC
Apol7c	2.83505e-71	5.81387	0.36	0.004	5.27036e-67	C3_mregDC
Socs2	3.52318e-114	4.95328	0.85	0.065	6.54959e-110	C3_mregDC
Ccl22	5.20468e-69	4.68149	0.75	0.102	9.6755e-65	C3_mregDC
H2-M2	8.655e-60	4.63428	0.28	0.001	1.60896e-55	C3_mregDC
Nudt17	9.23553e-134	4.61294	0.66	0.007	1.71689e-129	C3_mregDC
Fabp5	2.4286e-42	4.48374	0.8	0.274	4.51476e-38	C3_mregDC
Anxa3	1.02454e-102	4.47717	0.88	0.092	1.90462e-98	C3_mregDC
Zmynd15	3.47112e-83	4.45262	0.67	0.053	6.45281e-79	C3_mregDC
Adcy6	5.76579e-120	4.43374	0.65	0.015	1.07186e-115	C3_mregDC
Ccl5	5.76489e-43	4.41232	0.91	0.459	1.07169e-38	C3_mregDC
Mreg	2.6924e-118	4.37972	0.7	0.023	5.00518e-114	C3_mregDC
Il4i1	3.51959e-95	4.35198	0.92	0.123	6.54292e-91	C3_mregDC
Mmp25	3.01182e-88	4.34555	0.71	0.059	5.59898e-84	C3_mregDC
Serpinb6b	2.48305e-79	4.32173	0.82	0.11	4.616e-75	C3_mregDC
Tmem123	1.29714e-57	4.04046	0.98	0.523	2.41138e-53	C3_mregDC
Tnfrsf4	2.11975e-75	3.97342	0.42	0.009	3.94062e-71	C3_mregDC
Serpinb9	2.4594e-65	3.9222	0.84	0.177	4.57203e-61	C3_mregDC
Relb	1.59641e-69	3.90489	0.97	0.314	2.96773e-65	C3_mregDC
Cd200	6.65513e-72	3.86236	0.74	0.095	1.23719e-67	C3_mregDC
Tspan3	3.18527e-51	3.85044	0.71	0.155	5.92141e-47	C3_mregDC
Tm4sf5	1.98593e-41	3.7966	0.33	0.022	3.69184e-37	C3_mregDC
Lad1	6.21065e-87	3.75855	0.44	0.005	1.15456e-82	C3_mregDC
Ramp3	9.25696e-47	3.74066	0.44	0.041	1.72087e-42	C3_mregDC
Aldh1a2	1.65711e-35	3.71494	0.36	0.038	3.08056e-31	C3_mregDC
Ly75	9.51701e-55	3.71135	0.69	0.12	1.76921e-50	C3_mregDC
Gm13546	2.8639e-73	3.65514	0.37	0.004	5.324e-69	C3_mregDC
Cd63	1.67086e-98	3.64575	0.83	0.07	3.10613e-94	C3_mregDC
Lima1	2.51362e-63	3.64255	0.71	0.1	4.67282e-59	C3_mregDC
Samsn1	2.39334e-59	3.64017	1	0.544	4.44922e-55	C3_mregDC
Pakap.1	4.93462e-80	3.58596	0.52	0.021	9.17346e-76	C3_mregDC
Ankrd33b	1.08873e-94	3.58185	0.51	0.009	2.02395e-90	C3_mregDC
Il2ra	6.52974e-65	3.57256	0.45	0.022	1.21388e-60	C3_mregDC
Stat4	6.02129e-50	3.57194	0.8	0.209	1.11936e-45	C3_mregDC
Slco5a1	2.6294e-93	3.54684	0.44	0.002	4.88805e-89	C3_mregDC
Fam177a	1.44227e-56	3.45619	0.89	0.303	2.68118e-52	C3_mregDC
Adora2a	5.05156e-84	3.3839	0.61	0.034	9.39085e-80	C3_mregDC
Scin	1.51616e-38	3.37629	0.26	0.011	2.81854e-34	C3_mregDC
Flrt3	4.64412e-47	3.35439	0.43	0.038	8.63343e-43	C3_mregDC
Strip2	4.45047e-69	3.35199	0.7	0.086	8.27342e-65	C3_mregDC
Fxyd2	1.56367e-45	3.32825	0.34	0.02	2.90686e-41	C3_mregDC
Bcl2l14	6.039e-40	3.27627	0.47	0.064	1.12265e-35	C3_mregDC
Poglut1	3.76996e-57	3.26602	0.78	0.168	7.00836e-53	C3_mregDC
Il15ra	1.98371e-49	3.26537	0.46	0.044	3.68772e-45	C3_mregDC
Slc4a8	5.02848e-35	3.25995	0.47	0.08	9.34795e-31	C3_mregDC
Tnfrsf9	2.06498e-64	3.23434	0.42	0.017	3.83879e-60	C3_mregDC
Tmcc3	1.01086e-60	3.2229	0.74	0.122	1.87919e-56	C3_mregDC
Ikzf4	1.13043e-44	3.19953	0.23	0.003	2.10147e-40	C3_mregDC
Synpo2	4.54649e-38	3.1766	0.2	0.003	8.45193e-34	C3_mregDC
H2-Eb2	3.96389e-41	3.13882	0.53	0.081	7.36887e-37	C3_mregDC
Tmem150c	5.3938e-63	3.13354	0.35	0.007	1.00271e-58	C3_mregDC
Eno3	4.59892e-49	3.10474	0.65	0.111	8.54939e-45	C3_mregDC
Laptm4b	1.60436e-21	3.10016	0.29	0.046	2.9825e-17	C3_mregDC
Tbc1d4	8.01278e-46	3.08434	0.96	0.543	1.48958e-41	C3_mregDC
Slc22a23	2.82126e-54	3.06091	0.35	0.013	5.24472e-50	C3_mregDC
Rasa2	8.94311e-24	3.00986	0.61	0.216	1.66252e-19	C3_mregDC
Gm47662	7.1455e-60	3.00718	0.3	0.003	1.32835e-55	C3_mregDC
Basp1	1.85688e-54	2.9677	0.97	0.462	3.45193e-50	C3_mregDC
Gnb4	2.00451e-28	2.96284	0.61	0.19	3.72639e-24	C3_mregDC
Tmem39a	1.16571e-43	2.95796	0.78	0.235	2.16706e-39	C3_mregDC
Cd274	5.99865e-65	2.93645	0.81	0.132	1.11515e-60	C3_mregDC
Adgrg6	1.67627e-47	2.90731	0.49	0.053	3.11619e-43	C3_mregDC
Arl5c	7.66674e-59	2.88845	0.85	0.194	1.42525e-54	C3_mregDC
Ktn1	1.63019e-37	2.88538	0.9	0.478	3.03053e-33	C3_mregDC
Cblb	2.38786e-52	2.86365	0.83	0.22	4.43903e-48	C3_mregDC
Mir155hg	9.83023e-46	2.85066	0.55	0.076	1.82744e-41	C3_mregDC
Birc2	3.27377e-42	2.84897	0.85	0.304	6.08594e-38	C3_mregDC
Cdkn2b	5.68543e-54	2.84687	0.3	0.006	1.05692e-49	C3_mregDC
Pdlim4	8.39312e-41	2.84272	0.31	0.019	1.56028e-36	C3_mregDC
Slc7a11	4.52201e-26	2.83005	0.3	0.037	8.40641e-22	C3_mregDC
Cxcl16	2.62232e-53	2.82829	0.95	0.37	4.8749e-49	C3_mregDC
Arc	1.24695e-59	2.80012	0.29	0.002	2.31808e-55	C3_mregDC
Castor2	8.26652e-49	2.79865	0.64	0.108	1.53675e-44	C3_mregDC
Etv3	1.04998e-53	2.79734	0.97	0.446	1.9519e-49	C3_mregDC
Tmtc2	2.01205e-44	2.77106	0.51	0.067	3.7404e-40	C3_mregDC
Spsb1	5.39666e-41	2.76558	0.4	0.039	1.00324e-36	C3_mregDC
Foxp4	4.30212e-56	2.7518	0.68	0.107	7.99765e-52	C3_mregDC
Cd40	2.77143e-38	2.74816	0.7	0.171	5.15209e-34	C3_mregDC
Uap1	6.98857e-27	2.72853	0.61	0.195	1.29918e-22	C3_mregDC
Nr4a3	3.46582e-33	2.70493	0.74	0.257	6.44297e-29	C3_mregDC
Pcgf5	2.94658e-42	2.6929	0.78	0.245	5.47769e-38	C3_mregDC
Epsti1	3.082e-23	2.69208	0.84	0.53	5.72943e-19	C3_mregDC
Zc3h12c	4.27314e-29	2.69158	0.41	0.07	7.94377e-25	C3_mregDC
Ndnf	1.64239e-30	2.68664	0.25	0.018	3.05321e-26	C3_mregDC
Marcksl1	5.43335e-48	2.64888	0.95	0.369	1.01006e-43	C3_mregDC
AW112010	7.08832e-18	2.61484	0.75	0.479	1.31772e-13	C3_mregDC
Gm10851	7.13258e-51	2.60401	0.24	0.001	1.32595e-46	C3_mregDC
Pfkfb3	3.39127e-28	2.60181	0.6	0.178	6.30437e-24	C3_mregDC
Cd1d1	8.43936e-14	2.60178	0.32	0.087	1.56888e-09	C3_mregDC
Plppr4	3.66261e-36	2.5952	0.23	0.008	6.80879e-32	C3_mregDC
Fas	2.77953e-32	2.59358	0.41	0.059	5.16714e-28	C3_mregDC
Sema6d	6.52845e-40	2.58956	0.38	0.034	1.21364e-35	C3_mregDC
Sema7a	8.98429e-36	2.54867	0.52	0.093	1.67018e-31	C3_mregDC
Ccser2	4.30129e-43	2.54713	0.62	0.117	7.9961e-39	C3_mregDC
Gadd45b	1.3075e-41	2.54511	0.89	0.349	2.43064e-37	C3_mregDC
Marcks	4.55642e-51	2.54464	1	0.715	8.47039e-47	C3_mregDC
Net1	1.45222e-20	2.53618	0.66	0.301	2.69967e-16	C3_mregDC
Atxn1	6.83875e-39	2.53606	0.34	0.026	1.27132e-34	C3_mregDC
Arhgap31	4.25726e-31	2.53378	0.77	0.334	7.91424e-27	C3_mregDC
Prnp	1.09864e-23	2.53289	0.38	0.073	2.04237e-19	C3_mregDC
Clic4	1.24982e-40	2.52999	0.95	0.602	2.32342e-36	C3_mregDC
Mical3	1.09407e-31	2.52133	0.41	0.06	2.03387e-27	C3_mregDC
2200002D01Rik	2.02227e-33	2.51879	0.35	0.038	3.7594e-29	C3_mregDC
Bmp2k	8.02529e-35	2.50231	0.89	0.498	1.4919e-30	C3_mregDC
Sepsecs	3.29389e-36	2.48746	0.55	0.109	6.12334e-32	C3_mregDC
Adam23	2.07828e-29	2.48743	0.57	0.14	3.86352e-25	C3_mregDC
Itgb8	1.04437e-35	2.48058	0.18	0.002	1.94148e-31	C3_mregDC
Papss2	1.75223e-41	2.47981	0.3	0.016	3.2574e-37	C3_mregDC
Snn	4.25091e-41	2.47094	0.45	0.05	7.90244e-37	C3_mregDC
Insl6	1.00807e-42	2.46325	0.29	0.012	1.874e-38	C3_mregDC
Rap2b	2.14614e-31	2.46152	0.75	0.293	3.98968e-27	C3_mregDC
Sinhcaf	4.19624e-35	2.45243	0.81	0.349	7.80081e-31	C3_mregDC
Tnfrsf11a	3.03267e-42	2.44899	0.54	0.081	5.63773e-38	C3_mregDC
Glipr2	6.60142e-32	2.44657	0.83	0.395	1.2272e-27	C3_mregDC
Nudt9	3.34113e-21	2.41608	0.57	0.206	6.21117e-17	C3_mregDC
Il7r	1.6137e-35	2.40712	0.63	0.14	2.99987e-31	C3_mregDC
Gucd1	1.18861e-38	2.40065	0.56	0.102	2.20963e-34	C3_mregDC
Gypc	5.48824e-33	2.39817	0.42	0.059	1.02026e-28	C3_mregDC
Swap70	2.56155e-34	2.39609	0.88	0.441	4.76192e-30	C3_mregDC
Fnbp1l	2.9949e-41	2.37421	0.69	0.155	5.56751e-37	C3_mregDC
Arhgef40	1.28559e-31	2.37133	0.65	0.187	2.38991e-27	C3_mregDC
Gclc	4.91645e-08	2.36402	0.29	0.111	0.000913967	C3_mregDC
Spred1	3.26452e-33	2.35592	0.69	0.214	6.06874e-29	C3_mregDC
Plxnc1	3.66413e-31	2.35163	0.79	0.315	6.81162e-27	C3_mregDC
Cd70	3.16108e-42	2.34812	0.2	0.001	5.87646e-38	C3_mregDC
Vsig10	1.46313e-48	2.34611	0.4	0.028	2.71996e-44	C3_mregDC
Hsf2	1.11232e-20	2.34527	0.4	0.096	2.0678e-16	C3_mregDC
Gbp5	5.43779e-41	2.34232	0.58	0.095	1.01089e-36	C3_mregDC
Ncoa7	7.83496e-16	2.34162	0.72	0.451	1.45652e-11	C3_mregDC
Gm2396	4.18485e-37	2.33407	0.3	0.02	7.77963e-33	C3_mregDC
Fgfbp3	7.89788e-18	2.33296	0.14	0.009	1.46822e-13	C3_mregDC
Nrp2	6.1873e-36	2.32772	0.38	0.041	1.15022e-31	C3_mregDC
Arhgap28	2.94101e-38	2.31385	0.29	0.017	5.46734e-34	C3_mregDC
Atp11a	1.9361e-29	2.31148	0.41	0.066	3.59921e-25	C3_mregDC
Arhgap22	1.08481e-16	2.31112	0.45	0.146	2.01667e-12	C3_mregDC
Stap2	8.96157e-59	2.30567	0.34	0.008	1.66596e-54	C3_mregDC
Cpne2	4.59621e-21	2.30211	0.65	0.269	8.54436e-17	C3_mregDC
Rftn1	2.38484e-39	2.2955	0.73	0.191	4.43342e-35	C3_mregDC
Rogdi	1.40159e-40	2.28763	0.93	0.422	2.60555e-36	C3_mregDC
Gm10432	6.80911e-38	2.28614	0.19	0.002	1.26581e-33	C3_mregDC
Bcl2a1a	3.72473e-39	2.27014	0.85	0.296	6.92428e-35	C3_mregDC
Il15	1.14054e-21	2.26345	0.25	0.031	2.12026e-17	C3_mregDC
Pdcd1lg2	3.39049e-26	2.25295	0.34	0.049	6.30292e-22	C3_mregDC
Tmem176a	8.48092e-35	2.2522	0.82	0.315	1.5766e-30	C3_mregDC
Jag1	1.23194e-28	2.24411	0.21	0.011	2.29018e-24	C3_mregDC
Slc33a1	1.69833e-09	2.24074	0.31	0.111	3.15719e-05	C3_mregDC
Bcl2a1b	8.17196e-46	2.23829	0.98	0.51	1.51917e-41	C3_mregDC
Cacna1s	5.47621e-19	2.22827	0.36	0.082	1.01803e-14	C3_mregDC
Iscu	3.90995e-37	2.2253	0.89	0.511	7.2686e-33	C3_mregDC
Aebp2	6.1577e-42	2.21901	0.93	0.485	1.14472e-37	C3_mregDC
Ssh1	2.93474e-28	2.21671	0.54	0.133	5.45568e-24	C3_mregDC
Arpin	3.74151e-35	2.20882	0.26	0.015	6.95547e-31	C3_mregDC
C9orf72	2.77448e-23	2.20633	0.57	0.182	5.15776e-19	C3_mregDC
Tmem19	6.33019e-26	2.20099	0.53	0.139	1.17678e-21	C3_mregDC
Nipal1	1.77622e-46	2.19979	0.28	0.008	3.302e-42	C3_mregDC
Gyg	3.05929e-19	2.19859	0.67	0.304	5.68721e-15	C3_mregDC
Traf1	6.42836e-44	2.1977	0.99	0.642	1.19503e-39	C3_mregDC
Rassf2	7.07923e-34	2.19561	0.76	0.271	1.31603e-29	C3_mregDC
Pla2g4f	2.13461e-29	2.18165	0.13	0	3.96823e-25	C3_mregDC
Gm37529	1.03252e-27	2.18095	0.24	0.019	1.91946e-23	C3_mregDC
Vwa5a	2.75733e-17	2.15586	0.62	0.275	5.12588e-13	C3_mregDC
Tpm1	8.97906e-29	2.15252	0.74	0.28	1.66921e-24	C3_mregDC
Cflar	1.98569e-33	2.15147	0.82	0.329	3.69139e-29	C3_mregDC
Extl1	5.36605e-40	2.14737	0.2	0.002	9.97548e-36	C3_mregDC
Arl5a	2.32625e-27	2.14392	0.75	0.314	4.32451e-23	C3_mregDC
Slc27a3	2.14003e-15	2.14176	0.18	0.023	3.97832e-11	C3_mregDC
Gca	9.08065e-30	2.12363	0.38	0.054	1.68809e-25	C3_mregDC
Mex3b	1.51144e-25	2.11962	0.29	0.035	2.80976e-21	C3_mregDC
Mllt6	9.53156e-32	2.11633	0.66	0.178	1.77192e-27	C3_mregDC
Rgs1	1.27757e-34	2.11564	0.87	0.348	2.375e-30	C3_mregDC
Tubb2b	2.02207e-10	2.10271	0.22	0.055	3.75902e-06	C3_mregDC
Tbc1d8	3.49294e-32	2.10009	0.84	0.356	6.49338e-28	C3_mregDC
Map4k4	2.54713e-27	2.09871	0.88	0.604	4.73512e-23	C3_mregDC
Sh3bp4	2.49774e-24	2.09298	0.34	0.055	4.64331e-20	C3_mregDC
Crispld2	3.79559e-16	2.08795	0.15	0.013	7.056e-12	C3_mregDC
Npr1	3.07942e-27	2.08642	0.18	0.007	5.72464e-23	C3_mregDC
Kcnk6	1.80596e-25	2.08267	0.55	0.156	3.35728e-21	C3_mregDC
Rassf3	4.61369e-29	2.07955	0.78	0.329	8.57686e-25	C3_mregDC
Rabgap1l	5.25602e-29	2.07833	0.77	0.283	9.77095e-25	C3_mregDC
Htra2	7.5502e-29	2.07691	0.7	0.253	1.40358e-24	C3_mregDC
Tmem176b	2.40758e-29	2.06665	0.82	0.378	4.47569e-25	C3_mregDC
Nlrc5	1.11257e-22	2.05798	0.6	0.201	2.06827e-18	C3_mregDC
Pcyt1a	5.3045e-13	2.05176	0.56	0.273	9.86106e-09	C3_mregDC
Nostrin	3.39793e-25	2.04765	0.64	0.226	6.31675e-21	C3_mregDC
Rab8b	5.36897e-28	2.04031	0.94	0.768	9.98092e-24	C3_mregDC
Rnf19b	1.15417e-27	2.03937	0.85	0.451	2.1456e-23	C3_mregDC
Mfhas1	3.10052e-23	2.03254	0.5	0.134	5.76388e-19	C3_mregDC
Dok1	1.7046e-25	2.01529	0.57	0.171	3.16885e-21	C3_mregDC
Peak1	1.94722e-27	2.00307	0.59	0.155	3.61988e-23	C3_mregDC
Adap1	1.1213e-32	2.00249	0.86	0.355	2.08449e-28	C3_mregDC
Col27a1	4.17495e-16	1.99855	0.24	0.041	7.76124e-12	C3_mregDC
Plekhm2	2.32781e-23	1.99577	0.53	0.151	4.3274e-19	C3_mregDC
Gpr157	4.35113e-15	1.99351	0.27	0.056	8.08876e-11	C3_mregDC
Dstn	6.86621e-18	1.98557	0.86	0.613	1.27643e-13	C3_mregDC
Mmp23	7.19378e-19	1.9803	0.17	0.015	1.33732e-14	C3_mregDC
Rel	2.93506e-30	1.97876	0.94	0.751	5.45627e-26	C3_mregDC
Fam49a	1.4358e-27	1.9759	0.85	0.383	2.66916e-23	C3_mregDC
Thap2	2.58031e-15	1.97388	0.47	0.167	4.7968e-11	C3_mregDC
Snhg15	6.3299e-27	1.97211	0.82	0.384	1.17673e-22	C3_mregDC
Tmem131l	3.44106e-24	1.97024	0.78	0.4	6.39693e-20	C3_mregDC
Palld	1.00983e-18	1.9679	0.45	0.129	1.87727e-14	C3_mregDC
Rnf152	1.19879e-20	1.96584	0.1	0.001	2.22855e-16	C3_mregDC
Serinc5	6.42512e-22	1.96228	0.26	0.032	1.19443e-17	C3_mregDC
Zfp36l1	5.86502e-32	1.95998	0.97	0.776	1.09031e-27	C3_mregDC
Rhoc	7.96306e-28	1.95868	0.41	0.07	1.48033e-23	C3_mregDC
Gbp2	3.49799e-29	1.94926	0.6	0.145	6.50276e-25	C3_mregDC
Nfe2l1	2.1699e-25	1.94861	0.82	0.489	4.03384e-21	C3_mregDC
Lrp8	7.83549e-12	1.94632	0.25	0.061	1.45662e-07	C3_mregDC
Bcl2a1d	2.30761e-30	1.94521	0.88	0.465	4.28984e-26	C3_mregDC
Dnajc12	8.50188e-19	1.91128	0.22	0.028	1.5805e-14	C3_mregDC
N4bp2l1	1.51045e-23	1.90552	0.63	0.202	2.80793e-19	C3_mregDC
Csrp1	4.10421e-16	1.89058	0.7	0.396	7.62973e-12	C3_mregDC
Pgap2	1.73874e-25	1.88782	0.7	0.276	3.23231e-21	C3_mregDC
Adam8	7.90147e-19	1.88287	0.73	0.4	1.46888e-14	C3_mregDC
Nfkb2	5.84443e-32	1.88216	0.88	0.455	1.08648e-27	C3_mregDC
Casp3	4.88889e-18	1.87799	0.7	0.383	9.08844e-14	C3_mregDC
Cd80	6.69264e-15	1.87334	0.56	0.234	1.24416e-10	C3_mregDC
Ccdc88a	1.71855e-28	1.86886	0.94	0.614	3.19478e-24	C3_mregDC
Phlpp1	1.35926e-22	1.86764	0.58	0.188	2.52687e-18	C3_mregDC
Cdc42ep3	4.31738e-17	1.86517	0.59	0.25	8.02602e-13	C3_mregDC
Rgmb	5.21835e-23	1.86398	0.27	0.033	9.70091e-19	C3_mregDC
Spint2	6.38942e-23	1.86338	0.77	0.367	1.18779e-18	C3_mregDC
Fam89a	5.94923e-22	1.85192	0.19	0.015	1.10596e-17	C3_mregDC
Zfc3h1	5.43314e-21	1.84355	0.62	0.228	1.01002e-16	C3_mregDC
Eno2	1.02167e-25	1.8403	0.15	0.004	1.89928e-21	C3_mregDC
Il18bp	2.29191e-15	1.83481	0.2	0.029	4.26067e-11	C3_mregDC
Tmem63b	1.2653e-23	1.83176	0.44	0.096	2.35219e-19	C3_mregDC
Ogfrl1	1.34761e-20	1.83146	0.78	0.516	2.50521e-16	C3_mregDC
E130311K13Rik	2.05692e-27	1.82787	0.24	0.019	3.82382e-23	C3_mregDC
Txndc17	2.08739e-15	1.82681	0.86	0.707	3.88046e-11	C3_mregDC
Sbf2	7.98645e-20	1.82526	0.36	0.076	1.48468e-15	C3_mregDC
Lrrk1	1.95222e-28	1.81867	0.88	0.492	3.62918e-24	C3_mregDC
Myo1g	1.72228e-31	1.80934	0.94	0.679	3.20173e-27	C3_mregDC
Gm10399	2.25588e-32	1.80865	0.19	0.005	4.19368e-28	C3_mregDC
H2-Q7	4.86151e-29	1.80549	0.94	0.654	9.03755e-25	C3_mregDC
Atmin	1.28804e-20	1.8047	0.47	0.13	2.39447e-16	C3_mregDC
Src	1.86784e-14	1.80384	0.22	0.038	3.47232e-10	C3_mregDC
Dscaml1	1.47292e-31	1.80374	0.14	0	2.73816e-27	C3_mregDC
Tcf7l1	3.72457e-19	1.80166	0.11	0.003	6.92397e-15	C3_mregDC
Tmem120b	2.18835e-18	1.80122	0.26	0.041	4.06813e-14	C3_mregDC
H2-Q6	3.09124e-23	1.7988	0.78	0.395	5.74661e-19	C3_mregDC
Gpr137b	2.9795e-11	1.79696	0.56	0.303	5.53888e-07	C3_mregDC
Stx11	9.67702e-16	1.79354	0.4	0.115	1.79896e-11	C3_mregDC
H2-Q4	1.19784e-17	1.78422	0.65	0.285	2.22678e-13	C3_mregDC
Tnfrsf1b	2.63964e-17	1.77908	0.56	0.213	4.90708e-13	C3_mregDC
Gtf2a1	4.63564e-17	1.7771	0.6	0.256	8.61766e-13	C3_mregDC
Ccl17	6.46345e-18	1.77682	0.52	0.152	1.20155e-13	C3_mregDC
Polr3c	3.11181e-22	1.77446	0.61	0.206	5.78486e-18	C3_mregDC
Zc3h7b	1.2164e-18	1.77396	0.37	0.086	2.26128e-14	C3_mregDC
Mab21l3	3.01916e-28	1.77047	0.17	0.005	5.61261e-24	C3_mregDC
Procr	1.99743e-11	1.76848	0.28	0.078	3.71322e-07	C3_mregDC
Rcsd1	1.04866e-19	1.76836	0.68	0.295	1.94946e-15	C3_mregDC
Atp6v0a1	1.50257e-17	1.76741	0.5	0.163	2.79328e-13	C3_mregDC
Chst7	1.22851e-13	1.76683	0.18	0.027	2.28379e-09	C3_mregDC
Efna2	6.56348e-38	1.76575	0.19	0.002	1.22015e-33	C3_mregDC
Fmn1	2.45509e-20	1.76483	0.13	0.005	4.56401e-16	C3_mregDC
Map3k14	4.04751e-19	1.76206	0.68	0.325	7.52432e-15	C3_mregDC
Rnf115	9.91176e-24	1.76164	0.74	0.339	1.8426e-19	C3_mregDC
Adam19	7.18555e-14	1.758	0.52	0.22	1.33579e-09	C3_mregDC
Mxd1	4.16961e-24	1.75345	0.77	0.362	7.7513e-20	C3_mregDC
Fut4	2.5092e-15	1.75274	0.3	0.067	4.6646e-11	C3_mregDC
Iffo2	1.58872e-13	1.74818	0.43	0.147	2.95343e-09	C3_mregDC
Ric1	7.2767e-21	1.7441	0.5	0.142	1.35274e-16	C3_mregDC
Zfand6	1.08891e-18	1.74347	0.83	0.525	2.02429e-14	C3_mregDC
Hivep1	4.12307e-21	1.74216	0.77	0.427	7.6648e-17	C3_mregDC
Cttnbp2nl	5.98194e-18	1.74206	0.53	0.182	1.11204e-13	C3_mregDC
Tank	3.55325e-21	1.73904	0.74	0.341	6.60549e-17	C3_mregDC
Pik3r1	8.27609e-18	1.73782	0.81	0.517	1.53852e-13	C3_mregDC
Phldb1	5.91721e-17	1.72906	0.18	0.02	1.10001e-12	C3_mregDC
Gga2	2.96579e-13	1.7267	0.34	0.101	5.51339e-09	C3_mregDC
Lamp1	1.30556e-27	1.7232	0.91	0.556	2.42704e-23	C3_mregDC
Ddhd1	3.33996e-19	1.72255	0.61	0.233	6.20899e-15	C3_mregDC
Dip2b	1.23063e-15	1.71596	0.7	0.378	2.28775e-11	C3_mregDC
Cd83	5.14953e-24	1.71529	0.91	0.629	9.57297e-20	C3_mregDC
Pias3	5.02991e-21	1.70993	0.32	0.055	9.35061e-17	C3_mregDC
Ube2l6	8.01965e-15	1.70303	0.33	0.084	1.49085e-10	C3_mregDC
Enox2	4.33779e-13	1.7012	0.37	0.122	8.06395e-09	C3_mregDC
Wnt11	2.82172e-15	1.70053	0.27	0.054	5.24557e-11	C3_mregDC
Pi4k2b	1.82288e-12	1.69505	0.29	0.077	3.38874e-08	C3_mregDC
Wnk1	1.34394e-21	1.69419	0.91	0.742	2.49838e-17	C3_mregDC
Cmc2	3.57338e-08	1.69383	0.44	0.229	0.000664292	C3_mregDC
Abtb2	1.33232e-13	1.69375	0.13	0.012	2.47678e-09	C3_mregDC
Clip2	9.79623e-16	1.69285	0.36	0.095	1.82112e-11	C3_mregDC
Nampt	4.14571e-09	1.69184	0.61	0.379	7.70687e-05	C3_mregDC
Malat1	8.55042e-33	1.68943	1	0.995	1.58952e-28	C3_mregDC
Clec2d	1.30099e-24	1.67757	0.87	0.618	2.41854e-20	C3_mregDC
Agap1	9.33043e-19	1.67305	0.25	0.036	1.73453e-14	C3_mregDC
Actn1	1.34827e-17	1.67219	0.74	0.351	2.50643e-13	C3_mregDC
Anxa4	1.48456e-24	1.67134	0.76	0.324	2.7598e-20	C3_mregDC
Zfp809	1.53321e-18	1.66817	0.45	0.128	2.85023e-14	C3_mregDC
Frmd4a	4.95868e-10	1.65957	0.42	0.191	9.21819e-06	C3_mregDC
Gm37422	4.01422e-27	1.64909	0.14	0.002	7.46244e-23	C3_mregDC
Cstb	2.11126e-09	1.64667	0.66	0.513	3.92484e-05	C3_mregDC
Nuak1	2.60992e-23	1.64489	0.13	0.003	4.85185e-19	C3_mregDC
Rab21	2.48887e-28	1.64357	0.91	0.617	4.62682e-24	C3_mregDC
Nck2	2.92126e-13	1.63889	0.28	0.066	5.43062e-09	C3_mregDC
Dnajb2	2.41615e-15	1.63453	0.46	0.159	4.49163e-11	C3_mregDC
Rasal2	2.47491e-18	1.63008	0.26	0.041	4.60085e-14	C3_mregDC
Plcl1	4.11194e-17	1.62745	0.19	0.022	7.6441e-13	C3_mregDC
Hmgn3	2.53565e-09	1.62615	0.57	0.349	4.71378e-05	C3_mregDC
Stoml1	6.72672e-11	1.62352	0.26	0.072	1.2505e-06	C3_mregDC
Rras2	3.65851e-21	1.61328	0.49	0.129	6.80117e-17	C3_mregDC
Vdr	1.49298e-10	1.61119	0.19	0.039	2.77544e-06	C3_mregDC
Ly96	1.58773e-11	1.60395	0.2	0.04	2.95159e-07	C3_mregDC
Zbtb18	4.14669e-12	1.60263	0.52	0.245	7.7087e-08	C3_mregDC
Nfat5	3.78177e-19	1.59952	0.68	0.309	7.03031e-15	C3_mregDC
Oasl1	4.21173e-08	1.59894	0.17	0.041	0.000782961	C3_mregDC
Gm16685	5.39258e-25	1.5974	0.13	0.002	1.00248e-20	C3_mregDC
Rap2a	3.67222e-17	1.596	0.7	0.352	6.82666e-13	C3_mregDC
Adam11	4.67157e-12	1.59294	0.21	0.04	8.68444e-08	C3_mregDC
Apobec3	6.58402e-20	1.57839	0.86	0.573	1.22397e-15	C3_mregDC
Sdhaf1	3.40577e-16	1.57293	0.54	0.203	6.33133e-12	C3_mregDC
Il21r	1.64919e-22	1.57156	0.68	0.237	3.06584e-18	C3_mregDC
Csf2rb2	4.06355e-24	1.56934	0.62	0.188	7.55414e-20	C3_mregDC
Stxbp3	4.18938e-19	1.56499	0.73	0.361	7.78806e-15	C3_mregDC
Smurf1	7.62122e-13	1.56406	0.42	0.149	1.41678e-08	C3_mregDC
Sqstm1	1.47621e-15	1.56231	0.84	0.596	2.74428e-11	C3_mregDC
Got1	4.86938e-11	1.56189	0.6	0.334	9.05218e-07	C3_mregDC
Plxnd1	6.4147e-14	1.56007	0.62	0.303	1.19249e-09	C3_mregDC
Trim7	4.4708e-10	1.55391	0.34	0.121	8.31123e-06	C3_mregDC
Mif4gd	1.67624e-19	1.55361	0.69	0.3	3.11612e-15	C3_mregDC
Bmt2	3.07395e-19	1.55086	0.66	0.271	5.71447e-15	C3_mregDC
Plaat3	1.66509e-09	1.54599	0.52	0.266	3.09539e-05	C3_mregDC
Ptger4	4.37017e-21	1.54177	0.69	0.263	8.12414e-17	C3_mregDC
Mtmr4	1.09096e-15	1.53863	0.64	0.284	2.02809e-11	C3_mregDC
Pnpla8	8.89968e-14	1.5315	0.64	0.329	1.65445e-09	C3_mregDC
Gfpt1	4.11249e-19	1.52447	0.72	0.373	7.64512e-15	C3_mregDC
Klhl8	1.20057e-12	1.52424	0.18	0.029	2.23187e-08	C3_mregDC
Tbc1d1	6.01606e-14	1.5234	0.62	0.291	1.11839e-09	C3_mregDC
Pxdc1	2.96244e-07	1.51102	0.17	0.046	0.00550717	C3_mregDC
Tox3	6.20656e-09	1.50913	0.11	0.016	0.00011538	C3_mregDC
Prmt2	7.69842e-16	1.50718	0.25	0.044	1.43114e-11	C3_mregDC
AA467197	2.90925e-19	1.50691	0.62	0.22	5.40829e-15	C3_mregDC
Sav1	1.4059e-09	1.50691	0.41	0.171	2.61356e-05	C3_mregDC
Traf6	1.97399e-12	1.5032	0.46	0.179	3.66964e-08	C3_mregDC
Ggta1	3.69856e-15	1.49724	0.54	0.214	6.87562e-11	C3_mregDC
Gm36043	1.65311e-17	1.49611	0.2	0.024	3.07314e-13	C3_mregDC
Vopp1	3.77433e-16	1.4936	0.46	0.146	7.01648e-12	C3_mregDC
Gbp9	2.30002e-12	1.49197	0.26	0.061	4.27574e-08	C3_mregDC
Cxcr5	3.42877e-18	1.48954	0.12	0.005	6.37409e-14	C3_mregDC
Yes1	3.78568e-14	1.48848	0.12	0.009	7.03757e-10	C3_mregDC
Cdkn1a	4.21228e-19	1.48584	0.81	0.422	7.83063e-15	C3_mregDC
Idi1	1.35869e-07	1.47789	0.58	0.406	0.0025258	C3_mregDC
Cers6	1.12858e-16	1.47601	0.71	0.346	2.09802e-12	C3_mregDC
Csf2rb	1.70852e-20	1.47478	0.87	0.557	3.17613e-16	C3_mregDC
Gtpbp1	4.5175e-11	1.46971	0.51	0.232	8.39803e-07	C3_mregDC
Psme2	3.4994e-26	1.46855	0.95	0.808	6.50539e-22	C3_mregDC
Tspan33	1.72803e-12	1.46786	0.59	0.304	3.2124e-08	C3_mregDC
Ccdc6	1.6115e-08	1.45715	0.4	0.187	0.000299578	C3_mregDC
Rab9	2.81762e-09	1.45523	0.45	0.218	5.23795e-05	C3_mregDC
C1qtnf6	5.29922e-19	1.45481	0.13	0.006	9.85125e-15	C3_mregDC
Gbp8	4.08273e-10	1.45463	0.27	0.08	7.58979e-06	C3_mregDC
Crebl2	1.51963e-09	1.45289	0.23	0.062	2.82499e-05	C3_mregDC
Fbrsl1	1.63307e-10	1.45189	0.58	0.317	3.03587e-06	C3_mregDC
Asap2	1.30674e-12	1.44688	0.3	0.08	2.42922e-08	C3_mregDC
Ttc39a	1.7481e-12	1.4451	0.19	0.033	3.24972e-08	C3_mregDC
Exoc3l4	3.42763e-16	1.4436	0.15	0.013	6.37197e-12	C3_mregDC
Fmnl2	1.19422e-10	1.44279	0.5	0.241	2.22006e-06	C3_mregDC
Clu	4.27099e-11	1.44192	0.13	0.017	7.93977e-07	C3_mregDC
Gm15503	1.14903e-17	1.44007	0.16	0.013	2.13605e-13	C3_mregDC
Icosl	1.76545e-08	1.4398	0.55	0.323	0.000328196	C3_mregDC
Nfkbib	1.2214e-12	1.43974	0.68	0.415	2.27059e-08	C3_mregDC
Bcl2l1	5.98258e-08	1.42756	0.26	0.091	0.00111216	C3_mregDC
E130208F15Rik	1.87309e-15	1.4254	0.15	0.015	3.48207e-11	C3_mregDC
Ftl1-ps1	3.73638e-15	1.42192	0.38	0.11	6.94592e-11	C3_mregDC
Mpp5	6.43146e-11	1.42069	0.27	0.075	1.19561e-06	C3_mregDC
Ppp4r2	1.80339e-11	1.42001	0.72	0.468	3.35251e-07	C3_mregDC
Chpt1	3.8142e-10	1.4156	0.27	0.08	7.0906e-06	C3_mregDC
Pvr	1.60569e-10	1.41483	0.46	0.203	2.98498e-06	C3_mregDC
Prr14	2.27993e-12	1.41275	0.51	0.209	4.23839e-08	C3_mregDC
Kpna3	2.56991e-07	1.4106	0.55	0.354	0.00477746	C3_mregDC
Ift57	3.12029e-12	1.40461	0.48	0.186	5.80062e-08	C3_mregDC
Ndrg1	6.71156e-08	1.40204	0.38	0.173	0.00124768	C3_mregDC
Fam32a	7.55818e-14	1.4017	0.86	0.723	1.40507e-09	C3_mregDC
Itgb1	8.50432e-27	1.39129	0.94	0.744	1.58095e-22	C3_mregDC
Vrk2	3.83691e-07	1.39026	0.6	0.414	0.00713281	C3_mregDC
Phf11a	2.66972e-08	1.38937	0.4	0.182	0.000496301	C3_mregDC
Ptafr	4.26982e-13	1.38741	0.65	0.325	7.9376e-09	C3_mregDC
Stxbp1	1.08876e-18	1.38067	0.2	0.022	2.02401e-14	C3_mregDC
Jak2	7.50295e-22	1.37829	0.91	0.709	1.3948e-17	C3_mregDC
Nabp1	5.9857e-13	1.37343	0.74	0.442	1.11274e-08	C3_mregDC
Alkbh6	2.81968e-10	1.36554	0.35	0.128	5.24179e-06	C3_mregDC
Lactb	4.16597e-12	1.36332	0.73	0.503	7.74453e-08	C3_mregDC
Kbtbd3	3.26321e-08	1.36081	0.29	0.107	0.000606631	C3_mregDC
Bahd1	1.41256e-08	1.36018	0.29	0.1	0.000262594	C3_mregDC
Gpc1	6.2078e-08	1.35585	0.13	0.026	0.00115403	C3_mregDC
Ccnd2	2.27236e-09	1.35127	0.8	0.581	4.22433e-05	C3_mregDC
Scn4b	1.92198e-13	1.34956	0.1	0.006	3.57297e-09	C3_mregDC
Mvp	2.19844e-15	1.34926	0.73	0.423	4.08689e-11	C3_mregDC
Rptor	4.17783e-08	1.34572	0.34	0.141	0.000776659	C3_mregDC
Inf2	2.08042e-11	1.34287	0.53	0.238	3.86749e-07	C3_mregDC
Atxn7l1	1.81088e-07	1.3414	0.52	0.317	0.00336643	C3_mregDC
4833407H14Rik	1.72892e-11	1.34049	0.37	0.123	3.21407e-07	C3_mregDC
Fbxo11	3.81387e-12	1.33939	0.56	0.255	7.08999e-08	C3_mregDC
Slc49a4	1.48124e-10	1.33203	0.3	0.091	2.75362e-06	C3_mregDC
Birc3	7.4571e-14	1.32521	0.69	0.393	1.38627e-09	C3_mregDC
Tmem131	1.30208e-09	1.32324	0.63	0.402	2.42056e-05	C3_mregDC
Mthfs	4.75205e-11	1.32107	0.46	0.196	8.83407e-07	C3_mregDC
Bhlhe40	1.72569e-18	1.3209	0.85	0.484	3.20805e-14	C3_mregDC
Rapgef2	6.26078e-10	1.31904	0.44	0.186	1.16388e-05	C3_mregDC
Mthfd2	7.35308e-09	1.318	0.64	0.41	0.000136694	C3_mregDC
Cyth1	1.75167e-08	1.31573	0.53	0.312	0.000325636	C3_mregDC
Traf2	1.54735e-07	1.31247	0.34	0.145	0.00287652	C3_mregDC
Plekhg2	2.10175e-09	1.31147	0.34	0.126	3.90716e-05	C3_mregDC
Dglucy	1.79731e-07	1.30941	0.29	0.114	0.00334119	C3_mregDC
Daam1	3.33046e-11	1.30479	0.37	0.126	6.19133e-07	C3_mregDC
Nmnat3	7.45171e-08	1.29981	0.15	0.034	0.00138527	C3_mregDC
Hsd3b7	1.83126e-09	1.29671	0.33	0.122	3.40431e-05	C3_mregDC
Zfp770	1.27015e-09	1.29454	0.25	0.073	2.3612e-05	C3_mregDC
Id2	4.20227e-17	1.29062	0.9	0.657	7.81201e-13	C3_mregDC
St3gal3	8.23926e-12	1.29006	0.27	0.068	1.53168e-07	C3_mregDC
Apobec1	2.92985e-14	1.2885	0.41	0.123	5.44659e-10	C3_mregDC
Tspoap1	9.82005e-08	1.28038	0.18	0.048	0.00182555	C3_mregDC
2210408F21Rik	1.28365e-08	1.277	0.11	0.017	0.000238631	C3_mregDC
Zfp872	1.00654e-22	1.27639	0.11	0.001	1.87117e-18	C3_mregDC
Dclre1a	4.60857e-09	1.2737	0.22	0.06	8.56733e-05	C3_mregDC
Bcl2l2	1.12092e-10	1.27345	0.16	0.028	2.08379e-06	C3_mregDC
Btg1	4.85764e-35	1.27067	1	0.978	9.03035e-31	C3_mregDC
Loxl3	2.14518e-13	1.26957	0.11	0.008	3.98789e-09	C3_mregDC
Rufy3	4.53208e-07	1.2692	0.26	0.098	0.00842514	C3_mregDC
Tmem106a	3.4104e-10	1.26627	0.42	0.17	6.33993e-06	C3_mregDC
Tcf7	3.78488e-16	1.26267	0.22	0.032	7.03609e-12	C3_mregDC
Dynll2	2.72427e-08	1.26174	0.6	0.404	0.000506442	C3_mregDC
Nuak2	2.8683e-12	1.26118	0.7	0.4	5.33218e-08	C3_mregDC
Dram1	2.32428e-07	1.25918	0.19	0.055	0.00432084	C3_mregDC
Ubxn2a	2.35245e-11	1.25705	0.64	0.357	4.37321e-07	C3_mregDC
Mrtfa	1.28751e-08	1.25642	0.64	0.411	0.000239348	C3_mregDC
Lpp	1.62693e-14	1.25376	0.67	0.291	3.02446e-10	C3_mregDC
Mmd	8.17257e-09	1.25155	0.28	0.094	0.000151928	C3_mregDC
Syngr2	4.23004e-22	1.24982	0.96	0.845	7.86364e-18	C3_mregDC
Gnai3	5.22437e-13	1.24969	0.7	0.428	9.71211e-09	C3_mregDC
Spr	1.57305e-09	1.24678	0.47	0.224	2.92431e-05	C3_mregDC
Pus10	1.68125e-08	1.24574	0.29	0.103	0.000312545	C3_mregDC
Klf6	1.39979e-17	1.2457	0.93	0.846	2.60221e-13	C3_mregDC
Gstt1	5.36674e-09	1.24306	0.11	0.016	9.97677e-05	C3_mregDC
Tuba1a	7.88757e-12	1.23654	0.81	0.647	1.4663e-07	C3_mregDC
Aftph	2.15394e-13	1.236	0.77	0.456	4.00417e-09	C3_mregDC
Arap2	5.21195e-11	1.23526	0.53	0.239	9.68901e-07	C3_mregDC
Pde4dip	5.09128e-07	1.23421	0.38	0.185	0.0094647	C3_mregDC
Vps39	4.23982e-07	1.23403	0.3	0.124	0.00788182	C3_mregDC
Calm1	1.35329e-21	1.23275	1	0.975	2.51577e-17	C3_mregDC
Tmem8	4.47881e-08	1.2311	0.36	0.151	0.000832612	C3_mregDC
Gpr65	3.59256e-07	1.22987	0.6	0.385	0.00667857	C3_mregDC
Tbc1d15	3.07156e-08	1.22477	0.53	0.32	0.000571002	C3_mregDC
D130040H23Rik	2.84079e-11	1.22226	0.14	0.02	5.28103e-07	C3_mregDC
Scn2b	1.52776e-07	1.21738	0.14	0.031	0.0028401	C3_mregDC
Specc1	3.41488e-08	1.21382	0.57	0.323	0.000634826	C3_mregDC
Nectin1	5.08552e-13	1.21095	0.6	0.275	9.45397e-09	C3_mregDC
Sdc4	5.68111e-14	1.21006	0.3	0.07	1.05612e-09	C3_mregDC
Mrpl14	8.45588e-12	1.20513	0.73	0.495	1.57195e-07	C3_mregDC
Mcemp1	3.57203e-10	1.20387	0.52	0.234	6.6404e-06	C3_mregDC
Car13	2.8055e-12	1.2008	0.13	0.015	5.21543e-08	C3_mregDC
Car2	3.9179e-09	1.19939	0.21	0.054	7.28337e-05	C3_mregDC
Clptm1	5.35423e-13	1.19924	0.64	0.33	9.9535e-09	C3_mregDC
Map4	1.52548e-11	1.19683	0.69	0.424	2.83586e-07	C3_mregDC
St8sia4	5.51722e-09	1.19339	0.74	0.57	0.000102565	C3_mregDC
Pik3r5	6.35409e-08	1.1871	0.48	0.266	0.00118123	C3_mregDC
Sgpl1	3.81091e-09	1.18365	0.62	0.381	7.08449e-05	C3_mregDC
Casp4	2.43284e-07	1.18229	0.4	0.187	0.00452266	C3_mregDC
Ftl1	8.94596e-25	1.18145	0.98	0.966	1.66305e-20	C3_mregDC
Herc6	1.78404e-09	1.17849	0.35	0.13	3.31653e-05	C3_mregDC
Rbbp8	2.37016e-10	1.17672	0.63	0.369	4.40613e-06	C3_mregDC
Chst11	3.39105e-11	1.16208	0.27	0.074	6.30396e-07	C3_mregDC
Cx3cl1	2.04159e-10	1.16068	0.17	0.032	3.79532e-06	C3_mregDC
F730043M19Rik	5.02301e-11	1.15807	0.22	0.05	9.33777e-07	C3_mregDC
Pde4d	1.95983e-07	1.15765	0.11	0.02	0.00364333	C3_mregDC
Aplp2	7.94934e-11	1.15734	0.62	0.346	1.47778e-06	C3_mregDC
Chka	2.29063e-12	1.15638	0.52	0.227	4.25827e-08	C3_mregDC
Pxmp2	6.34185e-13	1.15526	0.13	0.013	1.17895e-08	C3_mregDC
Rnf181	1.18412e-07	1.14079	0.38	0.171	0.00220129	C3_mregDC
Rab12	1.28007e-08	1.13861	0.39	0.163	0.000237964	C3_mregDC
Plgrkt	4.47753e-07	1.13614	0.55	0.343	0.00832373	C3_mregDC
Stat3	2.83923e-16	1.13546	0.86	0.609	5.27812e-12	C3_mregDC
Gstt3	2.70684e-07	1.13529	0.17	0.046	0.00503202	C3_mregDC
Tyk2	3.08186e-10	1.1279	0.57	0.291	5.72918e-06	C3_mregDC
Cep350	1.81826e-15	1.12402	0.81	0.489	3.38014e-11	C3_mregDC
Kif1b	3.89364e-11	1.122	0.43	0.166	7.23827e-07	C3_mregDC
Cytip	1.63459e-14	1.12062	0.95	0.886	3.0387e-10	C3_mregDC
B2m	3.25497e-29	1.11876	0.99	0.982	6.05099e-25	C3_mregDC
Irf1	2.71754e-07	1.1172	0.66	0.483	0.00505191	C3_mregDC
Slc25a29	3.73743e-10	1.11557	0.1	0.01	6.94789e-06	C3_mregDC
Foxn2	1.18773e-10	1.11045	0.65	0.374	2.20799e-06	C3_mregDC
Pbxip1	6.57964e-09	1.1101	0.64	0.371	0.000122315	C3_mregDC
H2-K1	2.09358e-28	1.10927	1	0.98	3.89196e-24	C3_mregDC
Izumo4	4.67696e-08	1.1077	0.18	0.046	0.000869447	C3_mregDC
Pogk	3.32016e-08	1.1049	0.24	0.075	0.000617218	C3_mregDC
Rgs12	1.72738e-09	1.1046	0.42	0.166	3.2112e-05	C3_mregDC
Rgs3	4.81757e-07	1.10308	0.49	0.273	0.00895587	C3_mregDC
Tes	5.49839e-11	1.10138	0.78	0.575	1.02215e-06	C3_mregDC
Dnm1l	3.4928e-11	1.10093	0.71	0.447	6.49311e-07	C3_mregDC
Stk4	2.59909e-14	1.09539	0.86	0.689	4.83171e-10	C3_mregDC
Plekhg1	2.96007e-13	1.09277	0.11	0.008	5.50277e-09	C3_mregDC
Eml6	1.29784e-08	1.09223	0.17	0.038	0.000241269	C3_mregDC
Slc6a6	4.78066e-12	1.08766	0.82	0.628	8.88724e-08	C3_mregDC
Tmbim1	6.1967e-08	1.08044	0.33	0.133	0.00115197	C3_mregDC
Tubb2a	3.17975e-07	1.07984	0.52	0.299	0.00591116	C3_mregDC
Dock9	3.96218e-14	1.07467	0.11	0.007	7.36569e-10	C3_mregDC
Dusp5	3.06377e-12	1.05902	0.86	0.674	5.69556e-08	C3_mregDC
Plekhb2	5.2636e-11	1.05745	0.59	0.309	9.78504e-07	C3_mregDC
Malt1	1.01174e-13	1.05237	0.89	0.602	1.88082e-09	C3_mregDC
Ilrun	8.5876e-09	1.04976	0.58	0.327	0.000159644	C3_mregDC
Etv6	1.71382e-13	1.04685	0.85	0.609	3.186e-09	C3_mregDC
Agrn	7.85336e-08	1.04597	0.12	0.022	0.00145994	C3_mregDC
Myo1c	1.52003e-07	1.03483	0.6	0.381	0.00282573	C3_mregDC
Znfx1	1.1974e-07	1.0247	0.47	0.238	0.00222597	C3_mregDC
Grk3	4.08572e-13	1.02276	0.9	0.647	7.59535e-09	C3_mregDC
Il4ra	1.14582e-07	1.01657	0.51	0.282	0.00213008	C3_mregDC
Polb	6.78145e-08	1.01588	0.66	0.453	0.00126067	C3_mregDC
Rbpms	6.78188e-12	1.01333	0.51	0.205	1.26075e-07	C3_mregDC
Slc25a10	5.89353e-10	1.0109	0.25	0.068	1.09561e-05	C3_mregDC
Csf1	5.06171e-27	5.87442	0.201	0.015	9.40973e-23	Undetermined
Cyp11a1	4.01064e-36	5.75068	0.17	0	7.45577e-32	Undetermined
Hdc	2.50959e-16	5.65233	0.239	0.055	4.66533e-12	Undetermined
Gata2	4.25486e-38	4.53049	0.201	0.003	7.90978e-34	Undetermined
Igfbp7	3.32877e-14	4.36855	0.107	0.009	6.18818e-10	Undetermined
Cpa3	1.03525e-22	4.19214	0.132	0.004	1.92453e-18	Undetermined
Hgf	4.3126e-21	4.15518	0.176	0.018	8.01712e-17	Undetermined
Osm	1.30815e-07	4.12139	0.208	0.084	0.00243185	Undetermined
Mcpt8	3.59294e-24	4.11085	0.119	0.001	6.67927e-20	Undetermined
Ms4a2	1.38729e-30	3.92457	0.151	0.001	2.57897e-26	Undetermined
Cd200r3	1.67142e-22	3.88581	0.151	0.009	3.10717e-18	Undetermined
Acod1	4.42984e-16	3.84649	0.151	0.019	8.23508e-12	Undetermined
Sytl3	1.37104e-27	3.82889	0.182	0.01	2.54876e-23	Undetermined
Egfl7	4.07936e-07	3.56249	0.107	0.025	0.00758352	Undetermined
S1pr1	3.52887e-14	3.45642	0.126	0.014	6.56018e-10	Undetermined
Itk	1.40538e-24	3.43231	0.157	0.008	2.61261e-20	Undetermined
Fcer1a	5.04554e-27	3.37882	0.126	0	9.37966e-23	Undetermined
Ets1	1.14553e-16	3.25707	0.233	0.051	2.12953e-12	Undetermined
Cxcr2	1.56168e-17	3.18985	0.17	0.022	2.90315e-13	Undetermined
Rab44	2.79114e-22	3.18479	0.164	0.012	5.18874e-18	Undetermined
Tmem71	6.63127e-11	3.18304	0.22	0.07	1.23275e-06	Undetermined
Gstm1	7.58257e-12	3.05907	0.17	0.038	1.4096e-07	Undetermined
Itga2b	7.6164e-23	3.01459	0.132	0.004	1.41589e-18	Undetermined
Igf1r	5.32709e-13	2.99833	0.195	0.045	9.90306e-09	Undetermined
Ccl9	8.95077e-09	2.97624	0.34	0.179	0.000166395	Undetermined
Gzmb	1.29803e-10	2.94746	0.107	0.015	2.41304e-06	Undetermined
Slc18a2	4.17304e-19	2.93551	0.138	0.01	7.75768e-15	Undetermined
Fn1	1.17862e-07	2.83454	0.17	0.057	0.00219106	Undetermined
Il18rap	1.36203e-07	2.8004	0.245	0.11	0.00253202	Undetermined
Tjp1	2.31139e-12	2.70977	0.101	0.01	4.29688e-08	Undetermined
Dmxl2	4.82372e-16	2.62796	0.126	0.011	8.9673e-12	Undetermined
Ctsd	4.95637e-10	2.53312	0.447	0.282	9.21388e-06	Undetermined
Apoe	2.14773e-10	2.43609	0.296	0.125	3.99263e-06	Undetermined
Gimap1	6.42047e-10	2.43208	0.164	0.042	1.19357e-05	Undetermined
Mirt1	1.04372e-07	2.3963	0.17	0.057	0.00194027	Undetermined
C5ar1	4.82802e-13	2.35122	0.101	0.009	8.97529e-09	Undetermined
Neat1	2.68582e-12	2.18271	0.818	0.839	4.99293e-08	Undetermined
Igfbp4	3.99478e-09	2.16626	0.164	0.044	7.4263e-05	Undetermined
Alox5	6.41783e-08	2.14374	0.138	0.038	0.00119307	Undetermined
Aqp9	2.31403e-09	2.11874	0.113	0.021	4.30178e-05	Undetermined
Rhob	2.57813e-11	2.09744	0.409	0.211	4.79274e-07	Undetermined
Acss2	1.58154e-07	2.06895	0.201	0.077	0.00294008	Undetermined
Nfe2	1.87049e-08	1.7873	0.138	0.035	0.000347724	Undetermined
Ripor2	1.57253e-08	1.77084	0.428	0.252	0.000292334	Undetermined
Cuedc1	2.34437e-09	1.63372	0.132	0.029	4.35819e-05	Undetermined
Lars2	1.61948e-11	1.6259	0.912	0.937	3.01061e-07	Undetermined
Clk1	5.29642e-13	1.16108	0.855	0.841	9.84604e-09	Undetermined

## Sheet: DC1_cl1vs2_GSEA_BP_ordered_sig
ID	Description	setSize	NES	pvalue	qvalues	associated_genes
GO:0099003	vesicle-mediated transport in synapse	48	2.9867	1.93199e-05	0.00024237	Kif5a/Iqsec1/Myo6/Lrrk2/P2rx7/Spg11/Stxbp5/Syne1/Stx4a/Snapin/Vamp1/Vamp4/Fbxl20/Dpysl2/Picalm/Sirt2/4932438A13Rik/Ap3m1/Adrb2/Rab11a/Synj1/Ap3d1/Pip5k1c/Dvl1/Eps15/Grn/Snap23/Ctnnb1/Btbd9/Stx11
GO:0072676	lymphocyte migration	29	2.80821	1.21125e-05	0.000160214	Ccl4/Cxcr3/Ccr2/Gcsam/Cd99l2/Adam8/Ccl6/Cd200/Padi2/Wnk1/Ptk2b/Hsd3b7/Itga4/Itgb7/Ccl5/Crkl/Slc8b1/Mia3
GO:0097553	calcium ion transmembrane import into cytosol	27	2.78436	1.14882e-05	0.000153712	Cxcr3/Ubash3b/Xcr1/P2rx7/Fkbp1b/Asph/Plcb2/Itpr2/Itgav/Itpr1/Ryr1/Ptk2b/Clec4b1/Adrb2/Slc8b1/P2ry6
GO:0051208	sequestering of calcium ion	27	2.76636	1.14882e-05	0.000153712	Cxcr3/Ubash3b/Xcr1/P2rx7/Fkbp1b/Asph/Plcb2/Itpr2/Itgav/Itpr1/Ryr1/Anxa5/Ptk2b/Clec4b1/Slc8b1/P2ry6
GO:0051282	regulation of sequestering of calcium ion	27	2.76636	1.14882e-05	0.000153712	Cxcr3/Ubash3b/Xcr1/P2rx7/Fkbp1b/Asph/Plcb2/Itpr2/Itgav/Itpr1/Ryr1/Anxa5/Ptk2b/Clec4b1/Slc8b1/P2ry6
GO:0051283	negative regulation of sequestering of calcium ion	27	2.76636	1.14882e-05	0.000153712	Cxcr3/Ubash3b/Xcr1/P2rx7/Fkbp1b/Asph/Plcb2/Itpr2/Itgav/Itpr1/Ryr1/Anxa5/Ptk2b/Clec4b1/Slc8b1/P2ry6
GO:0060402	calcium ion transport into cytosol	29	2.7475	1.21125e-05	0.000160214	Cxcr3/Ubash3b/Xcr1/P2rx7/Fkbp1b/Asph/Plcb2/Itpr2/Itgav/Itpr1/Ryr1/P2rx4/Ptk2b/Clec4b1/Adrb2/Slc8b1/P2ry6
GO:0051209	release of sequestered calcium ion into cytosol	25	2.7437	1.08514e-05	0.000149513	Cxcr3/Ubash3b/Xcr1/P2rx7/Fkbp1b/Asph/Plcb2/Itpr2/Itgav/Itpr1/Ryr1/Ptk2b/Clec4b1/Slc8b1/P2ry6
GO:0099504	synaptic vesicle cycle	32	2.73062	1.31327e-05	0.000169825	Myo6/Lrrk2/P2rx7/Stxbp5/Stx4a/Snapin/Vamp1/Vamp4/Fbxl20/Picalm/4932438A13Rik/Adrb2/Synj1/Ap3d1/Pip5k1c/Dvl1/Grn/Snap23/Ctnnb1/Btbd9/Stx11/Vamp2
GO:2000401	regulation of lymphocyte migration	21	2.67815	1.93708e-05	0.00024237	Ccl4/Ccr2/Gcsam/Cd99l2/Adam8/Cd200/Padi2/Wnk1/Ptk2b/Itga4/Ccl5/Crkl/Slc8b1/Mia3
GO:0060401	cytosolic calcium ion transport	31	2.64885	1.27755e-05	0.000167073	Cxcr3/Ubash3b/Xcr1/P2rx7/Fkbp1b/Asph/Plcb2/Itpr2/Itgav/Itpr1/Ryr1/P2rx4/Ptk2b/Clec4b1/Adrb2/Slc8b1/P2ry6/Trpm2/Mcur1
GO:0048247	lymphocyte chemotaxis	14	2.64087	1.54856e-05	0.00019804	Ccl4/Cxcr3/Ccr2/Adam8/Ccl6/Padi2/Wnk1/Ptk2b/Hsd3b7/Ccl5/Slc8b1
GO:0006906	vesicle fusion	32	2.6306	1.31327e-05	0.000169825	Spg11/Rab7b/Stx17/Stx4a/Rubcnl/Snapin/Tmem175/Vamp1/Uso1/Tbc1d4/Vamp4/Vamp3/Samd9l/Anxa1/Rab39/Snap23/Stx11/Vamp2/Vps11/Akt2/Rab8b/Anxa2
GO:0048489	synaptic vesicle transport	33	2.62798	2.6948e-05	0.000311888	Kif5a/Myo6/Lrrk2/P2rx7/Spg11/Stxbp5/Stx4a/Snapin/Vamp1/Fbxl20/Dpysl2/Picalm/Ap3m1/Adrb2/Synj1/Ap3d1/Dvl1/Snap23/Ctnnb1/Stx11/Vamp2
GO:0097479	synaptic vesicle localization	33	2.62798	2.6948e-05	0.000311888	Kif5a/Myo6/Lrrk2/P2rx7/Spg11/Stxbp5/Stx4a/Snapin/Vamp1/Fbxl20/Dpysl2/Picalm/Ap3m1/Adrb2/Synj1/Ap3d1/Dvl1/Snap23/Ctnnb1/Stx11/Vamp2
GO:0097480	establishment of synaptic vesicle localization	33	2.62798	2.6948e-05	0.000311888	Kif5a/Myo6/Lrrk2/P2rx7/Spg11/Stxbp5/Stx4a/Snapin/Vamp1/Fbxl20/Dpysl2/Picalm/Ap3m1/Adrb2/Synj1/Ap3d1/Dvl1/Snap23/Ctnnb1/Stx11/Vamp2
GO:0050920	regulation of chemotaxis	52	2.61353	2.1204e-05	0.000262468	Sema6d/Ccl4/Pdgfb/Cxcr3/Ccr2/Camk1d/Fgfr1/Sema4a/Sell/Mpp1/St6gal1/Met/Bst1/Dusp3/Stx4a/Il16/Ptprj/Padi2/P2rx4/Ano6/Wnk1/Nrp1/Ptk2b/Gpsm3/Ccl5/Slc8b1/Gpr18/Akirin1/Mospd2/Cd74/Bmpr2/Slamf8/Tiam1/Zswim8
GO:0007599	hemostasis	31	2.61307	2.55509e-05	0.000301754	Vwf/Pdgfb/Cd36/Ubash3b/Pik3cb/Evl/Ptprj/Zfp385a/Ano6/Anxa5/Prkcd/Adrb2/Pip5k1c/Enpp4/F2rl2/Fermt3/Gna13/Hps5/Hps4/Anxa2/S100a9/Cd9/Vps33b/Bloc1s4
GO:0002685	regulation of leukocyte migration	60	2.60605	2.52181e-05	0.000299351	Ccl4/Cd81/Cxcr3/Ccr2/Gcsam/Camk1d/Cd99l2/Adam8/Sell/Mpp1/Bst1/Cd200/Ptprj/Padi2/P2rx4/Ano6/Wnk1/Rtn4/Ptk2b/Itga4/Anxa1/Gpsm3/Myd88/Ccl5/Crkl/Slc8b1/Gpr18/Akirin1/Mia3/Mospd2/Cd74/Tlr2/Mmp14/Slamf8
GO:0007596	blood coagulation	30	2.55388	2.48899e-05	0.000296977	Vwf/Pdgfb/Cd36/Ubash3b/Pik3cb/Evl/Ptprj/Ano6/Anxa5/Prkcd/Adrb2/Pip5k1c/Enpp4/F2rl2/Fermt3/Gna13/Hps5/Hps4/Anxa2/S100a9/Cd9/Vps33b/Bloc1s4
GO:0050817	coagulation	30	2.55388	2.48899e-05	0.000296977	Vwf/Pdgfb/Cd36/Ubash3b/Pik3cb/Evl/Ptprj/Ano6/Anxa5/Prkcd/Adrb2/Pip5k1c/Enpp4/F2rl2/Fermt3/Gna13/Hps5/Hps4/Anxa2/S100a9/Cd9/Vps33b/Bloc1s4
GO:0007416	synapse assembly	19	2.54097	2.73033e-05	0.000314427	Cadm1/Pdgfb/Sema4a/Fzd1/Myo6/Pdlim5/Nrg2/Nptn/Crkl/Dvl1/Tlr2/Nectin1
GO:0030168	platelet activation	16	2.53041	4.96003e-05	0.000541564	Vwf/Pdgfb/Ubash3b/Pik3cb/Evl/Ptprj/Prkcd/Adrb2/Pip5k1c/Fermt3/Gna13
GO:0006897	endocytosis	166	2.51422	0.000189538	0.00157251	Clec9a/Rin2/Hfe/Cd81/Fnbp1l/Ly75/Fcgr2b/Mctp1/Ccr2/Cd36/Rhobtb1/Camk1d/Fchsd2/Dennd1c/Trf/Pik3cb/Iqsec1/Myo6/Met/Rab11fip2/Lrrk2/Scarb2/Cln3/P2rx7/Spg11/Rab7b/Fnbp1/Lmbrd1/Abca7/Syne1/Irf8/Itgav/Tmem175/Neurl1b/Rabgap1l/Ppt1/Ptprj/Il10ra/Itgal/Ano6/Vamp4/Dpysl2/Sh3bp1/Dennd1b/Csnk1g1/Picalm/Itga4/Sirt2/4932438A13Rik/Scarb1/Adrb2/Anxa1/Myd88/Tnf/Rab39/Rhoq/Flot1/P2ry6/Synj1/Vav1/Rinl/Rab5b/Myo18a/…
GO:0014074	response to purine-containing compound	22	2.44995	0.000139474	0.0012229	Sell/Zfp36l1/P2rx7/Asph/Itpr2/Jund/Itpr1/Ryr1/Ahr/P2rx4/Junb/P2ry6/Inpp5k/Ssh1/Trpm2/Per1
GO:0098657	import into cell	182	2.43104	0.000249938	0.00196782	Clec9a/Rin2/Hfe/Cd81/Fnbp1l/Ly75/Fcgr2b/Mctp1/Ccr2/Cd36/Rhobtb1/Camk1d/Fchsd2/Dennd1c/Trf/Pik3cb/Iqsec1/Myo6/Met/Rab11fip2/Lrrk2/Scarb2/Slc12a9/Cln3/P2rx7/Spg11/Rab7b/Fnbp1/Lmbrd1/Abca7/Syne1/Irf8/Itgav/Tmem175/Neurl1b/Rabgap1l/Ppt1/Ptprj/Slc9a9/Il10ra/Itgal/Ano6/Vamp4/Dpysl2/Prkcd/Sh3bp1/Dennd1b/Csnk1g1/Picalm/Itga4/Sirt2/4932438A13Rik/Scarb1/Adrb2/Anxa1/Myd88/Tnf/Rab39/Rhoq/Flot1/P2ry6/Synj1/Va…
GO:0061025	membrane fusion	38	2.42416	7.61081e-05	0.000762642	Adam8/Spg11/Rab7b/Stx17/Stx4a/Rubcnl/Snapin/Tmem175/Vamp1/Uso1/Tbc1d4/Vamp4/Vamp3/Samd9l/Anxa1/Rab39/Snap23/Stx11/Vamp2/Vps11/Akt2/Rab8b/Anxa2/Cd9/Vps33b/Stx16/Stx8/Bnip1/Uvrag
GO:0070588	calcium ion transmembrane transport	55	2.42257	2.26788e-05	0.000277754	Cxcr3/Ubash3b/Xcr1/P2rx7/Fkbp1b/Asph/Plcb2/Itpr2/Hspa2/Ahnak/Itgav/Itpr1/Ryr1/Ahr/P2rx4/Ano6/Ptk2b/Atp2b1/Clec4b1/Adrb2/Slc8b1/Pde4b/P2ry6/Trpv2/Pkd1/Orai1/Trpm2/Mcur1/Atp2c1
GO:0016192	vesicle-mediated transport	376	2.40065	0.00609756	0.0236024	Clec9a/Rin2/Hfe/Cd81/Fnbp1l/Ly75/Fcgr2b/Mctp1/Ccr2/Cd36/Kif5a/Rhobtb1/Camk1d/Cacfd1/Fchsd2/Hook3/Dennd1c/Trf/Pik3cb/Sft2d2/Iqsec1/Myo6/Met/Rab11fip2/Lrrk2/Tbc1d10c/Scarb2/Lrba/Cln3/P2rx7/Spg11/Rab7b/Blzf1/Hspa2/Stxbp5/Fnbp1/Lmbrd1/Abca7/Syne1/Rab43/Stx17/Stx4a/Rubcnl/Pi4k2a/Snapin/Rab11fip1/Irf8/Itgav/Chmp7/Tmem175/Vamp1/Neurl1b/Rabgap1l/Uso1/Rab11fip4/Tbc1d4/Ppt1/Spag9/Kit/Ptprj/Vps54/Sgsm3/Lepr…
GO:0032101	regulation of response to external stimulus	189	2.38123	0.000288351	0.00216706	Sema6d/Cfh/Ccl4/Cd81/Pdgfb/Cxcr3/Fcgr2b/Ccr2/Dbn1/Cd36/Ubash3b/Havcr2/Camk1d/Tlr3/Fgfr1/Adam8/Sema4a/Sell/Cd37/Mpp1/St6gal1/Met/Lrrk2/Pglyrp1/Akna/Fkbp1b/Tnfaip8l2/Bst1/Cebpa/Dusp3/Bcl6/Stx4a/Il16/Dusp10/Cd200/Trib1/Ptprj/Padi2/Dhx58/P2rx4/Hopx/Pdcd4/Ano6/S100a8/Wnk1/Nrp1/Zmpste24/Anxa5/Rtn4/Prkcd/Rtn4rl1/Ptk2b/H2-T23/Dtx3l/Sirt2/Dnase1l3/Abcd1/Adrb2/Anxa1/Stat5a/Gpsm3/Myd88/Ccl5/Alox5ap/Slc8b1/T…
GO:0090174	organelle membrane fusion	34	2.37923	0.000110392	0.00103453	Spg11/Rab7b/Stx17/Stx4a/Rubcnl/Snapin/Tmem175/Vamp1/Uso1/Tbc1d4/Vamp4/Vamp3/Samd9l/Anxa1/Rab39/Snap23/Stx11/Vamp2/Vps11/Akt2/Rab8b/Anxa2
GO:0046683	response to organophosphorus	21	2.36566	0.000193708	0.00160137	Sell/Zfp36l1/P2rx7/Asph/Itpr2/Jund/Itpr1/Ryr1/Ahr/P2rx4/Junb/P2ry6/Inpp5k/Ssh1/Per1
GO:0097352	autophagosome maturation	17	2.35661	0.000204457	0.00167231	Smcr8/Cln3/Stx17/Rubcnl/Snapin/Adrb2/Ubqln4/Tecpr1/Epg5/Irgm1/Vps33a/Map1lc3a/Uvrag/Atg14/Map1lc3b/Clec16a
GO:0098655	cation transmembrane transport	110	2.35141	6.8975e-05	0.000706456	Hfe/Cxcr3/Ubash3b/Xcr1/Slc25a20/Slc12a9/P2rx7/Fkbp1b/Asph/Plcb2/Itpr2/Hspa2/Ahnak/Slc41a1/Itgav/Mink1/Tmem175/Itpr1/Ryr1/Ahr/Slc9a9/P2rx4/Klhl24/Pink1/Stom/Ano6/Wnk1/Atp6ap1/Ptk2b/Atp2b1/Dapk1/Clec4b1/Adrb2/Slc8b1/Pde4b/P2ry6/Trpv2/Atp6v0a1/Pkd1/Orai1/Slc12a6/Sphk2/Trpm2/Tcirg1/Atp6v1b2/Atp7a/Slc25a19/Mcur1/Atp2c1/Ifngr2/Vamp2
GO:0140029	exocytic process	17	2.34899	0.000221495	0.00177406	Stxbp5/Stx4a/Snapin/Vamp1/Synj1/Snap23/Stx11/Vamp2/Vps11/Rab8b/Ralb/Vps33a/Unc13d/Vps33b
GO:0036465	synaptic vesicle recycling	13	2.33357	0.000284153	0.00214743	Lrrk2/Vamp4/Picalm/4932438A13Rik/Synj1/Ap3d1/Pip5k1c/Grn/Btbd9/Vamp2/Bin1/Cd24a
GO:1902622	regulation of neutrophil migration	14	2.33193	0.000270999	0.00207712	Camk1d/Cd99l2/Adam8/Sell/Mpp1/Bst1/Rtn4/Myd88/Mospd2/Cd74/Slamf8
GO:2000403	positive regulation of lymphocyte migration	12	2.33168	0.000345157	0.00251242	Ccl4/Ccr2/Cd99l2/Adam8/Wnk1/Ptk2b/Itga4/Ccl5
GO:0050866	negative regulation of cell activation	65	2.3288	2.8045e-05	0.00032137	Hfe/Pdgfb/Fcgr2b/Ccr2/Ubash3b/Havcr2/Cd37/Tbc1d10c/Pglyrp1/Tnfaip8l2/Vsir/Dusp3/Bcl6/Inpp5d/Cd80/Cd200/Zbtb7b/Btla/Cd86/Prkcd/Adrb2/Anxa1/Peli1/Fgl2/Cd74/Grn/Socs5/Ldlr/Zc3h12d/H2-M3/Zfp608/Parp3/Rc3h2/Runx1/Fbxo7/H2-Aa/Cd9/Cd44/Itch/Cd24a/Pkn1/Tnfrsf21/Cd84
GO:0034113	heterotypic cell-cell adhesion	18	2.32257	0.000307982	0.00228493	Cd200/Itgav/Mbp/Itga5/Jup/Wnk1/Myadm/Itga4/Itgb7/Tnf/Flot1
GO:0010522	regulation of calcium ion transport into cytosol	16	2.32181	0.000297602	0.00222216	Cxcr3/Ubash3b/P2rx7/Fkbp1b/Asph/P2rx4/Ptk2b/Clec4b1/Adrb2/P2ry6
GO:0007269	neurotransmitter secretion	28	2.29961	0.000388757	0.00275189	Mctp1/Myo6/Lrrk2/P2rx7/Stxbp5/Stx4a/Snapin/Vamp1/Ppt1/Fbxl20/Adrb2/Synj1/Xbp1/Dvl1/Snap23/Stx11/Vamp2
GO:0099643	signal release from synapse	28	2.29961	0.000388757	0.00275189	Mctp1/Myo6/Lrrk2/P2rx7/Stxbp5/Stx4a/Snapin/Vamp1/Ppt1/Fbxl20/Adrb2/Synj1/Xbp1/Dvl1/Snap23/Stx11/Vamp2
GO:0003158	endothelium development	33	2.2942	0.000161688	0.00137093	Cldn1/Pdgfb/Acvrl1/Met/Notch4/Btg1/Rbpj/Myadm/Rtn4/Clic4/Myd88/Tnf/Ctnnb1/Plod3/Bmpr2/F11r/Rapgef1/Anxa2/Vezf1/Vhl/Foxj2
GO:0055080	cation homeostasis	147	2.2918	0.000134571	0.00119945	Hfe/Cxcr3/Ccr2/Cd36/Ubash3b/Trf/Pik3cb/Anpep/Xcr1/Lrrk2/Lpar6/Slc12a9/Cln3/P2rx7/Fkbp1b/Asph/Plcb2/Itpr2/Gpr65/Slc41a1/Grina/Snapin/Itgav/Tmem175/Ppt1/Itpr1/Ryr1/Slc9a9/P2rx4/Nptn/Cul5/P2ry10/Atp6ap1/Anxa5/Clic4/Ptk2b/Atp2b1/Gpr157/Picalm/Clec4b1/Adrb2/Fbxl5/Ccl5/Slc8b1/Rab39/Gpr18/Aco1/P2ry6/Atp6v0a1/Pkd1/Gna15/Ap3d1/Slc12a6/F2rl2/Grn/Gna13/Trmt10a/Trpm2/Tcirg1/Btbd9/Atp7a/Hexb/Slamf8/Mcur1/Atp2…
GO:0032103	positive regulation of response to external stimulus	75	2.28959	3.44816e-05	0.000389345	Ccl4/Cd81/Pdgfb/Cxcr3/Ccr2/Havcr2/Camk1d/Tlr3/Fgfr1/Adam8/Sell/Met/Lrrk2/Fkbp1b/Cebpa/Stx4a/Il16/Ptprj/Dhx58/P2rx4/Pdcd4/Ano6/S100a8/Wnk1/Nrp1/Rtn4/Ptk2b/H2-T23/Stat5a/Gpsm3/Myd88/Ccl5/Alox5ap/Tnf/Akirin1/Mospd2/Cd74/Tlr2/Grn
GO:0002687	positive regulation of leukocyte migration	35	2.28867	0.000197953	0.00163063	Ccl4/Ccr2/Camk1d/Cd99l2/Adam8/Sell/Ptprj/P2rx4/Ano6/Wnk1/Rtn4/Ptk2b/Itga4/Gpsm3/Ccl5/Akirin1/Mia3/Mospd2/Cd74/Tlr2/Mmp14
GO:0098609	cell-cell adhesion	174	2.28476	0.000218866	0.00176522	Cldn1/Cadm1/Hfe/Cd81/Egr3/Ccr2/Ubash3b/Havcr2/Cd99l2/Adam8/Sell/Pik3cb/Adam19/Zfp36l1/Itpkb/Cd83/Il18/Akna/Tnfaip8l2/Vsir/Epcam/Dusp3/Bcl6/Cd80/Dusp10/Cd200/Itgav/Mink1/Zbtb7b/Kit/Mbp/Jaml/Itgal/Btla/Itga5/Nptn/S100a8/Jup/Wnk1/Efr3a/Myadm/Dpp4/Cd86/Nr4a3/Prkcd/Ccdc88b/H2-T23/Itga4/Itgb7/Adrb2/Vmp1/Anxa1/Stat5a/Ccl5/Tnf/Peli1/Flot1/Fndc3a/Mia3/Nck2/Fgl2/Pkd1/Ap3d1/Xbp1/Card11/Pip5k1c/Cd27/Cd74/Nec…
GO:0022408	negative regulation of cell-cell adhesion	57	2.28206	2.36782e-05	0.000286957	Hfe/Ubash3b/Havcr2/Adam8/Akna/Tnfaip8l2/Vsir/Epcam/Dusp3/Bcl6/Cd80/Zbtb7b/Mbp/Btla/Wnk1/Myadm/Cd86/Prkcd/Adrb2/Anxa1/Peli1/Mia3/Fgl2/Cd74/Socs5/Zc3h12d/H2-M3/Zfp608/Rc3h2/Runx1/H2-Aa/Cd9/Cd44/Itch/Cd24a
GO:0098771	inorganic ion homeostasis	150	2.28064	0.000142531	0.00124031	Hfe/Cxcr3/Ccr2/Cd36/Ubash3b/Trf/Pik3cb/Anpep/Xcr1/Lrrk2/Lpar6/Slc12a9/Cln3/P2rx7/Fkbp1b/Asph/Plcb2/Itpr2/Gpr65/Slc41a1/Grina/Snapin/Itgav/Tmem175/Ppt1/Itpr1/Ryr1/Slc9a9/P2rx4/Nptn/Cul5/P2ry10/Atp6ap1/Anxa5/Clic4/Ptk2b/Atp2b1/Gpr157/Picalm/Clec4b1/Adrb2/Fbxl5/Ccl5/Slc8b1/Rab39/Gpr18/Aco1/P2ry6/Atp6v0a1/Pkd1/Gna15/Ap3d1/Slc12a6/F2rl2/Grn/Gna13/Trmt10a/Trpm2/Tcirg1/Btbd9/Atp7a/Hexb/Slamf8/Mcur1/Atp2…
GO:0043270	positive regulation of ion transport	59	2.27833	2.47011e-05	0.000296977	Ccl4/Pdgfb/Cxcr3/P2rx7/Asph/Gabbr1/Hspa2/Abca7/Hbp1/Itpr1/P2rx4/Pink1/Ano6/Wnk1/Dpysl2/Rtn4/Prkcd/Atp2b1/Clec4b1/Adrb2/Ccl5/Atp8a1/Map2k6/P2ry6/Trpv2/Orai1
GO:0045446	endothelial cell differentiation	30	2.26785	0.000336013	0.00246915	Cldn1/Acvrl1/Met/Notch4/Btg1/Rbpj/Myadm/Rtn4/Clic4/Myd88/Tnf/Ctnnb1/Plod3/Bmpr2/F11r/Rapgef1/Anxa2/Vezf1/Vhl/Foxj2
GO:0040012	regulation of locomotion	255	2.26666	0.000913242	0.00533817	Sema6d/Ccl4/Cd81/Pdgfb/Cxcr3/Mctp1/Acvrl1/Ccr2/Gcsam/Dbn1/Trim35/Camk1d/Arhgap18/Cd99l2/Fgfr1/Adam8/Sema4a/Trf/Trim25/Sell/Iqsec1/Mpp1/St6gal1/Met/Lrrk2/Furin/Il18/Evl/Bst1/Vsir/Plet1/Epcam/Dusp3/Arsb/Rnd3/Stx4a/Prex1/Dock5/Il16/Dusp10/Cd200/Wdr44/Rbpj/Itgav/Mink1/Shtn1/Prr5l/Trib1/Spag9/Kit/Ptprj/Srgap3/Padi2/Srgap2/P2rx4/Itga5/Ano6/Jup/Wnk1/Myadm/Nrp1/Anxa5/Nr4a3/Rtn4/Trim11/Clic4/Sh3bp1/Ptk2b/…
GO:0072678	T cell migration	18	2.26499	0.000527969	0.00351181	Cxcr3/Ccr2/Cd99l2/Adam8/Cd200/Wnk1/Itga4/Itgb7/Ccl5/Crkl
GO:0016079	synaptic vesicle exocytosis	21	2.26451	0.000503642	0.00338895	Myo6/Lrrk2/P2rx7/Stxbp5/Stx4a/Snapin/Vamp1/Fbxl20/Adrb2/Synj1/Dvl1/Snap23/Stx11/Vamp2
GO:0007009	plasma membrane organization	18	2.25806	0.000536769	0.00356011	P2rx7/Abca7/Asap1/Ano6/Psap/Prkcd/Abcd1/Flot1/Plscr3/Anxa6/Akt2/Myof/Ptprc/Bin1/S100a9
GO:0098742	cell-cell adhesion via plasma-membrane adhesion molecules	27	2.25718	0.00037911	0.00271684	Cldn1/Cadm1/Sell/Pik3cb/Epcam/Mbp/Jaml/Itgal/Itga5/Nptn/Wnk1/Myadm/Itga4/Nectin1/Igsf9/Atp2c1/Alcam
GO:0048844	artery morphogenesis	14	2.25022	0.00060394	0.00387247	Acvrl1/Notch4/Rbpj/Hpgd/Nrp1/Rtn4/Arid2/Ctnnb1/Bmpr2/Ldlr/Zmiz1/Cited2
GO:0048488	synaptic vesicle endocytosis	10	2.24933	0.00057785	0.00372583	Lrrk2/Vamp4/Picalm/4932438A13Rik/Synj1/Pip5k1c/Grn/Btbd9/Bin1/Cd24a
GO:0140238	presynaptic endocytosis	10	2.24933	0.00057785	0.00372583	Lrrk2/Vamp4/Picalm/4932438A13Rik/Synj1/Pip5k1c/Grn/Btbd9/Bin1/Cd24a
GO:0032963	collagen metabolic process	15	2.24806	0.000640584	0.00405132	Pdgfb/Il18/P2rx7/Vsir/Prkcd/Tram2/Plod3/Mmp14/Ctsb/Got1/Vps33b/Il6ra/Itgb1
GO:0006935	chemotaxis	118	2.24795	8.02182e-05	0.000793521	Sema6d/Ccl4/Egr3/Pdgfb/Cxcr3/Itga1/Ccr2/Kif5a/Camk1d/Fgfr1/Adam8/Sema4a/Ext1/Sell/Mpp1/Xcr1/St6gal1/Met/Evl/Ccl6/Bst1/Dusp3/Stx4a/Prex1/Il16/Itgav/Kit/Ptprj/Padi2/P2rx4/Jaml/Nptn/Ano6/S100a8/Wnk1/Dpysl2/Nrp1/Nr4a3/Nr4a1/Prkcd/Rtn4rl1/Ptk2b/Hsd3b7/Anxa1/Gpsm3/Ccl5/Crkl/Slc8b1/Ptpro/Pde4b/Gpr18/Flot1/Akirin1/Vav1/Mospd2/Pip5k1c/Dvl1/Cd74
GO:0042330	taxis	119	2.23938	8.13935e-05	0.000801721	Sema6d/Ccl4/Egr3/Pdgfb/Cxcr3/Itga1/Ccr2/Kif5a/Camk1d/Fgfr1/Adam8/Sema4a/Ext1/Sell/Mpp1/Xcr1/St6gal1/Met/Evl/Ccl6/Bst1/Dusp3/Stx4a/Prex1/Il16/Itgav/Kit/Ptprj/Padi2/P2rx4/Jaml/Nptn/Ano6/S100a8/Wnk1/Dpysl2/Nrp1/Nr4a3/Nr4a1/Prkcd/Rtn4rl1/Ptk2b/Hsd3b7/Anxa1/Gpsm3/Ccl5/Crkl/Slc8b1/Ptpro/Pde4b/Gpr18/Flot1/Akirin1/Vav1/Mospd2/Pip5k1c/Dvl1/Cd74
GO:0098693	regulation of synaptic vesicle cycle	21	2.23604	0.000658608	0.00413145	Myo6/Lrrk2/Stxbp5/Snapin/Vamp1/Vamp4/Fbxl20/Picalm/Adrb2/Synj1/Pip5k1c/Dvl1/Btbd9/Vamp2
GO:0051928	positive regulation of calcium ion transport	28	2.23549	0.000553684	0.00363069	Ccl4/Pdgfb/Cxcr3/P2rx7/Asph/Hspa2/Itpr1/P2rx4/Atp2b1/Clec4b1/Adrb2/Ccl5/P2ry6/Trpv2/Orai1/Sphk2
GO:0051588	regulation of neurotransmitter transport	25	2.23454	0.000553421	0.00363069	Mctp1/Myo6/Lrrk2/P2rx7/Gabbr1/Stxbp5/Snapin/Vamp1/Fbxl20/Adrb2/Tnf/Flot1/Dvl1/Clcf1
GO:0006898	receptor-mediated endocytosis	51	2.23012	6.21994e-05	0.000651471	Clec9a/Hfe/Cd81/Fcgr2b/Cd36/Fchsd2/Trf/Iqsec1/Myo6/Scarb2/Cln3/Lmbrd1/Syne1/Ppt1/Picalm/Itga4/Sirt2/Adrb2/Flot1/Synj1/Gpr107/Ap2a2/AU040320/Pip5k1c/Eps15
GO:0007155	cell adhesion	271	2.22754	0.00115741	0.00651848	Itgae/Cldn1/Cadm1/Hfe/Cd81/Vwf/Egr3/Cd226/Cxcr3/Itga1/Acvrl1/Ccr2/Dbn1/Cd36/Ubash3b/Havcr2/Cd99l2/Adam8/Sell/Pik3cb/St6gal1/Adam19/Zfp36l1/Pcdh7/Itpkb/Cd83/Il18/Akna/Tnfaip8l2/Bst1/Utrn/Vsir/Plet1/Epcam/Dusp3/Bcl6/Cd80/Stx4a/Prex1/Plekha2/Dock5/Dusp10/Cd200/Rbpj/Itgav/Mink1/Zbtb7b/Kit/Ptprj/Mbp/Srgap2/Cytip/Jaml/Itgal/Btla/Itga5/Nptn/S100a8/Jup/Wnk1/Efr3a/Myadm/Dpp4/Nrp1/Cd86/Vamp3/Nr4a3/Rtn4/Prk…
GO:0001952	regulation of cell-matrix adhesion	30	2.2262	0.000485352	0.00327887	Acvrl1/Cd36/Pik3cb/Bst1/Utrn/Plet1/Dusp3/Bcl6/Plekha2/Mink1/Ptprj/Jup/Nrp1/Ptk2b
GO:0050921	positive regulation of chemotaxis	35	2.22605	0.000282789	0.00214617	Ccl4/Pdgfb/Cxcr3/Ccr2/Camk1d/Fgfr1/Sell/Met/Stx4a/Il16/Ptprj/P2rx4/Ano6/Wnk1/Nrp1/Ptk2b/Gpsm3/Ccl5/Akirin1/Mospd2/Cd74
GO:0046579	positive regulation of Ras protein signal transduction	17	2.22538	0.000681524	0.00422774	Rasgrp4/Lpar6/Itpkb/Notch2/Gpr65/P2ry10/Rtn4/Gpr18/F2rl2/Akap13/P2ry10b/Arrb1
GO:0051057	positive regulation of small GTPase mediated signal transduction	17	2.22538	0.000681524	0.00422774	Rasgrp4/Lpar6/Itpkb/Notch2/Gpr65/P2ry10/Rtn4/Gpr18/F2rl2/Akap13/P2ry10b/Arrb1
GO:0048284	organelle fusion	39	2.21352	0.000203135	0.00166739	Spg11/Rab7b/Stx17/Stx4a/Rubcnl/Snapin/Tmem175/Vamp1/Uso1/Tbc1d4/Vamp4/Vamp3/Samd9l/Vat1/Anxa1/Rab39/Snap23/Stx11/Vamp2/Vps11/Akt2/Rab8b/Anxa2
GO:0006816	calcium ion transport	79	2.21188	3.73678e-05	0.000419887	Ccl4/Pdgfb/Cxcr3/Ubash3b/Gramd2/Xcr1/P2rx7/Fkbp1b/Asph/Plcb2/Itpr2/Hspa2/Ahnak/Cacna1s/Il16/Itgav/Nfatc1/Itpr1/Ryr1/Ahr/P2rx4/Ano6/Zmpste24/Ptk2b/Atp2b1/Clec4b1/Adrb2/Ccl5/Slc8b1/Pde4b/P2ry6/Trpv2/Pkd1/Orai1/Inpp5k/Sphk2/Trpm2/Ctnnb1/Mcur1/Atp2c1
GO:2000145	regulation of cell motility	235	2.20952	0.000633714	0.00402531	Sema6d/Ccl4/Cd81/Pdgfb/Cxcr3/Mctp1/Acvrl1/Ccr2/Gcsam/Camk1d/Arhgap18/Cd99l2/Fgfr1/Adam8/Sema4a/Trf/Sell/Iqsec1/Mpp1/Met/Furin/Il18/Evl/Bst1/Vsir/Plet1/Epcam/Dusp3/Arsb/Rnd3/Stx4a/Prex1/Dock5/Dusp10/Cd200/Wdr44/Rbpj/Itgav/Mink1/Shtn1/Prr5l/Trib1/Spag9/Kit/Ptprj/Srgap3/Padi2/Srgap2/P2rx4/Itga5/Ano6/Jup/Wnk1/Myadm/Nrp1/Anxa5/Nr4a3/Rtn4/Clic4/Sh3bp1/Ptk2b/Apc/Itga4/Arid2/Olfm1/Anxa1/Stat5a/Rab11a/Gps…
GO:0017156	calcium ion regulated exocytosis	25	2.20684	0.000629381	0.00401337	Myo6/Lrrk2/P2rx7/Stxbp5/Stx4a/Snapin/Vamp1/Fbxl20/Vamp3/Adrb2/Synj1/Dvl1/Snap23/Stx11/Vamp2/Arhgap17/Cyth1/Unc13d
GO:0050801	ion homeostasis	163	2.20338	0.000179888	0.00150868	Hfe/Cxcr3/Ccr2/Cd36/Ubash3b/Trf/Pik3cb/Anpep/Xcr1/Lrrk2/Lpar6/Slc12a9/Cln3/P2rx7/Fkbp1b/Asph/Plcb2/Itpr2/Gpr65/Slc41a1/Grina/Snapin/Itgav/Tmem175/Ppt1/Itpr1/Ryr1/Slc9a9/P2rx4/Nptn/Cul5/P2ry10/Wnk1/Atp6ap1/Anxa5/Clic4/Ptk2b/Atp2b1/Gpr157/Picalm/Clec4b1/Abcd1/Dgat2/Adrb2/Fbxl5/Ccl5/Slc8b1/Rab39/Gpr18/Aco1/P2ry6/Atp6v0a1/Pkd1/Gna15/Ap3d1/Xbp1/Slc12a6/F2rl2/Grn/Gna13/Trmt10a/Trpm2/Tcirg1/Btbd9/Atp7a/…
GO:0098662	inorganic cation transmembrane transport	101	2.20043	5.83873e-05	0.00061996	Hfe/Cxcr3/Ubash3b/Xcr1/Slc12a9/P2rx7/Fkbp1b/Asph/Plcb2/Itpr2/Hspa2/Ahnak/Slc41a1/Itgav/Tmem175/Itpr1/Ryr1/Ahr/Slc9a9/P2rx4/Klhl24/Stom/Ano6/Wnk1/Atp6ap1/Ptk2b/Atp2b1/Clec4b1/Adrb2/Slc8b1/Pde4b/P2ry6/Trpv2/Atp6v0a1/Pkd1/Orai1/Slc12a6/Sphk2/Trpm2/Tcirg1/Atp6v1b2/Atp7a/Mcur1/Atp2c1
GO:0030334	regulation of cell migration	223	2.19428	0.000512821	0.00343076	Sema6d/Ccl4/Cd81/Pdgfb/Cxcr3/Mctp1/Acvrl1/Ccr2/Gcsam/Camk1d/Cd99l2/Fgfr1/Adam8/Sema4a/Sell/Iqsec1/Mpp1/Met/Furin/Il18/Evl/Bst1/Vsir/Plet1/Dusp3/Arsb/Rnd3/Stx4a/Prex1/Dock5/Dusp10/Cd200/Wdr44/Rbpj/Itgav/Mink1/Shtn1/Prr5l/Trib1/Spag9/Kit/Ptprj/Srgap3/Padi2/Srgap2/P2rx4/Itga5/Ano6/Jup/Wnk1/Myadm/Nrp1/Nr4a3/Rtn4/Clic4/Sh3bp1/Ptk2b/Apc/Itga4/Arid2/Olfm1/Anxa1/Stat5a/Rab11a/Gpsm3/Myd88/Ccl5/Crkl/Atp8a1…
GO:0046847	filopodium assembly	15	2.192	0.00105696	0.00598189	Dbn1/Arap1/Cln3/Srgap2/Nrp1/Prkcd/Sh3bp1/Rhoq/Ppp1r9b/Trpm2
GO:0002688	regulation of leukocyte chemotaxis	29	2.18155	0.00071464	0.0043762	Ccl4/Ccr2/Camk1d/Sell/Mpp1/Bst1/Ptprj/Padi2/Ano6/Wnk1/Ptk2b/Gpsm3/Ccl5/Slc8b1/Gpr18/Akirin1/Mospd2/Cd74
GO:0003073	regulation of systemic arterial blood pressure	10	2.17664	0.00104279	0.00595862	Pdgfb/Cd36/Ece1/Ahr/Wnk1/Ndst2/Adrb2/Ptpro/Bmpr2
GO:1903038	negative regulation of leukocyte cell-cell adhesion	42	2.17355	0.000253631	0.00198341	Hfe/Havcr2/Adam8/Tnfaip8l2/Vsir/Dusp3/Bcl6/Cd80/Zbtb7b/Btla/Wnk1/Cd86/Anxa1/Peli1/Mia3/Fgl2/Cd74/Socs5/Zc3h12d/H2-M3/Zfp608/Rc3h2/Runx1/H2-Aa/Cd44/Itch/Cd24a/Tnfrsf21
GO:0010959	regulation of metal ion transport	79	2.1703	7.47356e-05	0.000752145	Ccl4/Hfe/Pdgfb/Cxcr3/Ubash3b/Gramd2/Trf/P2rx7/Fkbp1b/Asph/Hspa2/Ahnak/Hbp1/Il16/Itpr1/Ahr/Plcb4/P2rx4/Klhl24/Stom/Ano6/Wnk1/Ptk2b/Atp2b1/Clec4b1/Adrb2/Ccl5/Slc8b1/Pde4b/P2ry6/Trpv2/Orai1/Inpp5k/Sphk2/Per1/Ctnnb1/Atp7a/Vamp2/Sgk1/Sestd1/Atf4/Saraf/Akt2/Anxa2
GO:0050868	negative regulation of T cell activation	36	2.16435	0.000506879	0.00340085	Hfe/Havcr2/Tnfaip8l2/Vsir/Dusp3/Bcl6/Cd80/Zbtb7b/Btla/Cd86/Anxa1/Peli1/Fgl2/Cd74/Socs5/Zc3h12d/H2-M3/Zfp608/Rc3h2/Runx1/H2-Aa/Cd44/Itch/Cd24a/Tnfrsf21
GO:0022610	biological adhesion	275	2.1633	0.001221	0.00679398	Itgae/Cldn1/Cadm1/Hfe/Cd81/Vwf/Egr3/Cd226/Cxcr3/Itga1/Acvrl1/Ccr2/Dbn1/Cd36/Ubash3b/Havcr2/Cd99l2/Adam8/Sell/Pik3cb/St6gal1/Adam19/Zfp36l1/Pcdh7/Itpkb/Cd83/Il18/Akna/Tnfaip8l2/Bst1/Utrn/Vsir/Plet1/Epcam/Dusp3/Bcl6/Cd80/Stx4a/Prex1/Plekha2/Dock5/Dusp10/Cd200/Rbpj/Itgav/Mink1/Zbtb7b/Kit/Ptprj/Mbp/Srgap2/Cytip/Jaml/Itgal/Btla/Itga5/Nptn/S100a8/Jup/Wnk1/Efr3a/Myadm/Dpp4/Nrp1/Cd86/Vamp3/Nr4a3/Rtn4/Prk…
GO:0007204	positive regulation of cytosolic calcium ion concentration	53	2.15776	6.49815e-05	0.000674507	Cxcr3/Ccr2/Cd36/Ubash3b/Xcr1/Lpar6/P2rx7/Fkbp1b/Asph/Plcb2/Itpr2/Gpr65/Itgav/Itpr1/Ryr1/P2rx4/P2ry10/Ptk2b/Gpr157/Clec4b1/Adrb2/Slc8b1/Gpr18/P2ry6/Pkd1/Gna15/F2rl2/Gna13/Trpm2
GO:0030155	regulation of cell adhesion	192	2.15575	0.000303674	0.00226021	Hfe/Cd81/Egr3/Cxcr3/Acvrl1/Ccr2/Dbn1/Cd36/Ubash3b/Havcr2/Adam8/Pik3cb/St6gal1/Adam19/Itpkb/Cd83/Il18/Akna/Tnfaip8l2/Bst1/Utrn/Vsir/Plet1/Epcam/Dusp3/Bcl6/Cd80/Stx4a/Prex1/Plekha2/Dock5/Dusp10/Rbpj/Itgav/Mink1/Zbtb7b/Ptprj/Mbp/Cytip/Itgal/Btla/Itga5/Jup/Wnk1/Myadm/Dpp4/Nrp1/Cd86/Nr4a3/Prkcd/Ccdc88b/Ptk2b/H2-T23/Apc/Itga4/Adrb2/Anxa1/Stat5a/Ccl5/Crkl/Tnf/Peli1/Flot1/Cass4/Mia3/Nck2/Fgl2/Vav1/Pkd1/L…
GO:0071402	cellular response to lipoprotein particle stimulus	13	2.15207	0.00149554	0.00798687	Cd81/Cd36/Mylip/Myd88/Mia3/Socs5/Ldlr/Abcg1/Cd9/Ticam1/Itgb1/Itgb2
GO:0051924	regulation of calcium ion transport	52	2.15065	8.48158e-05	0.000824901	Ccl4/Pdgfb/Cxcr3/Ubash3b/Gramd2/P2rx7/Fkbp1b/Asph/Hspa2/Ahnak/Il16/Itpr1/Ahr/P2rx4/Ptk2b/Atp2b1/Clec4b1/Adrb2/Ccl5/Slc8b1/Pde4b/P2ry6/Trpv2/Orai1/Inpp5k/Sphk2/Ctnnb1
GO:0070838	divalent metal ion transport	91	2.14811	4.74024e-05	0.000527519	Ccl4/Pdgfb/Cxcr3/Ubash3b/Gramd2/Xcr1/P2rx7/Fkbp1b/Asph/Plcb2/Itpr2/Nipal3/Hspa2/Ahnak/Slc41a1/Cacna1s/Il16/Itgav/Nfatc1/Itpr1/Ryr1/Ahr/P2rx4/Ano6/Zmpste24/Ptk2b/Atp2b1/Clec4b1/Adrb2/Ccl5/Slc8b1/Pde4b/P2ry6/Trpv2/Pkd1/Orai1/Ap3d1/Inpp5k/Sphk2/Trpm2/Ctnnb1/Mcur1/Atp2c1
GO:0072511	divalent inorganic cation transport	91	2.14811	4.74024e-05	0.000527519	Ccl4/Pdgfb/Cxcr3/Ubash3b/Gramd2/Xcr1/P2rx7/Fkbp1b/Asph/Plcb2/Itpr2/Nipal3/Hspa2/Ahnak/Slc41a1/Cacna1s/Il16/Itgav/Nfatc1/Itpr1/Ryr1/Ahr/P2rx4/Ano6/Zmpste24/Ptk2b/Atp2b1/Clec4b1/Adrb2/Ccl5/Slc8b1/Pde4b/P2ry6/Trpv2/Pkd1/Orai1/Ap3d1/Inpp5k/Sphk2/Trpm2/Ctnnb1/Mcur1/Atp2c1
GO:0060326	cell chemotaxis	76	2.14788	7.02494e-05	0.000713197	Ccl4/Egr3/Pdgfb/Cxcr3/Itga1/Ccr2/Camk1d/Fgfr1/Adam8/Sell/Mpp1/Xcr1/Met/Ccl6/Bst1/Prex1/Il16/Kit/Ptprj/Padi2/P2rx4/Jaml/Ano6/S100a8/Wnk1/Nrp1/Nr4a1/Prkcd/Ptk2b/Hsd3b7/Anxa1/Gpsm3/Ccl5/Crkl/Slc8b1/Ptpro/Pde4b/Gpr18/Akirin1/Vav1/Mospd2
GO:0051270	regulation of cellular component movement	247	2.14703	0.00078125	0.00466079	Sema6d/Ccl4/Cd81/Pdgfb/Cxcr3/Mctp1/Acvrl1/Ccr2/Gcsam/Dbn1/Camk1d/Arhgap18/Cd99l2/Fgfr1/Adam8/Sema4a/Arap1/Trf/Sell/Iqsec1/Mpp1/Met/Furin/Il18/Evl/Bst1/Vsir/Plet1/Epcam/Dusp3/Bcl6/Arsb/Rnd3/Stx4a/Prex1/Dock5/Dusp10/Cd200/Wdr44/Rbpj/Itgav/Mink1/Shtn1/Prr5l/Trib1/Spag9/Kit/Ptprj/Srgap3/Padi2/Srgap2/P2rx4/Itga5/Ano6/Jup/Wnk1/Myadm/Nrp1/Anxa5/Nr4a3/Rtn4/Clic4/Sh3bp1/Ptk2b/Apc/Itga4/Arid2/Olfm1/Anxa1/S…
GO:0051279	regulation of release of sequestered calcium ion into cytosol	11	2.14245	0.00155106	0.00817837	Cxcr3/Ubash3b/Fkbp1b/Asph/Ptk2b/Clec4b1/P2ry6
GO:0016197	endosomal transport	73	2.14142	9.99134e-05	0.000955675	Fcgr2b/Dennd1c/Lrrk2/Tbc1d10c/Lrba/Rab7b/Rab11fip4/Spag9/Vps54/Leprot/Ric1/Vamp4/Vamp3/Dennd1b/Picalm/Pqlc1/Washc5/Cmtm6/Grasp/Rab11a/Ubxn6/Ap3d1/Ehd1/Gga1/Eps15/Tmem50b/Vps37c/Tbc1d14/Ap5m1/Vps37b/Gga3/Tbc1d23/Epg5/Bet1l/Tbc1d17/Inpp5f/Vps50
GO:0001780	neutrophil homeostasis	10	2.13477	0.00151437	0.0080583	Fcgr2b/Ccr2/Pik3cb/Itpkb/Il18/Anxa1/Pde4b
GO:0051668	localization within membrane	51	2.13457	0.000124399	0.00114266	Cd81/Dbn1/Kif5a/Iqsec1/Myo6/Syne1/Stx4a/Itgal/Nptn/Itga4/Sirt2/Itgb7/Arl6/Grasp/Rab11a/Crkl/Sec23a/Mia3/Synj1/Ap3d1/Pip5k1c/Dvl1/Eps15/Ssh1/Snap23
GO:0098751	bone cell development	12	2.13351	0.00166107	0.00860165	Notch2/Gpr68/Rabgap1l/Kit/Zfp385a/Atp6ap1/Fli1/Abi1/Anxa2/Vps33b/Lrrk1
GO:0051480	regulation of cytosolic calcium ion concentration	62	2.13191	0.000131725	0.00118641	Cxcr3/Ccr2/Cd36/Ubash3b/Xcr1/Lpar6/Cln3/P2rx7/Fkbp1b/Asph/Plcb2/Itpr2/Gpr65/Itgav/Itpr1/Ryr1/P2rx4/Cul5/P2ry10/Ptk2b/Atp2b1/Gpr157/Clec4b1/Adrb2/Slc8b1/Gpr18/P2ry6/Pkd1/Gna15/F2rl2/Gna13/Trpm2
GO:0002718	regulation of cytokine production involved in immune response	28	2.1293	0.000918879	0.00534523	Hfe/Cd81/Cd226/Ccr2/Cd36/Tlr3/Il18/Vsir/Bcl6/Hk1/Nr4a3/Rtn4/H2-T23/Tnf/Cd74/Tlr2
GO:0007033	vacuole organization	62	2.12795	0.000131725	0.00118641	Hook3/Smcr8/Lrrk2/Cln3/P2rx7/Spg11/Rab7b/Stx17/Snapin/Tmem175/Ppt1/Wdr45/Pink1/Ulk2/Vmp1/Trappc8/Rab39/Trp53inp1/Atg2a/Zkscan3/Tmem173/Tbc1d14/Grn/Hexb/Man2a1/Hps4/Vps11/Irgm1/Anxa2/Ralb/Vps33a/Atg16l1/Hexa/Atg12/Fig4/Tmem106b
GO:0055065	metal ion homeostasis	130	2.12368	9.97108e-05	0.000955675	Hfe/Cxcr3/Ccr2/Cd36/Ubash3b/Trf/Pik3cb/Anpep/Xcr1/Lpar6/Slc12a9/Cln3/P2rx7/Fkbp1b/Asph/Plcb2/Itpr2/Gpr65/Slc41a1/Grina/Itgav/Itpr1/Ryr1/P2rx4/Nptn/Cul5/P2ry10/Atp6ap1/Anxa5/Ptk2b/Atp2b1/Gpr157/Picalm/Clec4b1/Adrb2/Fbxl5/Ccl5/Slc8b1/Gpr18/Aco1/P2ry6/Pkd1/Gna15/Ap3d1/Slc12a6/F2rl2/Gna13/Trmt10a/Trpm2/Tcirg1/Btbd9/Atp7a/Hexb/Mcur1/Atp2c1/Eif2ak1/Sgk1/P2ry10b/Fech/Anxa6/Tmem64/Ncoa4/Cutc/Atf4/Atp6v0a…
GO:0034764	positive regulation of transmembrane transport	33	2.12329	0.000889284	0.00521129	Cxcr3/Met/P2rx7/Asph/Hspa2/Mef2a/Pink1/Ano6/Wnk1/Nr4a3/Prkcd/Clec4b1/Adrb2/Rhoq/P2ry6
GO:0043269	regulation of ion transport	127	2.11734	9.42951e-05	0.000909452	Ccl4/Hfe/Pdgfb/Cxcr3/Ubash3b/Fgfr1/Gramd2/Trf/P2rx7/Fkbp1b/Asph/Gabbr1/Hspa2/Abca7/Ahnak/Hk1/Cacna1s/Hbp1/Il16/Mink1/Itpr1/Ahr/Plcb4/P2rx4/Klhl24/Pink1/Stom/Ano6/Wnk1/Dpysl2/Zmpste24/Rtn4/Prkcd/Clic4/Ptk2b/Atp2b1/Dapk1/Clec4b1/Adrb2/Ccl5/Atp8a1/Slc8b1/Tnf/Pde4b/Map2k6/P2ry6/Trpv2/Orai1/Inpp5k/Sphk2/Per1/Ctnnb1/Tcirg1/Atp7a/Crbn/Ifngr2/Vamp2/Sgk1
GO:0002704	negative regulation of leukocyte mediated immunity	21	2.11645	0.00142376	0.0077544	Klrb1b/Hfe/Fcgr2b/Ccr2/Havcr2/Vsir/Bcl6/Clec2d
GO:0007040	lysosome organization	24	2.11517	0.00133042	0.00731489	Hook3/Lrrk2/Cln3/P2rx7/Spg11/Rab7b/Snapin/Tmem175/Ppt1/Rab39/Zkscan3/Grn/Hexb/Hps4/Vps33a/Hexa/Tmem106b
GO:0080171	lytic vacuole organization	24	2.11517	0.00133042	0.00731489	Hook3/Lrrk2/Cln3/P2rx7/Spg11/Rab7b/Snapin/Tmem175/Ppt1/Rab39/Zkscan3/Grn/Hexb/Hps4/Vps33a/Hexa/Tmem106b
GO:0050900	leukocyte migration	99	2.11416	5.60538e-05	0.000597925	Ccl4/Cd81/Pdgfb/Cxcr3/Itga1/Ccr2/Gcsam/Camk1d/Cd99l2/Adam8/Sell/Mpp1/Ccl6/Bst1/Irak4/Prex1/Il16/Cd200/Kit/Ptprj/Padi2/P2rx4/Jaml/Ano6/S100a8/Wnk1/Rtn4/Ptk2b/Hsd3b7/Itga4/Itgb7/Anxa1/Gpsm3/Myd88/Ccl5/Crkl/Slc8b1/Tnf/Ptpro/Pde4b/Gpr18/Akirin1/Mia3/Vav1/Mospd2
GO:0030316	osteoclast differentiation	37	2.11252	0.000683091	0.00422774	Cd81/Ubash3b/Adam8/Trf/Notch2/Inpp5d/Clec2d/Gpr68/Nfatc1/Junb/Sh3pxd2a/Atp6ap1/Apc/Asxl2/Ccl5/Tnf/Zbtb7a/Ctnnb1/Tcirg1/Rassf2/Chuk
GO:0050771	negative regulation of axonogenesis	10	2.11181	0.00195938	0.010012	Sema6d/Sema4a/Gdi1/Ulk2/Nrp1/Rtn4
GO:1901888	regulation of cell junction assembly	17	2.10794	0.0020105	0.0101833	Cldn1/Acvrl1/Dusp3/Ptprj/Nrp1/Tnf/Flot1/Ldb1/Mmp14/Rapgef1/Peak1/Macf1/Slk
GO:0001954	positive regulation of cell-matrix adhesion	12	2.10553	0.00212847	0.0106828	Cd36/Utrn/Plekha2/Ptprj/Jup/Nrp1/Ptk2b
GO:0040013	negative regulation of locomotion	82	2.10203	7.96242e-05	0.000791026	Sema6d/Pdgfb/Mctp1/Acvrl1/Gcsam/Dbn1/Trim35/Sema4a/Trim25/St6gal1/Evl/Dusp3/Dusp10/Cd200/Rbpj/Trib1/Ptprj/Srgap3/Padi2/Srgap2/Jup/Nrp1/Trim11/Clic4
GO:0030003	cellular cation homeostasis	134	2.09682	0.000107689	0.00101744	Hfe/Cxcr3/Ccr2/Cd36/Ubash3b/Trf/Pik3cb/Xcr1/Lrrk2/Lpar6/Cln3/P2rx7/Fkbp1b/Asph/Plcb2/Itpr2/Gpr65/Slc41a1/Grina/Snapin/Itgav/Tmem175/Ppt1/Itpr1/Ryr1/Slc9a9/P2rx4/Nptn/Cul5/P2ry10/Atp6ap1/Anxa5/Clic4/Ptk2b/Atp2b1/Gpr157/Clec4b1/Adrb2/Ccl5/Slc8b1/Rab39/Gpr18/Aco1/P2ry6/Atp6v0a1/Pkd1/Gna15/Ap3d1/F2rl2/Grn/Gna13/Trpm2/Tcirg1/Atp7a/Hexb/Slamf8/Mcur1/Atp2c1/Sgk1/P2ry10b/Anxa6/Tmem64/Ncoa4/Atf4/Atp6v0a2/…
GO:0016050	vesicle organization	78	2.09335	0.000146236	0.00126305	Hook3/P2rx7/Spg11/Rab7b/Stx17/Sqstm1/Stx4a/Rubcnl/Pi4k2a/Snapin/Tmem175/Vamp1/Uso1/Tbc1d4/Zfp385a/Vamp4/Vamp3/Samd9l/Mfsd14a/Picalm/Anxa1/Rab11a/Rab32/Rab39/Sec23a/Mia3/Synj1/Rab5b/Myo18a/Ap3d1/AU040320/Snap23/Stx11/Hps4/Vamp2/Golph3/Vps11/Sec24d/Akt2/Tbc1d20/Rab8b/Anxa2
GO:0010524	positive regulation of calcium ion transport into cytosol	11	2.09325	0.00230582	0.0114782	Cxcr3/P2rx7/Asph/P2rx4/Clec4b1/Adrb2/P2ry6
GO:0007162	negative regulation of cell adhesion	71	2.0909	0.000127722	0.00116706	Hfe/Acvrl1/Ubash3b/Havcr2/Adam8/Akna/Tnfaip8l2/Vsir/Plet1/Epcam/Dusp3/Bcl6/Cd80/Zbtb7b/Mbp/Btla/Wnk1/Myadm/Cd86/Prkcd/Adrb2/Anxa1/Peli1/Mia3/Fgl2/Cd74/Socs5/Mmp14/Zc3h12d/H2-M3/Zfp608/Rc3h2/Runx1/H2-Aa/Ptprc/Dusp1/Cd9/Cd44/Itch/Cd24a
GO:0097120	receptor localization to synapse	11	2.08802	0.00241661	0.0118925	Dbn1/Kif5a/Stx4a/Nptn/Grasp/Rab11a/Snap23/Vamp2
GO:0006873	cellular ion homeostasis	137	2.08611	0.000113161	0.0010562	Hfe/Cxcr3/Ccr2/Cd36/Ubash3b/Trf/Pik3cb/Xcr1/Lrrk2/Lpar6/Cln3/P2rx7/Fkbp1b/Asph/Plcb2/Itpr2/Gpr65/Slc41a1/Grina/Snapin/Itgav/Tmem175/Ppt1/Itpr1/Ryr1/Slc9a9/P2rx4/Nptn/Cul5/P2ry10/Atp6ap1/Anxa5/Clic4/Ptk2b/Atp2b1/Gpr157/Clec4b1/Adrb2/Ccl5/Slc8b1/Rab39/Gpr18/Aco1/P2ry6/Atp6v0a1/Pkd1/Gna15/Ap3d1/F2rl2/Grn/Gna13/Trpm2/Tcirg1/Atp7a/Hexb/Slamf8/Mcur1/Atp2c1/Sgk1/P2ry10b/Anxa6/Tmem64/Ncoa4/Xpr1/Atf4/Atp6…
GO:0022407	regulation of cell-cell adhesion	121	2.08556	8.46668e-05	0.000824901	Hfe/Cd81/Egr3/Ccr2/Ubash3b/Havcr2/Adam8/Adam19/Itpkb/Cd83/Il18/Akna/Tnfaip8l2/Vsir/Epcam/Dusp3/Bcl6/Cd80/Dusp10/Mink1/Zbtb7b/Mbp/Itgal/Btla/Wnk1/Myadm/Dpp4/Cd86/Nr4a3/Prkcd/Ccdc88b/H2-T23/Itga4/Adrb2/Anxa1/Stat5a/Ccl5/Tnf/Peli1/Flot1/Mia3/Nck2/Fgl2/Ap3d1/Xbp1/Card11/Cd27/Cd74/Fermt3/Socs5/H2-DMa/Zc3h12d/H2-M3/Zfp608/Ccr5/Rc3h2/Runx1/Nckap1l/H2-Aa/Il6st/Ptprc/Dock8/Icosl/Cd9/Cd44/L1cam/Vps33b/Itch…
GO:0014812	muscle cell migration	25	2.08145	0.00149749	0.00798687	Sema6d/Pdgfb/Met/Il18/Dock5/Rbpj/Trib1/Zfp950/Nr4a3/Anxa1/Ccl5/P2ry6/Akirin1/Ssh1/Atp7a
GO:0002367	cytokine production involved in immune response	34	2.08123	0.000993528	0.00572079	Hfe/Cd81/Cd226/Ccr2/Cd36/Tlr3/Il18/Vsir/Bcl6/Hk1/Kit/Nr4a3/Rtn4/H2-T23/Dennd1b/Tnf/Cd74/Tlr2/Sphk2
GO:0002695	negative regulation of leukocyte activation	60	2.0747	0.0002774	0.00211273	Hfe/Fcgr2b/Ccr2/Havcr2/Cd37/Tbc1d10c/Pglyrp1/Tnfaip8l2/Vsir/Dusp3/Bcl6/Inpp5d/Cd80/Cd200/Zbtb7b/Btla/Cd86/Anxa1/Peli1/Fgl2/Cd74/Grn/Socs5/Ldlr/Zc3h12d/H2-M3/Zfp608/Parp3/Rc3h2/Runx1/Fbxo7/H2-Aa/Cd44/Itch/Cd24a/Pkn1/Tnfrsf21/Cd84
GO:0002828	regulation of type 2 immune response	12	2.07454	0.00269654	0.0130309	Cd81/Ccr2/Il18/Bcl6/Anxa1/Cd74/Clcf1/Socs5
GO:0009612	response to mechanical stimulus	27	2.07402	0.00153942	0.0081541	Cd36/Il18/P2rx7/Jund/Kit/Junb/Jup/Tnf/Pkd1/AU040320/Ctnnb1/Chuk/Raf1/Fos/Got1/Nfkbia/Fyn/Habp4/Abl2/Atp1a1/Htr7/Cnn2
GO:0055094	response to lipoprotein particle	12	2.07154	0.00279721	0.0133501	Cd81/Cd36/Mylip/Myd88/Mia3/Socs5/Ldlr/Cd9/Ticam1/Itgb1/Itgb2
GO:0007519	skeletal muscle tissue development	40	2.06998	0.000738671	0.0044604	Gpcpd1/Asb2/Met/Zbtb18/Cacna1s/Ryr1/Btg2/Nr4a1/Flnb/Adrb2/Flot1/Akirin1/Nln/Atf3/Taz/Lemd2/Tsc22d3/Ctnnb1/Bcl9/Ddx17/Fos/Ski/Usp19/Cited2/Hmgcr/Lemd3/Egr1
GO:0060538	skeletal muscle organ development	40	2.06998	0.000738671	0.0044604	Gpcpd1/Asb2/Met/Zbtb18/Cacna1s/Ryr1/Btg2/Nr4a1/Flnb/Adrb2/Flot1/Akirin1/Nln/Atf3/Taz/Lemd2/Tsc22d3/Ctnnb1/Bcl9/Ddx17/Fos/Ski/Usp19/Cited2/Hmgcr/Lemd3/Egr1
GO:0045851	pH reduction	14	2.05922	0.0031823	0.0149113	Cln3/Snapin/Ppt1/Atp6ap1/Clic4/Rab39/Atp6v0a1/Grn/Tcirg1/Slamf8/Atp6v0a2
GO:0055088	lipid homeostasis	38	2.05906	0.00103507	0.00593049	Ttc39b/Il18/Mylip/Cebpa/Col4a3bp/Rtn4/Abcd1/Washc5/Scarb1/Dgat2/Lima1/Xbp1/Plscr3/Ehd1/Zbtb20/Gramd1b/Pnpla2/Nfe2l1/Acox3/Ldlr/Srebf2/Nr1h2/Abcg1/Npc2/Got1/Lrp5/Cd24a
GO:0002698	negative regulation of immune effector process	42	2.05888	0.00081162	0.0047994	Klrb1b/Hfe/Fcgr2b/Ccr2/Havcr2/Pglyrp1/Vsir/Bcl6/Clec2d/Dusp10/Zbtb7b/Dhx58/H2-T23/Anxa1/Tnf/Fgl2/Riok3/Grn/Socs5/Slamf8/H2-M3/Tap1/Parp3/Rc3h2
GO:0003382	epithelial cell morphogenesis	10	2.0584	0.00278962	0.0133501	Sipa1l3/Met/Notch4/Jmjd1c/Clic4/Flnb
GO:0050878	regulation of body fluid levels	52	2.0576	0.000339263	0.0024773	Cldn1/Vwf/Pdgfb/Cd36/Ubash3b/Pik3cb/Met/Evl/Zbtb7b/Ptprj/Zfp385a/Ano6/Wnk1/Anxa5/Prkcd/Adrb2/Stat5a/Ptpro/Xbp1/Pip5k1c/Inpp5k/Enpp4/F2rl2/Fermt3/Gna13/Chuk/Hps5/Hps4
GO:0048771	tissue remodeling	45	2.05638	0.000615373	0.00393488	Acvrl1/Ccr2/Ubash3b/Adam8/Trf/Notch2/Il18/P2rx7/Inpp5d/Rbpj/Itgav/Ahr/Atp6ap1/Tmbim1/Ptk2b/Itga4/Adrb2/Anxa1/Stat5a/Ctnnb1/Tcirg1/Atp7a/Rassf2/Mmp14/Bmpr2
GO:0007160	cell-matrix adhesion	51	2.05517	0.000414662	0.00289335	Itga1/Acvrl1/Cd36/Adam8/Pik3cb/Bst1/Utrn/Plet1/Dusp3/Bcl6/Plekha2/Itgav/Mink1/Ptprj/Itgal/Jup/Nrp1/Ptk2b/Itga4/Itgb7
GO:0072507	divalent inorganic cation homeostasis	94	2.05485	5.06406e-05	0.000550327	Cxcr3/Ccr2/Cd36/Ubash3b/Pik3cb/Xcr1/Lpar6/Cln3/P2rx7/Fkbp1b/Asph/Plcb2/Itpr2/Gpr65/Slc41a1/Grina/Itgav/Itpr1/Ryr1/P2rx4/Nptn/Cul5/P2ry10/Anxa5/Ptk2b/Atp2b1/Gpr157/Clec4b1/Adrb2/Ccl5/Slc8b1/Gpr18/P2ry6/Pkd1/Gna15/Ap3d1/F2rl2/Gna13/Trmt10a/Trpm2/Tcirg1/Hexb/Mcur1/Atp2c1
GO:0019932	second-messenger-mediated signaling	70	2.0448	0.000187354	0.00155998	Ccl4/Cxcr3/Ccr2/Cd36/Xcr1/Lrrk2/Tbc1d10c/Fkbp1b/Asph/Bst1/Gpr65/Ece1/Nfatc1/Itpr1/Ptprj/Ahr/P2rx4/Itgal/Zmpste24/Ptk2b/Adrb2/Tnf/Ube2b/Pde4b/P2ry6/Dyrk2/Tmbim4/Akap13/Ppp1r9b/Gna13/Trpm2
GO:0055092	sterol homeostasis	27	2.03803	0.00201043	0.0101833	Ttc39b/Il18/Mylip/Abcd1/Washc5/Scarb1/Dgat2/Lima1/Xbp1/Plscr3/Ehd1/Gramd1b/Nfe2l1/Ldlr/Srebf2/Nr1h2/Abcg1/Npc2/Lrp5/Cd24a
GO:0043534	blood vessel endothelial cell migration	34	2.03313	0.00147649	0.00794812	Egr3/Pdgfb/Acvrl1/Fgfr1/Adam8/P2rx4/Jup/Nrp1/Nr4a1/Sh3bp1/Ptk2b/Scarb1/Anxa1/Stat5a/Mia3
GO:0099072	regulation of postsynaptic membrane neurotransmitter receptor levels	19	2.03255	0.00311257	0.0146737	Iqsec1/Myo6/Syne1/Stx4a/Sirt2/Grasp/Rab11a/Synj1/Pip5k1c/Eps15/Snap23/Vamp2
GO:0006812	cation transport	184	2.0315	0.000259943	0.00201912	Ccl4/Hfe/Pdgfb/Cxcr3/Ubash3b/Gramd2/Trf/Xcr1/Slc25a20/Tmco3/Slc12a9/Cln3/P2rx7/Fkbp1b/Asph/Gabbr1/Plcb2/Itpr2/Nipal3/Hspa2/Ahnak/Slc41a1/Cacna1s/Hbp1/Il16/Prss30/Itgav/Mink1/Tmem175/Nfatc1/Itpr1/Ryr1/Ahr/Slc9a9/Plcb4/P2rx4/Klhl24/Pink1/Stom/Ano6/Wnk1/Atp6ap1/Zmpste24/Rtn4/Ptk2b/Atp2b1/Dapk1/Clec4b1/Adrb2/Ccl5/Slc8b1/Pde4b/P2ry6/Trpv2/Atp6v0a1/Pkd1/Orai1/Ap3d1/Xbp1/Slc12a6/Inpp5k/Sphk2/Nectin1/Sna…
GO:0008015	blood circulation	76	2.02399	0.000105374	0.000999645	Ccl4/Pdgfb/Itga1/Acvrl1/Cd36/Met/Il18/Fkbp1b/Smad5/Mef2a/Dock5/Ece1/Tnni2/Ptprj/Add3/Ahr/P2rx4/Hopx/Jup/Wnk1/Ndst2/Zmpste24/Dusp5/Atp2b1/Fli1/Adrb2/Tnf/Ptpro/Pde4b/Map2k6
GO:0034109	homotypic cell-cell adhesion	16	2.02269	0.00387709	0.017494	Ubash3b/Cd99l2/Jup/Prkcd/Adrb2/Ccl5/Pip5k1c/Fermt3/Cd9/L1cam/Vps33b/Bloc1s4/Cd24a
GO:0072503	cellular divalent inorganic cation homeostasis	93	2.01932	4.95516e-05	0.000541564	Cxcr3/Ccr2/Cd36/Ubash3b/Pik3cb/Xcr1/Lpar6/Cln3/P2rx7/Fkbp1b/Asph/Plcb2/Itpr2/Gpr65/Slc41a1/Grina/Itgav/Itpr1/Ryr1/P2rx4/Nptn/Cul5/P2ry10/Anxa5/Ptk2b/Atp2b1/Gpr157/Clec4b1/Adrb2/Ccl5/Slc8b1/Gpr18/P2ry6/Pkd1/Gna15/Ap3d1/F2rl2/Gna13/Trpm2/Tcirg1/Hexb/Mcur1/Atp2c1
GO:0070509	calcium ion import	14	2.01565	0.00408821	0.0180939	Pdgfb/Cacna1s/Zmpste24/Adrb2/Trpv2/Orai1/Sphk2/Trpm2/Ctnnb1/Mcur1
GO:0007034	vacuolar transport	45	2.01389	0.000886862	0.00521028	Igf2r/Hook3/Scarb2/Rab7b/Snapin/Chmp7/Vps54/Leprot/Pink1/Psap/Dtx3l/Ubxn6/Ap3d1/Vps13d/Tmem50b/Vps37c/Grn/Vps37b/Epg5/Ncoa4/Vps11/Vps33a/Tmem106b/Bin1/Vps13c/Stx8/Atg14/Mgrn1/Clec16a/Vti1b/Ndfip1/Vamp7/Mvb12a
GO:1903169	regulation of calcium ion transmembrane transport	27	2.01268	0.00240103	0.0118755	Cxcr3/Ubash3b/Fkbp1b/Asph/Hspa2/Ahnak/Ahr/Ptk2b/Clec4b1/Adrb2/Pde4b/P2ry6
GO:0030595	leukocyte chemotaxis	60	2.01216	0.000453926	0.00310864	Ccl4/Pdgfb/Cxcr3/Itga1/Ccr2/Camk1d/Adam8/Sell/Mpp1/Ccl6/Bst1/Prex1/Il16/Kit/Ptprj/Padi2/Jaml/Ano6/S100a8/Wnk1/Ptk2b/Hsd3b7/Anxa1/Gpsm3/Ccl5/Slc8b1/Ptpro/Pde4b/Gpr18/Akirin1/Vav1/Mospd2
GO:0031063	regulation of histone deacetylation	10	2.0119	0.00398518	0.0178426	Lrrk2/Akap8l/Bcl6/Zbtb7b/Lpin1/Pink1
GO:0006925	inflammatory cell apoptotic process	13	2.01045	0.0042922	0.0187459	Fcgr2b/Pik3cb/St6gal1/Itpkb/Il18/Zmpste24/Anxa1/Ccl5
GO:0042092	type 2 immune response	15	2.00908	0.00428391	0.018745	Cd81/Ccr2/Il18/Bcl6/Dennd1b/Anxa1/Cd74/Clcf1/Socs5
GO:0010632	regulation of epithelial cell migration	52	2.00885	0.000551303	0.00363069	Pdgfb/Acvrl1/Fgfr1/Sema4a/Iqsec1/Met/Evl/Arsb/Dock5/Dusp10/P2rx4/Jup/Nrp1/Rtn4/Sh3bp1/Ptk2b/Anxa1/Stat5a/Rab11a
GO:2000404	regulation of T cell migration	14	2.00328	0.00434372	0.0188996	Ccr2/Cd99l2/Adam8/Cd200/Wnk1/Itga4/Ccl5/Crkl
GO:0002064	epithelial cell development	48	2.00197	0.000792117	0.00470303	Cldn1/Pdgfb/Sipa1l3/Fgfr1/Met/Notch4/Notch2/Jmjd1c/Myadm/Psap/Rtn4/Sidt2/Clic4/Flnb/Tigar/Myd88/Tnf/Fndc3a/Xbp1/Ctnnb1/Plod3
GO:0097035	regulation of membrane lipid distribution	15	1.9999	0.00451612	0.0194961	P2rx7/Atp8b4/Abca7/Ano6/Prkcd/Pqlc1/Atp8a1/Plscr3/Atp9b/Atp8b2
GO:0006874	cellular calcium ion homeostasis	88	1.9996	0.000135245	0.00119945	Cxcr3/Ccr2/Cd36/Ubash3b/Pik3cb/Xcr1/Lpar6/Cln3/P2rx7/Fkbp1b/Asph/Plcb2/Itpr2/Gpr65/Grina/Itgav/Itpr1/Ryr1/P2rx4/Nptn/Cul5/P2ry10/Anxa5/Ptk2b/Atp2b1/Gpr157/Clec4b1/Adrb2/Ccl5/Slc8b1/Gpr18/P2ry6/Pkd1/Gna15/F2rl2/Gna13/Trpm2/Tcirg1/Hexb/Mcur1/Atp2c1
GO:0055074	calcium ion homeostasis	88	1.9996	0.000135245	0.00119945	Cxcr3/Ccr2/Cd36/Ubash3b/Pik3cb/Xcr1/Lpar6/Cln3/P2rx7/Fkbp1b/Asph/Plcb2/Itpr2/Gpr65/Grina/Itgav/Itpr1/Ryr1/P2rx4/Nptn/Cul5/P2ry10/Anxa5/Ptk2b/Atp2b1/Gpr157/Clec4b1/Adrb2/Ccl5/Slc8b1/Gpr18/P2ry6/Pkd1/Gna15/F2rl2/Gna13/Trpm2/Tcirg1/Hexb/Mcur1/Atp2c1
GO:0042445	hormone metabolic process	27	1.99085	0.00279163	0.0133501	Hfe/Hsd17b11/Sult1a1/Dhrs9/Fgfr1/Cyp27a1/Furin/Ece1/Arnt/Zmpste24/Rdh14/Scarb1/Tnf
GO:0045785	positive regulation of cell adhesion	123	1.98588	8.7943e-05	0.000851736	Cd81/Egr3/Ccr2/Dbn1/Cd36/Havcr2/Adam8/Adam19/Itpkb/Cd83/Il18/Utrn/Vsir/Bcl6/Cd80/Stx4a/Prex1/Plekha2/Dock5/Dusp10/Itgav/Zbtb7b/Ptprj/Itgal/Itga5/Jup/Myadm/Dpp4/Nrp1/Cd86/Nr4a3/Ccdc88b/Ptk2b/H2-T23/Apc/Itga4/Anxa1/Stat5a/Ccl5/Crkl/Tnf/Flot1/Cass4/Nck2/Vav1/Ldb1/Ap3d1/Xbp1/Card11/Cd27/Cd74
GO:0097529	myeloid leukocyte migration	61	1.98535	0.000516582	0.00344597	Ccl4/Cd81/Pdgfb/Itga1/Ccr2/Camk1d/Cd99l2/Adam8/Sell/Mpp1/Ccl6/Bst1/Irak4/Prex1/Cd200/Kit/Ptprj/P2rx4/Jaml/Ano6/S100a8/Rtn4/Ptk2b/Anxa1/Myd88/Ccl5/Ptpro/Pde4b/Akirin1/Vav1/Mospd2
GO:0006900	vesicle budding from membrane	18	1.9838	0.00452294	0.0194961	P2rx7/Picalm/Sec23a/Mia3/Myo18a/Ap3d1/Golph3/Sec24d/Tbc1d20/Anxa2/Gbf1/Vapb/Golph3l/Sec31a/Sec24c/Pef1
GO:0045055	regulated exocytosis	50	1.98325	0.000772138	0.00461871	Ccr2/Myo6/Rab11fip2/Lrrk2/P2rx7/Stxbp5/Stx4a/Pi4k2a/Snapin/Rab11fip1/Vamp1/Kit/Mical1/Fbxl20/Vamp3/Nr4a3/Adrb2/Synj1/Dvl1/Sphk2/Snap23/Stx11
GO:0006836	neurotransmitter transport	43	1.98266	0.0014549	0.00786847	Mctp1/Myo6/Lrrk2/P2rx7/Gabbr1/Stxbp5/Stx4a/Snapin/Vamp1/Ppt1/Fbxl20/Adrb2/Slc6a6/Tnf/Flot1/Synj1/Xbp1/Dvl1/Snap23/Clcf1/Stx11/Vamp2/Rgs2/Kmo/Cyth1/Slc44a1
GO:0002369	T cell cytokine production	10	1.97981	0.00506781	0.0208731	Hfe/Cd81/Ccr2/Il18/Vsir
GO:0002707	negative regulation of lymphocyte mediated immunity	16	1.97614	0.0052659	0.0214598	Klrb1b/Hfe/Fcgr2b/Havcr2/Vsir/Bcl6/Clec2d
GO:0007268	chemical synaptic transmission	103	1.97495	6.0529e-05	0.000636858	Egr3/Fcgr2b/Mctp1/Ccr2/Dbn1/Fchsd2/Myo6/Met/Lrrk2/P2rx7/Spg11/Gabbr1/Stxbp5/Syne1/Sqstm1/Stx4a/Snapin/Mink1/Vamp1/Ppt1/Kit/Plcb4/P2rx4/Pink1/Nptn/Fbxl20/Tprgl/Ptk2b/Pirb/Adrb2/Rab11a/Slc6a6/Tnf/Flot1/Synj1/Xbp1/Dvl1/Slc12a6/Ppp1r9b/Ssh1/Snap23/Ctnnb1
GO:0098916	anterograde trans-synaptic signaling	103	1.97495	6.0529e-05	0.000636858	Egr3/Fcgr2b/Mctp1/Ccr2/Dbn1/Fchsd2/Myo6/Met/Lrrk2/P2rx7/Spg11/Gabbr1/Stxbp5/Syne1/Sqstm1/Stx4a/Snapin/Mink1/Vamp1/Ppt1/Kit/Plcb4/P2rx4/Pink1/Nptn/Fbxl20/Tprgl/Ptk2b/Pirb/Adrb2/Rab11a/Slc6a6/Tnf/Flot1/Synj1/Xbp1/Dvl1/Slc12a6/Ppp1r9b/Ssh1/Snap23/Ctnnb1
GO:2001257	regulation of cation channel activity	24	1.97304	0.00341052	0.0158205	Fkbp1b/Asph/Ahnak/Mink1/Klhl24/Pink1/Stom/Ptk2b/Dapk1/Adrb2/Pde4b/P2ry6/Ifngr2/Vamp2
GO:2000406	positive regulation of T cell migration	10	1.97158	0.00537999	0.0216578	Ccr2/Cd99l2/Adam8/Wnk1/Itga4/Ccl5
GO:0071248	cellular response to metal ion	38	1.97099	0.00205492	0.0103641	Hfe/Trf/Lrrk2/Itpkb/Asph/Cebpa/Jund/Mef2a/Slc41a1/P2rx4/Junb/Wnk1/Anxa5/Clic4/Tigar/Alox5ap/Trpm2/Atp7a/Chuk/Nfe2l1/Daxx
GO:0006672	ceramide metabolic process	24	1.97038	0.00346331	0.0160013	Plpp1/Sgms1/Cln3/P2rx7/Naga/Neu1/Cers5/Psap/Col4a3bp/Prkcd/St8sia4/Sphk2/Hexb/Acer3/Gm2a/Hexa
GO:0050922	negative regulation of chemotaxis	11	1.97025	0.00568493	0.0224942	Sema6d/Sema4a/St6gal1/Dusp3/Padi2/Nrp1/Gpr18/Slamf8
GO:0045746	negative regulation of Notch signaling pathway	11	1.96526	0.00587881	0.0230642	Notch4/Lfng/Bcl6/Hif1an/Zbtb7a/Mmp14/Gdpd5/Arrb1/Nfkbia/Kctd10
GO:0098660	inorganic ion transmembrane transport	109	1.96502	6.78196e-05	0.000697709	Hfe/Cxcr3/Ubash3b/Xcr1/Slc12a9/P2rx7/Fkbp1b/Asph/Plcb2/Itpr2/Hspa2/Ahnak/Slc41a1/Itgav/Tmem175/Itpr1/Ryr1/Ahr/Slc9a9/P2rx4/Klhl24/Stom/Ano6/Wnk1/Atp6ap1/Ptk2b/Atp2b1/Clec4b1/Adrb2/Slc8b1/Pde4b/P2ry6/Trpv2/Atp6v0a1/Pkd1/Orai1/Slc12a6/Sphk2/Trpm2/Tcirg1/Atp6v1b2/Atp7a/Mcur1/Atp2c1
GO:0007035	vacuolar acidification	10	1.96451	0.00562574	0.0223292	Cln3/Snapin/Ppt1/Clic4/Atp6v0a1/Grn/Tcirg1/Atp6v0a2
GO:0051250	negative regulation of lymphocyte activation	50	1.96369	0.000812777	0.0047994	Hfe/Fcgr2b/Havcr2/Tbc1d10c/Pglyrp1/Tnfaip8l2/Vsir/Dusp3/Bcl6/Inpp5d/Cd80/Zbtb7b/Btla/Cd86/Anxa1/Peli1/Fgl2/Cd74/Socs5/Zc3h12d/H2-M3/Zfp608/Parp3/Rc3h2/Runx1/Fbxo7/H2-Aa/Cd44/Itch/Cd24a/Pkn1/Tnfrsf21
GO:0003013	circulatory system process	79	1.96309	0.000373678	0.00268872	Ccl4/Pdgfb/Itga1/Acvrl1/Cd36/Met/Il18/Fkbp1b/Smad5/Mef2a/Dock5/Ece1/Tnni2/Ptprj/Add3/Ahr/P2rx4/Hopx/Jup/Wnk1/Ndst2/Zmpste24/Dusp5/Atp2b1/Fli1/Adrb2/Tnf/Ptpro/Pde4b/Map2k6
GO:0030001	metal ion transport	141	1.96007	0.000120569	0.0011119	Ccl4/Hfe/Pdgfb/Cxcr3/Ubash3b/Gramd2/Trf/Xcr1/Slc12a9/P2rx7/Fkbp1b/Asph/Plcb2/Itpr2/Nipal3/Hspa2/Ahnak/Slc41a1/Cacna1s/Hbp1/Il16/Prss30/Itgav/Tmem175/Nfatc1/Itpr1/Ryr1/Ahr/Slc9a9/Plcb4/P2rx4/Klhl24/Stom/Ano6/Wnk1/Zmpste24/Ptk2b/Atp2b1/Clec4b1/Adrb2/Ccl5/Slc8b1/Pde4b/P2ry6/Trpv2/Pkd1/Orai1/Ap3d1/Slc12a6/Inpp5k/Sphk2/Nectin1/Trpm2/Per1/Ctnnb1/Atp7a/Mcur1/Atp2c1/Vamp2/Sgk1/Anxa6/Sestd1/Atf4/Saraf/Slc…
GO:0071622	regulation of granulocyte chemotaxis	14	1.95999	0.00583808	0.0229433	Camk1d/Sell/Mpp1/Bst1/Ptprj/Ccl5/Akirin1/Mospd2/Cd74
GO:0042632	cholesterol homeostasis	26	1.95818	0.00357934	0.0163963	Ttc39b/Il18/Mylip/Washc5/Scarb1/Dgat2/Lima1/Xbp1/Plscr3/Ehd1/Gramd1b/Nfe2l1/Ldlr/Srebf2/Nr1h2/Abcg1/Npc2/Lrp5/Cd24a
GO:0023014	signal transduction by protein phosphorylation	191	1.9574	0.000296648	0.00222216	Ccl4/Cd81/Pdgfb/Fcgr2b/Itga1/Cd36/Havcr2/Tlr3/Fgfr1/Adam8/Trf/Zfp36l1/Met/Lrrk2/Tbc1d10c/Dusp16/Fgd2/Itpkb/Notch2/Il18/P2rx7/Ccl6/Map4k5/Pde8a/Pja2/Abca7/Mef2a/Dusp3/Map3k14/Irak4/Dusp10/Ece1/Itgav/Mink1/Clec1b/Stk3/Trib1/Spag9/Scimp/Kit/Ptprj/Mbp/Stk40/Wnk1/Nrp1/Sirt3/Psap/Atp6ap1/Prkcd/Dusp5/Ptk2b/Apc/Stk25/Mdfic/Cdk5rap3/Adrb2/Myd88/Ccl5/Crkl/Tnf/Pik3r5/Map2k6/P2ry6/Xbp1/Atf3/Cd27/Lemd2/Cd74/I…
GO:1903035	negative regulation of response to wounding	16	1.95362	0.00591897	0.0231825	Pdgfb/Ubash3b/Dusp10/Anxa5/Rtn4/Prkcd/Rtn4rl1/Adrb2/Inpp5f/Anxa2/Cd9/Cd24a/Hmgcr
GO:0016477	cell migration	335	1.95309	0.00358423	0.0163963	Strip2/Sema6d/Ccl4/Cd81/Egr3/Pdgfb/Cxcr3/Mctp1/Itga1/Acvrl1/Ccr2/Gcsam/Rhobtb1/Camk1d/Cd99l2/Fgfr1/Adam8/Sema4a/Sell/Pik3cb/Iqsec1/Mpp1/Xcr1/Met/Lrrk2/Furin/Il18/Cln3/Evl/Ccl6/Bst1/Vsir/Plet1/Dusp3/Arsb/Rnd3/Pex5/Stx4a/Nav1/Irak4/Prex1/Dock5/Il16/Dusp10/Cd200/Wdr44/Rbpj/Itgav/Mink1/Shtn1/Prr5l/Trib1/Zfp950/Spag9/Kit/Ptprj/Srgap3/Padi2/Srgap2/P2rx4/Jaml/Itga5/Ano6/S100a8/Cul5/Jup/Wnk1/Myadm/Dpp4/N…
GO:0040011	locomotion	401	1.95268	0.00943396	0.0329369	Strip2/Sema6d/Ccl4/Cd81/Egr3/Pdgfb/Cxcr3/Mctp1/Itga1/Acvrl1/Ccr2/Gcsam/Dbn1/Trim35/Kif5a/Rhobtb1/Camk1d/Arhgap18/Cd99l2/Fgfr1/Adam8/Sema4a/Ext1/Trf/Trim25/Sell/Pik3cb/Iqsec1/Mpp1/Xcr1/St6gal1/Met/Lrrk2/Spef1l/Furin/Il18/Cln3/Evl/Ccl6/Bst1/Vsir/Plet1/Epcam/Dusp3/Arsb/Rnd3/Pex5/Stx4a/Nav1/Irak4/Prex1/Dock5/Il16/Dusp10/Cd200/Wdr44/Rbpj/Itgav/Mink1/Shtn1/Prr5l/Trib1/Zfp950/Spag9/Kit/Ptprj/Srgap3/Padi…
GO:0006909	phagocytosis	68	1.94916	0.000566877	0.0036861	Fcgr2b/Ccr2/Cd36/Rhobtb1/Camk1d/Met/Rab11fip2/P2rx7/Spg11/Rab7b/Abca7/Irf8/Itgav/Tmem175/Ptprj/Itgal/Ano6/Sh3bp1/Scarb1/Anxa1/Myd88/Tnf/Rab39/P2ry6/Vav1/Myo18a/Rhobtb2/Pip5k1c/Tlr2
GO:0034767	positive regulation of ion transmembrane transport	23	1.94562	0.00448407	0.0194008	Cxcr3/P2rx7/Asph/Hspa2/Pink1/Ano6/Wnk1/Clec4b1/Adrb2/P2ry6
GO:0055067	monovalent inorganic cation homeostasis	32	1.94507	0.00299425	0.0141736	Anpep/Lrrk2/Slc12a9/Cln3/Snapin/Tmem175/Ppt1/Slc9a9/Atp6ap1/Clic4/Rab39/Atp6v0a1/Slc12a6/Grn/Tcirg1/Slamf8/Sgk1
GO:0034103	regulation of tissue remodeling	19	1.94019	0.00563357	0.0223292	Ubash3b/Adam8/Trf/Il18/P2rx7/Inpp5d/Itgav/Atp6ap1/Tmbim1
GO:0034220	ion transmembrane transport	148	1.93958	0.000137684	0.00121414	Hfe/Cxcr3/Ubash3b/Xcr1/Slc25a20/Slc12a9/Slc7a7/P2rx7/Fkbp1b/Asph/Plcb2/Itpr2/Hspa2/Ahnak/Hk1/Slc41a1/Cacna1s/Itgav/Mink1/Tmem175/Itpr1/Ryr1/Ahr/Slc9a9/P2rx4/Klhl24/Pink1/Stom/Ano6/Wnk1/Atp6ap1/Zmpste24/Lrrc8c/Prkcd/Clic4/Ptk2b/Atp2b1/Dapk1/Clec4b1/Adrb2/Slc38a9/Slc8b1/Tnf/Pde4b/P2ry6/Trpv2/Atp6v0a1/Pkd1/Orai1/Slc12a6/Sphk2/Trpm2/Tcirg1/Atp6v1b2/Atp7a/Slc25a19/Mcur1/Atp2c1/Crbn/Ifngr2/Vamp2/Anxa6/…
GO:0008593	regulation of Notch signaling pathway	20	1.93857	0.00532708	0.0215197	Notch4/Lfng/Bcl6/Rbpj/Kit/Hif1an/Zbtb7a/Mmp14/Gdpd5/Arrb1/Il6st/Stat3/Zmiz1/Nfkbia/Galnt11/Kctd10
GO:0051452	intracellular pH reduction	13	1.93656	0.00703651	0.026441	Cln3/Snapin/Ppt1/Clic4/Rab39/Atp6v0a1/Grn/Tcirg1/Slamf8/Atp6v0a2
GO:0050777	negative regulation of immune response	47	1.93527	0.00154875	0.00817837	Klrb1b/Hfe/Fcgr2b/Ccr2/Nlrc5/Havcr2/Pglyrp1/Vsir/Bcl6/Inpp5d/Clec2d/Dusp10/Zbtb7b/Dhx58/H2-T23/Anxa1/Tnf/Samhd1/Fgl2
GO:0001885	endothelial cell development	21	1.93523	0.00528824	0.0215031	Cldn1/Met/Notch4/Myadm/Rtn4/Clic4/Myd88/Tnf/Ctnnb1/Plod3/F11r/Rapgef1/Vezf1
GO:0014910	regulation of smooth muscle cell migration	19	1.93477	0.00581559	0.0229328	Sema6d/Pdgfb/Il18/Dock5/Rbpj/Trib1/Nr4a3/Ccl5/P2ry6/Ssh1/Atp7a
GO:0051453	regulation of intracellular pH	22	1.93103	0.00537972	0.0216578	Lrrk2/Cln3/Snapin/Tmem175/Ppt1/Slc9a9/Clic4/Rab39/Atp6v0a1/Grn/Tcirg1/Slamf8
GO:0050848	regulation of calcium-mediated signaling	28	1.92619	0.00414674	0.018318	Ccl4/Lrrk2/Tbc1d10c/Fkbp1b/Asph/Bst1/Itpr1/P2rx4/Itgal/Ptk2b/Tnf/P2ry6/Dyrk2/Tmbim4
GO:0046640	regulation of alpha-beta T cell proliferation	15	1.9258	0.00722259	0.0269651	Cd81/Ccr2/Il18/Vsir/Cd80/Zbtb7b/Btla/H2-T23
GO:0099537	trans-synaptic signaling	106	1.92574	6.4e-05	0.000667312	Cadm1/Egr3/Fcgr2b/Mctp1/Ccr2/Dbn1/Fchsd2/Myo6/Met/Lrrk2/P2rx7/Spg11/Gabbr1/Stxbp5/Syne1/Sqstm1/Stx4a/Snapin/Mink1/Vamp1/Ppt1/Kit/Plcb4/P2rx4/Pink1/Nptn/Fbxl20/Tprgl/Ptk2b/Pirb/Adrb2/Rab11a/Slc6a6/Tnf/Flot1/Synj1/Xbp1/Dvl1/Slc12a6/Ppp1r9b/Ssh1/Snap23/Ctnnb1
GO:0006885	regulation of pH	24	1.92549	0.00476206	0.0202627	Lrrk2/Cln3/Snapin/Tmem175/Ppt1/Slc9a9/Atp6ap1/Clic4/Rab39/Atp6v0a1/Grn/Tcirg1/Slamf8
GO:0030641	regulation of cellular pH	24	1.92549	0.00476206	0.0202627	Lrrk2/Cln3/Snapin/Tmem175/Ppt1/Slc9a9/Atp6ap1/Clic4/Rab39/Atp6v0a1/Grn/Tcirg1/Slamf8
GO:0097755	positive regulation of blood vessel diameter	15	1.92421	0.00731067	0.02725	Itga1/Dock5/Ahr/P2rx4/Dusp5/Adrb2/Tnf/Plod3/Bmpr2/Kat2b
GO:0043410	positive regulation of MAPK cascade	116	1.92387	7.71545e-05	0.000769795	Ccl4/Cd81/Pdgfb/Fcgr2b/Itga1/Cd36/Havcr2/Tlr3/Fgfr1/Adam8/Trf/Met/Lrrk2/Fgd2/Notch2/P2rx7/Ccl6/Pde8a/Pja2/Abca7/Mink1/Stk3/Spag9/Scimp/Kit/Ptprj/Nrp1/Psap/Atp6ap1/Prkcd/Ptk2b/Stk25/Mdfic/Adrb2/Myd88/Ccl5/Crkl/Tnf/Pik3r5/Map2k6/P2ry6/Cd27/Cd74/Tlr2/Akap13/Gadd45g/Ctnnb1/Rassf2
GO:0030193	regulation of blood coagulation	18	1.92339	0.0068108	0.0258871	Pdgfb/Cd36/Ubash3b/Ptprj/Ano6/Anxa5/Prkcd/Adrb2/Enpp4/Anxa2/S100a9/Cd9/Vps33b
GO:0050818	regulation of coagulation	18	1.92339	0.0068108	0.0258871	Pdgfb/Cd36/Ubash3b/Ptprj/Ano6/Anxa5/Prkcd/Adrb2/Enpp4/Anxa2/S100a9/Cd9/Vps33b
GO:1900046	regulation of hemostasis	18	1.92339	0.0068108	0.0258871	Pdgfb/Cd36/Ubash3b/Ptprj/Ano6/Anxa5/Prkcd/Adrb2/Enpp4/Anxa2/S100a9/Cd9/Vps33b
GO:0040017	positive regulation of locomotion	145	1.92258	0.000130839	0.00118641	Sema6d/Ccl4/Pdgfb/Cxcr3/Ccr2/Camk1d/Cd99l2/Fgfr1/Adam8/Sema4a/Trf/Sell/Iqsec1/Met/Furin/Il18/Vsir/Plet1/Epcam/Stx4a/Prex1/Dock5/Il16/Itgav/Shtn1/Spag9/Kit/Ptprj/P2rx4/Itga5/Ano6/Wnk1/Myadm/Nrp1/Nr4a3/Rtn4/Ptk2b/Apc/Itga4/Anxa1/Stat5a/Rab11a/Gpsm3/Ccl5/Crkl/Atp8a1/Fam89b/Cass4/P2ry6/Akirin1/Mia3/Mospd2/Xbp1/Cd74/Tlr2/Grn/Ssh1/Fermt3/Atp7a/Arhgap5/Mmp14/Bmpr2
GO:0099536	synaptic signaling	108	1.92171	0.000133005	0.0011933	Cadm1/Egr3/Fcgr2b/Mctp1/Ccr2/Dbn1/Fchsd2/Myo6/Met/Lrrk2/P2rx7/Spg11/Gabbr1/Stxbp5/Syne1/Sqstm1/Stx4a/Snapin/Mink1/Vamp1/Ppt1/Kit/Plcb4/P2rx4/Pink1/Nptn/Fbxl20/Tprgl/Ptk2b/Pirb/Adrb2/Rab11a/Slc6a6/Tnf/Flot1/Synj1/Xbp1/Dvl1/Slc12a6/Ppp1r9b/Ssh1/Snap23/Ctnnb1/Stx11/Abi1
GO:2000147	positive regulation of cell motility	138	1.91928	0.000114995	0.00106901	Sema6d/Ccl4/Pdgfb/Ccr2/Camk1d/Cd99l2/Fgfr1/Adam8/Sema4a/Trf/Sell/Iqsec1/Met/Furin/Il18/Vsir/Plet1/Epcam/Stx4a/Prex1/Dock5/Itgav/Shtn1/Spag9/Kit/Ptprj/P2rx4/Itga5/Ano6/Wnk1/Myadm/Nrp1/Nr4a3/Rtn4/Ptk2b/Apc/Itga4/Anxa1/Stat5a/Rab11a/Gpsm3/Ccl5/Crkl/Atp8a1/Fam89b/Cass4/P2ry6/Akirin1/Mia3/Mospd2/Xbp1/Cd74/Tlr2/Grn/Ssh1/Fermt3/Atp7a/Arhgap5/Mmp14/Bmpr2
GO:0031589	cell-substrate adhesion	82	1.919	0.000318497	0.00235539	Vwf/Itga1/Acvrl1/Dbn1/Cd36/Adam8/Pik3cb/St6gal1/Bst1/Utrn/Plet1/Dusp3/Bcl6/Prex1/Plekha2/Dock5/Itgav/Mink1/Ptprj/Srgap2/Itgal/Itga5/Jup/Myadm/Nrp1/Vamp3/Ptk2b/Itga4/Itgb7
GO:0046928	regulation of neurotransmitter secretion	17	1.91877	0.00698562	0.0263805	Mctp1/Myo6/Lrrk2/Stxbp5/Snapin/Vamp1/Fbxl20/Adrb2/Dvl1
GO:1905475	regulation of protein localization to membrane	44	1.91596	0.00246271	0.0119759	Cd81/Dbn1/Rab11fip2/Sqstm1/Stx4a/Stom/Ogt/Vamp4/Gdi1/Tmbim1/Picalm/Grasp/Rab11a/Crkl/Tnf/Rhoq/Inpp5k/Ppp1r9b/Ssh1/Pid1/Mmp14
GO:1904064	positive regulation of cation transmembrane transport	20	1.91098	0.00633998	0.024459	Cxcr3/Asph/Hspa2/Pink1/Ano6/Wnk1/Clec4b1/Adrb2/P2ry6
GO:1902624	positive regulation of neutrophil migration	10	1.9049	0.00852827	0.0304641	Camk1d/Cd99l2/Adam8/Sell/Rtn4/Mospd2/Cd74
GO:0006875	cellular metal ion homeostasis	117	1.90449	0.000157171	0.00133753	Hfe/Cxcr3/Ccr2/Cd36/Ubash3b/Trf/Pik3cb/Xcr1/Lpar6/Cln3/P2rx7/Fkbp1b/Asph/Plcb2/Itpr2/Gpr65/Slc41a1/Grina/Itgav/Itpr1/Ryr1/P2rx4/Nptn/Cul5/P2ry10/Atp6ap1/Anxa5/Ptk2b/Atp2b1/Gpr157/Clec4b1/Adrb2/Ccl5/Slc8b1/Gpr18/Aco1/P2ry6/Pkd1/Gna15/Ap3d1/F2rl2/Gna13/Trpm2/Tcirg1/Atp7a/Hexb/Mcur1/Atp2c1/Sgk1/P2ry10b/Anxa6/Tmem64/Ncoa4/Atf4/Atp6v0a2/Aplp2/Ccr5
GO:0002823	negative regulation of adaptive immune response based on somatic recombination of immune receptors built from immunoglobulin superfamily domains	14	1.90415	0.00816093	0.0294702	Hfe/Fcgr2b/Havcr2/Vsir/Bcl6/Zbtb7b
GO:0010256	endomembrane system organization	111	1.90404	0.000140716	0.00122914	Hook3/Lrrk2/P2rx7/Blzf1/Akap8l/Atp8b4/Abca7/Syne1/Rab43/Stx17/Plk3/Pex5/Cacna1s/Sqstm1/Pi4k2a/Chmp7/Uso1/Shtn1/Zfp385a/Asap1/Ano6/Vamp4/Psap/Zmpste24/Col4a3bp/Rtn4/Prkcd/Mfsd14a/Stk25/Abcd1/Tram2/Tor1b/Vmp1/Rab11a/Trappc8/Flot1/Mia3/Synj1/Rab5b/Myo18a/Ap3d1/AU040320/Plscr3/Lemd2/Lmna/Atp8b2/Coro7/Anxa6/Zfyve27/Golph3/Vps11/Akt2/Tbc1d20/Reep3/Myof/Ptprc/Arhgap21/Gbf1/Washc1/Bin1/S100a9/Ndel1/Vps33…
GO:0006887	exocytosis	75	1.90253	0.000724113	0.00442115	Ccr2/Myo6/Rab11fip2/Lrrk2/P2rx7/Stxbp5/Stx4a/Pi4k2a/Snapin/Rab11fip1/Vamp1/Kit/Mical1/Fbxl20/Atp6ap1/Vamp3/Nr4a3/Adrb2/Anxa1/Rab11a/Ccl5/Mia3/Synj1/Pip5k1c/Dvl1/Exoc2/Sphk2/Snap23/Stx11/Vamp2/Vps11/Rab8b/Ralb/Arhgap17/Vps33a/Cyth1/Rab2b/Washc1/Unc13d/Rab11b/Vps33b/Myo1g/Cd84/Rala/Itgb2/Rabgef1/Snx19/Htr7/Abr/Vamp7/Plek/Fes/Myo1f/Pik3c2a/Lin7c/Pak1
GO:0090162	establishment of epithelial cell polarity	10	1.8979	0.00893343	0.0316186	Sipa1l3/Myo9a/Sh3bp1/Frmd4a/Myo18a/Cyth3/Golph3/Cyth1
GO:0002690	positive regulation of leukocyte chemotaxis	21	1.89641	0.00679916	0.0258871	Ccl4/Ccr2/Camk1d/Sell/Ptprj/Ano6/Wnk1/Ptk2b/Gpsm3/Ccl5/Akirin1/Mospd2/Cd74
GO:2001024	negative regulation of response to drug	15	1.89618	0.00868792	0.030844	Met/Lrrk2/Gabbr1/Pde8a/Pink1/Psap/Nr4a3/Tnf
GO:0010810	regulation of cell-substrate adhesion	55	1.8941	0.0014968	0.00798687	Acvrl1/Dbn1/Cd36/Pik3cb/St6gal1/Bst1/Utrn/Plet1/Dusp3/Bcl6/Prex1/Plekha2/Dock5/Mink1/Ptprj/Itga5/Jup/Myadm/Nrp1/Ptk2b
GO:1902107	positive regulation of leukocyte differentiation	59	1.89273	0.00118565	0.0066168	Egr3/Ccr2/Adam8/Zfp36l1/Itpkb/Notch2/Cd83/Il18/Vsir/Bcl6/Inpp5d/Dusp10/Gpr68/Zbtb7b/Trib1/Atp6ap1/Asxl2/Anxa1/Stat5a/Ccl5/Tnf/Ap3d1/Xbp1/Cd27/Cd74/Socs5/Mmp14/H2-DMa/Tmem64/H2-M3/Ctnnbip1/Fos/Runx1/Nckap1l/H2-Aa/Ptprc
GO:0034138	toll-like receptor 3 signaling pathway	11	1.88693	0.00971492	0.0336136	Havcr2/Tlr3/Cd86/Tnf/Peli1/Flot1/Wdfy1/Unc93b1/Rftn1/Tnfaip3
GO:0007159	leukocyte cell-cell adhesion	110	1.88542	0.00013795	0.00121414	Hfe/Cd81/Egr3/Ccr2/Havcr2/Adam8/Sell/Itpkb/Cd83/Il18/Tnfaip8l2/Vsir/Dusp3/Bcl6/Cd80/Dusp10/Zbtb7b/Itgal/Btla/Itga5/S100a8/Wnk1/Dpp4/Cd86/Nr4a3/Ccdc88b/H2-T23/Itga4/Itgb7/Anxa1/Stat5a/Ccl5/Tnf/Peli1/Mia3/Nck2/Fgl2/Ap3d1/Xbp1/Card11/Cd27/Cd74/Fermt3/Socs5/H2-DMa/Zc3h12d/Golph3/H2-M3/Zfp608/Rc3h2/Runx1/Nckap1l/H2-Aa/Il6st/Ptprc/Dock8/Icosl/S100a9/Cd44/L1cam/Itch/Cd24a/Zmiz1/Il6ra/Selplg
GO:0048870	cell motility	361	1.88519	0.00520833	0.0213002	Strip2/Sema6d/Ccl4/Cd81/Egr3/Pdgfb/Cxcr3/Mctp1/Itga1/Acvrl1/Ccr2/Gcsam/Rhobtb1/Camk1d/Arhgap18/Cd99l2/Fgfr1/Adam8/Sema4a/Trf/Sell/Pik3cb/Iqsec1/Mpp1/Xcr1/Met/Lrrk2/Spef1l/Furin/Il18/Cln3/Evl/Ccl6/Bst1/Vsir/Plet1/Epcam/Dusp3/Arsb/Rnd3/Pex5/Stx4a/Nav1/Irak4/Prex1/Dock5/Il16/Dusp10/Cd200/Wdr44/Rbpj/Itgav/Mink1/Shtn1/Prr5l/Trib1/Zfp950/Spag9/Kit/Ptprj/Srgap3/Padi2/Srgap2/P2rx4/Jaml/Itga5/Ano6/S100a8/…
GO:0051674	localization of cell	361	1.88519	0.00520833	0.0213002	Strip2/Sema6d/Ccl4/Cd81/Egr3/Pdgfb/Cxcr3/Mctp1/Itga1/Acvrl1/Ccr2/Gcsam/Rhobtb1/Camk1d/Arhgap18/Cd99l2/Fgfr1/Adam8/Sema4a/Trf/Sell/Pik3cb/Iqsec1/Mpp1/Xcr1/Met/Lrrk2/Spef1l/Furin/Il18/Cln3/Evl/Ccl6/Bst1/Vsir/Plet1/Epcam/Dusp3/Arsb/Rnd3/Pex5/Stx4a/Nav1/Irak4/Prex1/Dock5/Il16/Dusp10/Cd200/Wdr44/Rbpj/Itgav/Mink1/Shtn1/Prr5l/Trib1/Zfp950/Spag9/Kit/Ptprj/Srgap3/Padi2/Srgap2/P2rx4/Jaml/Itga5/Ano6/S100a8/…
GO:0048878	chemical homeostasis	244	1.88075	0.000749625	0.00450697	Cldn1/Hfe/Cxcr3/Ccr2/Cd36/Ttc39b/Ubash3b/Trf/Pik3cb/Anpep/Xcr1/Met/Rab11fip2/Lrrk2/Lpar6/Il18/Slc12a9/Cln3/P2rx7/Fkbp1b/Asph/Plcb2/Itpr2/Gpr65/Mylip/Cebpa/Hk1/Slc41a1/Stx4a/Grina/Snapin/Itgav/Gpr68/Tmem175/Ppt1/Itpr1/Ryr1/Slc9a9/P2rx4/Hectd4/Nptn/Ogt/Cul5/P2ry10/Wnk1/Mbd5/Atp6ap1/Col4a3bp/Anxa5/Rtn4/Sidt2/Clic4/Ptk2b/Atp2b1/Gpr157/Picalm/Clec4b1/Abcd1/Washc5/Scarb1/Dgat2/Adrb2/Fbxl5/Ccl5/Slc8b1/L…
GO:0030149	sphingolipid catabolic process	10	1.88032	0.0100094	0.0341729	Naga/Neu1/Psap/Prkcd/Hexb/Acer3/Gm2a/Hexa
GO:0046466	membrane lipid catabolic process	10	1.88032	0.0100094	0.0341729	Naga/Neu1/Psap/Prkcd/Hexb/Acer3/Gm2a/Hexa
GO:0045601	regulation of endothelial cell differentiation	10	1.87995	0.010036	0.0342131	Acvrl1/Notch4/Btg1/Tnf/Ctnnb1/Vezf1/Vhl/Foxj2
GO:0021885	forebrain cell migration	15	1.87839	0.00955271	0.0332511	Fgfr1/Lrrk2/Pex5/Srgap2/Cul5/Nrp1/Rtn4
GO:0022029	telencephalon cell migration	15	1.87839	0.00955271	0.0332511	Fgfr1/Lrrk2/Pex5/Srgap2/Cul5/Nrp1/Rtn4
GO:0022406	membrane docking	19	1.87629	0.00833659	0.0298848	Gramd2/Stx17/Stx4a/Uso1/Stx11/Vamp2/Vps11/Rab8b/Ralb/Vps33a/Vps33b/Vapb/Stx16/Stx8/Atg14/Mospd3/Plek
GO:0140056	organelle localization by membrane tethering	19	1.87629	0.00833659	0.0298848	Gramd2/Stx17/Stx4a/Uso1/Stx11/Vamp2/Vps11/Rab8b/Ralb/Vps33a/Vps33b/Vapb/Stx16/Stx8/Atg14/Mospd3/Plek
GO:0006811	ion transport	281	1.87347	0.00135135	0.0073924	Ccl4/Hfe/Pdgfb/Cxcr3/Cd36/Ubash3b/Fgfr1/Gramd2/Trf/Slco3a1/Myo6/Xcr1/Slc25a20/Plin2/Tmco3/Scarb2/Slc12a9/Cln3/Slc7a7/P2rx7/Fkbp1b/Asph/Gabbr1/Plcb2/Itpr2/Nipal3/Hspa2/Atp8b4/Abca7/Ahnak/Hk1/Slc41a1/Cacna1s/Hbp1/Il16/Prss30/Itgav/Mink1/Tmem175/Nfatc1/Itpr1/Ryr1/Ahr/Slc9a9/Plcb4/P2rx4/Klhl24/Pink1/Stom/Ano6/Wnk1/Dpysl2/Psap/Atp6ap1/Zmpste24/Lrrc8c/Rtn4/Prkcd/Clic4/Ptk2b/Atp2b1/Dapk1/Clec4b1/Pqlc1/A…
GO:0035914	skeletal muscle cell differentiation	17	1.86962	0.00938799	0.0328755	Asb2/Btg2/Nr4a1/Akirin1/Nln/Atf3/Lemd2/Bcl9/Ddx17/Fos/Cited2/Lemd3/Egr1
GO:0000165	MAPK cascade	184	1.86827	0.000259943	0.00201912	Ccl4/Cd81/Pdgfb/Fcgr2b/Itga1/Cd36/Havcr2/Tlr3/Fgfr1/Adam8/Trf/Zfp36l1/Met/Lrrk2/Tbc1d10c/Dusp16/Fgd2/Itpkb/Notch2/Il18/P2rx7/Ccl6/Pde8a/Pja2/Abca7/Mef2a/Dusp3/Irak4/Dusp10/Ece1/Itgav/Mink1/Stk3/Trib1/Spag9/Scimp/Kit/Ptprj/Mbp/Stk40/Nrp1/Sirt3/Psap/Atp6ap1/Prkcd/Dusp5/Ptk2b/Apc/Stk25/Mdfic/Cdk5rap3/Adrb2/Myd88/Ccl5/Crkl/Tnf/Pik3r5/Map2k6/P2ry6/Xbp1/Atf3/Cd27/Lemd2/Cd74/Inpp5k/Zfp36/Tlr2/Akap13/Gad…
GO:0046633	alpha-beta T cell proliferation	16	1.86816	0.00976299	0.0337295	Cd81/Ccr2/Il18/Vsir/Cd80/Zbtb7b/Btla/H2-T23
GO:0007041	lysosomal transport	32	1.86682	0.00493788	0.0206689	Igf2r/Hook3/Scarb2/Rab7b/Snapin/Vps54/Pink1/Psap/Dtx3l/Ubxn6/Ap3d1/Grn/Epg5/Ncoa4/Vps11/Vps33a/Tmem106b/Bin1/Stx8/Atg14/Mgrn1/Clec16a/Vamp7/Mvb12a
GO:0019722	calcium-mediated signaling	47	1.86586	0.0027953	0.0133501	Ccl4/Cxcr3/Ccr2/Xcr1/Lrrk2/Tbc1d10c/Fkbp1b/Asph/Bst1/Nfatc1/Itpr1/Ptprj/P2rx4/Itgal/Zmpste24/Ptk2b/Tnf/P2ry6/Dyrk2/Tmbim4/Ppp1r9b/Trpm2
GO:0006665	sphingolipid metabolic process	33	1.86522	0.00498538	0.0207551	Plpp1/Sgms1/Cln3/P2rx7/Kit/Naga/Neu1/Cers5/Psap/Col4a3bp/Prkcd/St8sia4/Sphk2/Serinc1/Hexb/Acer3/Sgpp1/Gm2a/Crem/Hexa
GO:0003018	vascular process in circulatory system	34	1.86329	0.00499524	0.0207588	Ccl4/Pdgfb/Itga1/Il18/Dock5/Ece1/Ptprj/Add3/Ahr/P2rx4/Dusp5/Atp2b1/Adrb2/Tnf/Plod3/Bmpr2/Kat2b/Gclm
GO:0030335	positive regulation of cell migration	135	1.86312	0.00010917	0.00102724	Sema6d/Ccl4/Pdgfb/Ccr2/Camk1d/Cd99l2/Fgfr1/Adam8/Sema4a/Sell/Iqsec1/Met/Furin/Il18/Vsir/Plet1/Stx4a/Prex1/Dock5/Itgav/Shtn1/Spag9/Kit/Ptprj/P2rx4/Itga5/Ano6/Wnk1/Myadm/Nrp1/Nr4a3/Rtn4/Ptk2b/Apc/Itga4/Anxa1/Stat5a/Rab11a/Gpsm3/Ccl5/Crkl/Atp8a1/Fam89b/Cass4/P2ry6/Akirin1/Mia3/Mospd2/Xbp1/Cd74/Tlr2/Grn/Ssh1/Fermt3/Atp7a/Arhgap5/Mmp14/Bmpr2
GO:0050854	regulation of antigen receptor-mediated signaling pathway	16	1.86201	0.0100937	0.0343086	Cd81/Cd226/Fcgr2b/Gcsam/Dusp3/Ptprj/Nfam1
GO:1903037	regulation of leukocyte cell-cell adhesion	96	1.86137	0.000264145	0.00203809	Hfe/Cd81/Egr3/Ccr2/Havcr2/Adam8/Itpkb/Cd83/Il18/Tnfaip8l2/Vsir/Dusp3/Bcl6/Cd80/Dusp10/Zbtb7b/Itgal/Btla/Wnk1/Dpp4/Cd86/Nr4a3/Ccdc88b/H2-T23/Itga4/Anxa1/Stat5a/Ccl5/Tnf/Peli1/Mia3/Nck2/Fgl2/Ap3d1/Xbp1/Card11/Cd27/Cd74
GO:1990266	neutrophil migration	35	1.86135	0.00486398	0.0204683	Ccl4/Itga1/Camk1d/Cd99l2/Adam8/Sell/Mpp1/Ccl6/Bst1/Irak4/Prex1/Jaml/S100a8/Rtn4/Myd88/Ccl5/Pde4b/Vav1/Mospd2/Cd74
GO:0060078	regulation of postsynaptic membrane potential	13	1.85643	0.0116278	0.0381237	Dbn1/Met/Lrrk2/Syne1/P2rx4/Ptk2b/Adrb2/Dvl1/Ssh1
GO:0060079	excitatory postsynaptic potential	13	1.85643	0.0116278	0.0381237	Dbn1/Met/Lrrk2/Syne1/P2rx4/Ptk2b/Adrb2/Dvl1/Ssh1
GO:0099565	chemical synaptic transmission, postsynaptic	13	1.85643	0.0116278	0.0381237	Dbn1/Met/Lrrk2/Syne1/P2rx4/Ptk2b/Adrb2/Dvl1/Ssh1
GO:0071384	cellular response to corticosteroid stimulus	12	1.85513	0.0114765	0.0378419	Zfp36l1/Anxa1/Crebrf/Zfp36/Akap13/Smyd3/Sgk1/Zfp36l2/Ddit4
GO:0071385	cellular response to glucocorticoid stimulus	12	1.85513	0.0114765	0.0378419	Zfp36l1/Anxa1/Crebrf/Zfp36/Akap13/Smyd3/Sgk1/Zfp36l2/Ddit4
GO:0050804	modulation of chemical synaptic transmission	80	1.85499	0.0007258	0.00442115	Fcgr2b/Mctp1/Ccr2/Dbn1/Myo6/Met/Lrrk2/Spg11/Gabbr1/Stxbp5/Syne1/Sqstm1/Stx4a/Snapin/Vamp1/Kit/Plcb4/Pink1/Nptn/Fbxl20/Tprgl/Ptk2b/Pirb/Adrb2/Rab11a/Slc6a6/Tnf/Flot1
GO:0030509	BMP signaling pathway	28	1.85181	0.00699762	0.0263805	Hfe/Acvrl1/Fzd1/Notch2/Vsir/Smad5/Tob1/Rbpj/Pdcd4/Trim33/Lemd2/Bmpr2/Pelo/Smurf2/Ski/Ecsit/Slc33a1/Smad4/Lemd3/Egr1
GO:0071772	response to BMP	28	1.85181	0.00699762	0.0263805	Hfe/Acvrl1/Fzd1/Notch2/Vsir/Smad5/Tob1/Rbpj/Pdcd4/Trim33/Lemd2/Bmpr2/Pelo/Smurf2/Ski/Ecsit/Slc33a1/Smad4/Lemd3/Egr1
GO:0071773	cellular response to BMP stimulus	28	1.85181	0.00699762	0.0263805	Hfe/Acvrl1/Fzd1/Notch2/Vsir/Smad5/Tob1/Rbpj/Pdcd4/Trim33/Lemd2/Bmpr2/Pelo/Smurf2/Ski/Ecsit/Slc33a1/Smad4/Lemd3/Egr1
GO:0051489	regulation of filopodium assembly	11	1.85177	0.0120207	0.0390799	Dbn1/Arap1/Cln3/Nrp1/Prkcd/Rhoq/Trpm2
GO:1905521	regulation of macrophage migration	15	1.85037	0.0111061	0.0367254	Cd81/Cd200/Ptprj/P2rx4/Rtn4/Ptk2b/Ccl5/Akirin1/Mmp14/Slamf8
GO:0001667	ameboidal-type cell migration	93	1.84972	0.000396412	0.00279753	Sema6d/Egr3/Pdgfb/Acvrl1/Fgfr1/Adam8/Sema4a/Iqsec1/Met/Evl/Arsb/Dock5/Dusp10/Itgav/Prr5l/Kit/Srgap2/P2rx4/Jup/Dpp4/Nrp1/Nr4a1/Rtn4/Sh3bp1/Ptk2b/Itga4/Itgb7/Scarb1/Anxa1/Stat5a/Rab11a
GO:0051271	negative regulation of cellular component movement	76	1.84505	0.00112399	0.00634571	Sema6d/Pdgfb/Mctp1/Acvrl1/Gcsam/Dbn1/Sema4a/Evl/Dusp3/Dusp10/Cd200/Rbpj/Trib1/Ptprj/Srgap3/Padi2/Srgap2/Jup/Nrp1/Clic4/Arid2/Olfm1/Gpr18/Mia3/Trp53inp1/Cd74
GO:0030004	cellular monovalent inorganic cation homeostasis	27	1.84209	0.00755922	0.0278624	Lrrk2/Cln3/Snapin/Tmem175/Ppt1/Slc9a9/Atp6ap1/Clic4/Rab39/Atp6v0a1/Grn/Tcirg1/Slamf8/Sgk1/Atp6v0a2/Vps33a
GO:0036474	cell death in response to hydrogen peroxide	14	1.83953	0.0122414	0.0395749	Met/Lrrk2/Pde8a/Pink1/Psap/Nr4a3/Stk25
GO:0097530	granulocyte migration	41	1.83944	0.00423436	0.0185633	Ccl4/Itga1/Camk1d/Cd99l2/Adam8/Sell/Mpp1/Ccl6/Bst1/Irak4/Prex1/Ptprj/Jaml/S100a8/Rtn4/Anxa1/Myd88/Ccl5/Pde4b/Akirin1/Vav1/Mospd2/Cd74
GO:0010631	epithelial cell migration	74	1.83735	0.00105028	0.00595862	Egr3/Pdgfb/Acvrl1/Fgfr1/Adam8/Sema4a/Iqsec1/Met/Evl/Arsb/Dock5/Dusp10/Itgav/Kit/P2rx4/Jup/Dpp4/Nrp1/Nr4a1/Rtn4/Sh3bp1/Ptk2b/Scarb1/Anxa1/Stat5a/Rab11a
GO:0090130	tissue migration	74	1.83735	0.00105028	0.00595862	Egr3/Pdgfb/Acvrl1/Fgfr1/Adam8/Sema4a/Iqsec1/Met/Evl/Arsb/Dock5/Dusp10/Itgav/Kit/P2rx4/Jup/Dpp4/Nrp1/Nr4a1/Rtn4/Sh3bp1/Ptk2b/Scarb1/Anxa1/Stat5a/Rab11a
GO:0090132	epithelium migration	74	1.83735	0.00105028	0.00595862	Egr3/Pdgfb/Acvrl1/Fgfr1/Adam8/Sema4a/Iqsec1/Met/Evl/Arsb/Dock5/Dusp10/Itgav/Kit/P2rx4/Jup/Dpp4/Nrp1/Nr4a1/Rtn4/Sh3bp1/Ptk2b/Scarb1/Anxa1/Stat5a/Rab11a
GO:0031341	regulation of cell killing	29	1.83679	0.00746133	0.0276336	Klrb1b/Cadm1/Cfh/Cd226/Havcr2/Pglyrp1/P2rx7/Clec2d/Klrk1
GO:0032594	protein transport within lipid bilayer	13	1.83492	0.0131533	0.0417646	Stx4a/Arl6/Grasp/Rab11a/Ap3d1/Snap23/Vamp2/Cd24a/Rftn1/Itgb1/Clip1
GO:0034765	regulation of ion transmembrane transport	70	1.83372	0.00165496	0.00858922	Cxcr3/Ubash3b/P2rx7/Fkbp1b/Asph/Hspa2/Ahnak/Hk1/Cacna1s/Mink1/Ahr/Klhl24/Pink1/Stom/Ano6/Wnk1/Zmpste24/Clic4/Ptk2b/Dapk1/Clec4b1/Adrb2/Tnf/Pde4b/P2ry6/Sphk2/Tcirg1/Atp7a/Crbn/Ifngr2/Vamp2/Sestd1
GO:0090066	regulation of anatomical structure size	115	1.83309	0.000225734	0.00180177	Sema6d/Pdgfb/Itga1/Dbn1/Rhobtb1/Arhgap18/Sema4a/Fchsd2/Lrrk2/Slc12a9/P2rx7/Evl/Lats1/Prex1/Dock5/Ece1/Shtn1/Add3/Ahr/P2rx4/Ano6/Ogt/Myadm/Gdi1/Ulk2/Dpysl2/Nrp1/Rtn4/Prkcd/Dusp5/Sh3bp1/Ptk2b/Atp2b1/Picalm/Olfm1/Adrb2/Rab11a/Lima1/Tnf/Trpv2/Nck2/Rhobtb2/Slc12a6/Tlr2/Atp7a/Arhgap5/Plod3/Bmpr2/Kat2b
GO:0030336	negative regulation of cell migration	65	1.83239	0.00176683	0.00910859	Sema6d/Pdgfb/Mctp1/Acvrl1/Gcsam/Evl/Dusp3/Dusp10/Cd200/Rbpj/Trib1/Ptprj/Srgap3/Padi2/Srgap2/Jup/Clic4/Arid2/Olfm1/Gpr18/Mia3/Trp53inp1/Cd74
GO:0014911	positive regulation of smooth muscle cell migration	16	1.83107	0.0120694	0.0391282	Sema6d/Pdgfb/Il18/Dock5/Nr4a3/Ccl5/P2ry6/Ssh1/Atp7a
GO:0034762	regulation of transmembrane transport	85	1.8302	0.000634733	0.00402531	Cxcr3/Ubash3b/Met/P2rx7/Fkbp1b/Asph/Hspa2/Lmbrd1/Mef2a/Ahnak/Hk1/Cacna1s/Mink1/Ahr/Klhl24/Pink1/Stom/Ano6/Wnk1/Zmpste24/Nr4a3/Prkcd/Clic4/Ptk2b/Dapk1/Clec4b1/Adrb2/Tnf/Pde4b/Rhoq/P2ry6/Inpp5k/Sphk2/Tcirg1/Pid1/Atp7a/Crbn/Ifngr2/Vamp2
GO:0033619	membrane protein proteolysis	11	1.8256	0.0140288	0.0436393	Adam8/Adam19/P2rx7/H13/Sppl2a/Tnf
GO:1901032	negative regulation of response to reactive oxygen species	11	1.8234	0.0141396	0.0436393	Met/Lrrk2/Pde8a/Pink1/Psap/Nr4a3
GO:1903206	negative regulation of hydrogen peroxide-induced cell death	11	1.8234	0.0141396	0.0436393	Met/Lrrk2/Pde8a/Pink1/Psap/Nr4a3
GO:2001039	negative regulation of cellular response to drug	11	1.8234	0.0141396	0.0436393	Met/Lrrk2/Pde8a/Pink1/Psap/Nr4a3
GO:0021795	cerebral cortex cell migration	13	1.82331	0.0140805	0.0436393	Fgfr1/Pex5/Srgap2/Cul5/Nrp1/Rtn4
GO:0055082	cellular chemical homeostasis	174	1.82167	0.000218866	0.00176522	Hfe/Cxcr3/Ccr2/Cd36/Ubash3b/Trf/Pik3cb/Xcr1/Rab11fip2/Lrrk2/Lpar6/Cln3/P2rx7/Fkbp1b/Asph/Plcb2/Itpr2/Gpr65/Hk1/Slc41a1/Stx4a/Grina/Snapin/Itgav/Gpr68/Tmem175/Ppt1/Itpr1/Ryr1/Slc9a9/P2rx4/Nptn/Ogt/Cul5/P2ry10/Atp6ap1/Anxa5/Rtn4/Sidt2/Clic4/Ptk2b/Atp2b1/Gpr157/Clec4b1/Dgat2/Adrb2/Ccl5/Slc8b1/Rab39/Gpr18/Aco1/P2ry6/Atp6v0a1/Pkd1/Gna15/Ap3d1/Xbp1/Zbtb20/F2rl2/Grn/Gna13/Trpm2/Tcirg1/Atp7a/Hexb/Slamf8/…
GO:0051235	maintenance of location	94	1.82017	0.000658328	0.00413145	Cxcr3/Dbn1/Cd36/Ttc39b/Ubash3b/Xcr1/Plin2/P2rx7/Fkbp1b/Asph/Lats1/Plcb2/Itpr2/Syne1/Hk1/Itgav/Itpr1/Ryr1/Pink1/Osbpl11/Anxa5/Ptk2b/Clec4b1/4932438A13Rik/Scarb1/Dgat2/Stat5a/Nfkbib/Slc8b1/Tnf/Tmem135/P2ry6/Pkd1/Ap3d1/Vps13d/Ehd1/Pip5k1c
GO:0051591	response to cAMP	12	1.82006	0.0141802	0.0437063	Zfp36l1/Itpr2/Jund/Itpr1/Ahr/Junb/Inpp5k/Per1/Rapgef1/Crem
GO:0051606	detection of stimulus	28	1.81602	0.0088825	0.0314865	Cadm1/Il18/Pglyrp1/Naip6/Plcb2/Itgav/Kit/Jup/Scarb1/Tnf/Cds2/Pkd1/Tlr2
GO:1902803	regulation of synaptic vesicle transport	17	1.81567	0.012753	0.0407171	Myo6/Lrrk2/Stxbp5/Snapin/Vamp1/Fbxl20/Picalm/Adrb2/Dvl1
GO:0072073	kidney epithelium development	18	1.81344	0.0129088	0.0411578	Pdgfb/Pbx1/Fgfr1/Notch2/Smad5/Epcam/Basp1/Ptpro/Gzf1/Ctnnb1
GO:0007411	axon guidance	30	1.81125	0.00831321	0.0298848	Sema6d/Kif5a/Sema4a/Ext1/Evl/Nptn/Dpysl2/Nrp1/Nr4a3/Rtn4rl1/Ptpro/Flot1/Dvl1/Nectin1/Bmpr2/Alcam/Zswim8
GO:0097485	neuron projection guidance	30	1.81125	0.00831321	0.0298848	Sema6d/Kif5a/Sema4a/Ext1/Evl/Nptn/Dpysl2/Nrp1/Nr4a3/Rtn4rl1/Ptpro/Flot1/Dvl1/Nectin1/Bmpr2/Alcam/Zswim8
GO:0051272	positive regulation of cellular component movement	141	1.81105	0.000120569	0.0011119	Sema6d/Ccl4/Pdgfb/Ccr2/Camk1d/Cd99l2/Fgfr1/Adam8/Sema4a/Trf/Sell/Iqsec1/Met/Furin/Il18/Vsir/Plet1/Epcam/Bcl6/Stx4a/Prex1/Dock5/Itgav/Shtn1/Spag9/Kit/Ptprj/P2rx4/Itga5/Ano6/Wnk1/Myadm/Nrp1/Nr4a3/Rtn4/Ptk2b/Apc/Itga4/Anxa1/Stat5a/Rab11a/Gpsm3/Ccl5/Crkl/Atp8a1/Fam89b/Cass4/P2ry6/Akirin1/Mia3/Mospd2/Xbp1/Cd74/Tlr2/Grn/Ssh1/Fermt3/Atp7a/Arhgap5/Mmp14/Bmpr2
GO:0031532	actin cytoskeleton reorganization	28	1.81086	0.00915345	0.0323171	Rhobtb1/Notch2/Gpr65/Mink1/Lpin1/Kit/Nrp1/Ptk2b/Anxa1/Cass4/Rhobtb2/Trpm2/Atp2c1/F11r/Sptan1/Shc1/S100a9/Rala/Gmfg/Rictor/Plek/Fes/Pak1
GO:0045995	regulation of embryonic development	17	1.8086	0.0132727	0.0419813	Pdgfb/Fgfr1/Fzd1/Lfng/Stk3/Mbp/Wnk1/Myadm
GO:0014909	smooth muscle cell migration	21	1.8046	0.012039	0.0390842	Sema6d/Pdgfb/Il18/Dock5/Rbpj/Trib1/Zfp950/Nr4a3/Ccl5/P2ry6/Ssh1/Atp7a
GO:0043277	apoptotic cell clearance	12	1.80458	0.0153379	0.0459887	Ccr2/Cd36/Rhobtb1/Spg11/Abca7/Itgav/Scarb1/Rhobtb2
GO:0033627	cell adhesion mediated by integrin	18	1.80447	0.0135248	0.0425358	Itgav/Itga5/Wnk1/Dpp4/Itga4/Itgb7/Ccl5/Crkl/Fermt3/Nckap1l/L1cam/Cd24a/Itgb1/Itgb2
GO:0006865	amino acid transport	28	1.80209	0.00958933	0.0333285	Myo6/Cln3/Slc7a7/P2rx7/Gabbr1/Dpysl2/Lrrc8c/Prkcd/Slc38a9/Slc6a6/Tnf
GO:0034381	plasma lipoprotein particle clearance	10	1.80192	0.0159075	0.0471468	Cd36/Mylip/Scarb1/Dgat2/Ehd1/Ldlr/Anxa2/Washc1
GO:0034383	low-density lipoprotein particle clearance	10	1.80192	0.0159075	0.0471468	Cd36/Mylip/Scarb1/Dgat2/Ehd1/Ldlr/Anxa2/Washc1
GO:0015748	organophosphate ester transport	26	1.80047	0.00999978	0.0341729	Scarb2/P2rx7/Atp8b4/Abca7/Prkcd/Pqlc1/G6pc3/Scarb1/Atp8a1/Prelid2/Slc25a36/Slc25a19/Atp9b/Atp8b2/Ldlr/Epg5
GO:0045124	regulation of bone resorption	11	1.79869	0.0162515	0.0473779	Ubash3b/Adam8/Trf/P2rx7/Inpp5d/Itgav/Atp6ap1
GO:0046850	regulation of bone remodeling	11	1.79869	0.0162515	0.0473779	Ubash3b/Adam8/Trf/P2rx7/Inpp5d/Itgav/Atp6ap1
GO:0043112	receptor metabolic process	50	1.79845	0.0041858	0.0184553	Cd81/Cd36/Arap1/Iqsec1/Myo6/Furin/Mylip/Lmbrd1/Syne1/Ece1/Itgav/Vamp3/Dtx3l/Picalm/Sirt2/Tnf/Flot1/Synj1/Pip5k1c/Eps15
GO:2001023	regulation of response to drug	22	1.79652	0.0123634	0.0399135	Met/Lrrk2/Gabbr1/Pde8a/Pink1/Psap/Nr4a3/Rtn4/Tnf/Ncoa1
GO:0060840	artery development	19	1.79275	0.0138792	0.0432693	Acvrl1/Notch4/Rbpj/Hpgd/Nrp1/Rtn4/Arid2/Ctnnb1/Bmpr2/Ldlr
GO:0110110	positive regulation of animal organ morphogenesis	12	1.79172	0.0164597	0.0479243	Fgfr1/Rbpj/Itpr1/Rtn4/Casp6/Xbp1/Ctnnb1/Pim1/Smad4
GO:0001974	blood vessel remodeling	14	1.79123	0.0160741	0.0473779	Acvrl1/Ccr2/Il18/Rbpj/Ahr/Tmbim1/Itga4/Atp7a/Bmpr2
GO:0002286	T cell activation involved in immune response	31	1.78896	0.00922389	0.0324975	Cd81/Ccr2/Havcr2/Sema4a/Il18/Bcl6/Zbtb7b/Itgal/Anxa1/Fgl2/Gadd45g/Atp7a/Socs5/Stx11/H2-M3/Rc3h2/Otud5/Stat3
GO:0007186	G protein-coupled receptor signaling pathway	97	1.7878	0.000699526	0.00430515	Igf2r/Ccl4/Ltb4r1/Cxcr3/Ccr2/P2ry14/Gpr82/Fzd1/Met/Lrrk2/Kctd12/Lpar6/Gnb4/Ccl6/Gabbr1/Plcb2/Gpr65/Prex1/Gpr34/Ece1/Gpr68/P2ry10/Psap/Gpr157/Adrb2/Anxa1/Ccl5/Crkl/Pik3r5/Pde4b/Gpr18/P2ry6/Vav1/Gna15/Inpp5k/F2rl2/Akap13/Ppp1r9b/Gna13
GO:0000902	cell morphogenesis	228	1.78643	0.000568505	0.0036861	Strip2/Sema6d/Cadm1/Itga1/Dbn1/Sipa1l3/Kif5a/Rhobtb1/Arhgap18/Adam8/Sema4a/Ext1/Arap1/St6gal1/Dnmbp/Met/Lrrk2/Notch4/Jmjd1c/Gas7/Pdlim5/P2rx7/Spg11/Evl/Lats1/Myo9a/Stxbp5/Mef2a/Syne1/Bcl6/Rnd3/Kidins220/Prex1/Dock5/Itgav/Mink1/Clec1b/Shtn1/Kit/Ahr/Srgap2/Fryl/Zfp385a/Nptn/Myadm/Gdi1/Ulk2/Dpysl2/Nrp1/Zmym5/Zmpste24/Col4a3bp/Vamp3/Nr4a3/Rtn4/Sidt2/Clic4/Rtn4rl1/Ptk2b/Flnb/Apc/Stk25/Picalm/Itga4/Itg…
GO:0031623	receptor internalization	23	1.78628	0.0126313	0.0404827	Cd81/Cd36/Iqsec1/Myo6/Lmbrd1/Syne1/Picalm/Sirt2/Flot1/Synj1/Pip5k1c/Eps15
GO:0007266	Rho protein signal transduction	52	1.78471	0.00402875	0.0178992	Rhobtb1/Dnmbp/Met/Fgd2/Lpar6/Gpr65/Bcl6/Rnd3/Fgd6/Prex1/Shtn1/P2ry10/Nrp1/Gpr18/Rhoq/Flot1/Vav1/Rhobtb2/Arhgef6/F2rl2/Akap13/Gna13/Chuk/Trio/Tiam1/P2ry10b
GO:0002715	regulation of natural killer cell mediated immunity	15	1.78432	0.0162308	0.0473779	Klrb1b/Cadm1/Cd226/Havcr2/Clec2d/Klrk1/H2-T23/Stat5a/Vav1
GO:0042269	regulation of natural killer cell mediated cytotoxicity	15	1.78432	0.0162308	0.0473779	Klrb1b/Cadm1/Cd226/Havcr2/Clec2d/Klrk1/H2-T23/Stat5a/Vav1
GO:0051650	establishment of vesicle localization	53	1.78296	0.00400719	0.0178716	Kif5a/Myo6/Lrrk2/Cln3/P2rx7/Spg11/Stxbp5/Stx4a/Snapin/Vamp1/Fbxl20/Dpysl2/Picalm/Itga4/Ap3m1/Adrb2/Rab11a/Synj1/Ap3d1/Dvl1/Snap23/Ctnnb1/Stx11/Vamp2/Tbc1d23
GO:1904062	regulation of cation transmembrane transport	54	1.7824	0.00357349	0.0163963	Cxcr3/Ubash3b/Fkbp1b/Asph/Hspa2/Ahnak/Mink1/Ahr/Klhl24/Pink1/Stom/Ano6/Wnk1/Ptk2b/Dapk1/Clec4b1/Adrb2/Pde4b/P2ry6/Sphk2/Tcirg1/Atp7a/Ifngr2/Vamp2/Sestd1
GO:0044057	regulation of system process	85	1.7755	0.0013541	0.0073924	Pdgfb/Dbn1/Fgfr1/Trf/Anpep/Lrrk2/Fkbp1b/Mef2a/Syne1/Jarid2/Dock5/Rab11fip1/Ece1/Tnni2/Nfatc1/Ryr1/Kit/Add3/Ahr/P2rx4/Hopx/Jup/Wnk1/Zmpste24/Nr4a3/Rtn4/Dusp5/Ptk2b/Atp2b1/Adrb2/Tnf/Ptpro/Pde4b
GO:0090277	positive regulation of peptide hormone secretion	18	1.77133	0.0158743	0.0471468	Ildr1/Hfe/Gabbr1/Stx4a/Gpr68/Sirt3/Trpm2/Clcf1/Nadk/Arrb1/Rab8b/Glul
GO:0030833	regulation of actin filament polymerization	32	1.77118	0.00999396	0.0341729	Dbn1/Rhobtb1/Arhgap18/Fchsd2/Evl/Lats1/Prex1/Add3/Myadm/Prkcd/Ptk2b/Nck2/Rhobtb2/Tlr2
GO:0006869	lipid transport	74	1.76973	0.00199892	0.0101692	Cd36/Ttc39b/Slco3a1/Plin2/Scarb2/P2rx7/Atp8b4/Abca7/Abca3/Hbp1/Itgav/Ano6/Osbpl11/Psap/Plekha3/Col4a3bp/Prkcd/Pqlc1/Apobr/Abcd1/Scarb1/Anxa1/Atp8a1/Lima1/Map2k6/Prelid2/Gramd1b/Atp9b/Osbpl9/Atp8b2/Ldlr/Srebf2/Lrp10/Akt2/Anxa2/Nr1h2/Runx1/Nucb2/Sgpp1/Abcg1
GO:1902883	negative regulation of response to oxidative stress	20	1.76964	0.0152966	0.0459839	Mctp1/Fzd1/Met/Lrrk2/Pde8a/Pink1/Psap/Nr4a3
GO:0042129	regulation of T cell proliferation	51	1.76842	0.00487228	0.0204683	Cd81/Ccr2/Havcr2/Il18/Vsir/Cd80/Zbtb7b/Itgal/Btla/Cd86/Ccdc88b/H2-T23/Anxa1/Stat5a/Ccl5/Peli1/Nck2/Lmo1/Card11/Ctnnb1/Zc3h12d/H2-M3/Nckap1l/H2-Aa/Il6st/Ptprc/Icosl/Cd44/Itch/Cd24a/Il6ra/Sos1/Tnfrsf21
GO:0032412	regulation of ion transmembrane transporter activity	39	1.7684	0.00748473	0.027676	Fkbp1b/Asph/Hspa2/Ahnak/Hk1/Mink1/Klhl24/Pink1/Stom/Wnk1/Ptk2b/Dapk1/Adrb2/Pde4b/P2ry6/Sphk2/Atp7a/Ifngr2/Vamp2
GO:0016042	lipid catabolic process	69	1.76745	0.00277481	0.0133501	Hsd17b11/Ddhd1/Gpcpd1/Naaa/Cyp27a1/Plcb2/Abhd16a/Pex5/Lpin1/Ppt1/Naga/Neu1/Hibch/Plbd1/Psap/Prkcd/Hsd3b7/Sirt2/Abcd1/Iah1/Scarb1/Acot8/Tnf
GO:0019915	lipid storage	26	1.76697	0.0122145	0.0395431	Cd36/Ttc39b/Plin2/Itgav/Osbpl11/4932438A13Rik/Scarb1/Dgat2/Stat5a/Tnf/Tmem135/Ehd1/Hexb/Pnpla2/Srebf2/Nr1h2/Gm2a/Abcg1/Hexa
GO:0045670	regulation of osteoclast differentiation	24	1.76676	0.0134731	0.0424888	Ubash3b/Adam8/Notch2/Inpp5d/Clec2d/Gpr68/Atp6ap1/Apc/Asxl2/Ccl5/Tnf/Zbtb7a/Ctnnb1/Rassf2
GO:0051648	vesicle localization	57	1.76653	0.00317287	0.0148973	Kif5a/Myo6/Lrrk2/Cln3/P2rx7/Spg11/Stxbp5/Stx4a/Snapin/Vamp1/Uso1/Fbxl20/Dpysl2/Picalm/Itga4/Ap3m1/Adrb2/Rab11a/Synj1/Ap3d1/Dvl1/Snap23/Ctnnb1/Stx11/Vamp2/Tbc1d23
GO:0106106	cold-induced thermogenesis	36	1.76492	0.00861694	0.0306861	Ccr2/Cd36/Prkab2/Il18/Kdm3a/Rbpj/Zbtb7b/Lpin1/Ip6k1/Ogt/Apc/Zfp516/Adrb2/Map2k6/Trpv2
GO:0120161	regulation of cold-induced thermogenesis	36	1.76492	0.00861694	0.0306861	Ccr2/Cd36/Prkab2/Il18/Kdm3a/Rbpj/Zbtb7b/Lpin1/Ip6k1/Ogt/Apc/Zfp516/Adrb2/Map2k6/Trpv2
GO:0010876	lipid localization	90	1.7644	0.00149617	0.00798687	Cd36/Ttc39b/Slco3a1/Plin2/Scarb2/P2rx7/Atp8b4/Abca7/Abca3/Hbp1/Itgav/Ano6/Osbpl11/Psap/Plekha3/Col4a3bp/Prkcd/Pqlc1/Apobr/Abcd1/4932438A13Rik/Scarb1/Dgat2/Anxa1/Stat5a/Atp8a1/Lima1/Tnf/Tmem135/Map2k6/Prelid2/Ehd1/Hexb/Gramd1b/Pnpla2/Atp9b/Osbpl9/Atp8b2/Ldlr/Srebf2/Lrp10/Akt2/Anxa2/Nr1h2/Runx1/Nucb2/Sgpp1/Gm2a/Abcg1/Hexa/Npc2
GO:0120162	positive regulation of cold-induced thermogenesis	24	1.76388	0.013716	0.0429039	Ccr2/Cd36/Prkab2/Il18/Kdm3a/Zbtb7b/Lpin1/Ogt/Apc/Zfp516/Adrb2/Trpv2
GO:0007219	Notch signaling pathway	40	1.7631	0.00751517	0.0277443	Dtx4/Notch4/Notch2/Cebpa/Lfng/Bcl6/Ift172/Rbpj/Neurl1b/Kit/Dtx3/Dtx3l/Hif1an/Zbtb7a/Mmp14/Aph1c/Gdpd5/Arrb1/Sel1l/Il6st/Stat3/Got1/Zmiz1/Nfkbia
GO:0001501	skeletal system development	88	1.76292	0.00126228	0.00700685	Cadm1/Pbx1/Fgfr1/Ext1/Notch2/P2rx7/Smad5/Prkra/Cacna1s/Ift172/Gpr68/Rabgap1l/Zfp950/Ryr1/Kit/Zfp385a/Foxn3/Ano6/Atp6ap1/Zmpste24/Fli1/Sh3pxd2b/Insig2/Asxl2/Mia3/Pkd1/Csrnp1/Akap13/Zbtb7a/Ctnnb1/Atp7a/Rassf2/Hexb/Mmp14/Bmpr2/Abi1/Anxa6/Ash1l/Glg1/Anxa2/Asxl1/Runx1/Ski/Wwox/Ptprc/Hexa/Mbtd1/Sik3/Lrp5/Vps33b/Trip11/Cited2
GO:0045621	positive regulation of lymphocyte differentiation	42	1.76111	0.00686495	0.0260501	Egr3/Ccr2/Adam8/Itpkb/Cd83/Il18/Vsir/Bcl6/Inpp5d/Dusp10/Zbtb7b/Anxa1/Stat5a/Ap3d1/Xbp1/Cd27/Cd74/Socs5/Mmp14/H2-DMa/H2-M3/Runx1/Nckap1l/H2-Aa/Ptprc
GO:0042267	natural killer cell mediated cytotoxicity	21	1.75396	0.016165	0.0473779	Klrb1b/Cadm1/Cd226/Havcr2/Il18/Clec2d/Klrk1
GO:0050808	synapse organization	68	1.75252	0.00361011	0.0164822	Cadm1/Pdgfb/Fcgr2b/Dbn1/Sema4a/Fzd1/Myo6/Lrrk2/Pdlim5/Utrn/Malat1/Cacna1s/Snapin/Nrg2/Il10ra/Nptn/Nrp1/Picalm/Crkl/Tnf/Ptpro/Dvl1/Tlr2/Nectin1/Ssh1/Igsf9/Ctnnb1
GO:0002684	positive regulation of immune system process	259	1.75147	0.000952381	0.00552509	Cadm1/Cfh/Ccl4/Cd81/Egr3/Cd226/Fcgr2b/Ccr2/Gcsam/Cd36/Nlrc5/Havcr2/Camk1d/Cd99l2/Tlr3/Adam8/Sell/Pik3cb/Cd37/Zfp36l1/Rab11fip2/Lrrk2/Itpkb/Notch2/Cd83/Il18/P2rx7/Bst1/Rab7b/Vsir/Cebpa/Pja2/Ifi214/Ifi211/Dusp3/Bcl6/Hk1/Inpp5d/Cd80/Stx4a/Klrk1/Dusp10/Gpr68/Zbtb7b/Trib1/Ptprj/Polr3b/Dhx58/P2rx4/Itgal/Ano6/Wnk1/Dpp4/Cd86/Atp6ap1/Nr4a3/Rtn4/Ccdc88b/Ptk2b/H2-T23/Dennd1b/Itga4/Nfam1/Asxl2/Anxa1/Stat5a/G…
GO:0098876	vesicle-mediated transport to the plasma membrane	28	1.75076	0.0129586	0.0412595	Blzf1/Stx4a/Vamp4/Vamp3/Grasp/Rab11a/Gga1/Exoc2/Snap23/Vamp2/Gga3/Golga4/Golph3/Arf5/Washc1/Sys1/Rab11b
GO:0045123	cellular extravasation	26	1.75017	0.0137022	0.0429039	Itga1/Ccr2/Cd99l2/Adam8/Sell/Jaml/Itga4/Itgb7/Ccl5/Crkl/Tnf
GO:0042060	wound healing	72	1.74957	0.00329904	0.0153341	Cd81/Vwf/Pdgfb/Acvrl1/Ccr2/Cd36/Ubash3b/Pik3cb/Notch2/Evl/Plet1/Dusp10/Ptprj/Hopx/Jaml/Ano6/Anxa5/Prkcd/Adrb2/Anxa1/Akirin1/Mia3/Xbp1/Pip5k1c/Enpp4/F2rl2/Fermt3/Gna13/Hps5/Hps4/Anxa6/Bcl9/Serpinb2/Anxa2/Macf1/Myof/S100a9/Smad4/Cd9/Cd44/Vps33b/Bloc1s4/Hmgcr
GO:0022409	positive regulation of cell-cell adhesion	81	1.74858	0.00226386	0.0112936	Cd81/Egr3/Ccr2/Havcr2/Adam8/Adam19/Itpkb/Cd83/Il18/Vsir/Bcl6/Cd80/Dusp10/Zbtb7b/Itgal/Dpp4/Cd86/Nr4a3/Ccdc88b/H2-T23/Itga4/Anxa1/Stat5a/Ccl5/Tnf/Flot1/Nck2/Ap3d1/Xbp1/Card11/Cd27/Cd74/Socs5/H2-DMa/H2-M3/Ccr5/Runx1/Nckap1l/H2-Aa/Il6st/Ptprc/Dock8/Icosl/Cd44/L1cam/Cd24a/Zmiz1/Il6ra/Cited2
GO:0051056	regulation of small GTPase mediated signal transduction	68	1.7474	0.00372945	0.0169601	Sipa1l3/Arhgap18/Rasgrp4/Iqsec1/Dnmbp/Met/Fgd2/Lpar6/Itpkb/Notch2/Gpr65/Arhgap26/Bcl6/Fgd6/Prex1/Ogt/Cyth4/P2ry10/Nrp1/Rtn4/Sh3bp1/Gpr18/Flot1/Vav1/Arhgef6/F2rl2/Akap13/Stambp/Cyth3/Trio/Tiam1/P2ry10b
GO:0006914	autophagy	132	1.74679	0.000412159	0.00289103	Fnbp1l/Pik3cb/Smcr8/Lrrk2/Cln3/Arsb/Stx17/Plk3/Kat8/Sqstm1/Rubcnl/Snapin/Irf8/Kdm4a/Wdr45/Bnip3l/Pink1/Il10ra/S100a8/Ulk2/Zmpste24/Dapk1/Sirt2/Tigar/Adrb2/Vmp1/Ubxn6/Trappc8/Rab39/Ubqln4/Xpa/Fundc1/Atp6v0a1/Xbp1/Trp53inp1/Vps13d/Atg2a/Zkscan3/Tmem173/Tlr2/Tbc1d14/Acbd5/Tcirg1/Tecpr1/Mcl1/Epg5/Rraga/Vps11/Wdr81/Trim8/Tbc1d17/Irgm1/Atg10/Ralb/Usp36/Fbxo7/Vps33a/Atg16l1/Tollip/Stat3/Atg12/Sbf2/Washc…
GO:0061919	process utilizing autophagic mechanism	132	1.74679	0.000412159	0.00289103	Fnbp1l/Pik3cb/Smcr8/Lrrk2/Cln3/Arsb/Stx17/Plk3/Kat8/Sqstm1/Rubcnl/Snapin/Irf8/Kdm4a/Wdr45/Bnip3l/Pink1/Il10ra/S100a8/Ulk2/Zmpste24/Dapk1/Sirt2/Tigar/Adrb2/Vmp1/Ubxn6/Trappc8/Rab39/Ubqln4/Xpa/Fundc1/Atp6v0a1/Xbp1/Trp53inp1/Vps13d/Atg2a/Zkscan3/Tmem173/Tlr2/Tbc1d14/Acbd5/Tcirg1/Tecpr1/Mcl1/Epg5/Rraga/Vps11/Wdr81/Trim8/Tbc1d17/Irgm1/Atg10/Ralb/Usp36/Fbxo7/Vps33a/Atg16l1/Tollip/Stat3/Atg12/Sbf2/Washc…
GO:0001906	cell killing	37	1.74486	0.00980086	0.0338099	Klrb1b/Cadm1/Cfh/Cd226/Havcr2/Il18/Pglyrp1/P2rx7/Clec2d/Klrk1
GO:0002573	myeloid leukocyte differentiation	71	1.74251	0.0034485	0.0159647	Cd81/Ubash3b/Adam8/Trf/Zfp36l1/Notch2/Cebpa/Inpp5d/Clec2d/Rbpj/Gpr68/Trib1/Nfatc1/Kit/Junb/Sh3pxd2a/Atp6ap1/Apc/Pirb/Asxl2/Stat5a/Ccl5/Tnf/Cbfa2t3/Cd74/Tlr2/Zbtb7a/Ctnnb1/Tcirg1/Rassf2/Chuk
GO:2000146	negative regulation of cell motility	68	1.74041	0.00390846	0.0175671	Sema6d/Pdgfb/Mctp1/Acvrl1/Gcsam/Evl/Dusp3/Dusp10/Cd200/Rbpj/Trib1/Ptprj/Srgap3/Padi2/Srgap2/Jup/Clic4/Arid2/Olfm1/Gpr18/Mia3/Trp53inp1/Cd74
GO:0042102	positive regulation of T cell proliferation	29	1.73473	0.013663	0.0429039	Cd81/Ccr2/Havcr2/Il18/Cd80/Itgal/Cd86/Ccdc88b/H2-T23/Anxa1/Stat5a/Ccl5/Nck2/Card11
GO:0002697	regulation of immune effector process	123	1.7332	0.000439715	0.00304647	Klrb1b/Cadm1/Cfh/Hfe/Cd81/Cd226/Fcgr2b/Ccr2/Cd36/Havcr2/Tlr3/Cd37/Il18/Pglyrp1/P2rx7/Vsir/Bcl6/Hk1/Clec2d/Stx4a/Klrk1/Dusp10/Zbtb7b/Ptprj/Dhx58/Dpp4/Zmpste24/Nr4a3/Rtn4/H2-T23/Dtx3l/Dnase1l3/Anxa1/Stat5a/Ccl5/Tnf/Fgl2/Vav1/Myo18a/Xbp1/Cd74/Tmem173/Tlr2/Sphk2/Riok3/Grn/Nop53/Clcf1/Socs5/Slamf8
GO:0035150	regulation of tube size	27	1.7322	0.0146589	0.0445881	Pdgfb/Itga1/Dock5/Ece1/Add3/Ahr/P2rx4/Dusp5/Atp2b1/Adrb2/Tnf/Plod3/Bmpr2/Kat2b/Gclm
GO:0035296	regulation of tube diameter	27	1.7322	0.0146589	0.0445881	Pdgfb/Itga1/Dock5/Ece1/Add3/Ahr/P2rx4/Dusp5/Atp2b1/Adrb2/Tnf/Plod3/Bmpr2/Kat2b/Gclm
GO:0050880	regulation of blood vessel size	27	1.7322	0.0146589	0.0445881	Pdgfb/Itga1/Dock5/Ece1/Add3/Ahr/P2rx4/Dusp5/Atp2b1/Adrb2/Tnf/Plod3/Bmpr2/Kat2b/Gclm
GO:0097746	regulation of blood vessel diameter	27	1.7322	0.0146589	0.0445881	Pdgfb/Itga1/Dock5/Ece1/Add3/Ahr/P2rx4/Dusp5/Atp2b1/Adrb2/Tnf/Plod3/Bmpr2/Kat2b/Gclm
GO:0032409	regulation of transporter activity	42	1.73085	0.00865728	0.0307824	Fkbp1b/Asph/Hspa2/Ahnak/Hk1/Mink1/Klhl24/Pink1/Stom/Wnk1/Prkcd/Ptk2b/Dapk1/Adrb2/Pde4b/P2ry6/Sphk2/Atp7a/Ifngr2/Vamp2
GO:0031347	regulation of defense response	180	1.72976	0.000239636	0.00189964	Klrb1b/Cadm1/Cfh/Cd81/Cd226/Fcgr2b/Ccr2/Cd36/Nlrc5/Havcr2/Tlr3/Adam8/Cd37/Rab11fip2/Lrrk2/Pglyrp1/Akna/Tnfaip8l2/Bst1/Rab7b/Cebpa/Pja2/Ifi214/Ifi211/Bcl6/Clec2d/Klrk1/Dusp10/Cd200/Polr3b/Dhx58/Pdcd4/S100a8/Cd86/Zmpste24/Rtn4/H2-T23/Dtx3l/Sirt2/Dnase1l3/Abcd1/Adrb2/Anxa1/Stat5a/Gpsm3/Myd88/Ccl5/Alox5ap/Tnf/Peli1/Flot1/Samhd1/Fgl2/Vav1/Irf7/Tlr12/Tifa/Cd74/Tmem173/Zfp36/Tlr2/Riok3/Grn/Drosha/Per1/N…
GO:0099177	regulation of trans-synaptic signaling	81	1.72271	0.00288837	0.0137286	Fcgr2b/Mctp1/Ccr2/Dbn1/Myo6/Met/Lrrk2/Spg11/Gabbr1/Stxbp5/Syne1/Sqstm1/Stx4a/Snapin/Vamp1/Kit/Plcb4/Pink1/Nptn/Fbxl20/Tprgl/Ptk2b/Pirb/Adrb2/Rab11a/Slc6a6/Tnf/Flot1
GO:0002274	myeloid leukocyte activation	69	1.71846	0.00463485	0.0198308	Cd226/Ccr2/Havcr2/Tlr3/Cd37/Lrrk2/Notch2/Il18/Cebpa/Pja2/Stx4a/Pi4k2a/Klrk1/Cd200/Rbpj/Kit/Nr4a3/Prkcd/Dnase1l3/Pirb/Ccl5/Tnf/Myo18a/Tlr2/Sphk2/Grn/Snap23/Stx11/Ifngr2/Vamp2/Ldlr
GO:1990845	adaptive thermogenesis	37	1.71523	0.0119541	0.0390276	Ccr2/Cd36/Prkab2/Il18/Kdm3a/Rbpj/Zbtb7b/Lpin1/Ip6k1/Ogt/Apc/Zfp516/Adrb2/Map2k6/Trpv2
GO:0050768	negative regulation of neurogenesis	56	1.71345	0.00582861	0.0229433	Sema6d/Pbx1/Sema4a/Hook3/Lrrk2/Mylip/Snapin/Dusp10/Rbpj/Kdm4a/Srgap2/Asap1/Gdi1/Ulk2/Nrp1/Rtn4/Trim11/Rtn4rl1/Sirt2/Olfm1/Itm2c
GO:0032989	cellular component morphogenesis	246	1.71243	0.000772201	0.00461871	Strip2/Sema6d/Cadm1/Itga1/Dbn1/Sipa1l3/Kif5a/Rhobtb1/Arhgap18/Adam8/Sema4a/Ext1/Arap1/St6gal1/Dnmbp/Met/Lrrk2/Notch4/Jmjd1c/Gas7/Pdlim5/P2rx7/Spg11/Evl/Lats1/Myo9a/Stxbp5/Mef2a/Syne1/Bcl6/Rnd3/Kidins220/Prex1/Dock5/Itgav/Mink1/Clec1b/Shtn1/Kit/Ahr/Srgap2/Fryl/Zfp385a/Nptn/Myadm/Gdi1/Ulk2/Dpysl2/Nrp1/Zmym5/Zmpste24/Col4a3bp/Vamp3/Nr4a3/Rtn4/Sidt2/Clic4/Rtn4rl1/Mfsd14a/Ptk2b/Flnb/Apc/Stk25/Picalm/I…
GO:0010977	negative regulation of neuron projection development	29	1.71217	0.0156736	0.0468238	Sema6d/Sema4a/Lrrk2/Mylip/Snapin/Rbpj/Asap1/Gdi1/Ulk2/Nrp1/Rtn4/Rtn4rl1/Itm2c
GO:0045582	positive regulation of T cell differentiation	38	1.71051	0.0117511	0.0384734	Egr3/Ccr2/Adam8/Itpkb/Cd83/Il18/Vsir/Bcl6/Dusp10/Zbtb7b/Anxa1/Stat5a/Ap3d1/Xbp1/Cd27/Cd74/Socs5/H2-DMa/H2-M3/Runx1/Nckap1l/H2-Aa/Ptprc
GO:1903039	positive regulation of leukocyte cell-cell adhesion	74	1.70865	0.00389619	0.017546	Cd81/Egr3/Ccr2/Havcr2/Adam8/Itpkb/Cd83/Il18/Vsir/Bcl6/Cd80/Dusp10/Zbtb7b/Itgal/Dpp4/Cd86/Nr4a3/Ccdc88b/H2-T23/Itga4/Anxa1/Stat5a/Ccl5/Tnf/Nck2/Ap3d1/Xbp1/Card11/Cd27/Cd74
GO:0072659	protein localization to plasma membrane	70	1.70708	0.00459016	0.0197491	Cd81/Rab11fip2/Cln3/Blzf1/Sqstm1/Stx4a/Vamp4/Jup/Efr3a/Myadm/Tmbim1/Vamp3/Picalm/Arl6/Grasp/Rab11a/Tnf/Rhoq/Sec23a/Flot1/Rapgef6/Gga1/Inpp5k/Ppp1r9b/Pid1/Mmp14/Vamp2/F11r/Gga3/Golga4/Zfyve27/Golph3/Zdhhc23/Akt2/Rab8b/Anxa2
GO:0042391	regulation of membrane potential	57	1.70641	0.00606161	0.0236024	Dbn1/Cd36/Met/Lrrk2/Cln3/P2rx7/Fkbp1b/Syne1/Shtn1/Bnip3l/P2rx4/Pink1/Jup/Zmpste24/Ptk2b/Abcd1/Adrb2/Slc8b1/Tnf/Tmem135/Dvl1/Slc25a36/Ssh1/Pid1
GO:0016236	macroautophagy	73	1.7046	0.00419636	0.0184667	Smcr8/Lrrk2/Cln3/Stx17/Sqstm1/Rubcnl/Snapin/Wdr45/Bnip3l/Pink1/Ulk2/Tigar/Adrb2/Vmp1/Ubxn6/Trappc8/Ubqln4/Atp6v0a1/Trp53inp1/Vps13d/Atg2a/Tmem173/Tlr2/Tbc1d14/Tcirg1/Tecpr1/Epg5/Wdr81/Irgm1/Atg10/Ralb/Usp36/Vps33a/Atg16l1/Atg12/Nbr1/Atg2b/Vps13c/Tex264/Map1lc3a/Uvrag/Fez2/Atg14/Map1lc3b/Clec16a
GO:0031345	negative regulation of cell projection organization	36	1.69201	0.0140623	0.0436393	Sema6d/Sema4a/Lrrk2/Evl/Mylip/Snapin/Rbpj/Asap1/Gdi1/Ulk2/Nrp1/Rtn4/Prkcd/Rtn4rl1
GO:0045619	regulation of lymphocyte differentiation	68	1.69187	0.00540024	0.0217016	Egr3/Ccr2/Adam8/Zfp36l1/Itpkb/Cd83/Il18/Pglyrp1/Vsir/Bcl6/Inpp5d/Dusp10/Zbtb7b/Nfam1/Anxa1/Stat5a/Fgl2/Ap3d1/Xbp1/Card11/Cd27/Cd74/Drosha/Socs5/Mmp14/Slamf8/H2-DMa/Zfp36l2/H2-M3/Zfp608/Rc3h2/Runx1/Fbxo7/Nckap1l/H2-Aa/Ptprc
GO:0003008	system process	236	1.68795	0.000646412	0.00407704	Ccl4/Pdgfb/Itga1/Acvrl1/Ccr2/Dbn1/Cd36/Fgfr1/Trf/Anpep/Myo6/Met/Lrrk2/Il18/Cln3/Pdlim5/P2rx7/Fkbp1b/Plcb2/Camta2/Man2b1/Smad5/Pja2/Abca7/Mef2a/Syne1/Pex5/Cacna1s/Jarid2/Dock5/Rab11fip1/Ece1/Tnni2/Nfatc1/Kdm4a/Ppt1/Ryr1/Kit/Ptprj/Add3/Ahr/Mbp/P2rx4/Zfp385a/Hopx/Itga5/Stk40/Jup/Wnk1/Btg2/Ndst2/Psap/Rrm2b/Zmpste24/Col4a3bp/Nr4a3/Rtn4/Dusp5/Ptk2b/Atp2b1/Picalm/Pirb/Fli1/Scarb1/Adrb2/Atp8a1/Lima1/Tnf/…
GO:0060348	bone development	46	1.68709	0.0105386	0.0354564	Cadm1/Notch2/Smad5/Ift172/Gpr68/Rabgap1l/Ryr1/Kit/Zfp385a/Foxn3/Ano6/Atp6ap1/Zmpste24/Fli1/Sh3pxd2b/Insig2/Asxl2/Akap13/Mmp14/Abi1/Anxa6/Glg1/Anxa2/Asxl1/Ski/Ptprc/Sik3/Lrp5/Vps33b/Trip11/Cited2/Lrrk1/Impad1/Rara
GO:0002682	regulation of immune system process	383	1.68611	0.0070922	0.0266071	Klrb1b/Cadm1/Cfh/Pianp/Ccl4/Hfe/Cd81/Egr3/Cd226/Cxcr3/Fcgr2b/Ccr2/Gcsam/Cd36/Nlrc5/Ubash3b/Havcr2/Camk1d/Cd99l2/Tlr3/Adam8/Sell/Pik3cb/Cd37/Mpp1/Zfp36l1/Rab11fip2/Lrrk2/Tbc1d10c/Itpkb/Notch2/Cd83/Il18/Pglyrp1/P2rx7/Tnfaip8l2/Bst1/Rab7b/Vsir/Cebpa/Pja2/Ifi214/Ifi211/Dusp3/Bcl6/Hk1/Inpp5d/Cd80/Clec2d/Stx4a/Slamf7/Klrk1/Dusp10/Cd200/Gpr68/Zbtb7b/Trib1/Kit/Ptprj/Ahr/Padi2/Polr3b/Dhx58/P2rx4/Itgal/Btl…
GO:0043542	endothelial cell migration	55	1.68559	0.00766544	0.028209	Egr3/Pdgfb/Acvrl1/Fgfr1/Adam8/Sema4a/Met/Itgav/P2rx4/Jup/Dpp4/Nrp1/Nr4a1/Sh3bp1/Ptk2b/Scarb1/Anxa1/Stat5a
GO:0030041	actin filament polymerization	35	1.68546	0.015709	0.0468584	Dbn1/Rhobtb1/Arhgap18/Fchsd2/Gas7/Evl/Lats1/Prex1/Add3/Myadm/Prkcd/Ptk2b/Nck2/Rhobtb2/Tlr2/Diaph2
GO:0032102	negative regulation of response to external stimulus	81	1.68543	0.00398126	0.0178426	Sema6d/Pdgfb/Fcgr2b/Dbn1/Ubash3b/Havcr2/Sema4a/St6gal1/Pglyrp1/Tnfaip8l2/Dusp3/Dusp10/Cd200/Trib1/Padi2/Dhx58/Pdcd4/Nrp1/Anxa5/Rtn4/Prkcd/Rtn4rl1/Sirt2/Abcd1/Adrb2/Gpr18/Fgl2/Dvl1/Zfp36/Riok3/Grn/Socs5/Slamf8
GO:0043405	regulation of MAP kinase activity	77	1.68429	0.00430586	0.0187701	Cd81/Pdgfb/Itga1/Fgfr1/Adam8/Trf/Met/Lrrk2/Dusp16/Fgd2/P2rx7/Dusp3/Dusp10/Trib1/Spag9/Kit/Ptprj/Prkcd/Dusp5/Ptk2b/Mdfic/Cdk5rap3/Crkl/Tnf/Pik3r5/Map2k6
GO:0032635	interleukin-6 production	47	1.68128	0.0109546	0.0364324	Cd36/Havcr2/Tlr3/Met/Il18/P2rx7/Rab7b/Inpp5d/Cd200/Mbp/Capn2/Myd88/Tnf/Xbp1/Zbtb20/Cd74/Tlr2/Sphk2/Socs5/Tbc1d23/Ash1l/Arrb1/Ccr5/Nckap1l/Unc93b1/Stat3/Cd24a/Il6ra/Card9/Klf2/Ticam1/Cd84
GO:0022898	regulation of transmembrane transporter activity	40	1.67534	0.013264	0.0419813	Fkbp1b/Asph/Hspa2/Ahnak/Hk1/Mink1/Klhl24/Pink1/Stom/Wnk1/Ptk2b/Dapk1/Adrb2/Pde4b/P2ry6/Sphk2/Atp7a/Ifngr2/Vamp2
GO:0048193	Golgi vesicle transport	78	1.66131	0.00500859	0.020777	Lrrk2/Rab7b/Blzf1/Rab43/Stx17/Uso1/Vps54/Vamp4/Vamp3/Trappc8/Sec23a/Mia3/Myo18a/Ap3d1/Gga1/Eps15/Exoc2/Tbc1d14/Ergic3/Cyth3/Atp9b/Mppe1/Trappc4/Vamp2/Gga3/Golga4/Bet1l/Golph3/Slc10a7/Sec24d/Rnf139/Tbc1d20/Rab8b/Gbf1/Arf5/Kif16b/Sys1/Sgsm2/Vapb/Golga2/Uvrag/Golph3l/Sec31a/Tmem115/Vti1b/Sec24c/Vamp7/Pef1/Rp2/Gosr1/Trappc3/Cog8/Gopc/Ccdc22
GO:0007178	transmembrane receptor protein serine/threonine kinase signaling pathway	68	1.6581	0.00713071	0.0267083	Nlk/Hfe/Acvrl1/Trf/Fzd1/Furin/Notch2/Vsir/Smad5/Tob1/Rbpj/Pdcd4/Hpgd/Dcp1a/Rnf111/Trim33/Myd88/Zyx/Fam89b/Xbp1/Lemd2/Zbtb7a/Bmpr2/Pelo/Glg1/Smurf2/Fos/Sub1/Ski/Hexa/Got1/Ecsit/Slc33a1/Smad4/Mtmr4/Cited2/Lemd3/Chst11/Egr1/Pmepa1/Rbpms
GO:0043408	regulation of MAPK cascade	173	1.65187	0.000215054	0.00175279	Ccl4/Cd81/Pdgfb/Fcgr2b/Itga1/Cd36/Havcr2/Tlr3/Fgfr1/Adam8/Trf/Met/Lrrk2/Tbc1d10c/Dusp16/Fgd2/Notch2/P2rx7/Ccl6/Pde8a/Pja2/Abca7/Dusp3/Dusp10/Ece1/Mink1/Stk3/Trib1/Spag9/Scimp/Kit/Ptprj/Stk40/Nrp1/Sirt3/Psap/Atp6ap1/Prkcd/Dusp5/Ptk2b/Apc/Stk25/Mdfic/Cdk5rap3/Adrb2/Myd88/Ccl5/Crkl/Tnf/Pik3r5/Map2k6/P2ry6/Xbp1/Atf3/Cd27/Lemd2/Cd74/Inpp5k/Tlr2/Akap13/Gadd45g/Per1/Ctnnb1/Rassf2/Clcf1
GO:0023061	signal release	88	1.64907	0.00486881	0.0204683	Ildr1/Hfe/Mctp1/Fgfr1/Myo6/Rab11fip2/Lrrk2/P2rx7/Fkbp1b/Gabbr1/Stxbp5/Stx4a/Snapin/Rab11fip1/Gpr68/Vamp1/Ppt1/Fbxl20/Sirt3/Anxa5/Sidt2/Adrb2/Anxa1/Ccl5/Slc8b1/Tnf/Synj1/Ensa/Xbp1/Dvl1/Snap23/Trpm2/Tcirg1/Clcf1/Stx11/Vamp2/Tiam1/Nadk/Arrb1/Rab8b/Raf1/Runx1/Nucb2/Glul/Kmo/Cyth1/Smad4/Lrp5/Rab11b/Cyb5r4
GO:0015849	organic acid transport	52	1.63904	0.0120014	0.039072	Cd36/Slco3a1/Myo6/Plin2/Cln3/Slc7a7/P2rx7/Gabbr1/Dpysl2/Psap/Lrrc8c/Prkcd/Abcd1/Anxa1/Slc38a9/Slc6a6/Tnf/Map2k6
GO:0046942	carboxylic acid transport	52	1.63904	0.0120014	0.039072	Cd36/Slco3a1/Myo6/Plin2/Cln3/Slc7a7/P2rx7/Gabbr1/Dpysl2/Psap/Lrrc8c/Prkcd/Abcd1/Anxa1/Slc38a9/Slc6a6/Tnf/Map2k6
GO:0055085	transmembrane transport	218	1.63513	0.000470146	0.00319139	Hfe/Cxcr3/Ubash3b/Slco3a1/Xcr1/Slc25a20/Met/Tmco3/Slc12a9/Slc7a7/P2rx7/Fkbp1b/Asph/Plcb2/Itpr2/Hspa2/Lmbrd1/Abca7/Mef2a/Abca3/Ahnak/Hk1/Slc41a1/Pex5/Cacna1s/Itgav/Mink1/Tmem175/Itpr1/Ryr1/Ahr/Slc9a9/P2rx4/Klhl24/Pink1/Stom/Slc46a3/Ano6/Wnk1/Atp6ap1/Zmpste24/Nr4a3/Lrrc8c/Prkcd/Clic4/Mfsd14a/Ptk2b/Atp2b1/Dapk1/Clec4b1/Abcd1/Tram2/Scarb1/Adrb2/Slc38a9/Slc35b3/Clcn4/Slc8b1/Tnf/Pde4b/Rhoq/P2ry6/Trpv2/…
GO:0002757	immune response-activating signal transduction	91	1.63384	0.00497725	0.0207551	Cd81/Cd226/Fcgr2b/Gcsam/Cd36/Havcr2/Tlr3/Rab11fip2/Rab7b/Pja2/Dusp3/Klrk1/Ptprj/Dhx58/Wnk1/Cd86/Nr4a3/Rtn4/Dennd1b/Nfam1/Myd88/Crkl/Tnf/Peli1/Pde4b/Flot1/Irf7/Tlr12/Tifa/Tmem173/Tlr2/Riok3/Klhl6/Nop53/Wdfy1/Mapkapk3
GO:0002253	activation of immune response	106	1.62854	0.00448	0.0194008	Cfh/Cd81/Cd226/Fcgr2b/Gcsam/Cd36/Havcr2/Tlr3/Rab11fip2/Rab7b/Pja2/Ifi214/Ifi211/Dusp3/Klrk1/Ptprj/Dhx58/Wnk1/Cd86/Nr4a3/Rtn4/Dennd1b/Nfam1/Myd88/Crkl/Tnf/Peli1/Pde4b/Flot1/Irf7/Tlr12/Tifa/Tmem173/Tlr2/Riok3/Klhl6/Nop53/Ifi209/Wdfy1/Mapkapk3
GO:0050865	regulation of cell activation	185	1.62781	0.000265675	0.00204308	Hfe/Cd81/Egr3/Pdgfb/Cd226/Fcgr2b/Ccr2/Ubash3b/Havcr2/Adam8/Cd37/Zfp36l1/Lrrk2/Tbc1d10c/Itpkb/Cd83/Il18/Pglyrp1/Tnfaip8l2/Bst1/Vsir/Cebpa/Pja2/Dusp3/Bcl6/Inpp5d/Cd80/Stx4a/Slamf7/Klrk1/Dusp10/Cd200/Zbtb7b/Ptprj/Ahr/Itgal/Btla/Dpp4/Cd86/Nr4a3/Prkcd/Ccdc88b/H2-T23/Nfam1/Adrb2/Anxa1/Stat5a/Myd88/Ccl5/Peli1/Nck2/Fgl2/Myo18a/Ap3d1/Xbp1/Lmo1/Card11/Cd27/Cd74/Sphk2/Grn/Drosha/Ctnnb1/Clcf1/Socs5/Mmp14/Sla…
GO:0010817	regulation of hormone levels	83	1.62316	0.00665638	0.0255096	Ildr1/Hfe/Hsd17b11/Sult1a1/Dhrs9/Fgfr1/Cyp27a1/Rab11fip2/Furin/Fkbp1b/Gabbr1/Stx4a/Rab11fip1/Ece1/Gpr68/Ndst2/Sirt3/Arnt/Zmpste24/Anxa5/Sidt2/Rdh14/Scarb1/Anxa1/Ccl5/Slc8b1/Tnf
GO:0110053	regulation of actin filament organization	50	1.62295	0.0144471	0.0442931	Dbn1/Rhobtb1/Arhgap18/Arap1/Fchsd2/Met/Evl/Lats1/Gpr65/Prex1/Add3/Myadm/Nrp1/Prkcd/Sh3bp1/Ptk2b/Sh3pxd2b/Lima1/Nck2/Rhobtb2/Inpp5k/Tlr2
GO:0061024	membrane organization	187	1.62181	0.000277469	0.00211273	Fcgr2b/Dbn1/Cd36/Rhobtb1/Adam8/Fchsd2/Cln3/P2rx7/Spg11/Rab7b/Akap8l/Atp8b4/Abca7/Stx17/Pex5/Stx4a/Rubcnl/Snapin/Chmp7/Tmem175/Vamp1/Uso1/Tbc1d4/Ppt1/Mbp/Bnip3l/Pink1/Asap1/Ano6/Vamp4/Myadm/Psap/Plekha3/Zmpste24/Col4a3bp/Vamp3/Rtn4/Samd9l/Prkcd/Sh3bp1/Picalm/Pqlc1/Abcd1/Ccdc88a/Tram2/Tor1b/Arl6/Grasp/Anxa1/Rab11a/Crkl/Atp8a1/Rab39/Sec23a/Flot1/Mia3/Myo18a/Rhobtb2/Ap3d1/Plscr3/Dvl1/Taz/Lemd2/Lmna/S…
GO:0002706	regulation of lymphocyte mediated immunity	54	1.61924	0.0131176	0.0417085	Klrb1b/Cadm1/Hfe/Cd81/Cd226/Fcgr2b/Ccr2/Havcr2/Il18/P2rx7/Vsir/Bcl6/Clec2d/Klrk1
GO:0032535	regulation of cellular component size	91	1.61587	0.0060675	0.0236024	Sema6d/Dbn1/Rhobtb1/Arhgap18/Sema4a/Fchsd2/Slc12a9/P2rx7/Evl/Lats1/Prex1/Shtn1/Add3/Ahr/Ano6/Ogt/Myadm/Gdi1/Ulk2/Dpysl2/Nrp1/Rtn4/Prkcd/Sh3bp1/Ptk2b/Picalm/Olfm1/Rab11a/Lima1/Trpv2/Nck2/Rhobtb2/Slc12a6/Tlr2/Atp7a/Arhgap5/Bmpr2
GO:0001816	cytokine production	218	1.61331	0.000470146	0.00319139	Cadm1/Clec9a/Ccl4/Hfe/Cd81/Cd226/Cxcr3/Fcgr2b/Ccr2/Cd36/Havcr2/Tlr3/Fgfr1/Adam8/Met/Lrrk2/Furin/Notch2/Cd83/Il18/Pglyrp1/P2rx7/Rab7b/Vsir/Ifi211/Bcl6/Hk1/Inpp5d/Irak4/Klrk1/Cd200/Irf8/Rbpj/Itgav/Zbtb7b/Nfatc1/Kit/Ptprj/Mbp/Polr3b/Dhx58/Pdcd4/Ifnar1/Nptn/Arnt/Nr4a3/Rtn4/Prkcd/Ccdc88b/Atp2b1/H2-T23/Dennd1b/Nfam1/Capn2/Abcd1/Irf9/Anxa1/Stat5a/Gpsm3/Myd88/Ccl5/Tnf/Peli1/Pde4b/Gpr18/Flot1/Irf7/Xbp1/Ca…
GO:0050870	positive regulation of T cell activation	68	1.60549	0.0106811	0.0357801	Cd81/Egr3/Ccr2/Havcr2/Adam8/Itpkb/Cd83/Il18/Vsir/Bcl6/Cd80/Dusp10/Zbtb7b/Itgal/Dpp4/Cd86/Ccdc88b/H2-T23/Anxa1/Stat5a/Ccl5/Nck2/Ap3d1/Xbp1/Card11/Cd27/Cd74
GO:0030278	regulation of ossification	53	1.60547	0.0144259	0.0442924	Pbx1/Fgfr1/P2rx7/Smad5/Cebpa/Jund/Tob1/Rbpj/Nfatc1/Ahr/Ano6/Atp6ap1/Zmpste24/Ptk2b/Atp2b1/Apc/Asxl2/Adrb2/Tnf/Mia3/Cebpd/Lmna/Ctnnb1/Tcirg1/Rassf2/Bmpr2
GO:0002700	regulation of production of molecular mediator of immune response	52	1.60437	0.0153305	0.0459887	Hfe/Cd81/Cd226/Fcgr2b/Ccr2/Cd36/Tlr3/Cd37/Il18/Vsir/Bcl6/Hk1/Stx4a
GO:0048514	blood vessel morphogenesis	129	1.60321	0.00205681	0.0103641	Egr3/Pdgfb/Cxcr3/Acvrl1/Ccr2/Cd36/Tlr3/Fgfr1/Adam8/Sema4a/Pik3cb/Anpep/Zfp36l1/Notch4/Notch2/Il18/Btg1/Smad5/Rxra/Rbpj/Itgav/Zfp950/Ptprj/Ahr/Junb/Itga5/Hpgd/Jup/Nrp1/Plxdc1/Nr4a1/Rtn4/Clic4/Ptk2b
GO:0031349	positive regulation of defense response	105	1.60278	0.00557609	0.0222155	Cadm1/Cd81/Cd226/Ccr2/Cd36/Nlrc5/Havcr2/Tlr3/Adam8/Rab11fip2/Lrrk2/Rab7b/Cebpa/Pja2/Ifi214/Ifi211/Klrk1/Polr3b/Dhx58/Pdcd4/S100a8/Cd86/Rtn4/H2-T23/Stat5a/Gpsm3/Myd88/Ccl5/Alox5ap/Tnf/Peli1/Flot1/Vav1/Irf7/Tlr12/Tifa/Cd74/Tmem173/Tlr2/Riok3/Grn/Nop53/Ifi209/Wdfy1/Mapkapk3
GO:0045088	regulation of innate immune response	96	1.60246	0.00596968	0.0233178	Klrb1b/Cadm1/Cd226/Cd36/Nlrc5/Havcr2/Tlr3/Adam8/Rab11fip2/Rab7b/Pja2/Ifi214/Ifi211/Clec2d/Klrk1/Dusp10/Polr3b/Dhx58/Cd86/Rtn4/H2-T23/Stat5a/Myd88/Tnf/Peli1/Flot1/Samhd1/Vav1/Irf7/Tlr12/Tifa/Cd74/Tmem173/Tlr2/Riok3/Grn/Nop53/Ifi209/Wdfy1/Slamf8/Mapkapk3
GO:0043406	positive regulation of MAP kinase activity	55	1.60042	0.0147866	0.0448585	Cd81/Pdgfb/Itga1/Fgfr1/Adam8/Trf/Met/Lrrk2/Fgd2/P2rx7/Spag9/Kit/Prkcd/Ptk2b/Mdfic/Crkl/Tnf/Pik3r5/Map2k6
GO:0051091	positive regulation of DNA-binding transcription factor activity	73	1.59614	0.0101246	0.0343632	Fcgr2b/Cd36/Camk1d/Tlr3/Adam8/Trim25/Fzd1/Il18/Rab7b/Irak4/Terf2ip/Cd200/Stk3/Kit/Pink1/Jup/Nfam1/Myd88/Tnf/Flot1/Card11/Tmem173/Tlr2/Zbtb7a/Ctnnb1/Chuk
GO:0002764	immune response-regulating signaling pathway	96	1.58889	0.00702626	0.026441	Cd81/Cd226/Fcgr2b/Gcsam/Cd36/Havcr2/Tlr3/Rab11fip2/Rab7b/Pja2/Dusp3/Klrk1/Kit/Ptprj/Dhx58/Btla/Wnk1/Cd86/Nr4a3/Rtn4/Dennd1b/Nfam1/Myd88/Crkl/Tnf/Peli1/Pde4b/Flot1/Irf7/Tlr12/Tifa/Tmem173/Tlr2/Riok3/Klhl6/Nop53/Wdfy1/Mapkapk3
GO:0022603	regulation of anatomical structure morphogenesis	228	1.58587	0.000568505	0.0036861	Strip2/Sema6d/Cxcr3/Ddhd1/Acvrl1/Ccr2/Dbn1/Cd36/Arhgap18/Tlr3/Fgfr1/Sema4a/Arap1/Fzd1/St6gal1/Dnmbp/Met/Lrrk2/Notch4/Il18/Btg1/Gas7/Pdlim5/Myo9a/Lfng/Syne1/Rnd3/Prex1/Rxra/Dock5/Rbpj/Shtn1/Itpr1/Kit/Mbp/Pink1/Itga5/Jup/Wnk1/Myadm/Gdi1/Ulk2/Dpysl2/Nrp1/Zmym5/Zmpste24/Tmbim1/Rtn4/Ptk2b/Vat1/Apc/Stk25/Picalm/Capn2/Casp6/Olfm1/Adrb2/Anxa1/Rab11a/Ccl5/Crkl/Tnf/Tmem135/Rhoq/Flot1/Cass4
GO:0043087	regulation of GTPase activity	89	1.58574	0.00844463	0.0302119	Ccl4/Arap1/Iqsec1/Rab11fip2/Lrrk2/Tbc1d10c/Ccl6/Myo9a/Gpr65/Bcl6/Fgd6/Prex1/Rabgap1l/Tbc1d9/Tbc1d4/Sgsm3/Srgap2/Asap1/Ric1/Wnk1/Rasgrp3/Sh3bp1/Ptk2b/Dennd1b/Picalm/Ccl5/Crkl/Vav1/Snx13/Tbc1d8/Rapgef6
GO:0006928	movement of cell or subcellular component	428	1.58438	0.0151515	0.045607	Strip2/Sema6d/Ccl4/Cd81/Egr3/Pdgfb/Cxcr3/Mctp1/Itga1/Acvrl1/Ccr2/Gcsam/Dbn1/Kif5a/Rhobtb1/Camk1d/Arhgap18/Cd99l2/Fgfr1/Adam8/Sema4a/Ext1/Arap1/Trf/Sell/Pik3cb/Iqsec1/Mpp1/Xcr1/Kif3b/Met/Lrrk2/Spef1l/Furin/Il18/Cln3/Spg11/Evl/Ccl6/Bst1/Vsir/Plet1/Epcam/Dusp3/Bcl6/Arsb/Rnd3/Pex5/Stx4a/Nav1/Irak4/Ift172/Prex1/Snapin/Dock5/Il16/Dusp10/Cd200/Wdr44/Rbpj/Itgav/Mink1/Shtn1/Prr5l/Trib1/Zfp950/Spag9/Kit/Pt…
GO:0051961	negative regulation of nervous system development	63	1.57704	0.0138747	0.0432693	Sema6d/Pbx1/Sema4a/Hook3/Lrrk2/Mylip/Snapin/Dusp10/Rbpj/Kdm4a/Srgap2/Asap1/Gdi1/Ulk2/Nrp1/Rtn4/Trim11/Rtn4rl1/Sirt2/Olfm1/Itm2c/Tnf
GO:0043547	positive regulation of GTPase activity	68	1.57475	0.0133067	0.0420211	Ccl4/Arap1/Iqsec1/Rab11fip2/Tbc1d10c/Ccl6/Myo9a/Gpr65/Prex1/Rabgap1l/Tbc1d9/Tbc1d4/Sgsm3/Srgap2/Asap1/Ric1/Sh3bp1/Ptk2b/Dennd1b/Picalm/Ccl5/Crkl/Vav1/Snx13/Tbc1d8/Rapgef6/Tbc1d14
GO:0007264	small GTPase mediated signal transduction	127	1.57221	0.00292315	0.0138654	Sipa1l3/Rhobtb1/Sh2d3c/Arhgap18/Rasgrp4/Iqsec1/Dnmbp/Arhgap31/Met/Fgd2/Lpar6/Itpkb/Notch2/Rab7b/Gpr65/Arhgap26/Bcl6/Rab43/Rnd3/Fgd6/Prex1/Dock5/Uso1/Shtn1/Ogt/Cyth4/P2ry10/Rasgrp3/Gdi1/Nrp1/Rtn4/Sh3bp1/Arl6/Rab11a/Rab32/Rab39/Gpr18/Rhoq/Flot1/Vav1/Rab5b/Rhobtb2/Arhgef6/F2rl2/Akap13/Gna13/Stambp/Chuk/Cyth3/Trio
GO:0001819	positive regulation of cytokine production	129	1.57145	0.00323213	0.0150837	Cadm1/Clec9a/Ccl4/Cd81/Cd226/Ccr2/Cd36/Havcr2/Tlr3/Adam8/Lrrk2/Furin/Cd83/Il18/P2rx7/Rab7b/Ifi211/Hk1/Klrk1/Cd200/Irf8/Ptprj/Mbp/Polr3b/Dhx58/Ifnar1/Arnt/Nr4a3/Rtn4/Ccdc88b/H2-T23/Nfam1/Anxa1/Stat5a/Gpsm3/Myd88/Ccl5/Tnf/Peli1/Pde4b/Flot1/Irf7/Xbp1/Card11/Zbtb20/Cd27/Cd74/Tmem173/Tlr2/Riok3
GO:0007015	actin filament organization	81	1.56668	0.0106167	0.0356158	Dbn1/Rhobtb1/Arhgap18/Arap1/Fchsd2/Trf/Met/Gas7/Evl/Lats1/Gpr65/Rnd3/Marcks/Prex1/Shtn1/Add3/Mical1/Myadm/Nrp1/Prkcd/Sh3bp1/Ptk2b/Sh3pxd2b/Zyx/Lima1/Rhoq/Cass4/Nck2/Rhobtb2/Inpp5k/Tlr2/Diaph2/Ppp1r9b
GO:0032970	regulation of actin filament-based process	75	1.56538	0.0124134	0.040019	Dbn1/Rhobtb1/Arhgap18/Arap1/Fchsd2/Met/Notch2/Evl/Lats1/Bst1/Gpr65/Rnd3/Prex1/Add3/Jup/Myadm/Nrp1/Prkcd/Sh3bp1/Ptk2b/Ccdc88a/Sh3pxd2b/Lima1/Pde4b/Rhoq/Nck2/Rhobtb2/Inpp5k/Tlr2/Akap13/Trpm2
GO:0008202	steroid metabolic process	61	1.5624	0.0162465	0.0473779	Hsd17b11/Pbx1/Sult1a1/Dhrs9/Ttc39b/Fgfr1/Cyp27a1/Cebpa/Cyb5r1/Kit/Lss/Hsd3b7/Apobr/Insig2/Scarb1/Dgat2/Stat5a/Lima1/Tnf
GO:0003012	muscle system process	65	1.55599	0.0156771	0.0468238	Dbn1/Met/Pdlim5/Fkbp1b/Camta2/Smad5/Mef2a/Cacna1s/Jarid2/Dock5/Ece1/Tnni2/Nfatc1/Kdm4a/Ryr1/Kit/P2rx4/Jup/Col4a3bp/Nr4a3/Atp2b1/Adrb2/Pde4b/Map2k6/Taz/Lmna/Akap13
GO:0000904	cell morphogenesis involved in differentiation	157	1.54998	0.00159515	0.00834064	Sema6d/Dbn1/Sipa1l3/Kif5a/Sema4a/Ext1/St6gal1/Met/Lrrk2/Notch4/Jmjd1c/Pdlim5/Spg11/Evl/Lats1/Stxbp5/Mef2a/Syne1/Kidins220/Prex1/Dock5/Itgav/Mink1/Clec1b/Shtn1/Srgap2/Zfp385a/Nptn/Myadm/Gdi1/Ulk2/Dpysl2/Nrp1/Vamp3/Nr4a3/Rtn4/Clic4/Rtn4rl1/Flnb/Apc/Stk25/Picalm/Itga4/Itgb7/Olfm1/Unk/Rab11a/Crkl/Ptpro/Flot1/Cass4/Trpv2/Pip5k1c/Dvl1/Nectin1/Fermt3/Ctnnb1/Atp7a/Plod3/Bmpr2/Abi1/Sgk1/Tiam1/Alcam/Grcc10…
GO:1902533	positive regulation of intracellular signal transduction	240	1.54764	0.000682594	0.00422774	Ccl4/Cd81/Pdgfb/Fcgr2b/Itga1/Cd36/Havcr2/Rasgrp4/Tlr3/Fgfr1/Adam8/Trf/Trim25/Smcr8/Met/Lrrk2/Fgd2/Lpar6/Itpkb/Notch2/Il18/P2rx7/Ccl6/Gpr65/Pde8a/Prkra/Pja2/Abca7/Map3k14/Irak4/Terf2ip/Ece1/Mink1/Stk3/Prr5l/Spag9/Scimp/Kit/Ptprj/Dhx58/P2rx4/Zfp385a/Pink1/Il10ra/Pdcd4/Itgal/S100a8/P2ry10/Nrp1/Psap/Atp6ap1/Rtn4/Prkcd/Ptk2b/Stk25/Mdfic/Cdk5rap3/Adrb2/Slc38a9/Myd88/Ccl5/Crkl/Tnf/Peli1/Pik3r5/Map2k6/Gp…
GO:0002252	immune effector process	221	1.54504	0.00146987	0.0079309	Klrb1b/Cd207/Cadm1/Cfh/Hfe/Cd81/Cd226/Fcgr2b/Ccr2/Cd36/Havcr2/Tlr3/Sema4a/Trim25/Cd37/Notch2/Il18/Pglyrp1/P2rx7/Vsir/Lfng/Bcl6/Hk1/Inpp5d/Map3k14/Clec2d/Stx4a/Irak4/Pi4k2a/Klrk1/Dusp10/Zbtb7b/Kit/Ptprj/Polr3b/Bnip3l/Dhx58/Itgal/Ifnar1/Ifitm6/Dpp4/Cd86/Zmpste24/Nr4a3/Rtn4/Trim11/Prkcd/Ptk2b/H2-T23/Dtx3l/Dennd1b/Dnase1l3/Pirb/Anxa1/Stat5a/Myd88/Ccl5/Tnf/Samhd1/Fgl2/Vav1/Irf7/Myo18a/Xbp1/Cd74/Tmem17…
GO:0001775	cell activation	305	1.54262	0.0021322	0.0106828	Hfe/Cd81/Vwf/Egr3/Pdgfb/Cd226/Fcgr2b/Acvrl1/Ccr2/Ubash3b/Havcr2/Tlr3/Adam8/Sema4a/Pik3cb/Cd37/Zfp36l1/Lrrk2/Tbc1d10c/Itpkb/Notch2/Cd83/Il18/Pglyrp1/P2rx7/Fkbp1b/Tnfaip8l2/Evl/Bst1/Vsir/Cebpa/Pja2/Lfng/Dusp3/Bcl6/Inpp5d/Cd80/Stx4a/Slamf7/Pi4k2a/Prex1/Klrk1/Dusp10/Cd200/Rbpj/Itgav/Mink1/Zbtb7b/Nfatc1/Kit/Ptprj/Ahr/Jaml/Itgal/Ifnar1/Btla/Dpp4/Cd86/Nr4a3/Prkcd/Ccdc88b/Ptk2b/Ebi3/H2-T23/Apc/Nfam1/Dnas…
GO:0022604	regulation of cell morphogenesis	119	1.5414	0.00553476	0.0221407	Strip2/Sema6d/Dbn1/Arhgap18/Sema4a/Arap1/St6gal1/Dnmbp/Met/Lrrk2/Gas7/Pdlim5/Myo9a/Syne1/Rnd3/Prex1/Dock5/Shtn1/Kit/Myadm/Gdi1/Ulk2/Dpysl2/Nrp1/Zmym5/Zmpste24/Rtn4/Ptk2b/Stk25/Picalm/Olfm1/Anxa1/Rab11a/Crkl/Rhoq/Cass4/Trpv2
GO:0042110	T cell activation	159	1.54129	0.00199071	0.0101497	Hfe/Cd81/Egr3/Ccr2/Havcr2/Adam8/Sema4a/Zfp36l1/Itpkb/Cd83/Il18/P2rx7/Fkbp1b/Tnfaip8l2/Vsir/Lfng/Dusp3/Bcl6/Cd80/Prex1/Dusp10/Itgav/Mink1/Zbtb7b/Kit/Jaml/Itgal/Ifnar1/Btla/Dpp4/Cd86/Ccdc88b/Ebi3/H2-T23/Apc/Anxa1/Stat5a/Ccl5/Peli1/Gpr18/Nck2/Fgl2/Vav1/Ap3d1/Xbp1/Lmo1/Card11/Cd27/Cd74/Gadd45g/Drosha/Ctnnb1/Tcirg1/Atp7a/Socs5/Stx11/H2-DMa
GO:0050863	regulation of T cell activation	100	1.54072	0.00961976	0.0333741	Hfe/Cd81/Egr3/Ccr2/Havcr2/Adam8/Itpkb/Cd83/Il18/Tnfaip8l2/Vsir/Dusp3/Bcl6/Cd80/Dusp10/Zbtb7b/Itgal/Btla/Dpp4/Cd86/Ccdc88b/H2-T23/Anxa1/Stat5a/Ccl5/Peli1/Nck2/Fgl2/Ap3d1/Xbp1/Lmo1/Card11/Cd27/Cd74/Drosha/Ctnnb1/Socs5/H2-DMa
GO:0009611	response to wounding	99	1.54018	0.0102018	0.0345746	Cd81/Vwf/Pdgfb/Acvrl1/Ccr2/Cd36/Ubash3b/Pik3cb/Zfp36l1/Neat1/Notch2/Fkbp1b/Evl/Plet1/Dusp10/Ptprj/P2rx4/Hopx/Jaml/Ano6/Anxa5/Rtn4/Prkcd/Rtn4rl1/Adrb2/Anxa1/Akirin1/Mia3/Xbp1/Pip5k1c/Zfp36/Enpp4/F2rl2/Grn/Fermt3/Gna13/Atp7a/Hps5/Hps4/Zfp36l2/Anxa6/Bcl9/Serpinb2/Inpp5f/Anxa2/Macf1/Myof/Mapk8ip3/S100a9/Smad4/Cd9/Ndel1/Cd44/Vps33b/Bloc1s4/Cd24a/Hmgcr
GO:0002703	regulation of leukocyte mediated immunity	75	1.53341	0.0162408	0.0473779	Klrb1b/Cadm1/Hfe/Cd81/Cd226/Fcgr2b/Ccr2/Havcr2/Tlr3/Il18/P2rx7/Vsir/Bcl6/Clec2d/Stx4a/Klrk1
GO:0045089	positive regulation of innate immune response	80	1.52932	0.0149362	0.045135	Cadm1/Cd226/Cd36/Nlrc5/Havcr2/Tlr3/Adam8/Rab11fip2/Rab7b/Pja2/Ifi214/Ifi211/Klrk1/Polr3b/Dhx58/Cd86/Rtn4/H2-T23/Stat5a/Myd88/Tnf/Peli1/Flot1/Vav1/Irf7/Tlr12/Tifa/Cd74/Tmem173/Tlr2/Riok3/Nop53/Ifi209/Wdfy1/Mapkapk3
GO:0019725	cellular homeostasis	210	1.51998	0.0024321	0.0118925	Hfe/Cxcr3/Ccr2/Cd36/Ubash3b/Trf/Fbxo4/Pik3cb/Xcr1/Pdia5/Rab11fip2/Lrrk2/Lpar6/Slc12a9/Cln3/P2rx7/Fkbp1b/Asph/Plcb2/Itpr2/Gpr65/Hk1/Slc41a1/Stx4a/Grina/Snapin/Itgav/Gpr68/Mink1/Tmem175/Ppt1/Itpr1/Ryr1/Slc9a9/P2rx4/Nptn/Ano6/Ogt/Cul5/P2ry10/Atp6ap1/Anxa5/Rtn4/Sidt2/Clic4/Ptk2b/Atp2b1/Apc/Gpr157/Clec4b1/Dgat2/Adrb2/Haao/Ccl5/Slc8b1/Rab39/Gpr18/Aco1/P2ry6/Atp6v0a1/Pkd1/Gna15/Ap3d1/Xbp1/Zbtb20/Slc12a6…
GO:0001525	angiogenesis	107	1.51756	0.0110598	0.0366769	Egr3/Cxcr3/Acvrl1/Ccr2/Cd36/Tlr3/Fgfr1/Adam8/Sema4a/Pik3cb/Anpep/Notch4/Notch2/Il18/Btg1/Smad5/Rxra/Rbpj/Itgav/Ahr/Itga5/Jup/Nrp1/Plxdc1/Nr4a1/Rtn4/Clic4/Ptk2b
GO:0050776	regulation of immune response	231	1.51428	0.000588582	0.00378448	Klrb1b/Cadm1/Cfh/Pianp/Hfe/Cd81/Cd226/Fcgr2b/Ccr2/Gcsam/Cd36/Nlrc5/Havcr2/Tlr3/Adam8/Cd37/Rab11fip2/Il18/Pglyrp1/P2rx7/Rab7b/Vsir/Pja2/Ifi214/Ifi211/Dusp3/Bcl6/Hk1/Inpp5d/Clec2d/Stx4a/Klrk1/Dusp10/Cd200/Zbtb7b/Kit/Ptprj/Polr3b/Dhx58/Btla/Wnk1/Dpp4/Cd86/Nr4a3/Rtn4/Sppl2a/H2-T23/Dennd1b/Nfam1/Phf11a/Anxa1/Stat5a/Myd88/Crkl/Tnf/Peli1/Pde4b/Flot1/Samhd1/Fgl2/Vav1/Irf7/Tlr12/Tifa/Xbp1/Card11/Cd74/Tmem…
GO:0006952	defense response	356	1.51263	0.00510204	0.0209767	Klrb1b/Cd207/Cadm1/Cfh/Ccl4/Ltb4r1/Cd81/Cd226/Cxcr3/Fcgr2b/Ccr2/Cd36/Lyz2/Trim35/Nlrc5/Havcr2/Camk1d/Tlr3/Adam8/Trim25/Cd37/Mpeg1/Sgms1/Rab11fip2/Lrrk2/Notch2/Il18/Pglyrp1/Akna/P2rx7/Naip6/Tnfaip8l2/Evl/Ccl6/Bst1/Rab7b/Cebpa/Pja2/Rnase6/Ifi214/Ifi211/Bcl6/Rab43/Cst3/Map3k14/Clec2d/Stx4a/Slamf7/Irak4/Klrk1/Dusp10/Cd200/Irf8/Rbpj/Itgav/Lyz1/Kit/Polr3b/Bnip3l/Dhx58/Pdcd4/Tbkbp1/Ifnar1/Ano6/Ifitm6/S1…
GO:0060627	regulation of vesicle-mediated transport	131	1.50995	0.00647708	0.0249049	Hfe/Fcgr2b/Mctp1/Ccr2/Cd36/Camk1d/Trf/Iqsec1/Myo6/Lrrk2/Stxbp5/Abca7/Syne1/Stx4a/Snapin/Itgav/Vamp1/Tbc1d4/Ppt1/Ptprj/Mical1/Ano6/Vamp4/Fbxl20/Atp6ap1/Picalm/Sirt2/Scarb1/Adrb2/Grasp/Anxa1/Rab11a/Tnf/Flot1/Synj1/Rab5b/Myo18a/Ehd1/Pip5k1c/Dvl1/Exoc2/Tlr2/Sphk2/Snap23/Btbd9/Vamp2/Bet1l/Vps11/Rapgef1/Rnf139/Arrb1/Akt2/Tbc1d20/Inpp5f/Rab8b/Anxa2/Ralb/Nr1h2
GO:0030029	actin filament-based process	151	1.50284	0.00421941	0.0185329	Pdgfb/Dbn1/Rhobtb1/Arhgap18/Arap1/Fchsd2/Trf/Iqsec1/Met/Notch2/Gas7/Cln3/Pdlim5/Evl/Lats1/Bst1/Gpr65/Mef2a/Arhgap26/Bcl6/Rnd3/Marcks/Prex1/Mink1/Shtn1/Lpin1/Kit/Add3/Srgap2/Mical1/Jup/Myadm/Nrp1/Prkcd/Sh3bp1/Ptk2b/Flnb/Ccdc88a/Sh3pxd2b/Anxa1/Zyx/Lima1/Tnf/Pde4b/Rhoq/Cass4/Nck2/Myo18a/Rhobtb2/Inpp5k/Tlr2/Diaph2/Akap13/Ppp1r9b/Ssh1/Trpm2
GO:0071495	cellular response to endogenous stimulus	272	1.48544	0.00242131	0.0118925	Nlk/Hfe/Egr3/Pdgfb/Fcgr2b/Acvrl1/Dbn1/Cd36/Fgfr1/Fzd1/Zfp36l1/Cpeb4/Lrrk2/Furin/Notch2/Il18/Lats1/Itpr2/Vsir/Trim41/Smad5/Pde8a/Lmbrd1/Jund/Dusp3/Kidins220/Calcoco1/Tob1/Kdm3a/Rbpj/Zbtb7b/Uso1/Lpin1/Tbc1d4/Itpr1/Ryr1/Kit/Ahr/Padi2/Leprot/P2rx4/Pdcd4/Junb/Hpgd/Ogt/Jup/Syap1/Mbd5/Dcp1a/Safb2/Zmpste24/Anxa5/Nr4a3/Nr4a1/Gas2l1/Prkcd/Atp2b1/Apc/Itga4/Sirt2/Rnf111/Capn2/Casp6/Kmt2d/Tigar/Adrb2/Anxa1/Tr…
GO:0007267	cell-cell signaling	248	1.48395	0.000792393	0.00470303	Ildr1/Nlk/Cadm1/Hfe/Egr3/Pdgfb/Fcgr2b/Mctp1/Ccr2/Dbn1/Fgfr1/Fchsd2/Fzd1/Myo6/Met/Rab11fip2/Lrrk2/Cdk14/P2rx7/Fkbp1b/Spg11/Lats1/Gabbr1/Stxbp5/Syne1/Calcoco1/Sqstm1/Stx4a/Hbp1/Snapin/Gskip/Rab11fip1/Rbpj/Gpr68/Mink1/Vamp1/Stk3/Ppt1/Kit/Plcb4/P2rx4/Pink1/Nptn/S100a8/Wnk1/Fbxl20/Tprgl/Sirt3/Anxa5/Sidt2/Ptk2b/Apc/Csnk1g1/Pirb/Mdfic/Arl6/Adrb2/Anxa1/Rab11a/Slc6a6/Ccl5/Slc8b1/Tnf/Ube2b/Ptpro/Flot1/Synj…
GO:0002694	regulation of leukocyte activation	176	1.48233	0.00315529	0.0148448	Hfe/Cd81/Egr3/Cd226/Fcgr2b/Ccr2/Havcr2/Adam8/Cd37/Zfp36l1/Lrrk2/Tbc1d10c/Itpkb/Cd83/Il18/Pglyrp1/Tnfaip8l2/Bst1/Vsir/Cebpa/Pja2/Dusp3/Bcl6/Inpp5d/Cd80/Stx4a/Slamf7/Klrk1/Dusp10/Cd200/Zbtb7b/Ahr/Itgal/Btla/Dpp4/Cd86/Nr4a3/Ccdc88b/H2-T23/Nfam1/Anxa1/Stat5a/Myd88/Ccl5/Peli1/Nck2/Fgl2/Myo18a/Ap3d1/Xbp1/Lmo1/Card11/Cd27/Cd74/Sphk2/Grn/Drosha/Ctnnb1/Clcf1/Socs5/Mmp14/Slamf8/H2-DMa
GO:0030098	lymphocyte differentiation	130	1.46786	0.00997108	0.0341729	Egr3/Ccr2/Adam8/Sema4a/Zfp36l1/Itpkb/Notch2/Cd83/Il18/Pglyrp1/Vsir/Lfng/Bcl6/Inpp5d/Prex1/Dusp10/Rbpj/Mink1/Zbtb7b/Nfatc1/Kit/Ptprj/Ahr/Ptk2b/Apc/Nfam1/Anxa1/Stat5a/Gpr18/Fgl2/Vav1/Ap3d1/Xbp1/Card11/Cd27/Cd74/Dclre1c/Zbtb7a/Gadd45g/Drosha/Ctnnb1/Tcirg1/Atp7a/Clcf1/Socs5/Mmp14/Slamf8/H2-DMa
GO:0010975	regulation of neuron projection development	131	1.4645	0.0109301	0.0364032	Sema6d/Dbn1/Camk1d/Fgfr1/Sema4a/Fzd1/Met/Lrrk2/Scarb2/Pdlim5/Fkbp1b/Myo9a/Mylip/Syne1/Arsb/Kidins220/Nckipsd/Prex1/Snapin/Rbpj/Shtn1/Itpr1/Neu1/Asap1/Gdi1/Ulk2/Dpysl2/Nrp1/Rtn4/Rtn4rl1/Ptk2b/Stk25/Picalm/Ccdc88a/Washc5/Olfm1/Itm2c/Rab11a/Crkl
GO:0051241	negative regulation of multicellular organismal process	286	1.4588	0.00300752	0.0142074	Sema6d/Hfe/Pdgfb/Cxcr3/Fcgr2b/Pbx1/Acvrl1/Ccr2/Dbn1/Cd36/Ubash3b/Havcr2/Fgfr1/Sema4a/Hook3/Anpep/Zfp36l1/Met/Lrrk2/Furin/Itpkb/Cd83/Pglyrp1/P2rx7/Fkbp1b/Evl/Vsir/Mylip/Lfng/Syne1/Bcl6/Inpp5d/Tob1/Clec2d/Jarid2/Snapin/Dock5/Rab11fip1/Dusp10/Cd200/Rbpj/Gpr68/Zbtb7b/Stk3/Trib1/Nfatc1/Kdm4a/Ahr/Srgap2/Dhx58/P2rx4/Ip6k1/Asap1/Pdcd4/Nptn/Jup/Wnk1/Gdi1/Ulk2/Nrp1/Cd86/Anxa5/Rtn4/Gas2l1/Trim11/Prkcd/Dusp5…
GO:0002521	leukocyte differentiation	180	1.45175	0.00503235	0.0208382	Cd81/Egr3/Ccr2/Ubash3b/Adam8/Sema4a/Trf/Zfp36l1/Itpkb/Notch2/Cd83/Il18/Pglyrp1/Vsir/Cebpa/Lfng/Bcl6/Inpp5d/Clec2d/Prex1/Dusp10/Rbpj/Gpr68/Mink1/Zbtb7b/Trib1/Nfatc1/Kit/Ptprj/Ahr/Junb/Sh3pxd2a/Atp6ap1/Ptk2b/Apc/Nfam1/Pirb/Asxl2/Anxa1/Stat5a/Ccl5/Tnf/Gpr18/Fgl2/Vav1/Ap3d1/Xbp1/Cbfa2t3/Card11/Cd27/Cd74/Tlr2/Dclre1c/Zbtb7a/Trpm2/Gadd45g/Drosha/Ctnnb1/Tcirg1/Atp7a/Rassf2/Clcf1/Chuk/Socs5/Mmp14/Slamf8/…
GO:0030036	actin cytoskeleton organization	145	1.45011	0.00915871	0.0323171	Pdgfb/Dbn1/Rhobtb1/Arhgap18/Arap1/Fchsd2/Trf/Iqsec1/Met/Notch2/Gas7/Cln3/Pdlim5/Evl/Lats1/Bst1/Gpr65/Mef2a/Arhgap26/Bcl6/Rnd3/Marcks/Prex1/Mink1/Shtn1/Lpin1/Kit/Add3/Mical1/Myadm/Nrp1/Prkcd/Sh3bp1/Ptk2b/Flnb/Ccdc88a/Sh3pxd2b/Anxa1/Zyx/Lima1/Tnf/Rhoq/Cass4/Nck2/Myo18a/Rhobtb2/Inpp5k/Tlr2/Diaph2/Akap13/Ppp1r9b/Ssh1/Trpm2
GO:0023056	positive regulation of signaling	401	1.44477	0.00943396	0.0329369	Ildr1/Ccl4/Hfe/Cd81/Pdgfb/Cd226/Fcgr2b/Itga1/Acvrl1/Ccr2/Dbn1/Cd36/Nlrc5/Havcr2/Rasgrp4/Tlr3/Fgfr1/Adam8/Arap1/Trf/Trim25/Smcr8/Met/Lrrk2/Furin/Fgd2/Lpar6/Itpkb/Notch2/Il18/P2rx7/Ccl6/Gabbr1/Gpr65/Vsir/Pde8a/Prkra/Pja2/Abca7/Lfng/Map3k14/Sqstm1/Stx4a/Irak4/Ift172/Terf2ip/Gskip/Ece1/Rbpj/Gpr68/Mink1/Zbtb7b/Stk3/Prr5l/Spag9/Scimp/Kit/Ptprj/Dhx58/P2rx4/Zfp385a/Pink1/Il10ra/Pdcd4/Itgal/S100a8/P2ry10/…
GO:0001944	vasculature development	153	1.44302	0.0096313	0.0333741	Egr3/Pdgfb/Cxcr3/Acvrl1/Ccr2/Cd36/Tlr3/Fgfr1/Adam8/Sema4a/Pik3cb/Anpep/Zfp36l1/Notch4/Notch2/Il18/Btg1/Smad5/Rxra/Rbpj/Itgav/Nfatc1/Zfp950/Kit/Ptprj/Ahr/Pdcd4/Junb/Itga5/Hpgd/Jup/Nrp1/Plxdc1/Nr4a1/Rtn4/Clic4/Ptk2b
GO:0001568	blood vessel development	145	1.4407	0.00994374	0.0341729	Egr3/Pdgfb/Cxcr3/Acvrl1/Ccr2/Cd36/Tlr3/Fgfr1/Adam8/Sema4a/Pik3cb/Anpep/Zfp36l1/Notch4/Notch2/Il18/Btg1/Smad5/Rxra/Rbpj/Itgav/Zfp950/Ptprj/Ahr/Junb/Itga5/Hpgd/Jup/Nrp1/Plxdc1/Nr4a1/Rtn4/Clic4/Ptk2b
GO:0032940	secretion by cell	209	1.42737	0.0072	0.0269242	Ildr1/Cadm1/Clec9a/Hfe/Mctp1/Ccr2/Cd36/Havcr2/Fgfr1/Myo6/Rab11fip2/Lrrk2/Furin/Notch2/P2rx7/Fkbp1b/Gabbr1/Stxbp5/Hk1/Stx4a/Pi4k2a/Snapin/Rab11fip1/Cd200/Rbpj/Itgav/Gpr68/Vamp1/Zbtb7b/Ppt1/Kit/Mbp/Pink1/Ifnar1/Mical1/Fbxl20/Dpysl2/Sirt3/Atp6ap1/Vamp3/Anxa5/Nr4a3/Rtn4/Sidt2/H2-T23/Frmd4a/Adrb2/Anxa1/Rab11a/Ccl5/Slc8b1/Tnf/Mia3/Synj1/Myo18a/Ensa/Xbp1/Card11/Pip5k1c/Dvl1/Cd27/Exoc2/Tlr2/Sphk2/Snap23/…
GO:0001817	regulation of cytokine production	196	1.4131	0.00744096	0.0276023	Cadm1/Clec9a/Ccl4/Hfe/Cd81/Cd226/Fcgr2b/Ccr2/Cd36/Havcr2/Tlr3/Fgfr1/Adam8/Met/Lrrk2/Furin/Cd83/Il18/Pglyrp1/P2rx7/Rab7b/Vsir/Ifi211/Bcl6/Hk1/Inpp5d/Klrk1/Cd200/Irf8/Itgav/Ptprj/Mbp/Polr3b/Dhx58/Pdcd4/Ifnar1/Nptn/Arnt/Nr4a3/Rtn4/Ccdc88b/Atp2b1/H2-T23/Nfam1/Capn2/Abcd1/Anxa1/Stat5a/Gpsm3/Myd88/Ccl5/Tnf/Peli1/Pde4b/Gpr18/Flot1/Irf7/Xbp1/Card11/Zbtb20/Cd27/Cd74/Tmem173/Zfp36/Tlr2/Riok3
GO:0045087	innate immune response	206	1.39874	0.00803059	0.0291359	Klrb1b/Cadm1/Cfh/Ccl4/Cd226/Cd36/Trim35/Nlrc5/Havcr2/Tlr3/Adam8/Trim25/Mpeg1/Rab11fip2/Il18/Pglyrp1/Naip6/Tnfaip8l2/Evl/Ccl6/Rab7b/Pja2/Rnase6/Ifi214/Ifi211/Rab43/Clec2d/Stx4a/Slamf7/Irak4/Klrk1/Dusp10/Irf8/Polr3b/Dhx58/Tbkbp1/Ifnar1/Ifitm6/S100a8/Vamp4/Cd86/Vamp3/Rtn4/Trim11/Flnb/Dapk1/H2-T23/Dtx3l/Zfp809/Anxa1/Stat5a/Myd88/Ccl5/Zyx/Tnf/Peli1/Flot1/Samhd1/Vav1/Irf7/Myo18a/Tlr12/Tifa
GO:0006955	immune response	390	1.39624	0.008	0.0290705	Klrb1b/Cadm1/Cfh/Pianp/Ccl4/Hfe/Cd81/Cd226/Cxcr3/Fcgr2b/Ccr2/Gcsam/Cd36/Trim35/Nlrc5/Havcr2/P2ry14/Tlr3/Adam8/Sema4a/Trim25/Fcgrt/Cd37/Xcr1/Mpeg1/Rab11fip2/Notch2/Il18/Pglyrp1/P2rx7/Naip6/Tnfaip8l2/Evl/Ccl6/Rab7b/Vsir/Pja2/Rnase6/Ifi214/Lfng/Ifi211/Dusp3/Bcl6/Rab43/Hk1/Inpp5d/Cd80/Map3k14/Clec2d/Stx4a/Slamf7/Irak4/Pi4k2a/Klrk1/Dusp10/Cd200/Irf8/Rbpj/Zbtb7b/Lpin1/Kit/Ptprj/Polr3b/Dhx58/Tbkbp1/Itga…
GO:0072358	cardiovascular system development	156	1.39443	0.015674	0.0468238	Egr3/Pdgfb/Cxcr3/Acvrl1/Ccr2/Cd36/Tlr3/Fgfr1/Adam8/Sema4a/Pik3cb/Anpep/Zfp36l1/Notch4/Notch2/Il18/Btg1/Smad5/Rxra/Rbpj/Itgav/Nfatc1/Zfp950/Kit/Ptprj/Ahr/Pdcd4/Junb/Itga5/Hpgd/Jup/Nrp1/Plxdc1/Nr4a1/Rtn4/Clic4/Ptk2b
GO:0009719	response to endogenous stimulus	315	1.38524	0.00497512	0.0207551	Nlk/Hfe/Cd81/Egr3/Pdgfb/Fcgr2b/Acvrl1/Sult1a1/Dbn1/Cd36/Fgfr1/Fzd1/Zfp36l1/Cpeb4/Lrrk2/Furin/Notch2/Il18/Lats1/Itpr2/Vsir/Trim41/Smad5/Mylip/Pde8a/Lmbrd1/Jund/Dusp3/Kidins220/Calcoco1/Tob1/Kdm3a/Rxra/Rbpj/Zbtb7b/Uso1/Lpin1/Tbc1d4/Itpr1/Ryr1/Kit/Ahr/Padi2/Leprot/P2rx4/Pdcd4/Junb/Hpgd/Ogt/Jup/Syap1/Mbd5/Dcp1a/Safb2/Zmpste24/Anxa5/Nr4a3/Nr4a1/Gas2l1/Prkcd/Atp2b1/Apc/Itga4/Sirt2/Rnf111/Capn2/Casp6/Km…
GO:0051049	regulation of transport	418	1.38459	0.0136986	0.0429039	Ildr1/Cadm1/Clec9a/Ccl4/Hfe/Cd81/Pdgfb/Cxcr3/Fcgr2b/Mctp1/Ccr2/Dbn1/Cd36/Ttc39b/Ubash3b/Havcr2/Camk1d/Fgfr1/Gramd2/Trf/Anpep/Iqsec1/Myo6/Met/Lrrk2/P2rx7/Fkbp1b/Asph/Gabbr1/Hspa2/Stxbp5/Akap8l/Lmbrd1/Abca7/Mef2a/Syne1/Ahnak/Hk1/Plk3/Cacna1s/Stx4a/Hbp1/Snapin/Rab11fip1/Il16/Cd200/Itgav/Gpr68/Mink1/Vamp1/Prr5l/Tbc1d4/Ppt1/Itpr1/Ptprj/Ahr/Mbp/Edem2/Bnip3l/Plcb4/P2rx4/Klhl24/Pink1/Ifnar1/Stom/Mical1/A…
GO:0010647	positive regulation of cell communication	396	1.38155	0.00934579	0.032797	Ildr1/Ccl4/Hfe/Cd81/Pdgfb/Cd226/Fcgr2b/Itga1/Acvrl1/Ccr2/Dbn1/Cd36/Nlrc5/Havcr2/Rasgrp4/Tlr3/Fgfr1/Adam8/Trf/Trim25/Smcr8/Met/Lrrk2/Furin/Fgd2/Lpar6/Itpkb/Notch2/Il18/P2rx7/Ccl6/Gabbr1/Gpr65/Vsir/Pde8a/Prkra/Pja2/Abca7/Lfng/Map3k14/Sqstm1/Stx4a/Irak4/Ift172/Terf2ip/Gskip/Ece1/Rbpj/Gpr68/Mink1/Zbtb7b/Stk3/Prr5l/Spag9/Scimp/Kit/Ptprj/Dhx58/P2rx4/Zfp385a/Pink1/Il10ra/Pdcd4/Itgal/S100a8/P2ry10/Wnk1/M…
GO:0051240	positive regulation of multicellular organismal process	423	1.37177	0.0135135	0.0425358	Cadm1/Clec9a/Ccl4/Cd81/Egr3/Pdgfb/Cd226/Cxcr3/Acvrl1/Ccr2/Dbn1/Cd36/Prkab2/Havcr2/Camk1d/Tlr3/Fgfr1/Adam8/Sema4a/Trf/Fzd1/Iqsec1/Zfp36l1/Met/Lrrk2/Furin/Notch4/Scarb2/Itpkb/Notch2/Cd83/Il18/Btg1/P2rx7/Fkbp1b/Rab7b/Vsir/Smad5/Cebpa/Abca7/Jund/Mef2a/Ifi211/Bcl6/Arsb/Hk1/Inpp5d/Kidins220/Pex5/Nckipsd/Kdm3a/Klrk1/Dock5/Dusp10/Cd200/Ece1/Irf8/Rbpj/Gpr68/Zbtb7b/Shtn1/Trib1/Lpin1/Kdm4a/Itpr1/Spag9/Kit/P…
GO:0006629	lipid metabolic process	270	1.35881	0.00782123	0.0286911	Cd81/Hsd17b11/Pdgfb/Ddhd1/Plpp1/Pbx1/Sult1a1/Cd36/Dhrs9/Prkab2/Ttc39b/Fgfr1/Gpcpd1/Naaa/Pik3cb/Acss1/Cyp27a1/Sgms1/Cln3/P2rx7/Plcb2/Cebpa/Cyb5r1/Inpp5d/Abhd16a/Pex5/Rubcnl/Pi4k2a/Lpin1/Ppt1/Kit/Cyb5a/Naga/Neu1/Ip6k1/Cers5/Hibch/Hpgd/Plbd1/Psap/Lss/Zmpste24/Wdr91/Col4a3bp/Nr4a3/Prkcd/Ptk2b/Hsd3b7/Rdh14/Sirt2/Aldh3a2/Capn2/Apobr/Abcd1/Iah1/Insig2/4932438A13Rik/Scarb1/Dgat2/Anxa1/Stat5a/Acot8/Crkl/A…
GO:0009967	positive regulation of signal transduction	364	1.3516	0.0103093	0.0348369	Ccl4/Hfe/Cd81/Pdgfb/Cd226/Fcgr2b/Itga1/Acvrl1/Dbn1/Cd36/Nlrc5/Havcr2/Rasgrp4/Tlr3/Fgfr1/Adam8/Trf/Trim25/Smcr8/Met/Lrrk2/Furin/Fgd2/Lpar6/Itpkb/Notch2/Il18/P2rx7/Ccl6/Gpr65/Vsir/Pde8a/Prkra/Pja2/Abca7/Lfng/Map3k14/Irak4/Ift172/Terf2ip/Gskip/Ece1/Rbpj/Mink1/Zbtb7b/Stk3/Prr5l/Spag9/Scimp/Kit/Ptprj/Dhx58/P2rx4/Zfp385a/Pink1/Il10ra/Pdcd4/Itgal/S100a8/P2ry10/Wnk1/Mbd5/Nrp1/Psap/Atp6ap1/Rtn4/Prkcd/Ptk2…
GO:0045321	leukocyte activation	284	1.34396	0.00997151	0.0341729	Hfe/Cd81/Egr3/Cd226/Fcgr2b/Ccr2/Havcr2/Tlr3/Adam8/Sema4a/Cd37/Zfp36l1/Lrrk2/Tbc1d10c/Itpkb/Notch2/Cd83/Il18/Pglyrp1/P2rx7/Fkbp1b/Tnfaip8l2/Bst1/Vsir/Cebpa/Pja2/Lfng/Dusp3/Bcl6/Inpp5d/Cd80/Stx4a/Slamf7/Pi4k2a/Prex1/Klrk1/Dusp10/Cd200/Rbpj/Itgav/Mink1/Zbtb7b/Nfatc1/Kit/Ptprj/Ahr/Jaml/Itgal/Ifnar1/Btla/Dpp4/Cd86/Nr4a3/Prkcd/Ccdc88b/Ptk2b/Ebi3/H2-T23/Apc/Nfam1/Dnase1l3/Pirb/Anxa1/Stat5a/Myd88/Ccl5/Tn…
GO:0046903	secretion	235	1.33923	0.0145754	0.0445684	Ildr1/Cadm1/Clec9a/Hfe/Mctp1/Ccr2/Cd36/Havcr2/Fgfr1/Anpep/Myo6/Rab11fip2/Lrrk2/Furin/Notch2/P2rx7/Fkbp1b/Gabbr1/Stxbp5/Hk1/Stx4a/Pi4k2a/Snapin/Rab11fip1/Cd200/Rbpj/Itgav/Gpr68/Vamp1/Zbtb7b/Ppt1/Kit/Mbp/Pink1/Ifnar1/Mical1/S100a8/Wnk1/Fbxl20/Dpysl2/Sirt3/Atp6ap1/Vamp3/Anxa5/Nr4a3/Rtn4/Sidt2/H2-T23/Frmd4a/Adrb2/Anxa1/Stat5a/Rab11a/Ccl5/Slc8b1/Tnf/Map2k6/Mia3/Synj1/Myo18a/Ensa/Xbp1/Card11/Pip5k1c/Dv…
GO:1902531	regulation of intracellular signal transduction	420	1.31976	0.0138889	0.0432693	Nlk/Ccl4/Cd81/Pdgfb/Fcgr2b/Itga1/Sipa1l3/Cd36/Havcr2/Arhgap18/Rasgrp4/Tlr3/Fgfr1/Adam8/Trf/Trim25/Iqsec1/Smcr8/Dnmbp/Met/Lrrk2/Tbc1d10c/Dusp16/Fgd2/Lpar6/Itpkb/Notch2/Il18/P2rx7/Fkbp1b/Asph/Ccl6/Bst1/Gpr65/Pde8a/Prkra/Pja2/Lmbrd1/Abca7/Dusp3/Arhgap26/Bcl6/Map3k14/Bcl2a1a/Sqstm1/Grina/Fgd6/Irak4/Prex1/Terf2ip/Dusp10/Ece1/Mink1/Stk3/Prr5l/Trib1/Itpr1/Spag9/Mark3/Scimp/Kit/Ptprj/Leprot/Dhx58/P2rx4/Z…
GO:0048699	generation of neurons	325	1.28579	0.0151515	0.045607	Sema6d/Pdgfb/Fcgr2b/Itga1/Pbx1/Ccr2/Dbn1/Kif5a/Camk1d/Fgfr1/Sema4a/Ext1/Hook3/Trf/Fzd1/Myo6/Met/Lrrk2/Scarb2/Gas7/Pdlim5/Akna/Fkbp1b/Spg11/Evl/Myo9a/Mylip/Stxbp5/Mef2a/Zbtb18/Syne1/Bcl6/Arsb/Kidins220/Pex5/Nckipsd/Nav1/Ift172/Prex1/Snapin/Dusp10/Rbpj/Mink1/Shtn1/Zcchc24/Kdm4a/Itpr1/Spag9/Kit/Neu1/Srgap2/Fryl/P2rx4/Asap1/Nptn/Btg2/Gdi1/Ulk2/Dpysl2/Nrp1/Sdccag8/Nr4a3/Rtn4/Trim11/Rtn4rl1/Ptk2b/Apc/S…
GO:0016071	mRNA metabolic process	262	-1.38403	0.0147779	0.0448585	Cpsf6/Cdc73/Srrm1/Prdx6/Trub2/Zmat5/Hnrnpa1/Sympk/Rbm3/Sart1/Cpsf1/Bcas2/Srsf9/Larp1/Phrf1/Rbm27/Sugp2/Srsf3/Wbp11/Bag4/Dhx9/Ddx46/Ppp1r8/Exosc9/Iws1/Snrpa/Exosc10/Srsf7/Sart3/Lsm6/Zcrb1/Dhx16/Snrnp40/Fastkd3/Hnrnpk/Rnps1/U2af2/Srsf1/Gspt1/Ddx39b/Rbm4b/Exosc5/Polr2d/Rrp1b/Dcp1b/Srsf10/Hnrnpl/Sf3a3/Sf3b4/Cnot9/Snrpg/Upf1/Zfp326/Ssb/Cdk11b/Snrpd3/Thoc5/U2af1l4/Tsen15/Prpf31/Pnn/Cpsf4/Syncrip/Mtor/H…
GO:0009890	negative regulation of biosynthetic process	442	-1.3912	0.00246225	0.0119759	Hspd1/Parp1/Tcf3/Pkig/Chek2/Mre11a/Ifi27/Ppid/Kmt5a/Ctcf/Trim28/Myb/Rbbp7/Paip2b/Zfp382/Eif4a3/Mtf2/Fto/Smchd1/Ptch1/Ctc1/Set/C1qbp/Phf19/Smc1a/Xpo1/Ybx3/Donson/Xrcc6/Smarca5/Shmt1/Suv39h2/Runx2/Naa40/Hnrnpd/Zranb3/Sirt1/Sp2/Pgp/Larp7/Rfc1/Mrpl13/Rif1/Rbl1/Nelfe/Foxm1/Pole3/Atp2b4/Msh3/Hdgf/Coq7/Msh6/Pa2g4/Hnrnpab/Trim37/Ncl/Cbx3/Cdk2/Smc3/Suz12/Rnf168/Rbm15/Nmral1/Acp5/Lyar/Plk1/Depdc1a/Suv39h1/…
GO:0045934	negative regulation of nucleobase-containing compound metabolic process	419	-1.4133	0.00186025	0.00952654	Txn1/Nedd4/Strap/Phb2/Sap130/E2f2/Trim27/Hoxa7/Hdac1/Zfp397/Psmc5/Pds5a/Msh2/Zkscan17/Ets2/Tcerg1/Rtel1/Ybx1/Tpr/H1f2/Pou2f1/Sfmbt1/Terf1/Mepce/Myef2/Ptbp1/Elf2/Zhx3/Smyd2/Elavl1/Ppif/Nbn/Taf1/Gcfc2/Srsf4/Suds3/Dkc1/Dnajc2/Fmr1/E2f6/Ddx20/Parn/Cbx1/Tra2b/Parp1/Tcf3/Pkig/Chek2/Mre11a/Ifi27/Ppid/Kmt5a/Rbmxl1/Ctcf/Trim28/Myb/Rbbp7/Zfp382/Mtf2/Smchd1/Ptch1/Ctc1/Set/Pkp3/C1qbp/Phf19/Rad50/Smc1a/Xpo1/Y…
GO:0045892	negative regulation of transcription, DNA-templated	323	-1.41707	0.00480315	0.0203255	Tcf3/Pkig/Ifi27/Ppid/Kmt5a/Ctcf/Trim28/Myb/Rbbp7/Zfp382/Mtf2/Smchd1/Ptch1/Set/C1qbp/Phf19/Xpo1/Ybx3/Xrcc6/Smarca5/Suv39h2/Runx2/Naa40/Sirt1/Sp2/Larp7/Rfc1/Rif1/Rbl1/Nelfe/Foxm1/Pole3/Hdgf/Coq7/Pa2g4/Hnrnpab/Trim37/Cbx3/Cdk2/Suz12/Rnf168/Rbm15/Nmral1/Lyar/Plk1/Depdc1a/Suv39h1/E2f3/H1f4/Nsd2/E2f8/Zeb2/Cbx5/E2f7/Dab2/E2f1/Hat1/Cenpf/Mxd3/Hmgn2/Hells/Ezh2/Ccne1/Pcna/Dnmt1/H1f3/Cdc45/Aurkb/Brca1/Hmgb2…
GO:1902679	negative regulation of RNA biosynthetic process	323	-1.41707	0.00480315	0.0203255	Tcf3/Pkig/Ifi27/Ppid/Kmt5a/Ctcf/Trim28/Myb/Rbbp7/Zfp382/Mtf2/Smchd1/Ptch1/Set/C1qbp/Phf19/Xpo1/Ybx3/Xrcc6/Smarca5/Suv39h2/Runx2/Naa40/Sirt1/Sp2/Larp7/Rfc1/Rif1/Rbl1/Nelfe/Foxm1/Pole3/Hdgf/Coq7/Pa2g4/Hnrnpab/Trim37/Cbx3/Cdk2/Suz12/Rnf168/Rbm15/Nmral1/Lyar/Plk1/Depdc1a/Suv39h1/E2f3/H1f4/Nsd2/E2f8/Zeb2/Cbx5/E2f7/Dab2/E2f1/Hat1/Cenpf/Mxd3/Hmgn2/Hells/Ezh2/Ccne1/Pcna/Dnmt1/H1f3/Cdc45/Aurkb/Brca1/Hmgb2…
GO:1903507	negative regulation of nucleic acid-templated transcription	323	-1.41707	0.00480315	0.0203255	Tcf3/Pkig/Ifi27/Ppid/Kmt5a/Ctcf/Trim28/Myb/Rbbp7/Zfp382/Mtf2/Smchd1/Ptch1/Set/C1qbp/Phf19/Xpo1/Ybx3/Xrcc6/Smarca5/Suv39h2/Runx2/Naa40/Sirt1/Sp2/Larp7/Rfc1/Rif1/Rbl1/Nelfe/Foxm1/Pole3/Hdgf/Coq7/Pa2g4/Hnrnpab/Trim37/Cbx3/Cdk2/Suz12/Rnf168/Rbm15/Nmral1/Lyar/Plk1/Depdc1a/Suv39h1/E2f3/H1f4/Nsd2/E2f8/Zeb2/Cbx5/E2f7/Dab2/E2f1/Hat1/Cenpf/Mxd3/Hmgn2/Hells/Ezh2/Ccne1/Pcna/Dnmt1/H1f3/Cdc45/Aurkb/Brca1/Hmgb2…
GO:0010558	negative regulation of macromolecule biosynthetic process	414	-1.42104	0.00159625	0.00834064	Tcf3/Pkig/Chek2/Mre11a/Ifi27/Ppid/Kmt5a/Ctcf/Trim28/Myb/Rbbp7/Paip2b/Zfp382/Eif4a3/Mtf2/Fto/Smchd1/Ptch1/Ctc1/Set/C1qbp/Phf19/Smc1a/Xpo1/Ybx3/Donson/Xrcc6/Smarca5/Shmt1/Suv39h2/Runx2/Naa40/Hnrnpd/Zranb3/Sirt1/Sp2/Larp7/Rfc1/Mrpl13/Rif1/Rbl1/Nelfe/Foxm1/Pole3/Msh3/Hdgf/Coq7/Msh6/Pa2g4/Hnrnpab/Trim37/Ncl/Cbx3/Cdk2/Smc3/Suz12/Rnf168/Rbm15/Nmral1/Lyar/Plk1/Depdc1a/Suv39h1/E2f3/H1f4/Nsd2/E2f8/Zeb2/Cbx…
GO:0031327	negative regulation of cellular biosynthetic process	433	-1.42113	0.00128216	0.00709809	Tcf3/Pkig/Chek2/Mre11a/Ifi27/Ppid/Kmt5a/Ctcf/Trim28/Myb/Rbbp7/Paip2b/Zfp382/Eif4a3/Mtf2/Fto/Smchd1/Ptch1/Ctc1/Set/C1qbp/Phf19/Smc1a/Xpo1/Ybx3/Donson/Xrcc6/Smarca5/Shmt1/Suv39h2/Runx2/Naa40/Hnrnpd/Zranb3/Sirt1/Sp2/Pgp/Larp7/Rfc1/Mrpl13/Rif1/Rbl1/Nelfe/Foxm1/Pole3/Atp2b4/Msh3/Hdgf/Coq7/Msh6/Pa2g4/Hnrnpab/Trim37/Ncl/Cbx3/Cdk2/Smc3/Suz12/Rnf168/Rbm15/Nmral1/Acp5/Lyar/Plk1/Depdc1a/Suv39h1/E2f3/H1f4/Ns…
GO:0010638	positive regulation of organelle organization	202	-1.42845	0.0145213	0.0444616	Cenpj/Pnkp/Phb2/G3bp1/Trim27/Stoml2/Slf2/Pdxp/Mapk3/Rtel1/Tpr/Pih1d1/Bad/C2cd5/Nin/Terf1/Ptbp1/Ppif/Nbn/Smc5/Tcp1/Dkc1/Cep135/Fmr1/Pdcd5/Anapc11/Parn/Numa1/Abi2/Ing2/Mre11a/Trim28/Plaur/Myb/Fam162a/Katnbl1/Cep295/Mtf2/Anapc5/Ddx11/Phf19/Rad50/Hnrnpd/Sirt1/Atm/Rif1/Paxip1/Rad21/L3mbtl2/Poc1a/Spag5/Ranbp1/Nek2/Suv39h1/Ccnb1/Ccp110/Nup62/Slf1/Cdca5/Plk4/Siva1/Sgo2a/Cdt1/Ube2c/Mns1/Dnmt1/Fen1/Aurkb/B…
GO:0033365	protein localization to organelle	286	-1.42951	0.00560343	0.022286	Rrs1/Pik3r4/Txn1/Nedd4/Bub3/Phb2/Slf2/Ipo7/Pmm1/Ranbp6/Pom121/Mtbp/Msh2/Nup54/Timm17a/Pin1/Ybx1/Tpr/Nup93/Pih1d1/Nup35/Terf1/Hspa4/Ccdc66/Timm22/Hsp90aa1/Nup88/Tcp1/Dkc1/Hikeshi/Rcc2/Pdcd5/Rdx/Nxt1/Numa1/Cntln/Hspd1/Parp1/Pkig/Spidr/Kpnb1/Ctcf/Trim28/Immp2l/Ipo11/Tnpo2/Ubl4a/Cdkn1a/Ipo5/Ddx1/Kpna3/Xpo1/Cep83/Sirt1/Timm50/Mcm8/Nup155/Tmem107/Fam53a/Snx16/Hdgf/Mcm9/Rad21/Nup107/Spag5/Timm8a1/Plk1/N…
GO:2000113	negative regulation of cellular macromolecule biosynthetic process	408	-1.44528	0.000964156	0.00556551	Tcf3/Pkig/Chek2/Mre11a/Ifi27/Ppid/Kmt5a/Ctcf/Trim28/Myb/Rbbp7/Paip2b/Zfp382/Eif4a3/Mtf2/Fto/Smchd1/Ptch1/Ctc1/Set/C1qbp/Phf19/Smc1a/Xpo1/Ybx3/Donson/Xrcc6/Smarca5/Shmt1/Suv39h2/Runx2/Naa40/Hnrnpd/Zranb3/Sirt1/Sp2/Larp7/Rfc1/Mrpl13/Rif1/Rbl1/Nelfe/Foxm1/Pole3/Msh3/Hdgf/Coq7/Msh6/Pa2g4/Hnrnpab/Trim37/Ncl/Cbx3/Cdk2/Smc3/Suz12/Rnf168/Rbm15/Nmral1/Lyar/Plk1/Depdc1a/Suv39h1/E2f3/H1f4/Nsd2/E2f8/Zeb2/Cbx…
GO:0055086	nucleobase-containing small molecule metabolic process	189	-1.45788	0.0115219	0.0379375	Uqcc2/Atic/Cmpk1/Pkm/Acat1/Slc25a13/Pgam1/Pnkp/Mtrr/Sdhd/Ahcy/Hint1/Stoml2/Pmm1/Hk3/Kcnab2/Msh2/Pycrl/Cycs/Eif6/Gmps/Adsl/Bad/Cyc1/Dera/Gapdh/Ppif/Gmds/Tpi1/Nme6/Prps1/Nt5c3/Ada/Nudt4/Txnrd1/Mthfd1/Parp1/Mdh2/Idh3a/Ak2/Nudt5/Acot7/Cox5a/Hprt/Umps/Shmt1/Rnaseh2b/Oard1/Mif/Gnpnat1/Impdh2/Nme1/Dctpp1/Prps2/Coq7/Idh2/Pfas/Ctps/Fxn/Mthfd1l/Nudt1/Uck2/Gart/Paics/Cad/Ran/Ccnb1/Dnph1/Ppat/Dtymk/Dut/Tk1/T…
GO:0051347	positive regulation of transferase activity	169	-1.46133	0.0141052	0.0436393	Map3k20/Cdkn1a/Rad50/Xrcc6/Etaa1/Hmgn1/Hnrnpd/Sirt1/Mif/Ptges3/Fgr/Chtf18/Atp2b4/Ube2s/Plk1/Nek2/Csf1r/Mastl/Ect2/Zeb2/Rfc2/Dab2/Cdc20/Kif14/Iqgap3/Dscc1/Stil/Ezh2/Rfc3/Ncapg2/Aurkb/Cdc6/Rfc4/Rfc5/Cenpe/Tpx2/Clspn
GO:0006396	RNA processing	325	-1.46489	0.0018312	0.00941343	Pde12/Nono/Exosc7/Ncbp1/Rbm8a/Rpf2/Fip1l1/Wdr46/U2surp/Snrpc/Rbm10/Sf3b6/Prpf6/Zc3h7b/Tarbp2/Dis3/Prmt5/Polr3k/Trp53/Ddx21/Tsr3/Emg1/Pnpt1/Wdr43/Snrpb2/Tsen34/Tbl3/Pus1/Nsun2/Fam172a/Eri3/Fcf1/Nop14/Zbtb8os/Cpsf6/Cdc73/Srrm1/Prdx6/Rrp15/Trub2/Zmat5/Sephs2/Hnrnpa1/Sympk/Rbm3/Mtfmt/Sart1/Pusl1/Cpsf1/Bcas2/Wdr4/Srsf9/Gtpbp4/Phrf1/Tgs1/Rbm27/Trmt11/Sugp2/Ptcd1/Srsf3/Wbp11/Dhx9/Ddx46/Ppp1r8/Exosc9/Iws…
GO:0000375	RNA splicing, via transesterification reactions	123	-1.50389	0.016186	0.0473779	Hnrnpa1/Rbm3/Sart1/Bcas2/Srsf9/Srsf3/Wbp11/Dhx9/Ddx46/Snrpa/Srsf7/Sart3/Lsm6/Zcrb1/Dhx16/Hnrnpk/Rnps1/U2af2/Srsf1/Ddx39b/Rbm4b/Srsf10/Hnrnpl/Sf3a3/Sf3b4/Snrpg/Snrpd3/U2af1l4/Prpf31/Hnrnpu/Prpf19/Cwf19l1/Hnrnpa2b1/Hnrnpm/Dcps/Npm1/Magoh/Snrpf/Dazap1/Sf3a1/Srpk1/Cdc5l/Strap/Rsrc1/Magohb/Snrpe/Lsm4/Eftud2/Ncbp2/Gemin2/Snrpb/Ptbp1/Bud13/Gcfc2/Srsf4/Srsf2/Lsm8/Fmr1/Ddx20/Snrnp200/Tra2b/Phf5a/Rbmxl1/Mb…
GO:0000377	RNA splicing, via transesterification reactions with bulged adenosine as nucleophile	123	-1.50389	0.016186	0.0473779	Hnrnpa1/Rbm3/Sart1/Bcas2/Srsf9/Srsf3/Wbp11/Dhx9/Ddx46/Snrpa/Srsf7/Sart3/Lsm6/Zcrb1/Dhx16/Hnrnpk/Rnps1/U2af2/Srsf1/Ddx39b/Rbm4b/Srsf10/Hnrnpl/Sf3a3/Sf3b4/Snrpg/Snrpd3/U2af1l4/Prpf31/Hnrnpu/Prpf19/Cwf19l1/Hnrnpa2b1/Hnrnpm/Dcps/Npm1/Magoh/Snrpf/Dazap1/Sf3a1/Srpk1/Cdc5l/Strap/Rsrc1/Magohb/Snrpe/Lsm4/Eftud2/Ncbp2/Gemin2/Snrpb/Ptbp1/Bud13/Gcfc2/Srsf4/Srsf2/Lsm8/Fmr1/Ddx20/Snrnp200/Tra2b/Phf5a/Rbmxl1/Mb…
GO:0000398	mRNA splicing, via spliceosome	123	-1.50389	0.016186	0.0473779	Hnrnpa1/Rbm3/Sart1/Bcas2/Srsf9/Srsf3/Wbp11/Dhx9/Ddx46/Snrpa/Srsf7/Sart3/Lsm6/Zcrb1/Dhx16/Hnrnpk/Rnps1/U2af2/Srsf1/Ddx39b/Rbm4b/Srsf10/Hnrnpl/Sf3a3/Sf3b4/Snrpg/Snrpd3/U2af1l4/Prpf31/Hnrnpu/Prpf19/Cwf19l1/Hnrnpa2b1/Hnrnpm/Dcps/Npm1/Magoh/Snrpf/Dazap1/Sf3a1/Srpk1/Cdc5l/Strap/Rsrc1/Magohb/Snrpe/Lsm4/Eftud2/Ncbp2/Gemin2/Snrpb/Ptbp1/Bud13/Gcfc2/Srsf4/Srsf2/Lsm8/Fmr1/Ddx20/Snrnp200/Tra2b/Phf5a/Rbmxl1/Mb…
GO:0006397	mRNA processing	194	-1.51689	0.00468396	0.0200039	Cpsf6/Cdc73/Srrm1/Prdx6/Trub2/Zmat5/Hnrnpa1/Sympk/Rbm3/Sart1/Cpsf1/Bcas2/Srsf9/Phrf1/Rbm27/Sugp2/Srsf3/Wbp11/Dhx9/Ddx46/Ppp1r8/Iws1/Snrpa/Srsf7/Sart3/Lsm6/Zcrb1/Dhx16/Snrnp40/Hnrnpk/Rnps1/U2af2/Srsf1/Ddx39b/Rbm4b/Polr2d/Rrp1b/Srsf10/Hnrnpl/Sf3a3/Sf3b4/Snrpg/Zfp326/Cdk11b/Snrpd3/Thoc5/U2af1l4/Tsen15/Prpf31/Pnn/Cpsf4/Syncrip/Hnrnpu/Prpf19/Cwf19l1/Hnrnpa2b1/Hnrnpm/Dcps/Npm1/Hnrnpll/Thoc6/Magoh/Prkac…
GO:0051640	organelle localization	168	-1.5252	0.00612653	0.023675	Actn4/Nup88/Gem/Cenpc1/Fmr1/Wdr11/Eipr1/Kif1c/Numa1/Prkcb/Spout1/Kpnb1/Nubp1/Mad1l1/Xpo1/Cep83/Atm/Fgr/Kif2c/Nudc/Spag5/Plk1/Kifc1/Ran/Ccnb1/Kif18a/Spdl1/Nup62/Kif23/Aurka/Cdca5/Nuf2/Kif14/Cenpf/Brca2/Cenpq/Aspm/Cenpa/Cdt1/Kif22/Ndc80/Mad2l1/Cenpe/Tacc3/Cdca8/Birc5/Nusap1
GO:0008380	RNA splicing	164	-1.5461	0.00486724	0.0204683	Zbtb8os/Srrm1/Prdx6/Zmat5/Hnrnpa1/Rbm3/Sart1/Bcas2/Srsf9/Sugp2/Srsf3/Wbp11/Dhx9/Ddx46/Ppp1r8/Iws1/Snrpa/Srsf7/Sart3/Lsm6/Zcrb1/Dhx16/Snrnp40/Hnrnpk/Rnps1/U2af2/Srsf1/Ddx39b/Rbm4b/Rrp1b/Srsf10/Hnrnpl/Sf3a3/Sf3b4/Snrpg/Zfp326/Snrpd3/Thoc5/U2af1l4/Tsen15/Prpf31/Pnn/Syncrip/Hnrnpu/Prpf19/Cwf19l1/Hnrnpa2b1/Hnrnpm/Dcps/Npm1/Hnrnpll/Thoc6/Magoh/Smn1/Snrpf/Thoc7/Dazap1/Sf3a1/Srpk1/Cdc5l/Strap/Rsrc1/Magoh…
GO:0009165	nucleotide biosynthetic process	90	-1.55013	0.0167003	0.0485638	Atic/Cmpk1/Pkm/Acat1/Slc25a13/Pgam1/Stoml2/Hk3/Eif6/Gmps/Adsl/Cyc1/Gapdh/Tpi1/Nme6/Prps1/Ada/Mthfd1/Parp1/Ak2/Acot7/Hprt/Umps/Shmt1/Mif/Impdh2/Nme1/Prps2/Idh2/Pfas/Ctps/Uck2/Gart/Paics/Cad/Dtymk/Dut/Tyms/Rrm1/Rrm2
GO:0009416	response to light stimulus	94	-1.55766	0.0144278	0.0442924	Ccdc66/Taf1/Polh/Fmr1/Bcl2/Parp1/Ppp1cc/Ppid/Cdkn2d/Cdkn1a/Hmgn1/Zranb3/Sirt1/Pold1/Msh6/Rnf168/Casp7/Rad18/Chek1/Usp1/Brca2/Pcna/Tipin/Aurkb/Dtl/Pbk/Pclaf
GO:0017038	protein import	79	-1.56532	0.017228	0.0499103	Phb2/Ipo7/Ranbp6/Pom121/Nup54/Timm17a/Tpr/Nup93/Nup35/Hspa4/Timm22/Hsp90aa1/Nup88/Hikeshi/Pdcd5/Nxt1/Hspd1/Pkig/Kpnb1/Trim28/Ipo11/Tnpo2/Cdkn1a/Ipo5/Kpna3/Timm50/Nup155/Fam53a/Nup107/Nup133/Pola2/Nup85/Ran/Nup62/Ect2/Ptgs2
GO:0015931	nucleobase-containing compound transport	82	-1.57343	0.0151216	0.045607	Ssb/Slc35a1/G3bp2/Thoc5/Hnrnpu/Hnrnpa2b1/Mrpl18/Npm1/Thoc6/Magoh/Thoc7/Rrs1/Eif5a/Magohb/Xpo5/Pom121/Nup54/Eif6/Ncbp2/Ddx19a/Tpr/Nup93/Sec13/Nup88/Thoc3/Fmr1/Slc35b4/Nxt1/Nup160/Nup37/Xpo1/Hnrnpa3/Nup43/Nup155/Slc29a1/Nup107/Ddx39/Ndc1/Alyref/Aaas/Slbp/Nup133/Nup85/Ran/Nup62
GO:1901293	nucleoside phosphate biosynthetic process	91	-1.58868	0.0108727	0.0363166	Atic/Cmpk1/Pkm/Acat1/Slc25a13/Pgam1/Stoml2/Hk3/Eif6/Gmps/Adsl/Cyc1/Gapdh/Tpi1/Nme6/Prps1/Ada/Mthfd1/Parp1/Ak2/Acot7/Hprt/Umps/Shmt1/Mif/Impdh2/Nme1/Prps2/Idh2/Pfas/Ctps/Uck2/Gart/Paics/Cad/Ppat/Dtymk/Dut/Tyms/Rrm1/Rrm2
GO:0022613	ribonucleoprotein complex biogenesis	183	-1.59296	0.00168512	0.00870672	Patl1/Rrp36/Riox1/Eif4h/Naf1/Mettl16/Bud23/Rsl1d1/Hsp90ab1/Exosc7/Ncbp1/Gtpbp10/Rpf2/Wdr46/Snrpc/Traf7/Prpf6/Nop16/Tarbp2/Dis3/Prmt5/Mrpl10/Ddx21/Mcts1/Tsr3/Emg1/Wdr43/Nle1/Tbl3/Fastkd2/Ogfod1/Eri3/Fcf1/Nop14/Mybbp1a/Cpsf6/Cdc73/Ruvbl2/Rrp15/Nip7/Sart1/Nom1/Gtpbp4/Wbp11/Dhx9/Exosc9/Rcl1/Rrn3/Taf9/Exosc10/Sart3/Lsm6/Brix1/Nol10/Ruvbl1/Npm3/Srsf1/Rsl24d1/Nop10/Ddx39b/Mrpl20/Noc2l/Exosc5/Polr2d/Rrp1…
GO:0051168	nuclear export	67	-1.61588	0.0132759	0.0419813	Park7/Nutf2/Cpsf6/Hdac3/Nup153/Rbm27/Xpot/Srsf3/Gle1/Dhx9/Iws1/Sarnp/Cse1l/Eny2/Ddx39b/Polr2d/Ssb/Thoc5/Hnrnpa2b1/Npm1/Ranbp3/Thoc6/Prkaca/Thoc7/Rrs1/Txn1/Eif5a/Xpo5/Xpo4/Eif6/Ddx19a/Tpr/Nup93/Hspa9/Malt1/Nup88/Thoc3/Cchcr1/Nxt1/Nup160/Ifi27/Xpo1/Ctdspl2/Nup155/Nup107/Ddx39/Nup133/Nup85/Ran/Rangap1/Bard1
GO:0044703	multi-organism reproductive process	184	-1.62461	0.000919068	0.00534523	Hmga1/Cep57/Gpx4/Ddx20/Cxcr4/Ada/Bcl2/Ing2/Spata24/Trim28/Immp2l/Snu13/Fkbp4/C1qbp/Ybx3/Suv39h2/Sirt1/Atm/Ift27/Prdx4/Mif/Larp7/Mcm8/Snrpa1/Ncaph2/Chtf18/Etv5/Mcm9/Comt/Poc1a/Ndc1/Plk1/Aaas/Ddr1/Rad18/Ccnb1/Kif18a/Mastl/Fignl1/Ttk/Aurka/Sgo2a/Brca2/Aspm/Trip13/Mns1/Racgap1/H2afx/Ptgs2/Hmgb2/Ncaph/Fbxo5/H1f1/Brip1/Cit/Top2a
GO:0006913	nucleocytoplasmic transport	120	-1.62602	0.0037669	0.0170634	Npm1/Ranbp3/Anp32a/Thoc6/Heatr3/Prkaca/Thoc7/Rrs1/Txn1/Eif5a/Rsrc1/Phb2/Xpo5/Ipo7/Ranbp6/Pom121/Rangrf/Nup54/Xpo4/Eif6/Ddx19a/Tpr/Nup93/Hspa9/Nup35/Malt1/Nup88/Thoc3/Hikeshi/Cchcr1/Nxt1/Ppp1cc/Pkig/Nup160/Ifi27/Kpnb1/Trim28/Ipo11/Tnpo2/Cdkn1a/Ipo5/Kpna3/Xpo1/Ctdspl2/Nup155/Fam53a/Prkag1/Nup107/Ddx39/Aaas/Nup133/Pola2/Nup85/Ran/Nup62/Ect2/Rangap1/Bard1/Ptgs2
GO:0051169	nuclear transport	120	-1.62602	0.0037669	0.0170634	Npm1/Ranbp3/Anp32a/Thoc6/Heatr3/Prkaca/Thoc7/Rrs1/Txn1/Eif5a/Rsrc1/Phb2/Xpo5/Ipo7/Ranbp6/Pom121/Rangrf/Nup54/Xpo4/Eif6/Ddx19a/Tpr/Nup93/Hspa9/Nup35/Malt1/Nup88/Thoc3/Hikeshi/Cchcr1/Nxt1/Ppp1cc/Pkig/Nup160/Ifi27/Kpnb1/Trim28/Ipo11/Tnpo2/Cdkn1a/Ipo5/Kpna3/Xpo1/Ctdspl2/Nup155/Fam53a/Prkag1/Nup107/Ddx39/Aaas/Nup133/Pola2/Nup85/Ran/Nup62/Ect2/Rangap1/Bard1/Ptgs2
GO:0048232	male gamete generation	105	-1.62904	0.00520617	0.0213002	Ybx3/Suv39h2/Sirt1/Atm/Ift27/Prdx4/Mif/Mcm8/Snrpa1/Chtf18/Etv5/Poc1a/Ndc1/Rad18/Kif18a/Fignl1/Sgo2a/Brca2/Aspm/Trip13/Mns1/Racgap1/H2afx/Hmgb2/H1f1/Brip1/Cit
GO:0016571	histone methylation	59	-1.64693	0.0118972	0.0388969	Ctcf/Myb/Dpy30/Mtf2/Prmt1/Phf19/Suv39h2/Sirt1/Rif1/Paxip1/Suz12/L3mbtl2/Suv39h1/H1f4/Nsd2/Ezh2/Dnmt1/H1f3/Brca1
GO:0050657	nucleic acid transport	74	-1.65198	0.00798111	0.0290474	Nup153/Hnrnpa1/Rbm27/Xpot/Srsf3/Gle1/Dhx9/Iws1/Sarnp/Srsf7/Eny2/Srsf1/Ddx39b/Polr2d/Ssb/G3bp2/Thoc5/Hnrnpu/Hnrnpa2b1/Mrpl18/Npm1/Thoc6/Magoh/Thoc7/Rrs1/Eif5a/Magohb/Xpo5/Pom121/Nup54/Eif6/Ncbp2/Ddx19a/Tpr/Nup93/Sec13/Nup88/Thoc3/Fmr1/Nxt1/Nup160/Nup37/Xpo1/Hnrnpa3/Nup43/Nup155/Nup107/Ddx39/Ndc1/Alyref/Aaas/Slbp/Nup133/Nup85/Ran/Nup62
GO:0050658	RNA transport	74	-1.65198	0.00798111	0.0290474	Nup153/Hnrnpa1/Rbm27/Xpot/Srsf3/Gle1/Dhx9/Iws1/Sarnp/Srsf7/Eny2/Srsf1/Ddx39b/Polr2d/Ssb/G3bp2/Thoc5/Hnrnpu/Hnrnpa2b1/Mrpl18/Npm1/Thoc6/Magoh/Thoc7/Rrs1/Eif5a/Magohb/Xpo5/Pom121/Nup54/Eif6/Ncbp2/Ddx19a/Tpr/Nup93/Sec13/Nup88/Thoc3/Fmr1/Nxt1/Nup160/Nup37/Xpo1/Hnrnpa3/Nup43/Nup155/Nup107/Ddx39/Ndc1/Alyref/Aaas/Slbp/Nup133/Nup85/Ran/Nup62
GO:0006611	protein export from nucleus	59	-1.65656	0.0108549	0.0363094	Xpot/Srsf3/Gle1/Iws1/Sarnp/Cse1l/Eny2/Ddx39b/Polr2d/Ssb/Thoc5/Hnrnpa2b1/Npm1/Ranbp3/Thoc6/Prkaca/Thoc7/Rrs1/Txn1/Eif5a/Xpo5/Xpo4/Eif6/Ddx19a/Tpr/Nup93/Hspa9/Nup88/Thoc3/Cchcr1/Nxt1/Nup160/Ifi27/Xpo1/Ctdspl2/Nup155/Nup107/Ddx39/Nup133/Nup85/Ran/Rangap1/Bard1
GO:0051493	regulation of cytoskeleton organization	136	-1.65827	0.00157856	0.00829397	Katnbl1/Nubp1/Bora/Cep295/Fkbp4/Smc1a/Xpo1/Fgr/Trim37/Mdm1/Ccsap/Smc3/Poc1a/Spag5/Ranbp1/Plk1/Nek2/Csf1r/Ska2/Kifc1/Cep192/Kif18a/Nup62/Ect2/Ska3/Gen1/Capg/Chek1/Plk4/Ska1/Stil/Ccnf/Ckap2/Tacc3/Tpx2/Kif11/Cit/Stmn1
GO:1902275	regulation of chromatin organization	87	-1.66017	0.0052386	0.0213862	Ctcf/Trim28/Myb/Mtf2/Phf19/Naa40/Sirt1/Atm/Rif1/Paxip1/L3mbtl2/Suv39h1/Ccnb1/H1f4/Chek1/Dnmt1/H1f3/Cdc45/Brca1/H1f1/Atad2/Mki67/H1f5
GO:0032504	multicellular organism reproduction	165	-1.66273	0.000739952	0.0044604	Ybx3/Suv39h2/Sirt1/Atm/Ift27/Prdx4/Mif/Larp7/Mcm8/Snrpa1/Ncaph2/Chtf18/Etv5/Mcm9/Comt/Poc1a/Ndc1/Plk1/Rad18/Ccnb1/Kif18a/Mastl/Fignl1/Ttk/Aurka/Sgo2a/Brca2/Aspm/Trip13/Mns1/Racgap1/H2afx/Ptgs2/Hmgb2/Ncaph/Fbxo5/H1f1/Brip1/Cit/Top2a
GO:0051236	establishment of RNA localization	77	-1.66545	0.00637744	0.0245626	Rbm27/Xpot/Srsf3/Gle1/Dhx9/Iws1/Sarnp/Srsf7/Eny2/Srsf1/Ddx39b/Polr2d/Ssb/G3bp2/Thoc5/Hnrnpu/Hnrnpa2b1/Mrpl18/Npm1/Thoc6/Magoh/Thoc7/Rrs1/Eif5a/Magohb/Xpo5/Pom121/Nup54/Eif6/Ncbp2/Ddx19a/Tpr/Nup93/Terf1/Sec13/Nup88/Thoc3/Fmr1/Nxt1/Nup160/Nup37/Xpo1/Hnrnpa3/Atm/Nup43/Nup155/Nup107/Ddx39/Ndc1/Alyref/Aaas/Slbp/Nup133/Nup85/Ran/Nup62
GO:0071214	cellular response to abiotic stimulus	86	-1.66599	0.00505965	0.0208731	Parp1/Chek2/Ppid/Spidr/Map3k20/Cdkn1a/Ybx3/Xrcc6/Sirt1/Atm/Pold1/Pole3/Rnf168/Nucks1/Ect2/Fignl1/Chek1/Blm/H2afx/Pcna/Ptgs2/Aurkb/Pbk/Rad51/Rad51ap1
GO:0104004	cellular response to environmental stimulus	86	-1.66599	0.00505965	0.0208731	Parp1/Chek2/Ppid/Spidr/Map3k20/Cdkn1a/Ybx3/Xrcc6/Sirt1/Atm/Pold1/Pole3/Rnf168/Nucks1/Ect2/Fignl1/Chek1/Blm/H2afx/Pcna/Ptgs2/Aurkb/Pbk/Rad51/Rad51ap1
GO:0048609	multicellular organismal reproductive process	164	-1.66864	0.000695609	0.00429374	Ybx3/Suv39h2/Sirt1/Atm/Ift27/Prdx4/Mif/Larp7/Mcm8/Snrpa1/Ncaph2/Chtf18/Etv5/Mcm9/Comt/Poc1a/Ndc1/Plk1/Rad18/Ccnb1/Kif18a/Mastl/Fignl1/Ttk/Aurka/Sgo2a/Brca2/Aspm/Trip13/Mns1/Racgap1/H2afx/Ptgs2/Hmgb2/Ncaph/Fbxo5/H1f1/Brip1/Cit/Top2a
GO:0009116	nucleoside metabolic process	36	-1.6735	0.0159484	0.0472076	Atic/Cmpk1/Mtrr/Ahcy/Pycrl/Gmps/Dera/Nme6/Prps1/Nt5c3/Ada/Hprt/Umps/Oard1/Impdh2/Nme1/Prps2/Ctps/Uck2/Cad/Ran/Tk1
GO:0051170	import into nucleus	59	-1.68488	0.00806715	0.0292094	Phb2/Ipo7/Ranbp6/Pom121/Nup54/Tpr/Nup93/Nup35/Nup88/Hikeshi/Nxt1/Pkig/Kpnb1/Trim28/Ipo11/Tnpo2/Cdkn1a/Ipo5/Kpna3/Nup155/Fam53a/Prkag1/Nup107/Nup133/Pola2/Nup85/Ran/Nup62/Ect2/Ptgs2
GO:0040029	regulation of gene expression, epigenetic	91	-1.68601	0.0035247	0.0162525	Spout1/Ctcf/Trim28/Smchd1/Smarca5/Elof1/Naa40/Sirt1/Rif1/Pole3/Rbm15/Suv39h1/H1f4/Chek1/Hat1/Hells/Ezh2/Dnmt1/H1f3/Cdc45/Brca1/H1f1/Atad2/H1f5
GO:2001252	positive regulation of chromosome organization	95	-1.68759	0.0031955	0.0149429	Mapk3/Rtel1/Tpr/Pih1d1/Terf1/Nbn/Smc5/Tcp1/Dkc1/Fmr1/Anapc11/Parn/Numa1/Ing2/Mre11a/Trim28/Myb/Mtf2/Anapc5/Ddx11/Phf19/Rad50/Hnrnpd/Sirt1/Atm/Rif1/Paxip1/Rad21/L3mbtl2/Nek2/Suv39h1/Ccnb1/Slf1/Sgo2a/Cdt1/Dnmt1/Fen1/Aurkb/Brca1/Cenpe
GO:0006303	double-strand break repair via nonhomologous end joining	27	-1.68773	0.0172148	0.0499103	Mre11a/Dclre1a/Smchd1/Xrcc6/Aunip/Rif1/Dek/Nsd2/Pola1/Lig1
GO:0006606	protein import into nucleus	57	-1.69256	0.00790137	0.0289392	Phb2/Ipo7/Ranbp6/Pom121/Nup54/Tpr/Nup93/Nup35/Nup88/Hikeshi/Nxt1/Pkig/Kpnb1/Trim28/Ipo11/Tnpo2/Cdkn1a/Ipo5/Kpna3/Nup155/Fam53a/Nup107/Nup133/Pola2/Nup85/Ran/Nup62/Ect2/Ptgs2
GO:0019953	sexual reproduction	163	-1.69553	0.0004409	0.00304647	Tcp1/Hmga1/Cep57/Gpx4/Ddx20/Cxcr4/Ada/Bcl2/Ing2/Spata24/Immp2l/Snu13/Ybx3/Suv39h2/Sirt1/Atm/Ift27/Prdx4/Mif/Larp7/Mcm8/Snrpa1/Ncaph2/Chtf18/Etv5/Mcm9/Poc1a/Ndc1/Plk1/Aaas/Rad18/Ccnb1/Kif18a/Mastl/Fignl1/Ttk/Aurka/Sgo2a/Brca2/Aspm/Trip13/Mns1/Racgap1/H2afx/Ptgs2/Hmgb2/Ncaph/Fbxo5/H1f1/Brip1/Cit/Top2a
GO:0042770	signal transduction in response to DNA damage	45	-1.69792	0.0104823	0.0353183	Chek2/Kmt5a/Cdkn1a/Sirt1/Atm/Mif/Pidd1/Foxm1/Plk1/Abraxas1/Chek1/E2f7/Brca2/Brca1/Dtl/Atad5
GO:0006405	RNA export from nucleus	43	-1.69805	0.0109866	0.0364865	Cpsf6/Nup153/Rbm27/Xpot/Srsf3/Gle1/Dhx9/Iws1/Sarnp/Eny2/Ddx39b/Polr2d/Ssb/Thoc5/Hnrnpa2b1/Npm1/Thoc6/Thoc7/Rrs1/Eif5a/Xpo5/Eif6/Ddx19a/Tpr/Nup93/Nup88/Thoc3/Nxt1/Nup160/Xpo1/Nup155/Nup107/Ddx39/Nup133/Nup85/Ran
GO:0051438	regulation of ubiquitin-protein transferase activity	18	-1.70654	0.017142	0.0497856	Ube2s/Plk1/Mastl/Cdc20/Mad2l1/Fbxo5
GO:1902808	positive regulation of cell cycle G1/S phase transition	22	-1.70666	0.0159874	0.0472625	Phb2/Mtbp/Lsm11/Mepce/Rdx/Apex1/Larp7/Anp32b/Dbf4/Ezh2/Ccne1/Cdc45
GO:0001516	prostaglandin biosynthetic process	10	-1.70709	0.0158046	0.0470224	Sirt1/Mif/Ptges3/Ptgs2/Fabp5
GO:0046457	prostanoid biosynthetic process	10	-1.70709	0.0158046	0.0470224	Sirt1/Mif/Ptges3/Ptgs2/Fabp5
GO:2000573	positive regulation of DNA biosynthetic process	36	-1.71716	0.0110848	0.0367072	Hsp90aa1/Tcp1/Dkc1/Parn/Hnrnpd/Atm/Ptges3/Chtf18/Nek2/Rfc2/Dscc1/Rfc3/Aurkb/Rfc4/Rfc5
GO:0022412	cellular process involved in reproduction in multicellular organism	85	-1.71808	0.00271218	0.0130791	Suv39h2/Atm/Ncaph2/Chtf18/Etv5/Plk1/Ccnb1/Kif18a/Mastl/Fignl1/Ttk/Aurka/Sgo2a/Brca2/Aspm/Trip13/Hmgb2/Ncaph/Fbxo5/Brip1/Top2a
GO:0009994	oocyte differentiation	13	-1.72237	0.0148632	0.044973	Bcl2/Atm/Ccnb1/Aurka/Brca2/Trip13/Fbxo5
GO:0048599	oocyte development	13	-1.72237	0.0148632	0.044973	Bcl2/Atm/Ccnb1/Aurka/Brca2/Trip13/Fbxo5
GO:0006403	RNA localization	90	-1.72299	0.00219801	0.0109888	Ssb/G3bp2/Thoc5/Hnrnpu/Hnrnpa2b1/Mrpl18/Npm1/Thoc6/Magoh/Exosc2/Thoc7/Rrs1/Eif5a/Magohb/Xpo5/Exosc3/Pom121/Nup54/Eif6/Ncbp2/Ddx19a/Tpr/Nup93/Pih1d1/Terf1/Sec13/Nup88/Tcp1/Dkc1/Thoc3/Fmr1/Parn/Nxt1/Nup160/Nup37/Xpo1/Hnrnpa3/Nop58/Atm/Nup43/Nup155/Nup107/Ddx39/Ndc1/Alyref/Aaas/Slbp/Nup133/Znhit3/Nup85/Ran/Nup62
GO:0002204	somatic recombination of immunoglobulin genes involved in immune response	28	-1.72453	0.0126446	0.0404827	Batf/Mlh1/Exosc3/Msh2/Nbn/Hspd1/Rif1/Pms2/Paxip1/Msh6/Tfrc/Rnf168/Nsd2/Exo1/Ung/Atad5
GO:0002208	somatic diversification of immunoglobulins involved in immune response	28	-1.72453	0.0126446	0.0404827	Batf/Mlh1/Exosc3/Msh2/Nbn/Hspd1/Rif1/Pms2/Paxip1/Msh6/Tfrc/Rnf168/Nsd2/Exo1/Ung/Atad5
GO:0045190	isotype switching	28	-1.72453	0.0126446	0.0404827	Batf/Mlh1/Exosc3/Msh2/Nbn/Hspd1/Rif1/Pms2/Paxip1/Msh6/Tfrc/Rnf168/Nsd2/Exo1/Ung/Atad5
GO:0002200	somatic diversification of immune receptors	37	-1.72503	0.0100702	0.0342793	Ercc1/Rnf8/Ctnnbl1/Batf/Mlh1/Exosc3/Msh2/Nbn/Hspd1/Tcf3/Xrcc6/Atm/Rif1/Pms2/Paxip1/Msh3/Msh6/Tfrc/Rnf168/Nsd2/Exo1/Ung/Atad5
GO:0016445	somatic diversification of immunoglobulins	33	-1.7282	0.0108904	0.0363235	Ercc1/Rnf8/Ctnnbl1/Batf/Mlh1/Exosc3/Msh2/Nbn/Hspd1/Tcf3/Rif1/Pms2/Paxip1/Msh3/Msh6/Tfrc/Rnf168/Nsd2/Exo1/Ung/Atad5
GO:0007019	microtubule depolymerization	15	-1.73057	0.0142063	0.0437284	Kif24/Kif2c/Ccsap/Kif18a/Ckap2/Stmn1
GO:0071426	ribonucleoprotein complex export from nucleus	36	-1.73609	0.00935139	0.032797	Xpot/Srsf3/Gle1/Iws1/Sarnp/Eny2/Ddx39b/Polr2d/Ssb/Thoc5/Hnrnpa2b1/Npm1/Thoc6/Thoc7/Rrs1/Eif5a/Eif6/Ddx19a/Tpr/Nup93/Nup88/Thoc3/Nup160/Xpo1/Nup155/Nup107/Ddx39/Nup133/Nup85/Ran
GO:0046653	tetrahydrofolate metabolic process	11	-1.73648	0.012669	0.0405047	Mtr/Atic/Mthfd2/Mthfd1/Shmt1/Mthfd1l/Gart/Dhfr/Tyms
GO:0033043	regulation of organelle organization	405	-1.74084	2.00038e-06	4.21165e-05	Pdcd5/Anapc11/Parn/Rdx/Numa1/Abi2/Naa10/Parp1/Ing2/Mre11a/Ctcf/Trim28/Plaur/Myb/Fam162a/Katnbl1/Nubp1/Bora/Cep295/Fkbp4/Mtf2/Anapc5/Ddx11/Ctc1/Mad1l1/Phf19/Rad50/Smc1a/Xpo1/Naa40/Hnrnpd/Sirt1/Atm/Rif1/Fgr/Paxip1/Trim37/Fxn/Mdm1/Ccsap/Rad21/Smc3/L3mbtl2/Poc1a/Spag5/Ranbp1/Plk1/Nek2/Csf1r/Rmi2/Ska2/Kifc1/Wdhd1/Suv39h1/Ccnb1/Cep192/Kif18a/Ccp110/Spdl1/Nup62/Slf1/Ect2/Ska3/H1f4/Gen1/Zeb2/Ttk/Rcc1/Cap…
GO:0042558	pteridine-containing compound metabolic process	17	-1.74606	0.0124692	0.0401432	Mtr/Atic/Mtrr/Pcbd2/Mthfd2/Fpgs/Mthfd1/Shmt1/Mthfd1l/Gart/Dhfr/Tyms
GO:0071166	ribonucleoprotein complex localization	37	-1.75453	0.00768961	0.028253	Xpot/Srsf3/Gle1/Iws1/Sarnp/Eny2/Ddx39b/Polr2d/Ssb/Thoc5/Prpf31/Hnrnpa2b1/Npm1/Thoc6/Thoc7/Rrs1/Eif5a/Eif6/Ddx19a/Tpr/Nup93/Nup88/Thoc3/Nup160/Xpo1/Nup155/Nup107/Ddx39/Nup133/Nup85/Ran
GO:0001832	blastocyst growth	12	-1.75689	0.0105779	0.035537	Gins4/Chek1/Brca2/Gins1/Ncapg2
GO:0046456	icosanoid biosynthetic process	12	-1.75946	0.0102648	0.0347373	Sirt1/Mif/Ptges3/Lta4h/Ptgs2/Fabp5
GO:0051656	establishment of organelle localization	129	-1.7626	0.000359336	0.00260743	Actn4/Nup88/Gem/Cenpc1/Fmr1/Wdr11/Eipr1/Kif1c/Numa1/Prkcb/Kpnb1/Mad1l1/Xpo1/Cep83/Atm/Fgr/Kif2c/Nudc/Spag5/Plk1/Kifc1/Ran/Ccnb1/Kif18a/Spdl1/Nup62/Kif23/Cdca5/Nuf2/Kif14/Cenpf/Brca2/Cenpq/Cenpa/Cdt1/Kif22/Ndc80/Mad2l1/Cenpe/Tacc3/Cdca8/Birc5/Nusap1
GO:0043044	ATP-dependent chromatin remodeling	15	-1.7674	0.0103461	0.0349105	Smarca5/Mis18a/Pole3/Ptma/Anp32e/Cenpp/Nasp
GO:2001022	positive regulation of response to DNA damage stimulus	41	-1.7703	0.00577954	0.0228296	Fmr1/Parp1/Spidr/Nsmce1/Trim28/Smchd1/Ddx11/Sirt1/Atm/Rif1/Paxip1/Foxm1/Rnf168/Abraxas1/Slf1/Blm/Pcna/Brca1
GO:0030219	megakaryocyte differentiation	19	-1.77345	0.00930212	0.0327234	Prmt1/H4c9/Hist1h4n/Rbm15/H4c1/H4c3/H4c8/Hmgb2/H4c4
GO:0016447	somatic recombination of immunoglobulin gene segments	31	-1.77486	0.00739576	0.0274787	Batf/Mlh1/Exosc3/Msh2/Nbn/Hspd1/Tcf3/Rif1/Pms2/Paxip1/Msh3/Msh6/Tfrc/Rnf168/Nsd2/Exo1/Ung/Atad5
GO:0070925	organelle assembly	226	-1.78167	2.00747e-06	4.21165e-05	Cenpc1/Cep135/Cenpx/Wdr11/Mrto4/Rdx/Cfap20/Numa1/Chek2/Csrp2/Kpnb1/Poc1b/Cep295/Csrp1/C1qbp/Tubgcp6/Smc1a/Cep83/Fam92a/Kif24/Wdr90/Sclt1/Tmem107/Haus3/2700049A03Rik/Trim37/Cep162/Haus6/Mdm1/Ccsap/Cdk2/Smc3/Poc1a/Spag5/Sac3d1/Cep41/Haus5/Plk1/Aaas/Nek2/Haus1/Kifc1/Ctsd/Cep192/Ccp110/Nup62/Kif23/Lsm3/Cenpn/Rcc1/Aurka/Cenpw/Plk4/Haus8/Cdc20/Haus4/Stil/Aspm/Mybl2/Cenpa/Cenph/Mns1/Racgap1/Cenpk/Aurkb/…
GO:0048146	positive regulation of fibroblast proliferation	23	-1.78474	0.00796677	0.0290474	Ctc1/Cdkn1a/Rnaseh2b/Mif/Fn1/Cdk4/Ccnb1/E2f1/Cdc6/Ccna2
GO:0002562	somatic diversification of immune receptors via germline recombination within a single locus	35	-1.78492	0.00609395	0.0236024	Batf/Mlh1/Exosc3/Msh2/Nbn/Hspd1/Tcf3/Xrcc6/Atm/Rif1/Pms2/Paxip1/Msh3/Msh6/Tfrc/Rnf168/Nsd2/Exo1/Ung/Atad5
GO:0016444	somatic cell DNA recombination	35	-1.78492	0.00609395	0.0236024	Batf/Mlh1/Exosc3/Msh2/Nbn/Hspd1/Tcf3/Xrcc6/Atm/Rif1/Pms2/Paxip1/Msh3/Msh6/Tfrc/Rnf168/Nsd2/Exo1/Ung/Atad5
GO:0006730	one-carbon metabolic process	12	-1.78547	0.00807609	0.0292094	Mthfd2/Fpgs/Mthfd1/Sfxn1/Shmt1/Mthfd1l/Dhfr/Tyms
GO:0006513	protein monoubiquitination	22	-1.78702	0.00791486	0.0289428	Fancm/Trim37/Rnf168/Rad18/Ube2t/Dtl/Uhrf1
GO:0006760	folic acid-containing compound metabolic process	14	-1.78927	0.0083403	0.0298848	Mtr/Atic/Mtrr/Mthfd2/Fpgs/Mthfd1/Shmt1/Mthfd1l/Gart/Dhfr/Tyms
GO:0044380	protein localization to cytoskeleton	26	-1.78946	0.00733072	0.0272808	Cep83/Spag5/Cep192/Nup62/Ttk/Aurka/Stil/Anln/Kif20b
GO:0031109	microtubule polymerization or depolymerization	42	-1.79488	0.00436872	0.0189727	Ckap5/Numa1/Fkbp4/Tubgcp6/Kif24/Kif2c/Ccsap/Ska2/Cep192/Kif18a/Ska3/Tubg1/Ska1/Ckap2/Fbxo5/Stmn1
GO:0051129	negative regulation of cellular component organization	215	-1.80041	6.02733e-06	8.7198e-05	Trim37/Fxn/Mdm1/Rad21/L3mbtl2/Siglece/Plk1/Nek2/Kifc1/Ccnb1/Cep192/Ccp110/Spdl1/H1f4/Gen1/Ttk/Capg/Chek1/Bub1/Dab2/Sirpa/Mcm2/Kif14/Stil/Trip13/Cdt1/Ndc80/Ccnf/Ckap2/Dnmt1/H1f3/Aurkb/Brca1/Mad2l1/Bub1b/Cenpe/Fbxo5/H1f1/Atad2/Cit/Birc5/Stmn1/H1f5/Top2a
GO:0034622	cellular protein-containing complex assembly	341	-1.80196	2.00099e-06	4.21165e-05	Psmc5/Stub1/Rangrf/Snrpe/Taf12/Lsm4/Nudt21/Eif6/Nup205/H1f2/Nup93/Pih1d1/Ndufa5/Gemin2/Nin/Dnaaf2/Terf1/Snrpb/Hspa4/Sec13/Nap1l1/Asf1a/Hsp90aa1/Gcfc2/Psmd9/Psmg1/Taf6/Cenpc1/Cenpx/Gpx4/Ddx20/Snrnp200/Ckap5/Mrto4/Rdx/Numa1/Abi2/Sox12/Parp1/Rbmxl1/Immp2l/Snu13/Fkbp4/Atpaf1/H2bc7/H2bc4/Set/C1qbp/Tubgcp6/Hist1h2bp/H4c9/Smarca5/H3c11/Mis18a/Atm/Ptges3/Psip1/Hist1h4n/Rbbp4/Pole3/Snrpd1/Prpf3/Hacd1/H3c4…
GO:0007010	cytoskeleton organization	368	-1.80308	2.00069e-06	4.21165e-05	Haus6/Mdm1/Ccsap/Cdk2/Smc3/Poc1a/Spag5/Sac3d1/Haus5/Ranbp1/Plk1/Aaas/Nek2/Haus1/Csf1r/Ska2/Kifc1/Ran/Knstrn/Ccnb1/Cep192/Kif18a/Ccp110/Spdl1/Nup62/Kif23/Ect2/Ska3/Tubb4b/Kif20a/Gen1/Espl1/Fignl1/Rcc1/Capg/Chek1/Aurka/Cenpw/Tubg1/Plk4/Haus8/Cdc20/Haus4/Ska1/Sirpa/Nuf2/Brca2/Stil/Aspm/Mybl2/Cenpa/Racgap1/Anln/Ndc80/Ccnf/Ckap2/Diaph3/Aurkb/Brca1/Kif4/Tuba1b/Tubb5/Mad2l1/Sgo1/Cenpe/Fbxo5/Tacc3/Tpx2/S…
GO:0031062	positive regulation of histone methylation	21	-1.80407	0.00677244	0.0258871	Myb/Mtf2/Phf19/Sirt1/Rif1/Paxip1/L3mbtl2/Suv39h1/Dnmt1/Brca1
GO:0046599	regulation of centriole replication	12	-1.80679	0.00653568	0.0250885	Cep295/Trim37/Mdm1/Cep192/Nup62/Plk4/Stil
GO:0051028	mRNA transport	55	-1.80737	0.00235793	0.0117098	Srsf3/Gle1/Dhx9/Iws1/Sarnp/Srsf7/Eny2/Srsf1/Ddx39b/Polr2d/G3bp2/Thoc5/Hnrnpa2b1/Thoc6/Magoh/Thoc7/Eif5a/Magohb/Pom121/Nup54/Ncbp2/Ddx19a/Tpr/Nup93/Sec13/Nup88/Thoc3/Fmr1/Nxt1/Nup160/Nup37/Xpo1/Hnrnpa3/Nup43/Nup155/Nup107/Ddx39/Ndc1/Alyref/Aaas/Slbp/Nup133/Nup85/Nup62
GO:0007018	microtubule-based movement	55	-1.81977	0.00205963	0.0103641	Fmr1/Flot2/Kif1c/Cfap20/Kpnb1/Ssna1/Kif24/Ift27/Kif2c/Kifc1/Kif18a/Kif23/Kif20a/Kif14/Kif22/Kif20b/Kif4/Cenpe/Kif11/Kif15
GO:0030865	cortical cytoskeleton organization	18	-1.82356	0.00597367	0.0233178	Kif23/Ect2/Racgap1/Anln/Cit
GO:0009163	nucleoside biosynthetic process	13	-1.82602	0.00554776	0.0221407	Cmpk1/Gmps/Nme6/Ada/Hprt/Umps/Impdh2/Nme1/Ctps/Uck2/Cad
GO:0042455	ribonucleoside biosynthetic process	13	-1.82602	0.00554776	0.0221407	Cmpk1/Gmps/Nme6/Ada/Hprt/Umps/Impdh2/Nme1/Ctps/Uck2/Cad
GO:1901659	glycosyl compound biosynthetic process	13	-1.82602	0.00554776	0.0221407	Cmpk1/Gmps/Nme6/Ada/Hprt/Umps/Impdh2/Nme1/Ctps/Uck2/Cad
GO:0072395	signal transduction involved in cell cycle checkpoint	18	-1.83403	0.00531367	0.0215031	Chek2/Cdkn1a/Atm/Pidd1/Plk1/Abraxas1/Chek1/Brca1/Dtl
GO:0072401	signal transduction involved in DNA integrity checkpoint	18	-1.83403	0.00531367	0.0215031	Chek2/Cdkn1a/Atm/Pidd1/Plk1/Abraxas1/Chek1/Brca1/Dtl
GO:0072422	signal transduction involved in DNA damage checkpoint	18	-1.83403	0.00531367	0.0215031	Chek2/Cdkn1a/Atm/Pidd1/Plk1/Abraxas1/Chek1/Brca1/Dtl
GO:0001833	inner cell mass cell proliferation	10	-1.83718	0.00406346	0.0180188	Gins4/Chek1/Brca2/Gins1/Ncapg2
GO:0062033	positive regulation of mitotic sister chromatid segregation	10	-1.83837	0.00401481	0.0178716	Hnrnpu/Slf2/Smc5/Anapc11/Numa1/Anapc5/Slf1/Cdt1/Cenpe
GO:0071168	protein localization to chromatin	14	-1.84084	0.00490495	0.0205682	Mcm8/Mcm9/Rad21/Plk1/Cdca5/Ezh2/Esco2
GO:0006338	chromatin remodeling	53	-1.84193	0.00164597	0.00856178	Myb/Rbbp7/Smchd1/Nudt5/Smarca5/Suv39h2/Elof1/Mis18a/Rbbp4/Pole3/Baz1b/Ptma/Anp32e/Hmgb3/Chek1/Cenpp/Hmgb1/Hells/Nasp/Hmgb2
GO:0045739	positive regulation of DNA repair	31	-1.84226	0.00377732	0.0170771	Parp1/Spidr/Trim28/Smchd1/Ddx11/Sirt1/Rif1/Foxm1/Rnf168/Abraxas1/Slf1/Blm/Pcna/Brca1
GO:0007099	centriole replication	19	-1.84604	0.00461646	0.0197887	Sass6/Npm1/Cenpj/Cntrob/Cep152/Cep135/Cep295/Trim37/Mdm1/Cdk2/Cep192/Ccp110/Nup62/Plk4/Stil
GO:0098534	centriole assembly	19	-1.84604	0.00461646	0.0197887	Sass6/Npm1/Cenpj/Cntrob/Cep152/Cep135/Cep295/Trim37/Mdm1/Cdk2/Cep192/Ccp110/Nup62/Plk4/Stil
GO:0007276	gamete generation	141	-1.84741	5.28769e-05	0.000569284	Ybx3/Suv39h2/Sirt1/Atm/Ift27/Prdx4/Mif/Larp7/Mcm8/Snrpa1/Ncaph2/Chtf18/Etv5/Mcm9/Poc1a/Ndc1/Plk1/Rad18/Ccnb1/Kif18a/Mastl/Fignl1/Ttk/Aurka/Sgo2a/Brca2/Aspm/Trip13/Mns1/Racgap1/H2afx/Ptgs2/Hmgb2/Ncaph/Fbxo5/H1f1/Brip1/Cit/Top2a
GO:0051315	attachment of mitotic spindle microtubules to kinetochore	10	-1.85577	0.00327366	0.0152468	Cenpc1/Mad1l1/Kif2c/Nuf2/Cdt1/Ndc80/Cenpe
GO:0009112	nucleobase metabolic process	15	-1.86223	0.0039961	0.017857	Mtor/Cmpk1/Prps1/Ada/Mthfd1/Hprt/Umps/Shmt1/Ctps/Mthfd1l/Gart/Cad
GO:0006312	mitotic recombination	13	-1.86269	0.00363389	0.0165581	Ercc1/Xrcc1/Nsmce2/Mlh1/Smc5/Rad50/Msh3/Smc6/Gen1/Blm/Brca2/Rad51
GO:0007095	mitotic G2 DNA damage checkpoint	13	-1.86469	0.00354106	0.0162955	Nbn/Mre11a/Donson/Atm/Mbd4/Blm/Cdk1/Clspn
GO:0000723	telomere maintenance	73	-1.88695	0.000451087	0.00309836	Ercc1/Upf1/Ylpm1/Xrcc1/Nsmce2/Hnrnpu/Hnrnpa2b1/Nat10/Hus1/Gnl3l/Pnkp/Mapk3/Rtel1/Terf1/Nbn/Hsp90aa1/Smc5/Tcp1/Dkc1/Parn/Parp1/Apex1/Mre11a/Dclre1a/Ctc1/Rad50/Xrcc6/Nhp2/Hnrnpd/Atm/Rif1/Ptges3/Smc6/Nek2/Rpa1/Rpa2/Blm/Brca2/Ccne1/Pcna/Aurkb/Rad51/Ccne2
GO:0032200	telomere organization	73	-1.88695	0.000451087	0.00309836	Ercc1/Upf1/Ylpm1/Xrcc1/Nsmce2/Hnrnpu/Hnrnpa2b1/Nat10/Hus1/Gnl3l/Pnkp/Mapk3/Rtel1/Terf1/Nbn/Hsp90aa1/Smc5/Tcp1/Dkc1/Parn/Parp1/Apex1/Mre11a/Dclre1a/Ctc1/Rad50/Xrcc6/Nhp2/Hnrnpd/Atm/Rif1/Ptges3/Smc6/Nek2/Rpa1/Rpa2/Blm/Brca2/Ccne1/Pcna/Aurkb/Rad51/Ccne2
GO:0060236	regulation of mitotic spindle organization	14	-1.88858	0.00281785	0.013421	Hnrnpu/Stag1/Tpr/Numa1/Bora/Smc1a/Ccsap/Smc3/Plk1/Nup62/Tacc3/Tpx2
GO:0009411	response to UV	69	-1.89	0.000485866	0.00327887	Taf1/Polh/Fmr1/Bcl2/Parp1/Ppid/Cdkn2d/Cdkn1a/Hmgn1/Zranb3/Sirt1/Pold1/Msh6/Rnf168/Casp7/Rad18/Chek1/Usp1/Brca2/Pcna/Tipin/Aurkb/Dtl/Pbk/Pclaf
GO:0046112	nucleobase biosynthetic process	14	-1.89372	0.00261292	0.0126532	Mtor/Cmpk1/Prps1/Ada/Mthfd1/Hprt/Umps/Shmt1/Ctps/Mthfd1l/Gart/Cad
GO:0009394	2'-deoxyribonucleotide metabolic process	12	-1.89508	0.00243529	0.0118925	Ada/Ak2/Shmt1/Dctpp1/Nudt1/Dtymk/Dut/Tyms
GO:0019692	deoxyribose phosphate metabolic process	12	-1.89508	0.00243529	0.0118925	Ada/Ak2/Shmt1/Dctpp1/Nudt1/Dtymk/Dut/Tyms
GO:0007063	regulation of sister chromatid cohesion	12	-1.8957	0.00242144	0.0118925	Slf2/Smc5/Naa10/Ddx11/Rad21/Slf1/Bub1/Cdca5/Sgo2a/Fen1
GO:0036297	interstrand cross-link repair	14	-1.89925	0.00247539	0.0120123	Dclre1a/Mcm8/Mcm9/Msh6/Nucks1/Rfwd3/Rad51/Rad51ap1
GO:0009314	response to radiation	147	-1.8993	2.23318e-05	0.000274959	Parp1/Ppp1cc/Chek2/Inip/Xrcc2/Ppid/Spidr/Cdkn2d/Map3k20/Cdkn1a/Xrcc6/Hmgn1/Zranb3/Sirt1/Atm/Pold1/Pole3/Msh6/Rnf168/Casp7/Rad54b/Abraxas1/Mbd4/Ticrr/Rad18/Nucks1/Rfwd3/Ect2/Rad54l/Fignl1/Chek1/Usp1/Blm/Brca2/Topbp1/H2afx/Pcna/Tipin/Aurkb/Brca1/Dtl/Pbk/Rad51/Rad51ap1/Pclaf
GO:0045740	positive regulation of DNA replication	23	-1.90456	0.00236246	0.0117098	Cdk2/Dbf4/E2f8/E2f7/Cdc7/Cdt1/Pcna/Atad5/Cdk1
GO:0071478	cellular response to radiation	67	-1.90871	0.000384281	0.00273695	Taf1/Polh/Fmr1/Parp1/Chek2/Ppid/Spidr/Map3k20/Cdkn1a/Xrcc6/Sirt1/Atm/Pold1/Pole3/Rnf168/Nucks1/Ect2/Fignl1/Chek1/Blm/H2afx/Pcna/Aurkb/Pbk/Rad51/Rad51ap1
GO:0072425	signal transduction involved in G2 DNA damage checkpoint	10	-1.91518	0.00152237	0.00808229	Atm/Plk1/Abraxas1/Chek1/Brca1/Dtl
GO:0000132	establishment of mitotic spindle orientation	10	-1.92558	0.00128485	0.00709809	Numa1/Plk1/Spdl1/Cenpa/Ndc80/Mad2l1
GO:0030866	cortical actin cytoskeleton organization	15	-1.92999	0.0018341	0.00941343	Kif23/Ect2/Racgap1/Anln/Cit
GO:0019985	translesion synthesis	10	-1.93191	0.00118184	0.0066168	Pole2/Pcna/Dtl/Pclaf
GO:0010971	positive regulation of G2/M transition of mitotic cell cycle	14	-1.93779	0.00158015	0.00829397	Cdk4/Ccnb1/Lmnb1/Cdc7/Dtl/Fbxo5/Cdk1
GO:0072527	pyrimidine-containing compound metabolic process	24	-1.93845	0.00160377	0.00836105	Umps/Shmt1/Nme1/Dctpp1/Ctps/Uck2/Cad/Dtymk/Dut/Tk1/Tyms
GO:0007140	male meiotic nuclear division	13	-1.9441	0.00133507	0.00732305	Ing2/Suv39h2/Atm/Chtf18/Kif18a/Fignl1/Sgo2a/Brca2/Trip13
GO:0007064	mitotic sister chromatid cohesion	16	-1.95091	0.00144049	0.00780881	Nsmce2/Haspin/Slf2/Pds5a/Smc5/Naa10/Pds5b/Naa50/Smc1a/Slf1/Cdca5/Cdc20/Dscc1/Sgo1
GO:0009262	deoxyribonucleotide metabolic process	17	-1.95732	0.00144006	0.00780881	Ak2/Shmt1/Dctpp1/Nudt1/Dtymk/Dut/Tyms/Rrm1/Rrm2
GO:2000045	regulation of G1/S transition of mitotic cell cycle	46	-1.95769	0.000549432	0.00363069	Bcl2/Rdx/Tcf3/Apex1/Jade1/Cdkn1a/Larp7/Rbl1/Pidd1/Hacd1/Anp32b/Dbf4/Rfwd3/E2f7/Rpa2/E2f1/Kif14/Ezh2/Ccne1/Cdc45
GO:0006289	nucleotide-excision repair	27	-1.95975	0.00117203	0.00658482	Rad23b/Rad23a/Ercc1/Gtf2h4/Hus1/Pold3/Gtf2h5/Mnat1/Dclre1a/Hmgn1/Sirt1/Pold1/Rpa3/Hmgb1/Rpa1/Rpa2/Brca2/Pole/Neil3/Brip1
GO:1905268	negative regulation of chromatin organization	29	-1.96179	0.00103487	0.00593049	Mtf2/Sirt1/L3mbtl2/H1f4/Dnmt1/H1f3/Brca1/H1f1/Atad2/H1f5
GO:0090224	regulation of spindle organization	15	-1.96237	0.0011863	0.0066168	Numa1/Bora/Smc1a/Ccsap/Smc3/Spag5/Plk1/Nup62/Tacc3/Tpx2
GO:1904029	regulation of cyclin-dependent protein kinase activity	36	-1.9665	0.000728619	0.00442667	Plk1/Ccnb1/Blm/Stil/Ccnb2/Ccne1/Ccnf/Cdc6/Ccna2/Ccne2
GO:0040020	regulation of meiotic nuclear division	10	-1.9674	0.000681059	0.00422774	Ttk/Sgo2a/Cdc20/Trip13/Fbxo5
GO:0016458	gene silencing	84	-1.9739	6.93493e-05	0.00070716	Spout1/Trim28/Smchd1/Smarca5/H3c11/Naa40/Sirt1/Rif1/Eri1/Pole3/H3c4/Cdk2/Suv39h1/H3c1/H3c13/H1f4/Hat1/Hells/Ezh2/Dnmt1/H1f3/Cdc45/H3c6/H1f1/Atad2/H3c2/H1f5
GO:0000079	regulation of cyclin-dependent protein serine/threonine kinase activity	35	-1.97461	0.000701177	0.00430515	Plk1/Ccnb1/Blm/Stil/Ccnb2/Ccne1/Ccnf/Cdc6/Ccna2/Ccne2
GO:0051445	regulation of meiotic cell cycle	15	-1.97701	0.000959703	0.00555365	Ttk/Sgo2a/Cdc20/Aspm/Trip13/Fbxo5
GO:1902806	regulation of cell cycle G1/S phase transition	50	-1.9832	0.000326096	0.0024039	Bcl2/Rdx/Tcf3/Apex1/Jade1/Cdkn2d/Cdkn1a/Larp7/Rbl1/Pidd1/Atp2b4/Hacd1/Anp32b/Dbf4/Rfwd3/E2f7/Rpa2/E2f1/Kif14/Ezh2/Ccne1/Cdc45
GO:0051054	positive regulation of DNA metabolic process	117	-1.98564	8.20888e-06	0.000115862	Nbn/Hsp90aa1/Tcp1/Dkc1/Cacybp/Parn/Parp1/Mre11a/Spidr/Trim28/Smchd1/Ddx11/Ctc1/Rad50/Hnrnpd/Sirt1/Atm/Rif1/Ptges3/Chtf18/Pms2/Paxip1/Foxm1/Tfrc/Cdk2/Rnf168/Abraxas1/Nek2/Dbf4/Slf1/Nsd2/E2f8/Rfc2/E2f7/Cdc7/Blm/Dscc1/Cdt1/Pcna/Rfc3/Dnmt1/Aurkb/Brca1/Atad5/Rfc4/Rfc5/Rad51/Cdk1
GO:0045840	positive regulation of mitotic nuclear division	24	-1.99177	0.000853699	0.00502822	Phb2/Slf2/Terf1/Smc5/Anapc11/Numa1/Anapc5/Ranbp1/Nup62/Slf1/Cdca5/Cdt1/Ube2c/Cenpe/Birc5/Nusap1
GO:0051053	negative regulation of DNA metabolic process	72	-1.99554	7.45653e-05	0.000752145	Pds5a/Msh2/Rtel1/H1f2/Terf1/Nbn/Dnajc2/Parp1/Chek2/Mre11a/Trim28/Smchd1/Ctc1/Rad50/Smc1a/Donson/Zranb3/Atm/Aunip/Rif1/Msh3/Msh6/Smc3/Rmi2/Rad18/H1f4/Chek1/Blm/Brca2/H1f3/Tipin/Fbxo5/H1f1/Gmnn/H1f5
GO:0022414	reproductive process	293	-1.99984	2.00235e-06	4.21165e-05	C1qbp/Rad50/Tubgcp6/Smc1a/Ybx3/Suv39h2/Sirt1/Atm/Ift27/Prdx4/Mif/Larp7/Mcm8/Snrpa1/Ncaph2/Chtf18/Pms2/Etv5/Msh3/Mcm9/Msh6/Comt/Fancm/Rad21/Cdk2/Smc3/Nup107/Poc1a/Rbm15/Eme1/Ndc1/Plk1/Rad54b/Aaas/Nek2/Ddr1/Rad18/Ccnb1/Kif18a/Mastl/Rad54l/E2f8/Espl1/Exo1/Fignl1/Ttk/Cks2/Ncapd3/Aurka/Psmc3ip/Tubg1/Bub1/E2f7/Plk4/Sgo2a/Rpa1/Cdc20/Smc4/Nuf2/Brca2/Syce2/Aspm/Trip13/Topbp1/Ccne1/Mns1/Racgap1/H2afx/Ptgs2…
GO:0051294	establishment of spindle orientation	11	-2.00856	0.000464015	0.00316836	Spag5/Plk1/Spdl1/Cenpa/Ndc80/Mad2l1
GO:0000003	reproduction	294	-2.0127	2.00226e-06	4.21165e-05	C1qbp/Rad50/Tubgcp6/Smc1a/Ybx3/Suv39h2/Sirt1/Atm/Ift27/Prdx4/Mif/Larp7/Mcm8/Snrpa1/Ncaph2/Chtf18/Pms2/Etv5/Msh3/Mcm9/Msh6/Comt/Fancm/Rad21/Cdk2/Smc3/Nup107/Poc1a/Rbm15/Eme1/Ndc1/Plk1/Rad54b/Aaas/Nek2/Ddr1/Rad18/Ccnb1/Kif18a/Lin9/Mastl/Rad54l/E2f8/Espl1/Exo1/Fignl1/Ttk/Cks2/Ncapd3/Aurka/Psmc3ip/Tubg1/Bub1/E2f7/Plk4/Sgo2a/Rpa1/Cdc20/Smc4/Nuf2/Brca2/Syce2/Aspm/Trip13/Topbp1/Ccne1/Mns1/Racgap1/H2afx/…
GO:0051988	regulation of attachment of spindle microtubules to kinetochore	11	-2.0201	0.000374024	0.00268872	Spag5/Nek2/Knstrn/Ccnb1/Ect2/Racgap1/Cenpe
GO:0006301	postreplication repair	16	-2.02076	0.000556674	0.00363998	Pole2/Rad18/Pcna/Brca1/Dtl/Pclaf
GO:0045652	regulation of megakaryocyte differentiation	13	-2.02228	0.00041499	0.00289335	Prmt1/H4c9/Hist1h4n/Rbm15/H4c1/H4c3/H4c8/Hmgb2/H4c4
GO:0051299	centrosome separation	11	-2.02622	0.000337465	0.00247197	Ranbp1/Nek2/Nup62/Chek1/Aurka/Kif11
GO:1902751	positive regulation of cell cycle G2/M phase transition	16	-2.03772	0.000427399	0.00297092	Cdk4/Ccnb1/Lmnb1/Cdc7/Dtl/Atad5/Fbxo5/Cdk1
GO:0060969	negative regulation of gene silencing	14	-2.04104	0.000382904	0.00273556	H1f4/H1f3/H1f1/Atad2/H1f5
GO:0040001	establishment of mitotic spindle localization	12	-2.04579	0.000252118	0.00197826	Numa1/Kpnb1/Plk1/Spdl1/Cenpa/Ndc80/Mad2l1/Nusap1
GO:0072528	pyrimidine-containing compound biosynthetic process	15	-2.04636	0.000367886	0.00266112	Umps/Shmt1/Nme1/Ctps/Uck2/Cad/Dtymk/Dut/Tyms
GO:0007129	synapsis	12	-2.05209	0.000235495	0.00187323	Ndc1/Syce2/Trip13/Ccne1/Brip1/Ccne2
GO:0071479	cellular response to ionizing radiation	31	-2.05831	0.000263203	0.00203761	Chek2/Spidr/Map3k20/Cdkn1a/Xrcc6/Sirt1/Atm/Pole3/Nucks1/Ect2/Fignl1/Blm/H2afx/Rad51/Rad51ap1
GO:0045910	negative regulation of DNA recombination	25	-2.07997	0.00022067	0.00177359	Smchd1/Zranb3/Rif1/Msh3/Msh6/Rmi2/Rad18/H1f4/Blm/H1f3/H1f1/H1f5
GO:0008156	negative regulation of DNA replication	21	-2.08136	0.000284811	0.00214743	Chek2/Mre11a/Smc1a/Donson/Zranb3/Msh3/Msh6/Smc3/Brca2/Tipin/Fbxo5/Gmnn
GO:0051293	establishment of spindle localization	14	-2.0841	0.000186059	0.00155479	Numa1/Kpnb1/Spag5/Plk1/Spdl1/Cenpa/Ndc80/Mad2l1/Nusap1
GO:0006221	pyrimidine nucleotide biosynthetic process	14	-2.08734	0.000175273	0.00147531	Umps/Shmt1/Nme1/Ctps/Uck2/Cad/Dtymk/Dut/Tyms
GO:0010569	regulation of double-strand break repair via homologous recombination	18	-2.08771	0.000240707	0.00190161	Parp1/Spidr/Smchd1/Rif1/Rmi2/Fignl1/Chek1/Rpa2/Blm/Rad51/Rad51ap1
GO:0031935	regulation of chromatin silencing	21	-2.09173	0.000216758	0.00176049	Trim28/Naa40/Sirt1/H1f4/Dnmt1/H1f3/Cdc45/H1f1/Atad2/H1f5
GO:0010212	response to ionizing radiation	63	-2.09537	3.02546e-05	0.000343291	Chek2/Inip/Xrcc2/Spidr/Map3k20/Cdkn1a/Xrcc6/Sirt1/Atm/Pole3/Rnf168/Rad54b/Abraxas1/Ticrr/Nucks1/Rfwd3/Ect2/Rad54l/Fignl1/Blm/Brca2/Topbp1/H2afx/Brca1/Rad51/Rad51ap1
GO:0007100	mitotic centrosome separation	10	-2.09578	5.43702e-05	0.000582652	Ranbp1/Nek2/Nup62/Chek1/Aurka/Kif11
GO:0044773	mitotic DNA damage checkpoint	28	-2.09851	0.000173445	0.00146525	Chek2/Mre11a/Cdkn1a/Donson/Atm/Pidd1/Eme1/Mbd4/Rfwd3/Rpa2/Blm/Tipin/Cdk1/Clspn
GO:0045815	positive regulation of gene expression, epigenetic	17	-2.10463	0.000156813	0.00133753	H1f4/Chek1/H1f3/H1f1/Atad2/H1f5
GO:0071897	DNA biosynthetic process	85	-2.10641	2.09921e-06	4.21165e-05	Cdkn2d/Ctc1/Cdkn1a/Rad50/Nhp2/Hnrnpd/Sirt1/Atm/Pold1/Ptges3/Chtf18/Pole2/Nek2/Lin9/Tfdp1/Chek1/Rfc2/Rpa1/Dscc1/Pcna/Pole/Rfc3/Aurkb/Dtl/Tk1/Rfc4/Rfc5/Pola1/Lig1/Pclaf
GO:0006220	pyrimidine nucleotide metabolic process	17	-2.10733	0.000154199	0.00132688	Umps/Shmt1/Nme1/Dctpp1/Ctps/Uck2/Cad/Dtymk/Dut/Tyms
GO:0051785	positive regulation of nuclear division	29	-2.11196	0.000143732	0.00124607	Ranbp1/Nup62/Slf1/Cdca5/Sgo2a/Cdt1/Ube2c/Cenpe/Fbxo5/Birc5/Nusap1
GO:0000731	DNA synthesis involved in DNA repair	17	-2.12244	0.000128064	0.00116706	Cdkn2d/Sirt1/Pold1/Pole2/Pcna/Pole/Dtl/Pola1/Pclaf
GO:1901976	regulation of cell cycle checkpoint	19	-2.12472	0.00015636	0.00133753	Chek2/Etaa1/Rnaseh2b/Ccnb1/Rfwd3/Gen1/Aurka/Rpa2/Cdt1/Ndc80/Wdr76/Mad2l1
GO:0051291	protein heterooligomerization	52	-2.1273	2.64994e-05	0.000311366	Rad50/Xrcc6/H4c9/H3c11/Hist1h4n/Prkag1/H3c4/Ide/H4c1/H4c3/H3c1/Nup62/H3c13/Rcc1/H4c8/H3c6/H4c4/Rrm1/H3c2/Rrm2
GO:0010639	negative regulation of organelle organization	148	-2.13761	2.02947e-06	4.21165e-05	Trim37/Fxn/Mdm1/Rad21/L3mbtl2/Plk1/Nek2/Kifc1/Ccnb1/Cep192/Ccp110/Spdl1/H1f4/Gen1/Ttk/Capg/Chek1/Bub1/Mcm2/Stil/Trip13/Cdt1/Ndc80/Ccnf/Ckap2/Dnmt1/H1f3/Aurkb/Brca1/Mad2l1/Bub1b/Cenpe/Fbxo5/H1f1/Atad2/Birc5/Stmn1/H1f5/Top2a
GO:0045143	homologous chromosome segregation	19	-2.1467	0.000105094	0.000999645	Terf1/Cenpc1/Mre11a/Atm/Ndc1/Plk1/Espl1/Brca2/Syce2/Trip13/Ccne1/Brip1/Ccne2
GO:0006298	mismatch repair	14	-2.15355	4.85371e-05	0.000537563	Rnaseh2a/Pms1/Rpa3/Pms2/Msh3/Mcm9/Msh6/Exo1/Rpa1/Rpa2/Pcna
GO:2000779	regulation of double-strand break repair	32	-2.15718	4.9545e-05	0.000541564	Parp1/Spidr/Smchd1/Ddx11/Aunip/Rif1/Foxm1/Rmi2/Dek/Slf1/Nsd2/Fignl1/Chek1/Rpa2/Blm/Rad51/Rad51ap1
GO:0031936	negative regulation of chromatin silencing	10	-2.159	1.4308e-05	0.000183995	H1f4/H1f3/H1f1/Atad2/H1f5
GO:0051781	positive regulation of cell division	19	-2.16173	8.45881e-05	0.000824901	Nup62/Kif23/Ect2/Kif14/Racgap1/Kif20b/Aurkb/Cdc6/Cit
GO:0031572	G2 DNA damage checkpoint	22	-2.16264	6.75628e-05	0.000697709	Mre11a/Donson/Atm/Plk1/Abraxas1/Mbd4/Chek1/Blm/Brca1/Dtl/Cdk1/Clspn
GO:0000082	G1/S transition of mitotic cell cycle	73	-2.16266	1.06388e-05	0.000147802	Mtbp/Mnat1/Usp37/Skp2/Lsm11/Mepce/Npat/E2f6/Bcl2/Rdx/Tcf3/Cdkn2c/Apex1/Jade1/Myb/Cdkn2d/Cdkn1a/Larp7/Rbl1/Pidd1/Hacd1/Cdk2/Cdk4/Anp32b/Dbf4/Rfwd3/Tcf19/Rcc1/E2f7/Rpa2/E2f1/Kif14/Iqgap3/Ezh2/Nasp/Ccne1/Pole/Cdc45/Ccne2
GO:0033044	regulation of chromosome organization	180	-2.17394	2.01682e-06	4.21165e-05	Anapc11/Parn/Numa1/Naa10/Parp1/Ing2/Mre11a/Ctcf/Trim28/Myb/Mtf2/Anapc5/Ddx11/Ctc1/Mad1l1/Phf19/Rad50/Naa40/Hnrnpd/Sirt1/Atm/Rif1/Paxip1/Rad21/L3mbtl2/Plk1/Nek2/Rmi2/Wdhd1/Suv39h1/Ccnb1/Cep192/Spdl1/Slf1/H1f4/Gen1/Ttk/Chek1/Bub1/Cdca5/Sgo2a/Mcm2/Stil/Trip13/Cdt1/Ndc80/Dnmt1/H1f3/Cdc45/Fen1/Aurkb/Cdc6/Brca1/Mad2l1/Bub1b/Cenpe/Fbxo5/H1f1/Tacc3/Atad2/Cit/Birc5/Mki67/H1f5/Top2a
GO:0006284	base-excision repair	19	-2.17929	5.12655e-05	0.000554515	Parp2/Hmga1/Parp1/Apex1/Pold1/Rpa3/Hmgb1/Rpa1/Rpa2/Ung/Pcna/Pole/Neil3/Lig1
GO:0051653	spindle localization	15	-2.18341	2.93243e-05	0.000334374	Numa1/Kpnb1/Spag5/Plk1/Spdl1/Aspm/Cenpa/Ndc80/Mad2l1/Nusap1
GO:2001020	regulation of response to DNA damage stimulus	94	-2.18394	2.08223e-06	4.21165e-05	Parp1/Chek2/Spidr/Kmt5a/Nsmce1/Trim28/Cdkn2d/Smchd1/Ddx11/Etaa1/Rnaseh2b/Sirt1/Atm/Aunip/Mif/Rif1/Paxip1/Foxm1/Rnf168/Abraxas1/Rmi2/Suv39h1/Dek/Rfwd3/Slf1/Nsd2/Fignl1/Chek1/Hmgb1/Usp1/Rpa2/Blm/Pcna/Wdr76/Brca1/Atad5/Fbxo5/Rad51/Rad51ap1
GO:0045814	negative regulation of gene expression, epigenetic	42	-2.18998	2.04146e-05	0.000254056	Trim28/Smchd1/Smarca5/Naa40/Sirt1/Rif1/Pole3/Suv39h1/H1f4/Hat1/Hells/Ezh2/Dnmt1/H1f3/Cdc45/H1f1/Atad2/H1f5
GO:0044843	cell cycle G1/S phase transition	77	-2.19316	2.11805e-06	4.21165e-05	Phb2/Mtbp/Mnat1/Usp37/Skp2/Lsm11/Mepce/Npat/E2f6/Bcl2/Rdx/Tcf3/Cdkn2c/Apex1/Jade1/Myb/Cdkn2d/Cdkn1a/Larp7/Rbl1/Pidd1/Atp2b4/Hacd1/Cdk2/Cdk4/Anp32b/Dbf4/Rfwd3/Tcf19/Rcc1/E2f7/Rpa2/E2f1/Kif14/Iqgap3/Ezh2/Nasp/Ccne1/Pole/Cdc45/Ccna2/Ccne2
GO:0051307	meiotic chromosome separation	15	-2.20198	1.86609e-05	0.000236039	Ncaph2/Fancm/Eme1/Espl1/Ttk/Ncapd3/Cenps/Ncaph/Top2a
GO:0006325	chromatin organization	294	-2.20264	2.00226e-06	4.21165e-05	H2afz/Ing2/Tcf3/Prkcb/Kmt5a/Ctcf/Trim28/H2ac6/Jade1/Myb/Rbbp7/Dpy30/Naa50/Mtf2/Irf4/Smchd1/Ddx11/H2bc7/H2bc4/Set/Nudt5/Prmt1/Phf19/Hist1h2bp/H4c9/Hmgn5/Smarca5/Suv39h2/Elof1/H3c11/Mis18a/Naa40/Hmgn1/Sirt1/Atm/Supt16/Rif1/Rbl1/Hist1h4n/Paxip1/Rbbp4/0610010K14Rik/Pole3/Trim37/H3c4/H2ac10/Cbx3/Cdk2/Baz1b/Suz12/L3mbtl2/Rnf168/H2ac15/Ptma/Abraxas1/Anp32e/H2bc18/Wdhd1/H4c1/Nucks1/Suv39h1/H4c3/Ccnb1/Dek…
GO:0051262	protein tetramerization	61	-2.20486	6.50356e-06	9.35033e-05	Xrcc6/H4c9/Hprt/Apip/Shmt1/H3c11/Hist1h4n/Impdh2/Dctpp1/H3c4/Ide/H4c1/H4c3/H3c1/H3c13/Rcc1/Ppat/H4c8/H3c6/Tk1/H4c4/Rrm1/H3c2/Rrm2
GO:0044818	mitotic G2/M transition checkpoint	20	-2.21704	2.28787e-05	0.000278727	Mre11a/Donson/Atm/Orc1/Mbd4/Ticrr/Blm/Topbp1/Cdc6/Brca1/Cdk1/Clspn
GO:0006342	chromatin silencing	40	-2.23363	1.14226e-05	0.000153712	Trim28/Smchd1/Smarca5/Naa40/Sirt1/Rif1/Pole3/Suv39h1/H1f4/Hat1/Hells/Ezh2/Dnmt1/H1f3/Cdc45/H1f1/Atad2/H1f5
GO:0051052	regulation of DNA metabolic process	203	-2.23584	2.01093e-06	4.21165e-05	Smchd1/Ddx11/Ctc1/Cdkn1a/Rad50/Smc1a/Donson/Mis18a/Hnrnpd/Zranb3/Sirt1/Atm/Aunip/Rif1/Ptges3/Chtf18/Pms2/Paxip1/Foxm1/Msh3/Msh6/Tfrc/Cdk2/Smc3/Rnf168/Abraxas1/Nek2/Rmi2/Ticrr/Rad18/Dbf4/Nucks1/Suv39h1/Dek/Tfdp1/Slf1/H1f4/Nsd2/E2f8/Fignl1/Chek1/Hmgb1/Rfc2/E2f7/Usp1/Cdc7/Rpa2/Blm/Dscc1/Brca2/Cdt1/Pcna/Rfc3/Dnmt1/H1f3/Tipin/Aurkb/Brca1/Atad5/Rfc4/Rfc5/Fbxo5/H1f1/Gmnn/Rad51/Rad51ap1/Ccna2/Cdk1/Esco2/…
GO:0010824	regulation of centrosome duplication	19	-2.23686	1.79429e-05	0.000228204	Nubp1/Cep295/Xpo1/Trim37/Mdm1/Poc1a/Kifc1/Cep192/Nup62/Gen1/Plk4/Stil/Ccnf
GO:0060968	regulation of gene silencing	41	-2.24173	6.82892e-06	9.69764e-05	H3c11/Naa40/Sirt1/H3c4/Cdk2/H3c1/H3c13/H1f4/Dnmt1/H1f3/Cdc45/H3c6/H1f1/Atad2/H3c2/H1f5
GO:0000077	DNA damage checkpoint	54	-2.24242	4.39611e-06	6.60768e-05	Chek2/Mre11a/Map3k20/Cdkn1a/Donson/Etaa1/Rnaseh2b/Atm/Pidd1/Eme1/Plk1/Abraxas1/Mbd4/Rfwd3/Chek1/Rpa2/Blm/E2f1/Tipin/Wdr76/Brca1/Dtl/Cdk1/Clspn
GO:2000104	negative regulation of DNA-dependent DNA replication	12	-2.24969	2.77053e-06	4.24705e-05	Chek2/Mre11a/Smc1a/Donson/Zranb3/Msh3/Msh6/Smc3/Brca2/Tipin/Fbxo5
GO:0051984	positive regulation of chromosome segregation	20	-2.25186	5.08416e-06	7.40156e-05	Smc5/Rcc2/Anapc11/Numa1/Anapc5/Ddx11/Rad21/Smc6/Rad18/Ccnb1/Slf1/Sgo2a/Cdt1/Fen1/Cdc6/Cenpe
GO:0034501	protein localization to kinetochore	15	-2.25937	1.06634e-05	0.000147802	Spdl1/Ttk/Cenpq/Cdt1/Ndc80/Aurkb/Knl1/Cdk1
GO:1901992	positive regulation of mitotic cell cycle phase transition	41	-2.26212	6.82892e-06	9.69764e-05	Rcc2/Anapc11/Rdx/Apex1/Anapc5/Larp7/Cdk4/Anp32b/Dbf4/Ccnb1/Lmnb1/Cdca5/Cdc7/Cdt1/Ube2c/Ccne1/Cdc45/Dtl/Cenpe/Fbxo5/Cdk1/Birc5
GO:0007062	sister chromatid cohesion	31	-2.28594	4.74239e-06	7.03679e-05	Naa10/Mre11a/Pds5b/Naa50/Ddx11/Smc1a/Rad21/Smc3/Slf1/Bub1/Cdca5/Sgo2a/Cdc20/Dscc1/Kif22/Fen1/Sgo1/Bub1b/Esco2
GO:0007076	mitotic chromosome condensation	10	-2.29504	2.86159e-06	4.3293e-05	Ncaph2/Ncapd3/Cdca5/Smc4/Ncapg/Ncaph/Ncapd2/Smc2/Nusap1
GO:0010972	negative regulation of G2/M transition of mitotic cell cycle	25	-2.29648	1.22594e-05	0.000161235	Mre11a/Donson/Atm/Orc1/Rad21/Mbd4/Ticrr/Chek1/Blm/Topbp1/Cdc6/Brca1/Cdk1/Clspn
GO:0007080	mitotic metaphase plate congression	25	-2.30161	9.80755e-06	0.000137587	Kpnb1/Mad1l1/Kif2c/Ccnb1/Kif18a/Spdl1/Nup62/Cdca5/Nuf2/Kif14/Cdt1/Kif22/Ndc80/Cenpe/Cdca8
GO:0007292	female gamete generation	39	-2.30258	2.29355e-06	4.21165e-05	Sirt1/Atm/Mcm8/Ncaph2/Mcm9/Plk1/Ccnb1/Mastl/Ttk/Aurka/Sgo2a/Brca2/Aspm/Trip13/Ptgs2/Ncaph/Fbxo5/Top2a
GO:0051298	centrosome duplication	31	-2.30601	4.74239e-06	7.03679e-05	Cntrob/Cep152/Cep135/Ckap5/Nubp1/Cep295/Xpo1/Trim37/Mdm1/Cdk2/Poc1a/Sac3d1/Kifc1/Cep192/Ccp110/Nup62/Gen1/Plk4/Brca2/Stil/Ccnf/Brca1
GO:0032508	DNA duplex unwinding	21	-2.30967	2.52045e-06	4.21165e-05	Mre11a/Ddx11/Ddx1/Rad50/Recql/Mcm9/Rpa1/Blm/Mcm2/Mcm4/Mcm6/Rad51/Mcm7/Top2a
GO:0034502	protein localization to chromosome	53	-2.31951	2.20344e-06	4.21165e-05	Mcm8/Mcm9/Rad21/Plk1/Spdl1/Slf1/Ttk/Cdca5/Rpa1/Rpa2/Brca2/Cenpq/Cenpa/Ezh2/Cdt1/Ndc80/Aurkb/Bub1b/Knl1/Cdk1/Esco2
GO:0006282	regulation of DNA repair	51	-2.33332	2.21352e-06	4.21165e-05	Parp1/Spidr/Trim28/Smchd1/Ddx11/Sirt1/Aunip/Rif1/Foxm1/Rnf168/Abraxas1/Rmi2/Suv39h1/Dek/Slf1/Nsd2/Fignl1/Chek1/Hmgb1/Usp1/Rpa2/Blm/Pcna/Brca1/Rad51/Rad51ap1
GO:0007143	female meiotic nuclear division	16	-2.34661	2.63826e-06	4.21165e-05	Atm/Ncaph2/Plk1/Mastl/Ttk/Aurka/Sgo2a/Trip13/Ncaph/Fbxo5/Top2a
GO:0032506	cytokinetic process	14	-2.34905	2.69651e-06	4.21312e-05	Nup62/Kif23/Ect2/Kif20a/Cep55/Racgap1/Anln/Kif20b/Aurkb
GO:0032886	regulation of microtubule-based process	73	-2.35702	2.12777e-06	4.21165e-05	Nubp1/Bora/Cep295/Fkbp4/Smc1a/Xpo1/Trim37/Mdm1/Ccsap/Smc3/Poc1a/Spag5/Memo1/Ranbp1/Plk1/Nek2/Ska2/Kifc1/Cep192/Kif18a/Nup62/Ska3/Gen1/Chek1/Plk4/Ska1/Stil/Ccnf/Ckap2/Tacc3/Tpx2/Kif11/Stmn1
GO:0046605	regulation of centrosome cycle	28	-2.3577	4.81792e-06	7.10332e-05	Nubp1/Cep295/Xpo1/Trim37/Mdm1/Poc1a/Ranbp1/Nek2/Kifc1/Cep192/Nup62/Gen1/Chek1/Plk4/Stil/Ccnf/Kif11
GO:1901989	positive regulation of cell cycle phase transition	45	-2.3584	2.24845e-06	4.21165e-05	Cdk4/Anp32b/Dbf4/Ccnb1/Lmnb1/Cdca5/Cdc7/Ezh2/Cdt1/Ube2c/Ccne1/Cdc45/Dtl/Atad5/Cenpe/Fbxo5/Cdk1/Birc5
GO:0032392	DNA geometric change	26	-2.35907	4.87091e-06	7.13599e-05	Mre11a/Ddx11/Ddx1/Rad50/Recql/Zranb3/Mcm9/Hmgb1/Rpa1/Blm/Mcm2/Mcm4/Mcm6/Rad51/Mcm7/Top2a
GO:1902750	negative regulation of cell cycle G2/M phase transition	32	-2.37791	2.35929e-06	4.21165e-05	Donson/Atm/Orc1/Rad21/Plk1/Abraxas1/Mbd4/Ticrr/Chek1/Blm/Topbp1/Cdc6/Brca1/Dtl/Cdk1/Clspn
GO:0071459	protein localization to chromosome, centromeric region	19	-2.38287	2.56327e-06	4.21165e-05	Spdl1/Ttk/Cenpq/Cenpa/Cdt1/Ndc80/Aurkb/Bub1b/Knl1/Cdk1
GO:0045786	negative regulation of cell cycle	186	-2.38438	2.01496e-06	4.21165e-05	Chek2/Cdkn2c/Mre11a/Jade1/Nubp1/Cdkn2d/Map3k20/Cdkn1a/Mad1l1/Smc1a/Donson/Zwint/Etaa1/Rnaseh2b/Atm/Mif/Rbl1/Pidd1/Foxm1/Msh6/Trim37/Orc1/Mdm1/Prr11/Rad21/Smc3/Cdk4/Eme1/Plk1/Abraxas1/Mbd4/Nek2/Kifc1/Ticrr/Zwilch/Ccnb1/Cep192/Spdl1/Cdkn3/Rfwd3/Gen1/E2f8/Ttk/Chek1/Aurka/Kntc1/Bub1/E2f7/Rpa2/Blm/E2f1/Stil/Trip13/Topbp1/Ezh2/Cdt1/Ndc80/Ptgs2/Ccnf/Tipin/Wdr76/Aurkb/Cdc6/Brca1/Dtl/Mad2l1/Bub1b/Cenpe/Fb…
GO:0022616	DNA strand elongation	17	-2.38659	2.61355e-06	4.21165e-05	Mre11a/Rnaseh2a/Rad50/Pold2/Nucks1/Gins1/Pcna/Pole/Mcm4/Fen1/Mcm3/Pola1/Lig1/Mcm7
GO:0008608	attachment of spindle microtubules to kinetochore	24	-2.3869	2.46734e-06	4.21165e-05	Kif2c/Spag5/Nek2/Knstrn/Ccnb1/Ect2/Nuf2/Brca2/Cdt1/Racgap1/Ndc80/Sgo1/Cenpe/Knl1
GO:0045931	positive regulation of mitotic cell cycle	70	-2.38906	2.13686e-06	4.21165e-05	Cdk4/Anp32b/Ranbp1/Dbf4/Ccnb1/Nup62/Slf1/Gen1/Lmnb1/Hmgb1/Cdca5/Cdc7/Brca2/Cdt1/Ube2c/Ccne1/Ndc80/Kif20b/Cdc45/Dtl/Mad2l1/Cenpe/Fbxo5/Cdk1/Birc5/Nusap1
GO:0007017	microtubule-based process	242	-2.39479	2.0055e-06	4.21165e-05	Cep57/Cep135/Fmr1/Flot2/Eml3/Ckap5/Kif1c/Cfap20/Numa1/Cntln/Chek2/Xrcc2/Kpnb1/Nubp1/Bora/Cep295/Fkbp4/Tube1/Ssna1/Tubgcp6/Smc1a/Xpo1/Tuba4a/Kif24/Ift27/Aunip/Haus3/Kif2c/Trim37/Haus6/Mdm1/Ccsap/Cdk2/Smc3/Poc1a/Spag5/Sac3d1/Haus5/Memo1/Ranbp1/Plk1/Aaas/Nek2/Haus1/Ska2/Kifc1/Knstrn/Ccnb1/Cep192/Kif18a/Ccp110/Spdl1/Nup62/Kif23/Ska3/Tubb4b/Kif20a/Gen1/Espl1/Fignl1/Rcc1/Chek1/Aurka/Cenpw/Tubg1/Plk4/Ha…
GO:0031297	replication fork processing	21	-2.39608	2.52045e-06	4.21165e-05	Cenpx/Mre11a/Ddx11/Etaa1/Zranb3/Tonsl/Fancm/Eme1/Mms22l/Nucks1/Rfwd3/Gen1/Blm/Brca2/Pcna/Cenps/Rad51
GO:0032467	positive regulation of cytokinesis	13	-2.39646	2.7302e-06	4.21312e-05	Nup62/Kif23/Ect2/Kif14/Racgap1/Kif20b/Aurkb/Cdc6/Cit
GO:0050000	chromosome localization	39	-2.39756	2.29355e-06	4.21165e-05	Cdc23/Terf1/Gem/Cenpc1/Numa1/Kpnb1/Mad1l1/Atm/Kif2c/Spag5/Ccnb1/Kif18a/Spdl1/Nup62/Cdca5/Nuf2/Kif14/Cenpf/Brca2/Cenpq/Cdt1/Kif22/Ndc80/Cenpe/Cdca8/Birc5
GO:0051303	establishment of chromosome localization	39	-2.39756	2.29355e-06	4.21165e-05	Cdc23/Terf1/Gem/Cenpc1/Numa1/Kpnb1/Mad1l1/Atm/Kif2c/Spag5/Ccnb1/Kif18a/Spdl1/Nup62/Cdca5/Nuf2/Kif14/Cenpf/Brca2/Cenpq/Cdt1/Kif22/Ndc80/Cenpe/Cdca8/Birc5
GO:0044774	mitotic DNA integrity checkpoint	34	-2.40892	2.339e-06	4.21165e-05	Chek2/Mre11a/Cdkn1a/Donson/Atm/Pidd1/Orc1/Eme1/Mbd4/Ticrr/Rfwd3/Rpa2/Blm/Topbp1/Tipin/Cdc6/Cdk1/Clspn/Top2a
GO:0070507	regulation of microtubule cytoskeleton organization	67	-2.41092	2.14682e-06	4.21165e-05	Nubp1/Bora/Cep295/Fkbp4/Smc1a/Xpo1/Trim37/Mdm1/Ccsap/Smc3/Poc1a/Spag5/Ranbp1/Plk1/Nek2/Ska2/Kifc1/Cep192/Kif18a/Nup62/Ska3/Gen1/Chek1/Plk4/Ska1/Stil/Ccnf/Ckap2/Tacc3/Tpx2/Kif11/Stmn1
GO:0000727	double-strand break repair via break-induced replication	11	-2.41489	2.81221e-06	4.28259e-05	Gins4/Cdc7/Mcm2/Gins2/Mcm4/Cdc45/Mcm3/Mcm6/Mcm5/Mcm7
GO:0031023	microtubule organizing center organization	67	-2.41599	2.14682e-06	4.21165e-05	Haus7/Nin/Cntrob/Cep152/Cep135/Ckap5/Cntln/Xrcc2/Nubp1/Cep295/Xpo1/Haus3/Trim37/Haus6/Mdm1/Cdk2/Poc1a/Sac3d1/Haus5/Ranbp1/Plk1/Nek2/Haus1/Kifc1/Cep192/Ccp110/Nup62/Gen1/Chek1/Aurka/Plk4/Haus8/Haus4/Brca2/Stil/Ccnf/Brca1/Sgo1/Kif11/Pclaf
GO:0051310	metaphase plate congression	32	-2.41986	2.35929e-06	4.21165e-05	Gem/Cenpc1/Numa1/Kpnb1/Mad1l1/Kif2c/Spag5/Ccnb1/Kif18a/Spdl1/Nup62/Cdca5/Nuf2/Kif14/Cenpf/Brca2/Cenpq/Cdt1/Kif22/Ndc80/Cenpe/Cdca8
GO:0007098	centrosome cycle	66	-2.42529	2.15046e-06	4.21165e-05	Haus7/Nin/Cntrob/Cep152/Cep135/Ckap5/Cntln/Xrcc2/Nubp1/Cep295/Xpo1/Haus3/Trim37/Haus6/Mdm1/Cdk2/Poc1a/Sac3d1/Haus5/Ranbp1/Plk1/Nek2/Haus1/Kifc1/Cep192/Ccp110/Nup62/Gen1/Chek1/Aurka/Plk4/Haus8/Haus4/Brca2/Stil/Ccnf/Brca1/Sgo1/Kif11/Pclaf
GO:0006336	DNA replication-independent nucleosome assembly	16	-2.42864	2.63826e-06	4.21165e-05	H4c9/Mis18a/Hist1h4n/Rbbp4/Pole3/H4c1/H4c3/Cenpp/Hat1/Nasp/H4c8/H4c4/Asf1b
GO:0000018	regulation of DNA recombination	46	-2.43074	2.24258e-06	4.21165e-05	Parp1/Spidr/Smchd1/Rad50/Zranb3/Rif1/Pms2/Paxip1/Msh3/Msh6/Tfrc/Rmi2/Rad18/H1f4/Nsd2/Fignl1/Chek1/Rpa2/Blm/H1f3/Atad5/H1f1/Rad51/Rad51ap1/H1f5
GO:0006271	DNA strand elongation involved in DNA replication	13	-2.43183	2.7302e-06	4.21312e-05	Pold2/Gins1/Pcna/Pole/Mcm4/Fen1/Mcm3/Pola1/Lig1/Mcm7
GO:0090307	mitotic spindle assembly	29	-2.44352	2.39553e-06	4.21165e-05	Ccsap/Smc3/Plk1/Aaas/Nek2/Kifc1/Cep192/Kif23/Cdc20/Mybl2/Racgap1/Aurkb/Kif4/Tpx2/Kif11/Birc5
GO:0045787	positive regulation of cell cycle	136	-2.45848	2.03685e-06	4.21165e-05	Mif/Larp7/Pidd1/Orc1/Rad21/Poc1a/Cdk4/Spag5/Anp32b/Ranbp1/Dbf4/Ccnb1/Nup62/Kif23/Slf1/Ect2/Gen1/E2f8/Chek1/Lmnb1/Aurka/Hmgb1/E2f7/Cdca5/Plk4/Cdc7/Sgo2a/Kif14/Brca2/Stil/Ezh2/Cdt1/Ube2c/Ccne1/Racgap1/Ndc80/Kif20b/Cdc45/Fen1/Aurkb/Cdc6/Brca1/Dtl/Atad5/Mad2l1/Cenpe/Fbxo5/Cit/Cdk1/Birc5/Nusap1
GO:0007131	reciprocal meiotic recombination	19	-2.46342	2.56327e-06	4.21165e-05	Chtf18/Msh3/Fancm/Eme1/Rad54b/Rad54l/Psmc3ip/Trip13/Topbp1/Cenps/Brip1/Rad51/Top2a
GO:0035825	homologous recombination	19	-2.46342	2.56327e-06	4.21165e-05	Chtf18/Msh3/Fancm/Eme1/Rad54b/Rad54l/Psmc3ip/Trip13/Topbp1/Cenps/Brip1/Rad51/Top2a
GO:2001251	negative regulation of chromosome organization	81	-2.46704	2.10801e-06	4.21165e-05	Mtf2/Ctc1/Mad1l1/Rad50/Sirt1/Atm/Rad21/L3mbtl2/Plk1/Ccnb1/Cep192/Spdl1/H1f4/Gen1/Ttk/Bub1/Mcm2/Stil/Trip13/Cdt1/Ndc80/Dnmt1/H1f3/Aurkb/Brca1/Mad2l1/Bub1b/Cenpe/Fbxo5/H1f1/Atad2/Birc5/H1f5/Top2a
GO:0034508	centromere complex assembly	16	-2.47236	2.63826e-06	4.21165e-05	Mis18a/Pole3/Cenpo/Cenpi/Cenpn/Cenpp/Cenpw/Cenpa/Hells/Nasp/Cenph/Cenpk/Cenps/Cenpe
GO:0034724	DNA replication-independent nucleosome organization	17	-2.47562	2.61355e-06	4.21165e-05	H4c9/Mis18a/Supt16/Hist1h4n/Rbbp4/Pole3/H4c1/H4c3/Cenpp/Hat1/Nasp/H4c8/H4c4/Asf1b
GO:0006275	regulation of DNA replication	66	-2.47665	2.15046e-06	4.21165e-05	Ctc1/Smc1a/Donson/Zranb3/Chtf18/Msh3/Msh6/Cdk2/Smc3/Ticrr/Dbf4/Nucks1/E2f8/Rfc2/E2f7/Cdc7/Blm/Dscc1/Brca2/Cdt1/Pcna/Rfc3/Tipin/Atad5/Rfc4/Rfc5/Fbxo5/Gmnn/Ccna2/Cdk1/Esco2
GO:0051726	regulation of cell cycle	369	-2.47716	2.00068e-06	4.21165e-05	Nubp1/Bora/Cep295/Anapc5/Cdkn2d/Ptch1/Ddx11/Ctc1/Map3k20/Cdkn1a/Mad1l1/Rad50/Smc1a/Xpo1/Donson/Zwint/Etaa1/Rnaseh2b/Sirt1/Atm/Rpa3/Mif/Larp7/Rbl1/Pidd1/Paxip1/Foxm1/Atp2b4/Msh6/Trim37/Orc1/Hacd1/Mdm1/Ccsap/Prr11/Rad21/Cdk2/Smc3/Poc1a/Cdk4/Spag5/Anp32b/Eme1/Ranbp1/Plk1/Abraxas1/Mbd4/Nek2/Rmi2/Kifc1/Ticrr/Zwilch/Knstrn/Dbf4/Ccnb1/E2f3/Cep192/Ccp110/Spdl1/Nup62/Lin9/Cdkn3/Kif23/Tfdp1/Mastl/Rfwd3/Slf…
GO:1902969	mitotic DNA replication	13	-2.47765	2.7302e-06	4.21312e-05	Mcm2/Brca2/Gins1/Mcm4/Cdc45/Mcm3/Pola1/Mcm6/Rad51/Lig1
GO:0051302	regulation of cell division	47	-2.48757	2.23686e-06	4.21165e-05	Plk1/Ccp110/Nup62/Kif23/Ect2/Kif20a/E2f8/Aurka/E2f7/Blm/Kif14/Brca2/Aspm/Orc6/Racgap1/Kif20b/Aurkb/Cdc6/Incenp/Cit/Prc1
GO:0051290	protein heterotetramerization	24	-2.49162	2.46734e-06	4.21165e-05	Xrcc6/H4c9/H3c11/Hist1h4n/H3c4/H4c1/H4c3/H3c1/H3c13/Rcc1/H4c8/H3c6/H4c4/Rrm1/H3c2/Rrm2
GO:0000226	microtubule cytoskeleton organization	206	-2.49361	2.01051e-06	4.21165e-05	Nubp1/Bora/Cep295/Fkbp4/Tube1/Tubgcp6/Smc1a/Xpo1/Tuba4a/Kif24/Aunip/Haus3/Kif2c/Trim37/Haus6/Mdm1/Ccsap/Cdk2/Smc3/Poc1a/Spag5/Sac3d1/Haus5/Ranbp1/Plk1/Aaas/Nek2/Haus1/Ska2/Kifc1/Knstrn/Ccnb1/Cep192/Kif18a/Ccp110/Spdl1/Nup62/Kif23/Ska3/Tubb4b/Kif20a/Gen1/Espl1/Fignl1/Rcc1/Chek1/Aurka/Cenpw/Tubg1/Plk4/Haus8/Cdc20/Haus4/Ska1/Nuf2/Brca2/Stil/Aspm/Mybl2/Cenpa/Racgap1/Ndc80/Ccnf/Ckap2/Aurkb/Brca1/Kif4/…
GO:0031570	DNA integrity checkpoint	60	-2.51882	2.17227e-06	4.21165e-05	Map3k20/Cdkn1a/Donson/Etaa1/Rnaseh2b/Atm/Pidd1/Orc1/Eme1/Plk1/Abraxas1/Mbd4/Ticrr/Rfwd3/Chek1/Rpa2/Blm/E2f1/Topbp1/Cdt1/Tipin/Wdr76/Cdc6/Brca1/Dtl/Cdk1/Clspn/Top2a
GO:0007094	mitotic spindle assembly checkpoint	26	-2.53591	2.43545e-06	4.21165e-05	Plk1/Ccnb1/Cep192/Spdl1/Gen1/Ttk/Bub1/Trip13/Cdt1/Ndc80/Aurkb/Mad2l1/Bub1b/Cenpe/Birc5
GO:0071173	spindle assembly checkpoint	26	-2.53591	2.43545e-06	4.21165e-05	Plk1/Ccnb1/Cep192/Spdl1/Gen1/Ttk/Bub1/Trip13/Cdt1/Ndc80/Aurkb/Mad2l1/Bub1b/Cenpe/Birc5
GO:0033047	regulation of mitotic sister chromatid segregation	46	-2.5375	2.24258e-06	4.21165e-05	Psmg2/Bub3/Slf2/Mtbp/Tpr/Cdc23/Terf1/Smc5/Anapc11/Numa1/Naa10/Anapc5/Mad1l1/Atm/Rad21/Plk1/Ccnb1/Cep192/Spdl1/Slf1/Gen1/Ttk/Bub1/Stil/Trip13/Cdt1/Ndc80/Aurkb/Cdc6/Mad2l1/Bub1b/Cenpe/Fbxo5/Tacc3/Cit/Birc5
GO:0010389	regulation of G2/M transition of mitotic cell cycle	44	-2.53931	2.25449e-06	4.21165e-05	Ctc1/Donson/Rnaseh2b/Atm/Orc1/Hacd1/Rad21/Cdk2/Cdk4/Mbd4/Ticrr/Ccnb1/Chek1/Lmnb1/Cdc7/Blm/Kif14/Cenpf/Topbp1/Cdc6/Brca1/Dtl/Fbxo5/Cdk1/Clspn
GO:0044839	cell cycle G2/M phase transition	71	-2.54107	2.13363e-06	4.21165e-05	Chek2/Mre11a/Calm3/Ctc1/Cdkn1a/Donson/Rnaseh2b/Atm/Paxip1/Foxm1/Orc1/Hacd1/Rad21/Cdk2/Cdk4/Plk1/Abraxas1/Mbd4/Ticrr/Ccnb1/Mastl/Chek1/Lmnb1/Cdc7/Blm/Kif14/Cenpf/Topbp1/Cdc6/Brca1/Dtl/Atad5/Fbxo5/Cit/Ccna2/Cdk1/Birc5/Clspn
GO:0045930	negative regulation of mitotic cell cycle	105	-2.54128	2.06594e-06	4.21165e-05	Map3k20/Cdkn1a/Mad1l1/Donson/Zwint/Atm/Rbl1/Pidd1/Orc1/Rad21/Eme1/Plk1/Mbd4/Ticrr/Zwilch/Ccnb1/Cep192/Spdl1/Rfwd3/Gen1/Ttk/Chek1/Kntc1/Bub1/E2f7/Rpa2/Blm/Stil/Trip13/Topbp1/Ezh2/Cdt1/Ndc80/Tipin/Aurkb/Cdc6/Brca1/Mad2l1/Bub1b/Cenpe/Fbxo5/Cdk1/Birc5/Clspn/Top2a
GO:0006974	cellular response to DNA damage stimulus	345	-2.54315	2.00097e-06	4.21165e-05	Chek2/Apex1/Inip/Mre11a/Xrcc2/Uchl5/Dclre1a/Spidr/Kmt5a/Nsmce1/Trim28/Pds5b/Rnaseh2a/Immp2l/Cdkn2d/Fto/Smchd1/Ddx11/Ctc1/Map3k20/Cdkn1a/Ddx1/Rad50/Smc1a/Recql/Donson/Xrcc6/Etaa1/Rnaseh2b/Hmgn1/Zranb3/Sirt1/Atm/Oard1/Pms1/Aunip/Pold1/Rpa3/Mif/Supt16/Mcm8/Rfc1/Rif1/Pidd1/Pms2/Paxip1/Tonsl/Foxm1/Pole3/Mgme1/Msh3/Mcm9/Msh6/Fancm/Ssrp1/Gins4/Nudt1/Cbx3/Rad21/Cdk2/Smc3/Hpf1/Pold2/Smc6/Baz1b/Rnf168/Tdp2…
GO:1902099	regulation of metaphase/anaphase transition of cell cycle	36	-2.5434	2.32044e-06	4.21165e-05	Anapc5/Mad1l1/Atm/Rad21/Plk1/Ccnb1/Cep192/Spdl1/Gen1/Ttk/Bub1/Stil/Trip13/Cdt1/Ndc80/Aurkb/Cdc6/Mad2l1/Bub1b/Cenpe/Fbxo5/Birc5
GO:0030071	regulation of mitotic metaphase/anaphase transition	35	-2.54959	2.32949e-06	4.21165e-05	Anapc5/Mad1l1/Atm/Rad21/Plk1/Ccnb1/Cep192/Spdl1/Gen1/Ttk/Bub1/Stil/Trip13/Cdt1/Ndc80/Aurkb/Cdc6/Mad2l1/Bub1b/Cenpe/Fbxo5/Birc5
GO:0051985	negative regulation of chromosome segregation	34	-2.56034	2.339e-06	4.21165e-05	Mad1l1/Atm/Chtf18/Rad21/Plk1/Ccnb1/Cep192/Spdl1/Gen1/Ttk/Bub1/Stil/Trip13/Cdt1/Ndc80/Aurkb/Mad2l1/Bub1b/Cenpe/Fbxo5/Birc5
GO:0033046	negative regulation of sister chromatid segregation	32	-2.56258	2.35929e-06	4.21165e-05	Rad21/Plk1/Ccnb1/Cep192/Spdl1/Gen1/Ttk/Bub1/Stil/Trip13/Cdt1/Ndc80/Aurkb/Mad2l1/Bub1b/Cenpe/Fbxo5/Birc5
GO:0033048	negative regulation of mitotic sister chromatid segregation	32	-2.56258	2.35929e-06	4.21165e-05	Rad21/Plk1/Ccnb1/Cep192/Spdl1/Gen1/Ttk/Bub1/Stil/Trip13/Cdt1/Ndc80/Aurkb/Mad2l1/Bub1b/Cenpe/Fbxo5/Birc5
GO:0051784	negative regulation of nuclear division	36	-2.56418	2.32044e-06	4.21165e-05	Rad21/Plk1/Ccnb1/Cep192/Spdl1/Gen1/Ttk/Chek1/Bub1/Stil/Trip13/Cdt1/Ndc80/Aurkb/Mad2l1/Bub1b/Cenpe/Fbxo5/Birc5
GO:0000086	G2/M transition of mitotic cell cycle	62	-2.56536	2.1643e-06	4.21165e-05	Chek2/Mre11a/Calm3/Ctc1/Cdkn1a/Donson/Rnaseh2b/Atm/Foxm1/Orc1/Hacd1/Rad21/Cdk2/Cdk4/Plk1/Mbd4/Ticrr/Ccnb1/Mastl/Chek1/Lmnb1/Cdc7/Blm/Kif14/Cenpf/Topbp1/Cdc6/Brca1/Dtl/Fbxo5/Cit/Ccna2/Cdk1/Birc5/Clspn
GO:0071174	mitotic spindle checkpoint	28	-2.56772	2.40896e-06	4.21165e-05	Plk1/Ccnb1/Cep192/Spdl1/Gen1/Ttk/Bub1/Stil/Trip13/Cdt1/Ndc80/Aurkb/Mad2l1/Bub1b/Cenpe/Birc5
GO:0045839	negative regulation of mitotic nuclear division	35	-2.57097	2.32949e-06	4.21165e-05	Rad21/Plk1/Ccnb1/Cep192/Spdl1/Gen1/Ttk/Chek1/Bub1/Stil/Trip13/Cdt1/Ndc80/Aurkb/Mad2l1/Bub1b/Cenpe/Fbxo5/Birc5
GO:1905818	regulation of chromosome separation	43	-2.5771	2.26108e-06	4.21165e-05	Rad21/Plk1/Ccnb1/Cep192/Spdl1/Gen1/Ttk/Bub1/Stil/Trip13/Cdt1/Ndc80/Aurkb/Cdc6/Mad2l1/Bub1b/Cenpe/Fbxo5/Tacc3/Cit/Birc5
GO:1902749	regulation of cell cycle G2/M phase transition	53	-2.58009	2.20344e-06	4.21165e-05	Ctc1/Donson/Rnaseh2b/Atm/Paxip1/Orc1/Hacd1/Rad21/Cdk2/Cdk4/Plk1/Abraxas1/Mbd4/Ticrr/Ccnb1/Chek1/Lmnb1/Cdc7/Blm/Kif14/Cenpf/Topbp1/Cdc6/Brca1/Dtl/Atad5/Fbxo5/Cdk1/Clspn
GO:1905819	negative regulation of chromosome separation	32	-2.59028	2.35929e-06	4.21165e-05	Rad21/Plk1/Ccnb1/Cep192/Spdl1/Gen1/Ttk/Bub1/Stil/Trip13/Cdt1/Ndc80/Aurkb/Mad2l1/Bub1b/Cenpe/Fbxo5/Birc5
GO:0051306	mitotic sister chromatid separation	42	-2.59255	2.26829e-06	4.21165e-05	Anapc5/Mad1l1/Atm/Ncaph2/Rad21/Plk1/Ccnb1/Cep192/Spdl1/Gen1/Ttk/Bub1/Stil/Trip13/Cdt1/Ndc80/Aurkb/Cdc6/Mad2l1/Bub1b/Cenpe/Fbxo5/Tacc3/Cit/Birc5
GO:2000816	negative regulation of mitotic sister chromatid separation	31	-2.59625	2.3712e-06	4.21165e-05	Rad21/Plk1/Ccnb1/Cep192/Spdl1/Gen1/Ttk/Bub1/Stil/Trip13/Cdt1/Ndc80/Aurkb/Mad2l1/Bub1b/Cenpe/Fbxo5/Birc5
GO:1902100	negative regulation of metaphase/anaphase transition of cell cycle	31	-2.6025	2.3712e-06	4.21165e-05	Mad1l1/Atm/Rad21/Plk1/Ccnb1/Cep192/Spdl1/Gen1/Ttk/Bub1/Stil/Trip13/Cdt1/Ndc80/Aurkb/Mad2l1/Bub1b/Cenpe/Fbxo5/Birc5
GO:0070192	chromosome organization involved in meiotic cell cycle	25	-2.60344	2.45189e-06	4.21165e-05	Rad50/Atm/Ncaph2/Ndc1/Ncapd3/Bub1/Sgo2a/Smc4/Syce2/Trip13/Ccne1/Bub1b/Ncaph/Brip1/Ncapd2/Rad51/Smc2/Ccne2
GO:0090329	regulation of DNA-dependent DNA replication	34	-2.60575	2.339e-06	4.21165e-05	Chek2/Mre11a/Smc1a/Donson/Zranb3/Chtf18/Msh3/Msh6/Cdk2/Smc3/Ticrr/Dbf4/E2f8/Rfc2/E2f7/Cdc7/Blm/Dscc1/Brca2/Cdt1/Rfc3/Tipin/Rfc4/Rfc5/Fbxo5
GO:0045841	negative regulation of mitotic metaphase/anaphase transition	30	-2.60802	2.38295e-06	4.21165e-05	Mad1l1/Atm/Rad21/Plk1/Ccnb1/Cep192/Spdl1/Gen1/Ttk/Bub1/Stil/Trip13/Cdt1/Ndc80/Aurkb/Mad2l1/Bub1b/Cenpe/Fbxo5/Birc5
GO:0051383	kinetochore organization	14	-2.60806	2.69651e-06	4.21312e-05	Cenpn/Cenpw/Smc4/Nuf2/Cenpa/Cdt1/Cenph/Ndc80/Cenpk/Cenps/Cenpe/Smc2
GO:0031577	spindle checkpoint	29	-2.61443	2.39553e-06	4.21165e-05	Plk1/Ccnb1/Cep192/Spdl1/Gen1/Ttk/Aurka/Bub1/Stil/Trip13/Cdt1/Ndc80/Aurkb/Mad2l1/Bub1b/Cenpe/Birc5
GO:0010965	regulation of mitotic sister chromatid separation	40	-2.61879	2.28452e-06	4.21165e-05	Rad21/Plk1/Ccnb1/Cep192/Spdl1/Gen1/Ttk/Bub1/Stil/Trip13/Cdt1/Ndc80/Aurkb/Cdc6/Mad2l1/Bub1b/Cenpe/Fbxo5/Tacc3/Cit/Birc5
GO:0090068	positive regulation of cell cycle process	102	-2.62255	2.0695e-06	4.21165e-05	Orc1/Rad21/Poc1a/Cdk4/Spag5/Anp32b/Ranbp1/Dbf4/Ccnb1/Nup62/Kif23/Slf1/Ect2/Gen1/E2f8/Lmnb1/E2f7/Cdca5/Plk4/Cdc7/Sgo2a/Kif14/Ezh2/Cdt1/Ube2c/Ccne1/Racgap1/Ndc80/Kif20b/Cdc45/Fen1/Aurkb/Cdc6/Brca1/Dtl/Atad5/Mad2l1/Cenpe/Fbxo5/Cit/Cdk1/Birc5/Nusap1
GO:0045005	DNA-dependent DNA replication maintenance of fidelity	27	-2.62339	2.42155e-06	4.21165e-05	Mre11a/Ddx11/Donson/Etaa1/Zranb3/Pold1/Tonsl/Msh3/Mcm9/Fancm/Eme1/Mms22l/Nucks1/Rfwd3/Gen1/Blm/Brca2/Pcna/Pole/Tipin/Cenps/Rad51
GO:0044784	metaphase/anaphase transition of cell cycle	40	-2.62378	2.28452e-06	4.21165e-05	Rad21/Plk1/Ccnb1/Cep192/Spdl1/Gen1/Ttk/Bub1/Stil/Trip13/Cdt1/Ndc80/Aurkb/Cdc6/Mad2l1/Bub1b/Cenpe/Fbxo5/Tacc3/Cit/Birc5
GO:0007091	metaphase/anaphase transition of mitotic cell cycle	39	-2.62943	2.29355e-06	4.21165e-05	Rad21/Plk1/Ccnb1/Cep192/Spdl1/Gen1/Ttk/Bub1/Stil/Trip13/Cdt1/Ndc80/Aurkb/Cdc6/Mad2l1/Bub1b/Cenpe/Fbxo5/Tacc3/Cit/Birc5
GO:0033045	regulation of sister chromatid segregation	53	-2.63246	2.20344e-06	4.21165e-05	Anapc11/Numa1/Naa10/Anapc5/Ddx11/Mad1l1/Atm/Rad21/Plk1/Rmi2/Ccnb1/Cep192/Spdl1/Slf1/Gen1/Ttk/Bub1/Cdca5/Sgo2a/Stil/Trip13/Cdt1/Ndc80/Fen1/Aurkb/Cdc6/Mad2l1/Bub1b/Cenpe/Fbxo5/Tacc3/Cit/Birc5
GO:1901987	regulation of cell cycle phase transition	136	-2.63307	2.03685e-06	4.21165e-05	Bcl2/Anapc11/Rdx/Tcf3/Apex1/Mre11a/Jade1/Anapc5/Cdkn2d/Ctc1/Cdkn1a/Mad1l1/Donson/Rnaseh2b/Atm/Larp7/Rbl1/Pidd1/Paxip1/Atp2b4/Orc1/Hacd1/Rad21/Cdk2/Cdk4/Anp32b/Plk1/Abraxas1/Mbd4/Ticrr/Dbf4/Ccnb1/Cep192/Spdl1/Rfwd3/Gen1/Ttk/Chek1/Lmnb1/Bub1/E2f7/Cdca5/Cdc7/Rpa2/Blm/E2f1/Kif14/Cenpf/Stil/Trip13/Topbp1/Ezh2/Cdt1/Ube2c/Ccne1/Ndc80/Cdc45/Aurkb/Cdc6/Brca1/Dtl/Atad5/Mad2l1/Bub1b/Cenpe/Fbxo5/Cdk1/Birc5/C…
GO:0044770	cell cycle phase transition	188	-2.64857	2.01422e-06	4.21165e-05	Tcf3/Chek2/Cdkn2c/Apex1/Mre11a/Jade1/Myb/Calm3/Anapc5/Cdkn2d/Ctc1/Cdkn1a/Mad1l1/Donson/Rnaseh2b/Atm/Larp7/Rbl1/Pidd1/Paxip1/Foxm1/Atp2b4/Orc1/Hacd1/Rad21/Cdk2/Cdk4/Ube2s/Anp32b/Plk1/Abraxas1/Mbd4/Slbp/Ticrr/Dbf4/Ccnb1/Cep192/Spdl1/Mastl/Rfwd3/Tcf19/Gen1/Ttk/Cks2/Rcc1/Chek1/Lmnb1/Cks1b/Bub1/E2f7/Cdca5/Cdc7/Rpa2/Blm/E2f1/Kif14/Iqgap3/Cenpf/Stil/Trip13/Topbp1/Ezh2/Nasp/Cdt1/Ube2c/Ccnb2/Ccne1/Pole/Nd…
GO:1901988	negative regulation of cell cycle phase transition	85	-2.65139	2.09921e-06	4.21165e-05	Mre11a/Jade1/Cdkn2d/Cdkn1a/Mad1l1/Donson/Atm/Rbl1/Pidd1/Orc1/Rad21/Plk1/Abraxas1/Mbd4/Ticrr/Ccnb1/Cep192/Spdl1/Rfwd3/Gen1/Ttk/Chek1/Bub1/E2f7/Rpa2/Blm/Stil/Trip13/Topbp1/Ezh2/Cdt1/Ndc80/Aurkb/Cdc6/Brca1/Dtl/Mad2l1/Bub1b/Cenpe/Fbxo5/Cdk1/Birc5/Clspn
GO:0007346	regulation of mitotic cell cycle	208	-2.65211	2.01027e-06	4.21165e-05	Bcl2/Anapc11/Rdx/Numa1/Naa10/Tcf3/Chek2/Apex1/Mre11a/Jade1/Bora/Anapc5/Ptch1/Ctc1/Map3k20/Cdkn1a/Mad1l1/Rad50/Smc1a/Donson/Zwint/Rnaseh2b/Sirt1/Atm/Rpa3/Larp7/Rbl1/Pidd1/Orc1/Hacd1/Ccsap/Rad21/Cdk2/Smc3/Cdk4/Anp32b/Eme1/Ranbp1/Plk1/Mbd4/Nek2/Ticrr/Zwilch/Dbf4/Ccnb1/Cep192/Spdl1/Nup62/Rfwd3/Slf1/Gen1/Ttk/Cks2/Rcc1/Chek1/Lmnb1/Kntc1/Tubg1/Cks1b/Bub1/Hmgb1/E2f7/Cdca5/Cdc7/Rpa2/Blm/E2f1/Kif14/Cenpf/B…
GO:0006259	DNA metabolic process	426	-2.65412	2.00026e-06	4.21165e-05	Tcf3/Chek2/Apex1/Inip/Mre11a/Xrcc2/Uchl5/Dclre1a/Spidr/Ctcf/Nsmce1/Trim28/Pds5b/Rbbp7/Rnaseh2a/Cdkn2d/Fto/Smchd1/Ddx11/Ctc1/Cdkn1a/Ddx1/Rad50/Smc1a/Recql/Donson/Xrcc6/Nhp2/Etaa1/Mis18a/Hmgn1/Hnrnpd/Zranb3/Sirt1/Atm/Pms1/Aunip/Pold1/Rpa3/Supt16/Mcm8/Rfc1/Rif1/Ptges3/Chtf18/Pms2/Paxip1/Rbbp4/Tonsl/Dctpp1/Eri1/Foxm1/Banf1/Mgme1/Msh3/Mcm9/Msh6/Fancm/Ssrp1/Orc1/Tfrc/Gins4/Nudt1/Rad21/Cdk2/Smc3/Pold2/S…
GO:1901990	regulation of mitotic cell cycle phase transition	125	-2.65521	2.04493e-06	4.21165e-05	Bcl2/Anapc11/Rdx/Tcf3/Apex1/Mre11a/Jade1/Anapc5/Ctc1/Cdkn1a/Mad1l1/Donson/Rnaseh2b/Atm/Larp7/Rbl1/Pidd1/Orc1/Hacd1/Rad21/Cdk2/Cdk4/Anp32b/Plk1/Mbd4/Ticrr/Dbf4/Ccnb1/Cep192/Spdl1/Rfwd3/Gen1/Ttk/Chek1/Lmnb1/Bub1/E2f7/Cdca5/Cdc7/Rpa2/Blm/E2f1/Kif14/Cenpf/Stil/Trip13/Topbp1/Ezh2/Cdt1/Ube2c/Ccne1/Ndc80/Cdc45/Aurkb/Cdc6/Brca1/Dtl/Atad5/Mad2l1/Bub1b/Cenpe/Fbxo5/Cdk1/Birc5/Clspn
GO:0006335	DNA replication-dependent nucleosome assembly	19	-2.67497	2.56327e-06	4.21165e-05	H4c9/H3c11/Hist1h4n/Rbbp4/H3c4/H4c1/H4c3/H3c1/H3c13/Chaf1b/Hat1/Nasp/H4c8/Chaf1a/H3c6/H4c4/Asf1b/H3c2
GO:0034723	DNA replication-dependent nucleosome organization	19	-2.67497	2.56327e-06	4.21165e-05	H4c9/H3c11/Hist1h4n/Rbbp4/H3c4/H4c1/H4c3/H3c1/H3c13/Chaf1b/Hat1/Nasp/H4c8/Chaf1a/H3c6/H4c4/Asf1b/H3c2
GO:0044772	mitotic cell cycle phase transition	172	-2.6768	2.01902e-06	4.21165e-05	Tcf3/Chek2/Cdkn2c/Apex1/Mre11a/Jade1/Myb/Calm3/Anapc5/Cdkn2d/Ctc1/Cdkn1a/Mad1l1/Donson/Rnaseh2b/Atm/Larp7/Rbl1/Pidd1/Foxm1/Orc1/Hacd1/Rad21/Cdk2/Cdk4/Ube2s/Anp32b/Plk1/Mbd4/Ticrr/Dbf4/Ccnb1/Cep192/Spdl1/Mastl/Rfwd3/Tcf19/Gen1/Ttk/Cks2/Rcc1/Chek1/Lmnb1/Cks1b/Bub1/E2f7/Cdca5/Cdc7/Rpa2/Blm/E2f1/Kif14/Iqgap3/Cenpf/Stil/Trip13/Topbp1/Ezh2/Nasp/Cdt1/Ube2c/Ccnb2/Ccne1/Pole/Ndc80/Ccnf/Cdc45/Aurkb/Cdc6/Br…
GO:0051276	chromosome organization	500	-2.68132	2.00006e-06	4.21165e-05	Parp1/H2afz/Ing2/Tcf3/Prkcb/Apex1/Mre11a/Dclre1a/Kpnb1/Kmt5a/Ctcf/Trim28/H2ac6/Jade1/Myb/Pds5b/Rbbp7/Dpy30/Naa50/Mtf2/Anapc5/Irf4/Smchd1/Ddx11/H2bc7/H2bc4/Ctc1/Set/Nudt5/Prmt1/Mad1l1/Phf19/Ddx1/Rad50/Smc1a/Recql/Hist1h2bp/Xrcc6/H4c9/Hmgn5/Zwint/Smarca5/Nhp2/Suv39h2/Elof1/H3c11/Mis18a/Naa40/Hmgn1/Hnrnpd/Zranb3/Sirt1/Atm/Supt16/Nup155/Rif1/Ptges3/Ncaph2/Rbl1/Hist1h4n/Paxip1/Rbbp4/Banf1/0610010K14Ri…
GO:0032465	regulation of cytokinesis	31	-2.68247	2.3712e-06	4.21165e-05	Plk1/Ccp110/Nup62/Kif23/Ect2/Kif20a/E2f8/Aurka/E2f7/Kif14/Brca2/Racgap1/Kif20b/Aurkb/Cdc6/Incenp/Cit/Prc1
GO:1901991	negative regulation of mitotic cell cycle phase transition	76	-2.68482	2.12075e-06	4.21165e-05	Cdkn1a/Mad1l1/Donson/Atm/Rbl1/Pidd1/Orc1/Rad21/Plk1/Mbd4/Ticrr/Ccnb1/Cep192/Spdl1/Rfwd3/Gen1/Ttk/Chek1/Bub1/E2f7/Rpa2/Blm/Stil/Trip13/Topbp1/Ezh2/Cdt1/Ndc80/Aurkb/Cdc6/Brca1/Mad2l1/Bub1b/Cenpe/Fbxo5/Cdk1/Birc5/Clspn
GO:0061982	meiosis I cell cycle process	45	-2.68684	2.24845e-06	4.21165e-05	Atm/Chtf18/Msh3/Msh6/Fancm/Eme1/Ndc1/Plk1/Rad54b/Rad54l/Espl1/Cks2/Aurka/Psmc3ip/Sgo2a/Brca2/Syce2/Trip13/Topbp1/Ccne1/Cenps/Fbxo5/Brip1/Rad51/Ccne2/Top2a
GO:0010948	negative regulation of cell cycle process	109	-2.68892	2.06076e-06	4.21165e-05	Chek2/Mre11a/Jade1/Nubp1/Cdkn2d/Cdkn1a/Mad1l1/Smc1a/Donson/Atm/Mif/Rbl1/Pidd1/Msh6/Trim37/Orc1/Mdm1/Rad21/Smc3/Cdk4/Plk1/Abraxas1/Mbd4/Nek2/Kifc1/Ticrr/Ccnb1/Cep192/Spdl1/Rfwd3/Gen1/E2f8/Ttk/Chek1/Bub1/E2f7/Rpa2/Blm/Stil/Trip13/Topbp1/Ezh2/Cdt1/Ndc80/Ccnf/Aurkb/Cdc6/Brca1/Dtl/Mad2l1/Bub1b/Cenpe/Fbxo5/Cdk1/Birc5/Clspn
GO:0007127	meiosis I	42	-2.69364	2.26829e-06	4.21165e-05	Atm/Chtf18/Msh3/Fancm/Eme1/Ndc1/Plk1/Rad54b/Rad54l/Espl1/Cks2/Aurka/Psmc3ip/Sgo2a/Brca2/Syce2/Trip13/Topbp1/Ccne1/Cenps/Fbxo5/Brip1/Rad51/Ccne2/Top2a
GO:0010564	regulation of cell cycle process	241	-2.6937	2.0057e-06	4.21165e-05	Bcl2/Anapc11/Rdx/Numa1/Naa10/Tcf3/Chek2/Apex1/Mre11a/Jade1/Nubp1/Bora/Cep295/Anapc5/Cdkn2d/Ddx11/Ctc1/Cdkn1a/Mad1l1/Smc1a/Xpo1/Donson/Rnaseh2b/Atm/Mif/Larp7/Rbl1/Pidd1/Paxip1/Foxm1/Atp2b4/Msh6/Trim37/Orc1/Hacd1/Mdm1/Ccsap/Rad21/Cdk2/Smc3/Poc1a/Cdk4/Spag5/Anp32b/Ranbp1/Plk1/Abraxas1/Mbd4/Nek2/Rmi2/Kifc1/Ticrr/Knstrn/Dbf4/Ccnb1/Cep192/Ccp110/Spdl1/Nup62/Kif23/Rfwd3/Slf1/Ect2/Kif20a/Gen1/E2f8/Ttk/Rc…
GO:0051225	spindle assembly	55	-2.70096	2.19342e-06	4.21165e-05	Tubgcp6/Smc1a/Haus3/Haus6/Ccsap/Smc3/Spag5/Sac3d1/Haus5/Plk1/Aaas/Nek2/Haus1/Kifc1/Cep192/Kif23/Rcc1/Aurka/Cenpw/Haus8/Cdc20/Haus4/Aspm/Mybl2/Racgap1/Aurkb/Kif4/Tubb5/Fbxo5/Tpx2/Kif11/Birc5
GO:0051783	regulation of nuclear division	85	-2.70424	2.09921e-06	4.21165e-05	Ccsap/Rad21/Smc3/Ranbp1/Plk1/Nek2/Ccnb1/Cep192/Spdl1/Nup62/Slf1/Gen1/Ttk/Rcc1/Chek1/Tubg1/Bub1/Cdca5/Sgo2a/Cdc20/Stil/Trip13/Cdt1/Ube2c/Ndc80/Kif20b/Aurkb/Cdc6/Mad2l1/Bub1b/Cenpe/Fbxo5/Tacc3/Kif11/Cit/Birc5/Mki67/Nusap1
GO:0007088	regulation of mitotic nuclear division	78	-2.70944	2.11573e-06	4.21165e-05	Ccsap/Rad21/Smc3/Ranbp1/Plk1/Nek2/Ccnb1/Cep192/Spdl1/Nup62/Slf1/Gen1/Ttk/Rcc1/Chek1/Tubg1/Bub1/Cdca5/Stil/Trip13/Cdt1/Ube2c/Ndc80/Kif20b/Aurkb/Cdc6/Mad2l1/Bub1b/Cenpe/Fbxo5/Tacc3/Kif11/Cit/Birc5/Mki67/Nusap1
GO:0051304	chromosome separation	59	-2.73128	2.17619e-06	4.21165e-05	Atm/Ncaph2/Fancm/Rad21/Eme1/Plk1/Ccnb1/Cep192/Spdl1/Gen1/Espl1/Ttk/Ncapd3/Bub1/Stil/Trip13/Cdt1/Ndc80/Aurkb/Cdc6/Cenps/Mad2l1/Bub1b/Cenpe/Ncaph/Fbxo5/Tacc3/Ncapd2/Cit/Birc5/Top2a
GO:0006281	DNA repair	242	-2.74591	2.0055e-06	4.21165e-05	Chek2/Apex1/Inip/Mre11a/Xrcc2/Uchl5/Dclre1a/Spidr/Nsmce1/Trim28/Pds5b/Rnaseh2a/Cdkn2d/Fto/Smchd1/Ddx11/Ddx1/Rad50/Smc1a/Recql/Xrcc6/Etaa1/Hmgn1/Zranb3/Sirt1/Atm/Pms1/Aunip/Pold1/Rpa3/Supt16/Mcm8/Rfc1/Rif1/Pms2/Paxip1/Tonsl/Foxm1/Mgme1/Msh3/Mcm9/Msh6/Fancm/Ssrp1/Gins4/Nudt1/Rad21/Cdk2/Smc3/Pold2/Smc6/Rnf168/Tdp2/Eme1/Pole2/Rad54b/Abraxas1/Mbd4/Rmi2/Ticrr/Mms22l/Rad18/Wdhd1/Nucks1/Suv39h1/Dek/Ube2t…
GO:0030261	chromosome condensation	22	-2.7646	2.50233e-06	4.21165e-05	Ncaph2/Banf1/Ccnb1/H1f4/Ncapd3/Cdca5/Smc4/H1f3/Ncapg/Ncapg2/Ncaph/H1f1/Ncapd2/Smc2/Cdk1/Nusap1/H1f5/Top2a
GO:0000075	cell cycle checkpoint	94	-2.77294	2.08223e-06	4.21165e-05	Map3k20/Cdkn1a/Mad1l1/Donson/Zwint/Etaa1/Rnaseh2b/Atm/Pidd1/Orc1/Eme1/Plk1/Abraxas1/Mbd4/Ticrr/Zwilch/Ccnb1/Cep192/Spdl1/Rfwd3/Gen1/Ttk/Chek1/Aurka/Kntc1/Bub1/Rpa2/Blm/E2f1/Stil/Trip13/Topbp1/Cdt1/Ndc80/Tipin/Wdr76/Aurkb/Cdc6/Brca1/Dtl/Mad2l1/Bub1b/Cenpe/Cdk1/Birc5/Clspn/Top2a
GO:0061640	cytoskeleton-dependent cytokinesis	41	-2.77611	2.27631e-06	4.21165e-05	Plk1/Nup62/Kif23/Ect2/Kif20a/Brca2/Cenpa/Cdt1/Cep55/Racgap1/Anln/Ckap2/Kif20b/Aurkb/Kif4/Incenp/Cit/Birc5/Stmn1/Nusap1
GO:0044786	cell cycle DNA replication	34	-2.7774	2.339e-06	4.21165e-05	Smc1a/Donson/Msh6/Smc3/Slbp/Dbf4/E2f8/E2f7/Cdc7/Mcm2/Brca2/Gins1/Cdt1/Pcna/Mcm4/Cdc45/Atad5/Mcm3/Pola1/Mcm6/Fbxo5/Mcm5/Rad51/Lig1/Mcm7
GO:0051983	regulation of chromosome segregation	67	-2.7824	2.14682e-06	4.21165e-05	Anapc5/Ddx11/Mad1l1/Atm/Chtf18/Kif2c/Rad21/Smc6/Spag5/Plk1/Nek2/Rmi2/Rad18/Knstrn/Ccnb1/Cep192/Spdl1/Slf1/Ect2/Gen1/Ttk/Bub1/Cdca5/Sgo2a/Stil/Trip13/Cdt1/Racgap1/Ndc80/Fen1/Aurkb/Cdc6/Mad2l1/Bub1b/Cenpe/Fbxo5/Tacc3/Cit/Birc5/Mki67
GO:0006302	double-strand break repair	112	-2.7837	2.05748e-06	4.21165e-05	Parp1/Chek2/Mre11a/Xrcc2/Dclre1a/Spidr/Nsmce1/Smchd1/Ddx11/Ddx1/Rad50/Recql/Xrcc6/Atm/Aunip/Rpa3/Mcm8/Rif1/Tonsl/Foxm1/Mcm9/Gins4/Rad21/Rnf168/Tdp2/Eme1/Rad54b/Abraxas1/Rmi2/Mms22l/Nucks1/Dek/Rfwd3/Slf1/Nsd2/Gen1/Rad54l/Fignl1/Chek1/Cdca5/Cdc7/Rpa1/Rpa2/Blm/Mcm2/Brca2/Gins2/Trip13/H2afx/Mcm4/Cdc45/Brca1/Mcm3/Pola1/Mcm6/Brip1/Mcm5/Rad51/Rad51ap1/Lig1/Esco2/Mcm7
GO:0033260	nuclear DNA replication	26	-2.78491	2.43545e-06	4.21165e-05	Slbp/Dbf4/Cdc7/Mcm2/Brca2/Gins1/Cdt1/Pcna/Mcm4/Cdc45/Atad5/Mcm3/Pola1/Mcm6/Mcm5/Rad51/Lig1/Mcm7
GO:0045132	meiotic chromosome segregation	39	-2.7942	2.29355e-06	4.21165e-05	Atm/Ncaph2/Fancm/Eme1/Ndc1/Plk1/Espl1/Ttk/Ncapd3/Bub1/Sgo2a/Smc4/Nuf2/Brca2/Syce2/Trip13/Ccne1/Cenps/Sgo1/Bub1b/Ncaph/Brip1/Smc2/Ccne2/Top2a
GO:0000724	double-strand break repair via homologous recombination	63	-2.80216	2.16104e-06	4.21165e-05	Parp1/Mre11a/Xrcc2/Spidr/Nsmce1/Smchd1/Recql/Atm/Aunip/Rpa3/Mcm8/Rif1/Tonsl/Mcm9/Gins4/Rad54b/Rmi2/Mms22l/Nucks1/Rfwd3/Gen1/Rad54l/Fignl1/Chek1/Cdc7/Rpa1/Rpa2/Blm/Mcm2/Brca2/Gins2/H2afx/Mcm4/Cdc45/Brca1/Mcm3/Mcm6/Mcm5/Rad51/Rad51ap1/Mcm7
GO:0000725	recombinational repair	63	-2.80216	2.16104e-06	4.21165e-05	Parp1/Mre11a/Xrcc2/Spidr/Nsmce1/Smchd1/Recql/Atm/Aunip/Rpa3/Mcm8/Rif1/Tonsl/Mcm9/Gins4/Rad54b/Rmi2/Mms22l/Nucks1/Rfwd3/Gen1/Rad54l/Fignl1/Chek1/Cdc7/Rpa1/Rpa2/Blm/Mcm2/Brca2/Gins2/H2afx/Mcm4/Cdc45/Brca1/Mcm3/Mcm6/Mcm5/Rad51/Rad51ap1/Mcm7
GO:0000910	cytokinesis	60	-2.81314	2.17227e-06	4.21165e-05	Plk1/Ccp110/Nup62/Kif23/Ect2/Kif20a/E2f8/Aurka/E2f7/Kif14/Brca2/Cenpa/Cdt1/Cep55/Racgap1/Anln/Ckap2/Kif20b/Aurkb/Cdc6/Kif4/Incenp/Cit/Prc1/Birc5/Stmn1/Nusap1
GO:0007093	mitotic cell cycle checkpoint	71	-2.82065	2.13363e-06	4.21165e-05	Map3k20/Cdkn1a/Mad1l1/Donson/Zwint/Atm/Pidd1/Orc1/Eme1/Plk1/Mbd4/Ticrr/Zwilch/Ccnb1/Cep192/Spdl1/Rfwd3/Gen1/Ttk/Chek1/Kntc1/Bub1/Rpa2/Blm/Stil/Trip13/Topbp1/Cdt1/Ndc80/Tipin/Aurkb/Cdc6/Brca1/Mad2l1/Bub1b/Cenpe/Cdk1/Birc5/Clspn/Top2a
GO:0006270	DNA replication initiation	23	-2.83502	2.48418e-06	4.21165e-05	Mcm8/Mcm9/Orc1/Cdk2/Ticrr/Pola2/Mcm2/Cdt1/Orc6/Ccne1/Mcm4/Cdc45/Cdc6/Mcm3/Mcm10/Pola1/Mcm6/Mcm5/Ccne2/Mcm7
GO:0022402	cell cycle process	462	-2.83698	2.00011e-06	4.21165e-05	Ing2/Tcf3/Chek2/Sept10/Cdkn2c/Apex1/Mre11a/Xrcc2/Kpnb1/Jade1/Myb/Pds5b/Calm3/Nubp1/Bora/Cep295/Naa50/Anapc5/Cdkn2d/Ddx11/Ctc1/Map3k20/Cdkn1a/Mad1l1/Rad50/Tubgcp6/Smc1a/Xpo1/Donson/Zwint/Suv39h2/Rnaseh2b/Atm/Aunip/Mif/Larp7/Ncaph2/Rbl1/Pidd1/Chtf18/Haus3/Paxip1/Foxm1/Atp2b4/Msh3/Msh6/Fancm/Kif2c/Trim37/Orc1/Hacd1/Haus6/Mdm1/Ccsap/Prr11/Rad21/Dsn1/Cdk2/Smc3/Poc1a/Cdk4/Spag5/Sac3d1/Ube2s/Anp32b/Phgd…
GO:0007052	mitotic spindle organization	53	-2.843	2.20344e-06	4.21165e-05	Ccsap/Smc3/Poc1a/Plk1/Aaas/Nek2/Kifc1/Ccnb1/Cep192/Nup62/Kif23/Rcc1/Aurka/Tubg1/Cdc20/Nuf2/Stil/Mybl2/Racgap1/Ndc80/Aurkb/Kif4/Cenpe/Tacc3/Tpx2/Spc25/Kif11/Birc5/Stmn1
GO:0006333	chromatin assembly or disassembly	71	-2.87627	2.13363e-06	4.21165e-05	Smchd1/H2bc7/H2bc4/Set/Hist1h2bp/H4c9/Smarca5/Suv39h2/H3c11/Mis18a/Supt16/Hist1h4n/Rbbp4/Pole3/H3c4/Baz1b/H2bc18/H4c1/H4c3/H3c1/H3c13/H1f4/Cenpp/H2bc9/Hmgb1/Mcm2/Chaf1b/Hat1/H2bc14/Hells/Nasp/H4c8/Chaf1a/H1f3/H3c7/H3c6/H4c4/H1f1/H2bc3/Asf1b/H3c2/H3c3/H1f5
GO:0000281	mitotic cytokinesis	33	-2.88325	2.3486e-06	4.21165e-05	Plk1/Nup62/Kif23/Ect2/Kif20a/Brca2/Cenpa/Cdt1/Cep55/Racgap1/Anln/Ckap2/Kif20b/Kif4/Incenp/Cit/Birc5/Stmn1/Nusap1
GO:0000278	mitotic cell cycle	363	-2.88543	2.00075e-06	4.21165e-05	Tcf3/Chek2/Cdkn2c/Apex1/Mre11a/Xrcc2/Kpnb1/Jade1/Myb/Pds5b/Calm3/Bora/Naa50/Anapc5/Cdkn2d/Tube1/Ptch1/Ctc1/Map3k20/Cdkn1a/Mad1l1/Rad50/Tubgcp6/Smc1a/Donson/Zwint/Rnaseh2b/Tuba4a/Sirt1/Atm/Rpa3/Larp7/Ncaph2/Rbl1/Pidd1/Foxm1/Kif2c/Orc1/Hacd1/Ccsap/Rad21/Dsn1/Cdk2/Smc3/Poc1a/Cdk4/Spag5/Ube2s/Anp32b/Eme1/Ranbp1/Plk1/Aaas/Mbd4/Nek2/Ska2/Kifc1/Ticrr/Ran/Zwilch/Wdhd1/Knstrn/Dbf4/Ccnb1/Cep192/Kif18a/Spdl…
GO:0051301	cell division	256	-2.89888	2.00433e-06	4.21165e-05	Nudc/Ccsap/Rad21/Dsn1/Cdk2/Smc3/Cdk4/Ercc6l/Spag5/Sac3d1/Ube2s/Haus5/Pmf1/Plk1/Nek2/Haus1/Ska2/Ran/Zwilch/Knstrn/Ccnb1/Cdca2/Ccp110/Spdl1/Nup62/Kif23/Pimreg/Mastl/Ect2/Ska3/Kif20a/E2f8/Cks2/Rcc1/Ncapd3/Aurka/Kntc1/Cenpw/Cks1b/Bub1/E2f7/Cdca5/Cdc7/Haus8/Sgo2a/Cdc20/Haus4/Ska1/Smc4/Nuf2/Blm/Kif14/Mis18bp1/Brca2/Syce2/Aspm/Cenpa/Hells/Cdt1/Ube2c/Cep55/Ccnb2/Orc6/Ccne1/Racgap1/Anln/Ndc80/Ccnf/Ckap2/K…
GO:0034728	nucleosome organization	64	-2.90615	2.15731e-06	4.21165e-05	H2bc7/H2bc4/Set/Hist1h2bp/H4c9/Smarca5/H3c11/Mis18a/Supt16/Hist1h4n/Rbbp4/Pole3/H3c4/Ptma/Anp32e/H2bc18/H4c1/H4c3/H3c1/H3c13/H1f4/Cenpp/H2bc9/Mcm2/Chaf1b/Hat1/H2bc14/Nasp/H4c8/Chaf1a/H1f3/H3c7/H3c6/H4c4/H1f1/H2bc3/Asf1b/H3c2/H3c3/H1f5
GO:0031497	chromatin assembly	63	-2.9074	2.16104e-06	4.21165e-05	Smchd1/H2bc7/H2bc4/Set/Hist1h2bp/H4c9/Smarca5/H3c11/Mis18a/Hist1h4n/Rbbp4/Pole3/H3c4/H2bc18/H4c1/H4c3/H3c1/H3c13/H1f4/Cenpp/H2bc9/Hmgb1/Mcm2/Chaf1b/Hat1/H2bc14/Hells/Nasp/H4c8/Chaf1a/H1f3/H3c7/H3c6/H4c4/H1f1/H2bc3/Asf1b/H3c2/H3c3/H1f5
GO:0048285	organelle fission	197	-2.91288	2.0123e-06	4.21165e-05	Msh3/Fancm/Kif2c/Ccsap/Rad21/Dsn1/Smc3/Spag5/Ube2s/Eme1/Ranbp1/Ndc1/Plk1/Rad54b/Aaas/Nek2/Kifc1/Ran/Knstrn/Ccnb1/Cep192/Kif18a/Spdl1/Nup62/Kif23/Mastl/Slf1/Gen1/Rad54l/Espl1/Fignl1/Ttk/Cks2/Rcc1/Ncapd3/Chek1/Aurka/Psmc3ip/Tubg1/Bub1/Cdca5/Sgo2a/Cdc20/Smc4/Nuf2/Kif14/Dscc1/Brca2/Syce2/Stil/Aspm/Trip13/Topbp1/Mybl2/Cdt1/Ube2c/Ccne1/Racgap1/Kif22/Ndc80/Kif20b/Cenpk/Ncapg/Aurkb/Cdc6/Cenps/Kif4/Mad2l1…
GO:0007051	spindle organization	83	-2.91332	2.10365e-06	4.21165e-05	Haus6/Ccsap/Smc3/Poc1a/Spag5/Sac3d1/Haus5/Ranbp1/Plk1/Aaas/Nek2/Haus1/Kifc1/Knstrn/Ccnb1/Cep192/Nup62/Kif23/Espl1/Rcc1/Aurka/Cenpw/Tubg1/Haus8/Cdc20/Haus4/Nuf2/Stil/Aspm/Mybl2/Racgap1/Ndc80/Aurkb/Kif4/Tubb5/Cenpe/Fbxo5/Tacc3/Tpx2/Spc25/Kif11/Birc5/Stmn1
GO:1903047	mitotic cell cycle process	309	-2.93055	2.00174e-06	4.21165e-05	Tcf3/Chek2/Cdkn2c/Apex1/Mre11a/Kpnb1/Jade1/Myb/Pds5b/Calm3/Bora/Naa50/Anapc5/Cdkn2d/Ctc1/Map3k20/Cdkn1a/Mad1l1/Smc1a/Donson/Zwint/Rnaseh2b/Atm/Larp7/Ncaph2/Rbl1/Pidd1/Foxm1/Kif2c/Orc1/Hacd1/Ccsap/Rad21/Dsn1/Cdk2/Smc3/Poc1a/Cdk4/Spag5/Ube2s/Anp32b/Eme1/Ranbp1/Plk1/Aaas/Mbd4/Nek2/Kifc1/Ticrr/Ran/Zwilch/Knstrn/Dbf4/Ccnb1/Cep192/Kif18a/Spdl1/Nup62/Kif23/Mastl/Rfwd3/Slf1/Ect2/Kif20a/Tcf19/Gen1/Espl1/T…
GO:1902850	microtubule cytoskeleton organization involved in mitosis	61	-2.94029	2.16785e-06	4.21165e-05	Ccsap/Smc3/Poc1a/Plk1/Aaas/Nek2/Kifc1/Ccnb1/Cep192/Spdl1/Nup62/Kif23/Rcc1/Aurka/Tubg1/Cdc20/Nuf2/Stil/Mybl2/Cenpa/Racgap1/Ndc80/Aurkb/Kif4/Mad2l1/Cenpe/Tacc3/Tpx2/Spc25/Kif11/Birc5/Stmn1/Nusap1
GO:0140014	mitotic nuclear division	138	-2.94929	2.03539e-06	4.21165e-05	Ccsap/Rad21/Dsn1/Smc3/Spag5/Ube2s/Ranbp1/Plk1/Aaas/Nek2/Kifc1/Ran/Knstrn/Ccnb1/Cep192/Kif18a/Spdl1/Nup62/Kif23/Slf1/Gen1/Espl1/Ttk/Rcc1/Ncapd3/Chek1/Aurka/Tubg1/Bub1/Cdca5/Cdc20/Smc4/Nuf2/Kif14/Dscc1/Stil/Trip13/Mybl2/Cdt1/Ube2c/Racgap1/Kif22/Ndc80/Kif20b/Cenpk/Ncapg/Aurkb/Cdc6/Kif4/Mad2l1/Sgo1/Bub1b/Cenpe/Ncaph/Fbxo5/Tacc3/Tpx2/Incenp/Kif11/Ncapd2/Cit/Cdca8/Smc2/Birc5/Mki67/Nusap1
GO:1903046	meiotic cell cycle process	75	-2.95408	2.12314e-06	4.21165e-05	Rad50/Suv39h2/Atm/Ncaph2/Chtf18/Msh3/Msh6/Fancm/Eme1/Ndc1/Plk1/Rad54b/Kif18a/Mastl/Rad54l/Espl1/Fignl1/Ttk/Cks2/Ncapd3/Aurka/Psmc3ip/Tubg1/Bub1/Sgo2a/Cdc20/Smc4/Nuf2/Brca2/Syce2/Aspm/Trip13/Topbp1/Ccne1/Cenps/Sgo1/Bub1b/Ncaph/Fbxo5/Brip1/Ncapd2/Rad51/Smc2/Ccne2/Top2a
GO:0006310	DNA recombination	130	-2.95783	2.04093e-06	4.21165e-05	Hspd1/Parp1/Tcf3/Apex1/Mre11a/Xrcc2/Uchl5/Spidr/Nsmce1/Smchd1/Rad50/Recql/Xrcc6/Zranb3/Atm/Aunip/Rpa3/Mcm8/Rif1/Chtf18/Pms2/Paxip1/Tonsl/Msh3/Mcm9/Msh6/Fancm/Tfrc/Gins4/Smc6/Rnf168/Eme1/Rad54b/Rmi2/Mms22l/Rad18/Nucks1/Hmgb3/Rfwd3/H1f4/Nsd2/Gen1/Rad54l/Exo1/Fignl1/Chek1/Psmc3ip/Hmgb1/Cdc7/Rpa1/Rpa2/Blm/Mcm2/Brca2/Gins2/Trip13/Topbp1/Ung/H2afx/Mcm4/H1f3/Cdc45/Brca1/Cenps/Hmgb2/Atad5/Mcm3/Mcm6/H1f1/…
GO:0140013	meiotic nuclear division	67	-2.95862	2.14682e-06	4.21165e-05	Suv39h2/Atm/Ncaph2/Chtf18/Msh3/Fancm/Eme1/Ndc1/Plk1/Rad54b/Kif18a/Mastl/Rad54l/Espl1/Fignl1/Ttk/Cks2/Ncapd3/Aurka/Psmc3ip/Bub1/Sgo2a/Cdc20/Smc4/Nuf2/Brca2/Syce2/Aspm/Trip13/Topbp1/Ccne1/Cenps/Sgo1/Bub1b/Ncaph/Fbxo5/Brip1/Rad51/Smc2/Ccne2/Top2a
GO:0071824	protein-DNA complex subunit organization	105	-2.96459	2.06594e-06	4.21165e-05	H2bc7/H2bc4/Set/Hist1h2bp/H4c9/Smarca5/H3c11/Mis18a/Supt16/Hist1h4n/Rbbp4/Pole3/H3c4/Ptma/Cenpo/Anp32e/H2bc18/H4c1/H4c3/Cenpi/H3c1/H3c13/H1f4/Cenpn/Cenpp/H2bc9/Cenpw/Mcm2/Chaf1b/Hat1/H2bc14/Cenpa/Hells/Nasp/Cdt1/Cenph/H4c8/Chaf1a/Mcm4/Cenpk/H1f3/Cdc45/H3c7/Cenps/H3c6/Mcm3/Cenpe/Mcm6/H4c4/H1f1/Mcm5/Rad51/H2bc3/Asf1b/Mcm7/H3c2/H3c3/H1f5
GO:0006334	nucleosome assembly	53	-2.97351	2.20344e-06	4.21165e-05	H2bc7/H2bc4/Set/Hist1h2bp/H4c9/Smarca5/H3c11/Mis18a/Hist1h4n/Rbbp4/Pole3/H3c4/H2bc18/H4c1/H4c3/H3c1/H3c13/H1f4/Cenpp/H2bc9/Mcm2/Chaf1b/Hat1/H2bc14/Nasp/H4c8/Chaf1a/H1f3/H3c7/H3c6/H4c4/H1f1/H2bc3/Asf1b/H3c2/H3c3/H1f5
GO:0000070	mitotic sister chromatid segregation	97	-2.97482	2.0772e-06	4.21165e-05	Kpnb1/Pds5b/Naa50/Anapc5/Mad1l1/Smc1a/Zwint/Atm/Ncaph2/Kif2c/Rad21/Dsn1/Spag5/Plk1/Nek2/Ran/Knstrn/Ccnb1/Cep192/Kif18a/Spdl1/Nup62/Kif23/Slf1/Gen1/Espl1/Ttk/Ncapd3/Tubg1/Bub1/Cdca5/Cdc20/Smc4/Nuf2/Kif14/Dscc1/Stil/Trip13/Cdt1/Racgap1/Kif22/Ndc80/Cenpk/Ncapg/Aurkb/Cdc6/Kif4/Mad2l1/Sgo1/Bub1b/Cenpe/Ncaph/Fbxo5/Tacc3/Incenp/Ncapd2/Cit/Cdca8/Smc2/Birc5/Nusap1
GO:0000819	sister chromatid segregation	112	-2.99118	2.05748e-06	4.21165e-05	Rad21/Dsn1/Smc3/Spag5/Plk1/Nek2/Rmi2/Ran/Knstrn/Ccnb1/Cep192/Kif18a/Spdl1/Nup62/Kif23/Slf1/Gen1/Espl1/Ttk/Ncapd3/Tubg1/Bub1/Cdca5/Sgo2a/Cdc20/Smc4/Nuf2/Kif14/Dscc1/Stil/Trip13/Cdt1/Racgap1/Kif22/Ndc80/Cenpk/Ncapg/Fen1/Aurkb/Cdc6/Kif4/Mad2l1/Sgo1/Bub1b/Cenpe/Ncaph/Fbxo5/Tacc3/Incenp/Ncapd2/Cit/Cdca8/Smc2/Esco2/Birc5/Nusap1/Top2a
GO:0051321	meiotic cell cycle	97	-2.99316	2.0772e-06	4.21165e-05	Rad50/Tubgcp6/Smc1a/Suv39h2/Atm/Ncaph2/Chtf18/Pms2/Msh3/Msh6/Fancm/Rad21/Cdk2/Smc3/Eme1/Ndc1/Plk1/Rad54b/Nek2/Kif18a/Mastl/Rad54l/Espl1/Exo1/Fignl1/Ttk/Cks2/Ncapd3/Aurka/Psmc3ip/Tubg1/Bub1/Sgo2a/Rpa1/Cdc20/Smc4/Nuf2/Brca2/Syce2/Aspm/Trip13/Topbp1/Ccne1/Mns1/H2afx/Cenps/Sgo1/Bub1b/Ncaph/Fbxo5/Pkmyt1/Brip1/Ncapd2/Rad51/Smc2/Ccne2/Mki67/Top2a
GO:0000280	nuclear division	183	-3.01	2.01569e-06	4.21165e-05	Msh3/Fancm/Kif2c/Ccsap/Rad21/Dsn1/Smc3/Spag5/Ube2s/Eme1/Ranbp1/Ndc1/Plk1/Rad54b/Aaas/Nek2/Kifc1/Ran/Knstrn/Ccnb1/Cep192/Kif18a/Spdl1/Nup62/Kif23/Mastl/Slf1/Gen1/Rad54l/Espl1/Fignl1/Ttk/Cks2/Rcc1/Ncapd3/Chek1/Aurka/Psmc3ip/Tubg1/Bub1/Cdca5/Sgo2a/Cdc20/Smc4/Nuf2/Kif14/Dscc1/Brca2/Syce2/Stil/Aspm/Trip13/Topbp1/Mybl2/Cdt1/Ube2c/Ccne1/Racgap1/Kif22/Ndc80/Kif20b/Cenpk/Ncapg/Aurkb/Cdc6/Cenps/Kif4/Mad2l1…
GO:0065004	protein-DNA complex assembly	94	-3.01841	2.08223e-06	4.21165e-05	H2bc7/H2bc4/Set/Hist1h2bp/H4c9/Smarca5/H3c11/Mis18a/Hist1h4n/Rbbp4/Pole3/H3c4/Cenpo/H2bc18/H4c1/H4c3/Cenpi/H3c1/H3c13/H1f4/Cenpn/Cenpp/H2bc9/Cenpw/Mcm2/Chaf1b/Hat1/H2bc14/Cenpa/Hells/Nasp/Cdt1/Cenph/H4c8/Chaf1a/Mcm4/Cenpk/H1f3/Cdc45/H3c7/Cenps/H3c6/Mcm3/Cenpe/Mcm6/H4c4/H1f1/Mcm5/Rad51/H2bc3/Asf1b/Mcm7/H3c2/H3c3/H1f5
GO:0098813	nuclear chromosome segregation	138	-3.05425	2.03539e-06	4.21165e-05	Fancm/Kif2c/Rad21/Dsn1/Smc3/Spag5/Eme1/Ndc1/Plk1/Nek2/Rmi2/Ran/Knstrn/Ccnb1/Cep192/Kif18a/Spdl1/Nup62/Kif23/Slf1/Ect2/Gen1/Espl1/Ttk/Ncapd3/Tubg1/Bub1/Cdca5/Sgo2a/Cdc20/Smc4/Nuf2/Kif14/Dscc1/Cenpf/Brca2/Syce2/Cenpq/Stil/Trip13/Cdt1/Ccne1/Racgap1/Kif22/Ndc80/Cenpk/Ncapg/Fen1/Aurkb/Cdc6/Cenps/Kif4/Mad2l1/Sgo1/Bub1b/Cenpe/Ncaph/Fbxo5/Tacc3/Incenp/Knl1/Brip1/Ncapd2/Cit/Cdca8/Smc2/Esco2/Ccne2/Birc5/Nu…
GO:0007059	chromosome segregation	172	-3.08263	2.01902e-06	4.21165e-05	Mre11a/Kpnb1/Ctcf/Pds5b/Nup37/Naa50/Anapc5/Ddx11/Mad1l1/Smc1a/Zwint/Mis18a/Atm/Nup43/Ncaph2/Chtf18/Banf1/Fancm/Kif2c/Rad21/Dsn1/Smc3/Smc6/Spag5/Eme1/Pmf1/Ndc1/Plk1/Nek2/Rmi2/Ska2/Ran/Rad18/Knstrn/Ccnb1/Cep192/Kif18a/Cdca2/Spdl1/Nup62/Kif23/Slf1/Ect2/Ska3/Gen1/Espl1/Cenpn/Ttk/Rcc1/Ncapd3/Cenpw/Tubg1/Bub1/Cdca5/Sgo2a/Cdc20/Ska1/Smc4/Nuf2/Kif14/Dscc1/Cenpf/Brca2/Syce2/Cenpq/Stil/Trip13/Cdt1/Ccne1/Ce…
GO:0006260	DNA replication	156	-3.08413	2.02584e-06	4.21165e-05	Smc1a/Recql/Donson/Etaa1/Zranb3/Pold1/Rpa3/Supt16/Mcm8/Rfc1/Chtf18/Rbbp4/Tonsl/Mgme1/Msh3/Mcm9/Msh6/Fancm/Ssrp1/Orc1/Gins4/Cdk2/Smc3/Pold2/Eme1/Pole2/Rmi2/Slbp/Ticrr/Pola2/Mms22l/Wdhd1/Dbf4/Nucks1/Prim2/Rfwd3/Gen1/E2f8/Rfc2/E2f7/Cdc7/Rpa1/Rpa2/Blm/Mcm2/Chaf1b/Dscc1/Brca2/Fam111a/Gins2/Gins1/Nasp/Cdt1/Orc6/Ccne1/Chaf1a/Pcna/Pole/Mcm4/Rfc3/Cdc45/Fen1/Tipin/Cdc6/Cenps/Dtl/Prim1/Atad5/Mcm3/Mcm10/Rfc4…
GO:0006323	DNA packaging	82	-3.12199	2.10578e-06	4.21165e-05	Smchd1/H2bc7/H2bc4/Set/Hist1h2bp/H4c9/Smarca5/H3c11/Mis18a/Ncaph2/Hist1h4n/Rbbp4/Banf1/Pole3/H3c4/H2bc18/H4c1/Suv39h1/H4c3/Ccnb1/H3c1/H3c13/H1f4/Ncapd3/Cenpp/H2bc9/Hmgb1/Cdca5/Smc4/Mcm2/Chaf1b/Hat1/H2bc14/Hells/Nasp/H4c8/Chaf1a/H1f3/H3c7/Ncapg/Ncapg2/H3c6/Ncaph/H4c4/H1f1/Ncapd2/H2bc3/Asf1b/Smc2/Cdk1/Nusap1/H3c2/H3c3/H1f5/Top2a
GO:0071103	DNA conformation change	107	-3.12649	2.06343e-06	4.21165e-05	Smchd1/Ddx11/H2bc7/H2bc4/Set/Ddx1/Rad50/Recql/Hist1h2bp/H4c9/Smarca5/H3c11/Mis18a/Zranb3/Ncaph2/Hist1h4n/Rbbp4/Banf1/Pole3/Mcm9/H3c4/H2bc18/H4c1/Suv39h1/H4c3/Ccnb1/H3c1/H3c13/H1f4/Ncapd3/Cenpp/H2bc9/Hmgb1/Cdca5/Rpa1/Smc4/Blm/Mcm2/Chaf1b/Hat1/H2bc14/Hells/Nasp/H4c8/Chaf1a/Mcm4/H1f3/H3c7/Ncapg/Ncapg2/H3c6/Mcm6/Ncaph/H4c4/H1f1/Ncapd2/Rad51/H2bc3/Asf1b/Smc2/Cdk1/Mcm7/Nusap1/H3c2/H3c3/H1f5/Top2a
GO:0006261	DNA-dependent DNA replication	95	-3.21934	2.0804e-06	4.21165e-05	Smc1a/Recql/Donson/Etaa1/Zranb3/Pold1/Mcm8/Chtf18/Tonsl/Mgme1/Msh3/Mcm9/Msh6/Fancm/Orc1/Gins4/Cdk2/Smc3/Pold2/Eme1/Pole2/Slbp/Ticrr/Pola2/Mms22l/Wdhd1/Dbf4/Nucks1/Prim2/Rfwd3/Gen1/E2f8/Rfc2/E2f7/Cdc7/Rpa1/Blm/Mcm2/Dscc1/Brca2/Gins1/Cdt1/Orc6/Ccne1/Pcna/Pole/Mcm4/Rfc3/Cdc45/Fen1/Tipin/Cdc6/Cenps/Prim1/Atad5/Mcm3/Mcm10/Rfc4/Rfc5/Pola1/Mcm6/Fbxo5/Mcm5/Rad51/Lig1/Ccne2/Mcm7
