# Supplementary material for: Dendritic cell-targeted therapy expands CD8 T cell responses to bona-fide neoantigens in lung tumors
Source: Nat Commun. 2024 Mar 13;15:2280. doi: 10.1038/s41467-024-46685-y (PMC10937682; doi:10.1038/s41467-024-46685-y)
Supplement: Supplementary file 9 — Supplementary Data 6 [file 41467_2024_46685_MOESM9_ESM.xlsx]

## Sheet: DEGs_DCs_treat_vs_untreat
Cluster	Gene	p-value	average_log2FC(FL/αCD40 versus aIgG)	pct_in_FL/αCD40	pct_in_ aIgG	FDR
C0_cDC2	Tsc22d3	5.71307e-34	2.58883	0.812	0.296	1.06206e-29
C0_cDC2	Ccl5	4.48927e-14	2.47416	0.58	0.253	8.34555e-10
C0_cDC2	Klf2	1.02396e-28	2.37965	0.849	0.512	1.90354e-24
C0_cDC2	Pglyrp1	1.83048e-17	2.30471	0.522	0.13	3.40287e-13
C0_cDC2	Gzma	7.78846e-12	2.24596	0.38	0.093	1.44788e-07
C0_cDC2	Sept1	9.47998e-14	2.21889	0.386	0.068	1.76233e-09
C0_cDC2	Ddit4	8.51654e-08	2.06684	0.352	0.148	0.00158323
C0_cDC2	Fyb	5.08111e-21	2.00087	0.719	0.383	9.44578e-17
C0_cDC2	Cd7	5.11886e-13	1.9714	0.565	0.235	9.51596e-09
C0_cDC2	Ltb	4.74467e-16	1.87924	0.664	0.34	8.82034e-12
C0_cDC2	Bex6	1.03041e-08	1.87317	0.386	0.173	0.000191553
C0_cDC2	Ptprcap	9.4784e-09	1.82935	0.346	0.111	0.000176203
C0_cDC2	Hist1h1e	2.66796e-08	1.82821	0.41	0.198	0.000495974
C0_cDC2	Ripor2	9.15074e-12	1.80648	0.414	0.111	1.70112e-07
C0_cDC2	Hist1h4d	4.45191e-13	1.77538	0.41	0.099	8.27609e-09
C0_cDC2	Avpi1	9.59971e-13	1.62957	0.694	0.488	1.78459e-08
C0_cDC2	Gm34680	3.31925e-08	1.59647	0.309	0.08	0.000617049
C0_cDC2	Tbc1d10c	5.65798e-09	1.57439	0.41	0.185	0.000105182
C0_cDC2	Tmem51	2.60885e-08	1.55354	0.367	0.148	0.000484985
C0_cDC2	Ramp1	1.40432e-16	1.53936	0.725	0.414	2.61063e-12
C0_cDC2	Lbh	9.84827e-17	1.50171	0.738	0.469	1.83079e-12
C0_cDC2	Ifitm6	5.17833e-13	1.41277	0.627	0.321	9.62652e-09
C0_cDC2	Mef2c	1.80446e-13	1.39969	0.833	0.667	3.35448e-09
C0_cDC2	Sh2d3c	4.59801e-07	1.36807	0.34	0.136	0.0085477
C0_cDC2	Ncf4	1.46108e-12	1.35345	0.66	0.426	2.71614e-08
C0_cDC2	Mrps26	5.17191e-08	1.3307	0.41	0.204	0.000961458
C0_cDC2	Lst1	8.72518e-15	1.30221	0.799	0.562	1.62201e-10
C0_cDC2	Lmna	5.52624e-08	1.29117	0.481	0.247	0.00102733
C0_cDC2	Sirt3	1.76226e-08	1.27651	0.309	0.08	0.000327603
C0_cDC2	Lyst	3.10516e-09	1.23508	0.673	0.512	5.7725e-05
C0_cDC2	Rsrp1	1.36319e-20	1.23056	0.904	0.728	2.53417e-16
C0_cDC2	Slc44a2	5.65973e-10	1.20044	0.537	0.29	1.05214e-05
C0_cDC2	Itga4	1.21014e-15	1.19817	0.91	0.778	2.24966e-11
C0_cDC2	Dusp2	9.42449e-08	1.19653	0.593	0.364	0.00175201
C0_cDC2	Hist1h2ap	5.70189e-16	1.19207	0.636	0.284	1.05998e-11
C0_cDC2	Hist1h2ae	4.46036e-07	1.18019	0.33	0.123	0.0082918
C0_cDC2	Gmfg	2.69548e-21	1.17555	0.923	0.722	5.01089e-17
C0_cDC2	Ypel3	1.64184e-08	1.16181	0.552	0.37	0.000305218
C0_cDC2	2410006H16Rik	2.894e-19	1.14061	0.886	0.691	5.37994e-15
C0_cDC2	Plekhm3	4.94794e-07	1.13781	0.491	0.302	0.00919822
C0_cDC2	Arhgap15	7.02678e-11	1.09399	0.707	0.531	1.30628e-06
C0_cDC2	Limd2	7.89261e-15	1.0822	0.877	0.747	1.46724e-10
C0_cDC2	Gpr141	3.44708e-08	1.07289	0.556	0.309	0.000640812
C0_cDC2	Plac8	2.36251e-16	1.07033	0.88	0.5	4.39191e-12
C0_cDC2	Ogfrl1	6.57972e-08	1.06269	0.568	0.407	0.00122317
C0_cDC2	Sik1	1.54938e-09	1.04497	0.63	0.377	2.8803e-05
C0_cDC2	Gm26532	2.74205e-07	1.02583	0.633	0.488	0.00509747
C0_cDC2	Tnfsf12	4.83629e-07	-1.00299	0.049	0.198	0.00899067
C0_cDC2	Lmnb1	4.75054e-09	-1.00385	0.287	0.574	8.83125e-05
C0_cDC2	Peli2	2.19348e-07	-1.00671	0.009	0.111	0.00407769
C0_cDC2	Skil	5.69564e-10	-1.00859	0.54	0.784	1.05882e-05
C0_cDC2	Arid5a	3.67581e-07	-1.01185	0.219	0.457	0.00683333
C0_cDC2	Slc7a5	4.62711e-07	-1.0228	0.096	0.278	0.0086018
C0_cDC2	Stx3	1.34817e-09	-1.02749	0.111	0.352	2.50626e-05
C0_cDC2	Cysltr1	3.23121e-08	-1.03038	0.235	0.494	0.000600683
C0_cDC2	Ctnnd1	2.19403e-07	-1.03267	0.046	0.198	0.0040787
C0_cDC2	B4galt6	7.38174e-08	-1.04043	0.231	0.463	0.00137227
C0_cDC2	Lilrb4a	1.95859e-13	-1.04735	0.284	0.636	3.64101e-09
C0_cDC2	Hif1a	1.76116e-09	-1.04936	0.429	0.673	3.274e-05
C0_cDC2	Sema4a	9.97624e-11	-1.05557	0.306	0.623	1.85458e-06
C0_cDC2	Cflar	1.54613e-07	-1.0613	0.306	0.549	0.00287425
C0_cDC2	Arl8b	6.49949e-12	-1.06445	0.367	0.691	1.20825e-07
C0_cDC2	Chst11	2.07416e-09	-1.06519	0.012	0.148	3.85587e-05
C0_cDC2	Abca9	1.19221e-07	-1.06702	0.04	0.185	0.00221632
C0_cDC2	Clec5a	3.68542e-07	-1.07364	0.031	0.16	0.00685119
C0_cDC2	Gm42418	3.01561e-41	-1.07798	1	1	5.60601e-37
C0_cDC2	Tns4	2.43384e-07	-1.07891	0.022	0.142	0.00452451
C0_cDC2	Tent5a	3.56695e-14	-1.08256	0.327	0.679	6.63096e-10
C0_cDC2	Fcor	7.65603e-08	-1.09833	0.108	0.309	0.00142326
C0_cDC2	Gpr171	1.07434e-09	-1.10706	0.269	0.568	1.9972e-05
C0_cDC2	Ppa1	1.39884e-09	-1.12347	0.185	0.457	2.60045e-05
C0_cDC2	Arhgap18	1.8459e-09	-1.12453	0.315	0.605	3.43153e-05
C0_cDC2	4930512J16Rik	3.0804e-09	-1.12812	0	0.105	5.72647e-05
C0_cDC2	Vdr	7.05224e-08	-1.13285	0.019	0.142	0.00131101
C0_cDC2	Pea15a	1.47639e-10	-1.13543	0.278	0.574	2.7446e-06
C0_cDC2	Clic4	5.86493e-11	-1.13645	0.534	0.753	1.09029e-06
C0_cDC2	Aplp2	5.47787e-10	-1.13978	0.281	0.574	1.01834e-05
C0_cDC2	Tnfsf9	1.56363e-07	-1.14368	0.148	0.352	0.00290679
C0_cDC2	Lars2	6.07539e-21	-1.16106	0.914	0.981	1.12941e-16
C0_cDC2	Cst3	1.87927e-18	-1.16139	0.997	0.988	3.49356e-14
C0_cDC2	Treml2	1.05228e-08	-1.16648	0.071	0.265	0.000195619
C0_cDC2	Gadd45b	2.19932e-13	-1.16697	0.386	0.728	4.08853e-09
C0_cDC2	Runx1	7.57652e-18	-1.16788	0.42	0.802	1.40848e-13
C0_cDC2	Plekha5	7.76027e-09	-1.16911	0.083	0.284	0.000144263
C0_cDC2	Hk2	8.14464e-13	-1.17492	0.664	0.852	1.51409e-08
C0_cDC2	Igsf8	8.39994e-11	-1.17527	0.194	0.481	1.56155e-06
C0_cDC2	Bcl2a1a	5.06527e-12	-1.17957	0.256	0.574	9.41634e-08
C0_cDC2	Slc52a3	2.58324e-09	-1.18923	0.015	0.154	4.80224e-05
C0_cDC2	Spint1	3.22718e-10	-1.18998	0.259	0.556	5.99932e-06
C0_cDC2	Actn1	1.48065e-10	-1.19244	0.275	0.574	2.75254e-06
C0_cDC2	Fosl2	1.66155e-09	-1.195	0.361	0.654	3.08882e-05
C0_cDC2	Gm15564	2.96863e-08	-1.19987	0.059	0.235	0.000551868
C0_cDC2	Tjp2	4.4774e-08	-1.20401	0.052	0.222	0.000832349
C0_cDC2	Ptpn4	2.55796e-07	-1.20429	0.117	0.315	0.00475524
C0_cDC2	Wls	2.65687e-10	-1.2209	0.111	0.358	4.93913e-06
C0_cDC2	Blnk	2.79913e-09	-1.22221	0.025	0.179	5.20359e-05
C0_cDC2	Carhsp1	6.39541e-09	-1.23366	0.09	0.302	0.000118891
C0_cDC2	Igsf9	1.52014e-07	-1.23579	0.031	0.167	0.00282595
C0_cDC2	Tnfrsf12a	3.69934e-07	-1.23611	0.052	0.204	0.00687708
C0_cDC2	Adam23	5.03905e-08	-1.24197	0.123	0.333	0.000936759
C0_cDC2	Tmem176a	1.79234e-11	-1.24771	0.383	0.685	3.33195e-07
C0_cDC2	Tbxas1	1.26866e-09	-1.24934	0.093	0.315	2.35844e-05
C0_cDC2	Cpq	4.38952e-08	-1.25117	0.04	0.191	0.000816013
C0_cDC2	Mast4	2.47303e-08	-1.25472	0.059	0.235	0.000459737
C0_cDC2	Pilra	1.04709e-08	-1.26323	0.111	0.321	0.000194653
C0_cDC2	Csf2rb	2.80312e-14	-1.26726	0.472	0.772	5.21101e-10
C0_cDC2	Bhlhe40	3.77529e-20	-1.27392	0.537	0.895	7.01826e-16
C0_cDC2	Cttnbp2nl	4.17902e-10	-1.28939	0.071	0.284	7.76879e-06
C0_cDC2	Rab3il1	1.58072e-10	-1.29377	0.031	0.21	2.93855e-06
C0_cDC2	Rap2a	3.18569e-13	-1.30946	0.275	0.599	5.9222e-09
C0_cDC2	F11r	8.60603e-11	-1.31486	0.176	0.463	1.59986e-06
C0_cDC2	Klrb1b	6.88663e-14	-1.31488	0.123	0.426	1.28022e-09
C0_cDC2	Col27a1	8.71919e-10	-1.35414	0.003	0.123	1.6209e-05
C0_cDC2	Trio	7.24004e-11	-1.36261	0.117	0.37	1.34592e-06
C0_cDC2	Gpr55	1.01293e-07	-1.36489	0.012	0.123	0.00188303
C0_cDC2	Naaa	5.2518e-12	-1.37114	0.327	0.63	9.7631e-08
C0_cDC2	Ppp1r1a	5.26224e-09	-1.38392	0.006	0.123	9.7825e-05
C0_cDC2	Ramp3	4.54092e-09	-1.38394	0.022	0.167	8.44156e-05
C0_cDC2	Olfm1	2.66039e-18	-1.39318	0.435	0.802	4.94566e-14
C0_cDC2	Pros1	5.25804e-09	-1.4073	0.028	0.179	9.7747e-05
C0_cDC2	Pdcd1lg2	2.55812e-08	-1.42115	0.019	0.148	0.000475554
C0_cDC2	Myof	4.718e-14	-1.43876	0.136	0.457	8.77076e-10
C0_cDC2	Adam15	8.42527e-11	-1.44615	0.102	0.346	1.56626e-06
C0_cDC2	Fcgr3	1.00359e-09	-1.45016	0.102	0.321	1.86568e-05
C0_cDC2	Il7r	2.37391e-07	-1.45845	0.108	0.296	0.00441309
C0_cDC2	Basp1	2.0139e-11	-1.46088	0.441	0.71	3.74383e-07
C0_cDC2	Pfkp	6.29219e-15	-1.46306	0.389	0.704	1.16972e-10
C0_cDC2	Mmp25	5.8721e-08	-1.46821	0.034	0.179	0.00109162
C0_cDC2	Mfge8	1.15438e-09	-1.49251	0.12	0.358	2.14599e-05
C0_cDC2	Creb5	2.00186e-20	-1.49958	0.071	0.42	3.72145e-16
C0_cDC2	Afdn	3.48208e-15	-1.50113	0.201	0.549	6.47318e-11
C0_cDC2	Lifr	6.7876e-11	-1.50659	0.133	0.401	1.26182e-06
C0_cDC2	Plxna1	1.21866e-11	-1.51756	0.028	0.216	2.26549e-07
C0_cDC2	Lilr4b	4.47583e-11	-1.5229	0.154	0.414	8.32058e-07
C0_cDC2	Ccnd2	1.41182e-13	-1.52733	0.593	0.827	2.62458e-09
C0_cDC2	Spred1	2.69516e-13	-1.53845	0.145	0.451	5.0103e-09
C0_cDC2	Gstt3	3.83517e-08	-1.54775	0.025	0.16	0.000712957
C0_cDC2	Socs3	1.81149e-20	-1.57124	0.364	0.765	3.36757e-16
C0_cDC2	Socs2	3.57612e-10	-1.58587	0.04	0.222	6.648e-06
C0_cDC2	Cxcl16	7.26685e-17	-1.59631	0.25	0.63	1.35091e-12
C0_cDC2	Cdkn1a	1.37949e-19	-1.61381	0.383	0.765	2.56447e-15
C0_cDC2	Htr7	4.84271e-12	-1.62475	0.034	0.235	9.0026e-08
C0_cDC2	Cd200r1	1.66188e-11	-1.63433	0.08	0.321	3.08944e-07
C0_cDC2	Got1	1.38514e-14	-1.63797	0.191	0.543	2.57497e-10
C0_cDC2	F2rl2	3.285e-11	-1.64069	0.009	0.16	6.10682e-07
C0_cDC2	Aldh1a2	2.87827e-08	-1.64349	0.009	0.123	0.00053507
C0_cDC2	Mt1	6.25194e-09	-1.65208	0.383	0.648	0.000116224
C0_cDC2	Qpct	1.68486e-13	-1.6613	0.117	0.407	3.13216e-09
C0_cDC2	Stk39	2.42687e-12	-1.66674	0.012	0.185	4.51154e-08
C0_cDC2	Pmepa1	1.86254e-13	-1.67929	0.117	0.407	3.46246e-09
C0_cDC2	Gbp7	6.68788e-12	-1.68648	0.108	0.37	1.24328e-07
C0_cDC2	Dcstamp	4.57429e-11	-1.71401	0.04	0.235	8.5036e-07
C0_cDC2	Trib1	4.32804e-21	-1.71717	0.306	0.728	8.04582e-17
C0_cDC2	Fcgr1	2.47689e-11	-1.72357	0.046	0.253	4.60454e-07
C0_cDC2	Fnbp1l	8.4397e-13	-1.7347	0.059	0.296	1.56894e-08
C0_cDC2	Aif1	8.57777e-20	-1.74682	0.343	0.71	1.59461e-15
C0_cDC2	Hepacam2	5.27289e-12	-1.7493	0.08	0.327	9.8023e-08
C0_cDC2	Ccr1	5.13122e-19	-1.77113	0.176	0.568	9.53894e-15
C0_cDC2	Mcemp1	1.26762e-21	-1.77861	0.204	0.617	2.35651e-17
C0_cDC2	Atp6v0a1	9.97859e-19	-1.82852	0.074	0.414	1.85502e-14
C0_cDC2	Etv3	3.18448e-21	-1.8325	0.38	0.772	5.91995e-17
C0_cDC2	Slc30a4	9.51111e-15	-1.89231	0.037	0.278	1.76812e-10
C0_cDC2	Mtss1	3.58066e-18	-1.901	0.102	0.444	6.65644e-14
C0_cDC2	Gda	3.75776e-09	-1.90103	0.068	0.259	6.98568e-05
C0_cDC2	Nr4a3	2.73577e-18	-1.91308	0.228	0.617	5.0858e-14
C0_cDC2	Flrt3	4.47154e-07	-1.95655	0.022	0.136	0.0083126
C0_cDC2	Cd209c	1.29704e-12	-1.96051	0	0.148	2.4112e-08
C0_cDC2	Ccr5	2.00628e-21	-1.97269	0.198	0.611	3.72967e-17
C0_cDC2	Gfra2	1.02243e-12	-1.98926	0.009	0.179	1.90069e-08
C0_cDC2	Dst	8.33491e-15	-1.99288	0.04	0.284	1.54946e-10
C0_cDC2	Ptger4	1.36475e-20	-1.9971	0.179	0.593	2.53707e-16
C0_cDC2	Csf2rb2	3.9878e-15	-1.99935	0.099	0.401	7.41332e-11
C0_cDC2	Cdh1	2.26609e-14	-2.00616	0.077	0.352	4.21265e-10
C0_cDC2	Trf	3.30769e-10	-2.01227	0.216	0.475	6.149e-06
C0_cDC2	Axl	6.68883e-22	-2.01506	0.105	0.5	1.24345e-17
C0_cDC2	Tnip3	6.80124e-21	-2.02818	0.293	0.685	1.26435e-16
C0_cDC2	Egr2	6.35929e-16	-2.06081	0.09	0.395	1.18219e-11
C0_cDC2	Il1rl1	2.21709e-11	-2.06672	0.031	0.216	4.12157e-07
C0_cDC2	Clec4n	2.89944e-13	-2.10166	0.08	0.34	5.39007e-09
C0_cDC2	Il1a	3.01894e-10	-2.15153	0.019	0.173	5.61221e-06
C0_cDC2	Fcgr2b	1.23267e-20	-2.20155	0.167	0.562	2.29153e-16
C0_cDC2	Xlr	2.30639e-10	-2.2351	0.034	0.21	4.28757e-06
C0_cDC2	Dapk1	1.69384e-23	-2.23852	0.151	0.568	3.14885e-19
C0_cDC2	Cldn1	1.36269e-14	-2.256	0.031	0.259	2.53324e-10
C0_cDC2	Gbp2	2.20147e-09	-2.26262	0.12	0.333	4.09253e-05
C0_cDC2	Gbp5	4.26691e-09	-2.28769	0.077	0.272	7.93219e-05
C0_cDC2	Cish	9.89032e-21	-2.31242	0.065	0.407	1.83861e-16
C0_cDC2	Ms4a6d	1.4966e-22	-2.31744	0.09	0.481	2.78218e-18
C0_cDC2	Slamf9	9.31016e-29	-2.33099	0.108	0.574	1.73076e-24
C0_cDC2	Sh3pxd2b	8.61413e-28	-2.46115	0.052	0.463	1.60137e-23
C0_cDC2	Mrc1	3.48421e-12	-2.62792	0.028	0.222	6.47715e-08
C0_cDC2	Plet1	3.36636e-12	-2.81124	0.043	0.253	6.25807e-08
C0_cDC2	AA467197	2.3992e-33	-3.01613	0.12	0.636	4.46011e-29
C0_cDC2	Dab2	1.05962e-30	-3.11862	0.062	0.506	1.96983e-26
C0_cDC2	Cd209d	1.91669e-12	-3.29901	0.006	0.167	3.56312e-08
C0_cDC2	Ccl22	9.41169e-23	-3.73339	0.031	0.358	1.74963e-18
C0_cDC2	Cd209a	1.68806e-36	-3.99527	0.096	0.611	3.1381e-32
C0_cDC2	Cxcl9	7.06136e-13	-4.086	0.056	0.284	1.31271e-08
C0_cDC2	Ccl17	5.93501e-30	-4.3432	0.056	0.488	1.10332e-25
C0_cDC2	Mgl2	9.05663e-41	-4.35234	0.049	0.58	1.68363e-36
C1_cDC1a	Plac8	3.27e-22	5.79441	0.938	0.041	6.07e-18
C1_cDC1a	Sell	1.96e-11	4.27669	0.617	0.041	3.65e-07
C1_cDC1a	Hist1h2ap	4.37e-13	3.40185	0.773	0.163	8.12e-09
C1_cDC1a	Gpr141	3.51e-08	3.15249	0.516	0.082	0.00065226
C1_cDC1a	Hist1h2ae	1.91e-07	3.14755	0.43	0.02	0.00354452
C1_cDC1a	Hist1h1e	9.9e-09	2.83766	0.57	0.082	0.00018406
C1_cDC1a	Ramp1	3.48e-15	2.53251	0.867	0.327	6.47e-11
C1_cDC1a	Lbr	2.91e-07	2.29045	0.547	0.143	0.00540141
C1_cDC1a	Ms4a6c	1.64e-07	2.02674	0.688	0.265	0.00305362
C1_cDC1a	Smim4	3.46e-08	1.97888	0.617	0.122	0.00064317
C1_cDC1a	Fdps	2.66e-07	1.87185	0.734	0.347	0.004937
C1_cDC1a	Epsti1	3.91e-10	1.81755	0.805	0.347	7.27e-06
C1_cDC1a	Tsc22d3	7.4e-10	1.80117	0.852	0.347	1.38e-05
C1_cDC1a	C1qbp	4.84e-09	1.76442	0.766	0.388	9e-05
C1_cDC1a	Klf2	3.29e-10	1.71858	0.945	0.571	6.12e-06
C1_cDC1a	Rac2	1.59e-08	1.70622	0.789	0.327	0.0002951
C1_cDC1a	Ndufa4	1.25e-17	1.68405	0.977	0.694	2.32e-13
C1_cDC1a	Tmsb10	3.27e-21	1.66063	1	0.98	6.09e-17
C1_cDC1a	Ccnd3	3e-10	1.65873	0.836	0.449	5.57e-06
C1_cDC1a	Lgals1	3.11e-09	1.61036	0.969	0.714	5.78e-05
C1_cDC1a	Npc2	8.01e-16	1.55722	1	0.837	1.49e-11
C1_cDC1a	Tagln2	1.78e-13	1.54155	0.992	0.816	3.31e-09
C1_cDC1a	Pycard	1.74e-08	1.52355	0.836	0.49	0.00032306
C1_cDC1a	Lmo4	1.3e-07	1.4821	0.891	0.755	0.00242024
C1_cDC1a	Cdk2ap2	6.87e-10	1.48015	0.906	0.653	1.28e-05
C1_cDC1a	Ndufs8	9.77e-08	1.4775	0.828	0.551	0.00181601
C1_cDC1a	Rbm3	8.1e-18	1.47293	1	0.857	1.51e-13
C1_cDC1a	Samhd1	7.17e-10	1.46287	0.938	0.735	1.33e-05
C1_cDC1a	Eif3i	5.98e-09	1.41958	0.875	0.612	0.00011118
C1_cDC1a	Gmfg	5.24e-10	1.41897	0.969	0.694	9.74e-06
C1_cDC1a	Mrpl30	2.66e-07	1.39183	0.797	0.388	0.00495243
C1_cDC1a	Scand1	4.42e-13	1.38877	0.984	0.776	8.22e-09
C1_cDC1a	Tspo	2.63e-14	1.37591	0.984	0.796	4.88e-10
C1_cDC1a	Psmg4	7.69e-09	1.37295	0.852	0.551	0.00014303
C1_cDC1a	Srp9	4.08e-09	1.35451	0.906	0.612	7.58e-05
C1_cDC1a	Pgls	1.29e-09	1.3312	0.953	0.612	2.39e-05
C1_cDC1a	Gapdh	3.72e-14	1.32624	0.992	0.878	6.92e-10
C1_cDC1a	Spcs2	2.51e-09	1.32161	0.906	0.735	4.67e-05
C1_cDC1a	2410006H16Rik	5.05e-07	1.30871	0.938	0.592	0.00938634
C1_cDC1a	Dnajc15	4.26e-07	1.29075	0.75	0.408	0.00792788
C1_cDC1a	Psma7	1.41e-15	1.28063	1	0.918	2.61e-11
C1_cDC1a	Itga4	2.81e-08	1.25187	0.93	0.735	0.00052329
C1_cDC1a	Bst2	4.2e-08	1.23543	0.922	0.612	0.00078063
C1_cDC1a	Psma5	6.76e-08	1.23335	0.867	0.551	0.0012562
C1_cDC1a	Krtcap2	1.27e-08	1.19415	0.984	0.633	0.00023521
C1_cDC1a	Erp29	1.31e-12	1.17807	0.992	0.878	2.43e-08
C1_cDC1a	1110004F10Rik	3.65e-07	1.15712	0.828	0.633	0.00677911
C1_cDC1a	Ppib	2.15e-12	1.15648	0.992	0.878	4e-08
C1_cDC1a	Taldo1	1.26e-14	1.1512	1	0.878	2.35e-10
C1_cDC1a	Sdhb	3.67e-07	1.14581	0.844	0.571	0.00681536
C1_cDC1a	Tkt	5.54e-09	1.14421	0.984	0.694	0.00010295
C1_cDC1a	Lgals3	4.78e-10	1.14138	0.992	0.857	8.88e-06
C1_cDC1a	Atp5g2	7.03e-13	1.1396	0.984	0.857	1.31e-08
C1_cDC1a	H3f3a	5.09e-16	1.13475	1	0.959	9.46e-12
C1_cDC1a	Psme2	2.09e-10	1.12229	0.953	0.796	3.89e-06
C1_cDC1a	Gas5	2.66e-12	1.1084	1	0.959	4.94e-08
C1_cDC1a	Ndufv3	3.18e-08	1.10341	0.914	0.592	0.00059203
C1_cDC1a	Anxa1	8.51e-08	1.09259	0.969	0.878	0.00158224
C1_cDC1a	Naca	1.44e-15	1.09258	1	0.959	2.69e-11
C1_cDC1a	Abracl	7.05e-09	1.08766	0.961	0.735	0.00013114
C1_cDC1a	Ctsh	1.36e-08	1.08261	0.945	0.837	0.00025264
C1_cDC1a	Ndufb11	9.37e-10	1.07682	0.945	0.755	1.74e-05
C1_cDC1a	Ppia	1.49e-16	1.06529	1	0.959	2.78e-12
C1_cDC1a	Cox5b	1.04e-10	1.05952	0.984	0.796	1.93e-06
C1_cDC1a	Psmb2	3.97e-07	1.05624	0.852	0.633	0.0073769
C1_cDC1a	Sec61b	7.91e-14	1.03351	0.992	0.939	1.47e-09
C1_cDC1a	Eif5a	5.35e-13	1.02201	0.992	0.939	9.95e-09
C1_cDC1a	Psmb8	1.17e-14	1.01363	1	0.939	2.17e-10
C1_cDC1a	Psmb5	3.2e-07	1.01086	0.922	0.673	0.0059539
C1_cDC1a	Btf3	1.48e-15	1.00501	1	0.959	2.76e-11
C1_cDC1a	Naaa	1.15e-08	-1.06039	0.93	0.959	0.00021383
C1_cDC1a	Alcam	1.04e-09	-1.09319	0.758	0.939	1.93e-05
C1_cDC1a	Plek	2.75e-08	-1.09934	0.906	0.959	0.00051074
C1_cDC1a	Jaml	2.27e-08	-1.14102	0.758	0.939	0.00042205
C1_cDC1a	Myh9	1.98e-08	-1.1917	0.875	0.959	0.00036726
C1_cDC1a	Wdfy4	4.61e-14	-1.19206	0.945	1	8.57e-10
C1_cDC1a	Malat1	8.44e-12	-1.44377	1	1	1.57e-07
C1_cDC1a	Arsb	2.27e-08	-1.44526	0.438	0.837	0.00042152
C1_cDC1a	Hivep2	1.59e-08	-1.44581	0.359	0.837	0.00029573
C1_cDC1a	Cd86	4.37e-09	-1.46159	0.461	0.857	8.12e-05
C1_cDC1a	Slco3a1	1.45e-07	-1.46477	0.43	0.755	0.00270061
C1_cDC1a	Itgax	3.21e-10	-1.51617	0.477	0.878	5.97e-06
C1_cDC1a	Csf2rb	3.52e-07	-1.52715	0.523	0.796	0.00655019
C1_cDC1a	Skil	4.16e-08	-1.53541	0.617	0.837	0.00077367
C1_cDC1a	Trerf1	5.53e-09	-1.54161	0.602	0.898	0.00010276
C1_cDC1a	Tes	3.6e-09	-1.54225	0.555	0.857	6.7e-05
C1_cDC1a	Tlr3	4.73e-09	-1.56369	0.562	0.816	8.79e-05
C1_cDC1a	Gm42418	2.35e-18	-1.60886	1	1	4.38e-14
C1_cDC1a	Btla	4.74e-09	-1.61622	0.516	0.857	8.81e-05
C1_cDC1a	Marcks	4.28e-13	-1.6287	0.703	0.959	7.95e-09
C1_cDC1a	Rasgrp4	2.75e-09	-1.63941	0.344	0.776	5.11e-05
C1_cDC1a	Asb2	1.87e-09	-1.64622	0.133	0.571	3.48e-05
C1_cDC1a	Rap2a	3.17e-07	-1.65353	0.242	0.612	0.00589033
C1_cDC1a	Arhgap18	4.98e-09	-1.66206	0.57	0.837	9.26e-05
C1_cDC1a	Havcr2	6.53e-09	-1.68715	0.477	0.857	0.00012138
C1_cDC1a	Xcr1	5.16e-15	-1.70853	0.492	0.959	9.6e-11
C1_cDC1a	Lars2	1.37e-12	-1.7388	0.898	0.98	2.55e-08
C1_cDC1a	Dnase1l3	2.55e-08	-1.76492	0.094	0.469	0.00047401
C1_cDC1a	Baz2b	4.46e-08	-1.77702	0.414	0.837	0.00082991
C1_cDC1a	Zcchc4	5.2e-08	-1.77982	0.109	0.49	0.00096712
C1_cDC1a	St6gal1	3.01e-07	-1.82305	0.07	0.388	0.00559763
C1_cDC1a	Ubash3b	2.13e-09	-1.84891	0.43	0.837	3.97e-05
C1_cDC1a	App	1.61e-10	-1.85441	0.305	0.796	3e-06
C1_cDC1a	Trf	3.56e-10	-1.8701	0.367	0.816	6.61e-06
C1_cDC1a	Cd36	7.51e-13	-1.87397	0.422	0.857	1.4e-08
C1_cDC1a	Lpar3	1.61e-07	-1.89408	0	0.204	0.00298667
C1_cDC1a	Entpd1	2.17e-10	-1.89515	0.172	0.653	4.03e-06
C1_cDC1a	Ank2	1.61e-07	-1.89592	0	0.204	0.00298667
C1_cDC1a	Arhgap31	3.38e-13	-1.91254	0.352	0.857	6.28e-09
C1_cDC1a	Tmbim1	2e-07	-1.93144	0.102	0.449	0.0037094
C1_cDC1a	Sept3	7.14e-11	-1.94982	0.469	0.878	1.33e-06
C1_cDC1a	Trio	2.54e-11	-1.96115	0.211	0.714	4.71e-07
C1_cDC1a	Hfe	5.22e-09	-1.98042	0.266	0.694	9.7e-05
C1_cDC1a	Wnk1	7.7e-13	-1.98341	0.68	0.939	1.43e-08
C1_cDC1a	Trib1	4.08e-07	-1.98774	0.305	0.653	0.00759074
C1_cDC1a	Tbc1d4	5.89e-10	-1.98984	0.555	0.898	1.1e-05
C1_cDC1a	Il18	4.33e-07	-2.00493	0.078	0.388	0.00805409
C1_cDC1a	Egr1	1.72e-09	-2.01502	0.492	0.878	3.21e-05
C1_cDC1a	Spire1	3.04e-07	-2.02018	0.055	0.347	0.00565159
C1_cDC1a	Wtip	1.02e-07	-2.02672	0.031	0.306	0.00189018
C1_cDC1a	Clic4	1.63e-09	-2.03195	0.594	0.898	3.03e-05
C1_cDC1a	Gm35853	2.64e-08	-2.03277	0.062	0.408	0.00048997
C1_cDC1a	B4galt6	1.61e-07	-2.04672	0	0.204	0.00298667
C1_cDC1a	Cadm1	2.23e-15	-2.05228	0.227	0.898	4.14e-11
C1_cDC1a	Lrba	1.27e-08	-2.05349	0.328	0.735	0.00023574
C1_cDC1a	Pir	3.55e-08	-2.06388	0	0.224	0.0006599
C1_cDC1a	Cd81	7.13e-13	-2.07705	0.195	0.776	1.32e-08
C1_cDC1a	Spred1	3.14e-07	-2.07715	0.07	0.367	0.00583817
C1_cDC1a	Cyp8b1	3.43e-07	-2.0825	0.023	0.265	0.00637168
C1_cDC1a	Crim1	3.2e-07	-2.11069	0.047	0.327	0.00594834
C1_cDC1a	Esyt3	9.38e-08	-2.12808	0.016	0.265	0.00174283
C1_cDC1a	Gpr34	3.62e-07	-2.13328	0.055	0.347	0.00673099
C1_cDC1a	Gm15564	4.05e-09	-2.15172	0.023	0.327	7.54e-05
C1_cDC1a	Ly75	1.51e-07	-2.17914	0.203	0.571	0.00281457
C1_cDC1a	Spint1	6.4e-11	-2.1796	0.109	0.571	1.19e-06
C1_cDC1a	Chst11	1.02e-07	-2.17992	0.023	0.286	0.00189932
C1_cDC1a	Gm11837	1.67e-09	-2.18024	0	0.265	3.1e-05
C1_cDC1a	E230029C05Rik	3.74e-08	-2.19125	0.141	0.531	0.00069607
C1_cDC1a	Hepacam2	1.45e-13	-2.19543	0.375	0.837	2.7e-09
C1_cDC1a	Notch4	5.97e-09	-2.19583	0.031	0.347	0.00011103
C1_cDC1a	Pfkp	1.35e-11	-2.23037	0.531	0.918	2.51e-07
C1_cDC1a	Dcstamp	1.31e-07	-2.23565	0.023	0.286	0.00242877
C1_cDC1a	2510009E07Rik	1.8e-11	-2.24029	0.055	0.49	3.35e-07
C1_cDC1a	Emp2	7.38e-11	-2.29815	0	0.306	1.37e-06
C1_cDC1a	Hip1	7.7e-10	-2.32518	0.094	0.51	1.43e-05
C1_cDC1a	Basp1	5.88e-16	-2.33213	0.344	0.918	1.09e-11
C1_cDC1a	Syne2	2.65e-10	-2.33245	0.016	0.347	4.92e-06
C1_cDC1a	Nav1	1.05e-11	-2.35683	0.312	0.816	1.96e-07
C1_cDC1a	Timeless	4.33e-14	-2.37272	0.094	0.653	8.06e-10
C1_cDC1a	Pianp	1.4e-10	-2.37368	0.078	0.49	2.6e-06
C1_cDC1a	Gpr82	1.73e-09	-2.3817	0.023	0.347	3.22e-05
C1_cDC1a	Jup	3.09e-10	-2.3834	0.094	0.51	5.75e-06
C1_cDC1a	Afdn	1.11e-12	-2.41178	0.141	0.653	2.07e-08
C1_cDC1a	Bcl2a1d	1.86e-12	-2.41193	0.258	0.755	3.47e-08
C1_cDC1a	Cxcl16	3.28e-13	-2.42009	0.312	0.796	6.1e-09
C1_cDC1a	Tespa1	3.74e-11	-2.42323	0.055	0.469	6.96e-07
C1_cDC1a	Egr3	6.65e-09	-2.43147	0.234	0.633	0.00012353
C1_cDC1a	Adam23	5.86e-10	-2.46291	0.023	0.347	1.09e-05
C1_cDC1a	Fndc7	1.25e-08	-2.49552	0.031	0.327	0.00023176
C1_cDC1a	Naalad2	4.53e-09	-2.4959	0.023	0.327	8.42e-05
C1_cDC1a	Sh3pxd2b	2.96e-09	-2.52385	0.125	0.531	5.49e-05
C1_cDC1a	Mmp14	2.86e-11	-2.56945	0.008	0.347	5.31e-07
C1_cDC1a	Mtss1	6.78e-14	-2.63473	0.078	0.592	1.26e-09
C1_cDC1a	Dock7	8.5e-12	-2.65108	0.031	0.429	1.58e-07
C1_cDC1a	F2rl2	3.47e-14	-2.65868	0.023	0.469	6.44e-10
C1_cDC1a	Sema6d	2.09e-10	-2.66187	0.016	0.347	3.88e-06
C1_cDC1a	Axl	1.83e-10	-2.6628	0.047	0.429	3.4e-06
C1_cDC1a	Nav2	3.55e-08	-2.69028	0	0.224	0.0006599
C1_cDC1a	AA467197	4.7e-13	-2.70773	0.031	0.49	8.73e-09
C1_cDC1a	Tcea3	1.92e-08	-2.70815	0.016	0.286	0.00035708
C1_cDC1a	Sult1a1	1.53e-13	-2.73589	0.086	0.592	2.84e-09
C1_cDC1a	Bcl2a1a	1.05e-17	-2.76162	0.141	0.796	1.94e-13
C1_cDC1a	Fcrla	2.56e-12	-2.85249	0.047	0.49	4.75e-08
C1_cDC1a	Cd84	1.05e-13	-2.86173	0.047	0.531	1.96e-09
C1_cDC1a	Myo6	6.13e-13	-2.88118	0	0.367	1.14e-08
C1_cDC1a	Zmynd15	8.63e-12	-2.88776	0.008	0.367	1.6e-07
C1_cDC1a	Fnbp1l	2.88e-15	-2.90035	0.094	0.653	5.34e-11
C1_cDC1a	Dst	8.86e-10	-2.97586	0.016	0.327	1.65e-05
C1_cDC1a	Dapk1	1.66e-17	-2.98404	0.148	0.776	3.09e-13
C1_cDC1a	Bcl2a1b	2.62e-15	-3.05874	0.188	0.755	4.88e-11
C1_cDC1a	Qpct	2.55e-18	-3.06853	0.109	0.735	4.74e-14
C1_cDC1a	Pcdh7	5.87e-12	-3.10469	0.008	0.367	1.09e-07
C1_cDC1a	Bhlhe40	6.51e-12	-3.12595	0.18	0.653	1.21e-07
C1_cDC1a	F11r	4.13e-20	-3.24403	0.055	0.714	7.68e-16
C1_cDC1a	Ttc39b	4.5e-22	-3.27251	0.055	0.755	8.36e-18
C1_cDC1a	Timd4	1.41e-12	-3.30778	0.008	0.388	2.62e-08
C1_cDC1a	Phlda1	1.34e-16	-3.43819	0.062	0.633	2.5e-12
C1_cDC1a	Itgae	5.1e-27	-3.49828	0.086	0.939	9.48e-23
C1_cDC1a	Col27a1	3.53e-10	-3.50446	0	0.286	6.57e-06
C1_cDC1a	Igf2r	9.65e-18	-3.50748	0.031	0.592	1.79e-13
C1_cDC1a	Mgl2	5.22e-10	-3.54653	0.008	0.306	9.71e-06
C1_cDC1a	Klrb1b	1.08e-23	-3.58312	0.148	0.898	2.01e-19
C1_cDC1a	Epcam	7.55e-20	-3.65043	0.047	0.673	1.4e-15
C1_cDC1a	Xlr	4.89e-26	-3.81108	0.031	0.816	9.1e-22
C1_cDC1a	Cd207	4.73e-18	-4.03237	0	0.51	8.79e-14
C1_cDC1a	Plet1	6.26e-14	-4.06354	0.047	0.531	1.16e-09
C1_cDC1a	Cldn1	3.15e-25	-4.16092	0.07	0.837	5.86e-21
C1_cDC1a	Ccl22	3.33e-07	-4.7529	0.016	0.245	0.00619911
C1_cDC1a	Ccl17	3.75e-16	-5.80807	0.016	0.51	6.96e-12
C2_cDC1b	Klf2	2.64e-09	2.35438	0.872	0.485	4.9e-05
C2_cDC1b	Tsc22d3	1.62e-09	2.25392	0.881	0.394	3.01e-05
C2_cDC1b	Ramp1	1.03e-08	2.06258	0.835	0.394	0.00019163
C2_cDC1b	Plac8	4.06e-07	1.48644	0.908	0.545	0.00754998
C2_cDC1b	Picalm	4.21e-07	-1.16703	0.743	0.909	0.00782334
C2_cDC1b	Gm42418	8.8e-12	-1.22676	1	1	1.64e-07
C2_cDC1b	Marcks	5.37e-07	-1.34615	0.679	1	0.00998261
C2_cDC1b	Lars2	1.42e-08	-1.37147	0.963	1	0.00026461
C2_cDC1b	Trio	2.48e-07	-1.49209	0.229	0.667	0.00461661
C2_cDC1b	Basp1	1.24e-09	-1.79338	0.303	0.848	2.31e-05
C2_cDC1b	Wtip	5.3e-09	-1.98159	0.009	0.333	9.86e-05
C2_cDC1b	Il4ra	1.6e-07	-2.00667	0.138	0.576	0.00297368
C2_cDC1b	Axl	2.14e-08	-2.15538	0.11	0.545	0.0003977
C2_cDC1b	Spint1	1.22e-10	-2.19553	0.248	0.788	2.27e-06
C2_cDC1b	Slfn1	3.55e-07	-2.19672	0.018	0.303	0.00660711
C2_cDC1b	Bcl2a1b	3.8e-10	-2.24934	0.275	0.848	7.07e-06
C2_cDC1b	Ccnd2	1.07e-07	-2.28839	0.514	0.879	0.00199527
C2_cDC1b	Bcl2a1d	1.19e-10	-2.30904	0.294	0.818	2.2e-06
C2_cDC1b	Rap2a	2.73e-10	-2.37531	0.33	0.788	5.08e-06
C2_cDC1b	Bhlhe40	6.77e-11	-2.49246	0.248	0.788	1.26e-06
C2_cDC1b	Qpct	9.5e-10	-2.53049	0.156	0.667	1.77e-05
C2_cDC1b	Bcl2a1a	8.26e-10	-2.54283	0.147	0.667	1.54e-05
C2_cDC1b	Cldn1	1.14e-07	-2.98106	0.092	0.485	0.00211611
C2_cDC1b	AA467197	1.23e-11	-3.40961	0.092	0.636	2.29e-07
C2_cDC1b	Mgl2	7.87e-09	-4.47493	0.046	0.424	0.00014625
C2_cDC1b	Ccl17	3.99e-11	-5.21737	0.046	0.515	7.42e-07

## Sheet: GSEA_GO_BioProcess_DCs
GSEA on FL/αCD40 versus aIgG comparison for each cluster
cDC Cluster	GO Biological Process ID	GO Biological Process Description	setSize	NES	pvalue	qvalues	associated_genes
C0_cDC2	GO:0045815	positive regulation of gene expression, epigenetic	17	2.17242	0.000432974	0.0036488	H1f4/H1f3/Tet1/Smarcd1/Apobec1/H1f5/Macroh2a1/Elof1
C0_cDC2	GO:0060969	negative regulation of gene silencing	14	2.09287	0.0006574	0.00500541	H1f4/H1f3/Tet1/Apobec1/H1f5/Zc3h10/Trp53
C0_cDC2	GO:0006333	chromatin assembly or disassembly	69	1.9995	0.000351137	0.00311326	H1f4/H4c4/H2bu2/H1f3/Smarcd1/H3c6/H3f3a/H1f5/H4c8/H4c3/H2aw/H2bc4/Tspyl1/Macroh2a1/Chd3/Smarca2/Nap1l1/Trp53/H3c7
C0_cDC2	GO:0006334	nucleosome assembly	49	1.94432	0.00133099	0.00843754	H1f4/H4c4/H2bu2/H1f3/H3c6/H1f5/H4c8/H4c3/H2bc4/Tspyl1/Macroh2a1/Smarca2/Nap1l1/H3c7
C0_cDC2	GO:0031497	chromatin assembly	59	1.91471	0.001087	0.00716259	H1f4/H4c4/H2bu2/H1f3/H3c6/H3f3a/H1f5/H4c8/H4c3/H2bc4/Tspyl1/Macroh2a1/Smarca2/Nap1l1/Trp53/H3c7
C0_cDC2	GO:0031935	regulation of chromatin silencing	17	1.88144	0.00592986	0.0248756	H1f4/H1f3/Tet1/Apobec1/H1f5/Mier1
C0_cDC2	GO:0030219	megakaryocyte differentiation	27	1.87254	0.00456103	0.0205286	H4c4/Mef2c/Rabgap1l/Rab7b/Sh2b3/H4c8/H4c3/Cib1/Ptpn6/Meis1
C0_cDC2	GO:0048641	regulation of skeletal muscle tissue development	20	1.85901	0.00627277	0.0260068	Tsc22d3/Mef2c/Tcf7l2/Adrb2/Hdac9
C0_cDC2	GO:0060236	regulation of mitotic spindle organization	15	1.84548	0.00761822	0.0300497	Hspa1a/Ripor2/Hspa1b
C0_cDC2	GO:0045652	regulation of megakaryocyte differentiation	17	1.83046	0.00865948	0.0330944	H4c4/Mef2c/Rab7b/H4c8/H4c3/Cib1
C0_cDC2	GO:0006397	mRNA processing	171	1.82504	0.00022477	0.00220119	Ctr9/Rbm4/Srpk2/Tia1/Rbm3/Rbm38/Apobec1/Wdr83/Papolg/Bud13/Leo1/Ccnb1/Snrnp48/Srsf7/Ppwd1/Lsm1/Zc3h10/Kin/BC005624/Prpf3/Dhx16/Prpf18/Syf2/Pnn/Scaf11/Luc7l3/Rnf113a2/Rnmt/Gemin7/Cdk9/Zranb2/Prmt9/Cpsf1/Zmat5/Zbtb7a/Wbp4/Acin1/Raly/Ccar2/Cstf1/Cpsf2/Puf60/Aar2/Eif4a3/Rbm5/Phf5a/Arl6ip4/Rnf219/Dcps/Tfip11/Cactin/Dhx36/Snrpa/Dhx9/Frg1/Pcbp4/Ddx47/Cirbp/Snrpb/Rbm22/Prpf4b/Cdc73/Ddx20/Srek1ip1/Nudt21/…
C0_cDC2	GO:0090224	regulation of spindle organization	16	1.82092	0.00940486	0.0351681	Hspa1a/Ripor2/Hspa1b
C0_cDC2	GO:0008380	RNA splicing	135	1.81932	0.000565291	0.00452233	Rbm4/Srpk2/Tia1/Clk2/Rbm3/Rbm38/Wdr83/Bud13/Snrnp48/Srsf7/Ahnak/Ppwd1/Lsm1/Zc3h10/BC005624/Prpf3/Dhx16/Prpf18/Syf2/Pnn/Scaf11/Luc7l3/Rnf113a2/Gemin7/Rtraf/Zranb2/Zmat5/Zbtb7a/Clk1/Wbp4/Acin1/Raly/Ccar2/Puf60/Aar2/Eif4a3/Rbm5/Phf5a/Arl6ip4/Rnf219/Dcps/Tfip11/Cactin/Snrpa/Dhx9/Frg1/Pcbp4/Ddx47/Cirbp/Snrpb/Rbm22/Prpf4b/Ddx20/Srek1ip1/Srsf4/Ddx39b/Scaf8/Cwf19l2/Ddx41/Dbr1/Nsrp1/Rbmxl1/Sugp2/Prpf38b/N…
C0_cDC2	GO:0034728	nucleosome organization	65	1.77346	0.00363799	0.0174783	H1f4/H4c4/H2bu2/H1f3/Smarcd1/H3c6/H1f5/H4c8/H4c3/H2aw/H2bc4/Tspyl1/Macroh2a1/Smarca2/Nap1l1/H3c7/H3c1/Ctcf/Rbbp4/H4c9/Dmap1/Rsf1/Smarcd2/Chaf1a/Tspyl2/Rnf8/Cebpg/Hat1/H4f16
C0_cDC2	GO:0045814	negative regulation of gene expression, epigenetic	38	1.77179	0.00847248	0.032516	H1f4/H1f3/Tet1/Apobec1/H1f5/Mier1/Eed/Macroh2a1/Epc1/Nrde2/Chrac1/Dnmt3b/Ppm1d/Dnmt1/Sin3a/Trim27/Trim28/Hat1/Sirt1/Spi1/Rrp8/Cdc45/Kdm1a/Bend3/Cbx8/Mphosph8
C0_cDC2	GO:0035019	somatic stem cell population maintenance	21	1.75527	0.0132798	0.0450881	Lbh/Tcf7l2/Bcl9l/Bcl9/Sox4/Hes1/Ldb1/Vangl2/Zfp36l2/Kit
C0_cDC2	GO:0006325	chromatin organization	309	1.7479	6.32058e-05	0.000751065	H1f4/H4c4/H2bu2/H1f3/Lmna/Cdk2/Ctr9/Banp/Hlcs/Snai1/Tet1/Smarcd1/H3c6/Hdac9/H3f3a/Rere/Apobec1/H1f5/Ino80b/H4c8/H4c3/Hdac3/Phc1/H2afv/Leo1/Ccnb1/Cbx4/Ttf1/Mta3/Prkcb/Mrgbp/Ppp5c/Mier1/Ldb1/Spin1/H2aw/Hmgn3/Sirt7/H2bc4/H2ac6/Loxl2/Supt4a/Tspyl1/Eed/Macroh2a1/Chd3/Hmg20a/Smarca2/Satb1/Actl6a/Nap1l1/Ncoa1/Trp53/H3c7/Elof1/Mta2/Epc1/Mcrs1/Nrde2/Prkd2/Mysm1/H3c1/Taf7/Chrac1/H2afj/Tada1/Hdac7/Trim37/Me…
C0_cDC2	GO:0065004	protein-DNA complex assembly	89	1.72639	0.00360144	0.0173652	H1f4/H4c4/H2bu2/H1f3/H3c6/H3f3a/H1f5/H4c8/H4c3/Gtf2a2/Mcm6/H2bc4/Tspyl1/Macroh2a1/Smarca2/Nap1l1/Trp53/H3c7/Thra/Cenps/Mcm3/H3c1/Taf7
C0_cDC2	GO:0006323	DNA packaging	78	1.69611	0.0053855	0.0231389	H1f4/H4c4/H2bu2/H1f3/H3c6/H3f3a/H1f5/H4c8/H4c3/Ccnb1/Dffb/H2bc4/Tspyl1/Macroh2a1/Smarca2/Nap1l1/Trp53/H3c7/Mta2
C0_cDC2	GO:0040029	regulation of gene expression, epigenetic	88	1.65953	0.00710854	0.0286765	Klf2/H1f4/H1f3/Rbm4/Tet1/Smarcd1/Rbm3/Apobec1/H1f5/Mier1/Tnrc6b/Eed/Cdyl/Macroh2a1/Zc3h10/Trp53/Elof1/Lrif1/Epc1/Gsk3a/Nrde2/Chrac1/Dnmt3b/Ctcf
C0_cDC2	GO:0071103	DNA conformation change	91	1.64399	0.00729467	0.0292611	H1f4/H4c4/H2bu2/H1f3/H3c6/H3f3a/Anxa1/H1f5/H4c8/H4c3/Ccnb1/Mcm6/Dffb/H2bc4/Tspyl1/Macroh2a1/Smarca2/Nap1l1/Trp53/H3c7/Mta2
C0_cDC2	GO:0043414	macromolecule methylation	121	1.61546	0.00676636	0.0275307	H1f4/H1f3/Lmna/Ctr9/Tet1/Trmt10c/Pcmt1/Etfbkmt/Eed/Ndufaf7/Macroh2a1/Satb1/Mto1/Mta2/Trmt44/Gsk3a/Nsun3/Eef1akmt1/Dnmt3b/Ctcf/Kdm4b/Prmt9/Tdrkh/Mettl8/Ppm1d/Ogt/Setd1b/Smyd2/Myc/Dnmt1/Setdb2/Trmt112/Thumpd3/Trmt61a/Wdr5b/Mettl6/Trim28/Mbd4/Kmt2b/Snrpb/Ntmt1/Trdmt1/Sirt1/Arid4b/Arid4a/Mepce/Phf1/Setd3/Mis18a/Spi1/Bcor/Rtf1/Trmt10a/Setd2/Pcif1/Mtf2/Rlf/Wdr61/Nelfa/Kdm1a/Hsd17b10/Prmt6/Piwil2/Bend3/…
C0_cDC2	GO:0071824	protein-DNA complex subunit organization	107	1.61053	0.00799051	0.031129	H1f4/H4c4/H2bu2/H1f3/Smarcd1/H3c6/H3f3a/H1f5/H4c8/H4c3/Gtf2a2/Mcm6/H2aw/H2bc4/Tspyl1/Macroh2a1/Smarca2/Nap1l1/Trp53/H3c7/Thra/Cenps/Mcm3/H3c1/Taf7/Ctcf/Rbbp4/H4c9/Mis12/Cenpo/Dmap1/Rsf1/Smarcd2/Myc/Ep300/Chaf1a/Tspyl2
C0_cDC2	GO:0006396	RNA processing	302	1.52609	0.00260663	0.0139528	Ctr9/Rbfa/Rbm4/Srpk2/Tia1/Clk2/Rbm3/Rbm38/Trmt10c/Apobec1/Wdr83/Papolg/Trit1/Toe1/Bud13/Leo1/Ccnb1/Pop5/Snrnp48/Srsf7/Ahnak/Ppwd1/Sephs2/Lsm1/Zc3h10/Exosc5/Kin/Trp53/Mto1/Trmt2b/BC005624/Trmt44/Prpf3/Dhx16/Prpf18/Syf2/Nsun3/Nrde2/Pnn/Scaf11/Nol11/Luc7l3/Rnf113a2/Mterf4/Rnmt/Elp6/Gemin7/Rtraf/Cdk9/Zranb2/Ctu1/Utp3/Kti12/Nol6/Trmt2a/Fars2/Prmt9/Rexo4/Cpsf1/Znhit6/Zmat5/Srfbp1/Zbtb7a/Clk1/Wbp4/Acin1…
C0_cDC2	GO:0016071	mRNA metabolic process	248	1.45971	0.0104028	0.0381212	Ctr9/Rbm4/Srpk2/Tia1/Rbm3/Rbm38/Smg6/Trmt10c/Apobec1/Wdr83/Smg9/Papolg/Gtpbp2/Bud13/Leo1/Ccnb1/Pnrc2/Snrnp48/Upf2/Srsf7/Tnrc6b/Ppwd1/Lsm1/Zc3h10/Exosc5/Kin/Trp53/Gtpbp1/BC005624/Prpf3/Dhx16/Prpf18/Syf2/Pnn/Cnot7/Scaf11/Luc7l3/Rnf113a2/Rnmt/Gemin7/E2f1/Cdk9/Polr2g/Zranb2/Zfp36l2/Prmt9/Cpsf1/Nudt16/Zmat5/Lmo2/Zbtb7a/Wbp4/Mettl8/Acin1/Raly/Ythdf3/Ccar2/Cstf1/Vim/Cpsf2/Pus3/Puf60/Aar2/Eif4a3/Rbm5/Tob…
C0_cDC2	GO:0051276	chromosome organization	456	1.43307	0.00384308	0.018221	Hspa1a/H1f4/H4c4/H2bu2/H1f3/Lmna/Tcf7l2/Cdk2/Ctr9/Banp/Hlcs/Snai1/Tet1/Smarcd1/H3c6/Hdac9/H3f3a/Rere/Smg6/Apobec1/Anxa1/H1f5/Ino80b/H4c8/H4c3/Hdac3/Phc1/H2afv/Leo1/Ccnb1/Cbx4/Ttf1/Mta3/Prkcb/Mcm6/Mrgbp/Ppp5c/Mcmbp/Dffb/Mier1/Ldb1/Spin1/H2aw/Hmgn3/Sirt7/H2bc4/H2ac6/Loxl2/Supt4a/Tspyl1/Eed/Macroh2a1/Chd3/Pttg1/Hmg20a/Smarca2/Satb1/Actl6a/Knstrn/Nap1l1/Ncoa1/Trp53/H3c7/Elof1/Mta2/Cenps/Epc1/Pot1b/Te…
C0_cDC2	GO:0048534	hematopoietic or lymphoid organ development	414	-1.38678	0.0133844	0.0451983	Ptpn2/Itgam/Il11ra1/Wnt4/Epha2/Ret/Il5/Adgrg3/Tlr2/Gata2/Hhex/Ppp2r3c/Herc6/Csf1r/Stat5a/Braf/Sh3rf1/Zbtb16/Clptm1/Cd74/Jak3/Cd81/Tgfbr2/Picalm/Armc6/Nfkbiz/Pnp/Tfe3/Ctnnbip1/Jak2/Nf1/Sbno2/Il4ra/Cd83/Slamf8/Egr1/Rbpj/Top2a/Dock7/Plscr1/Atp11c/Nfe2l2/Lfng/Cd79a/Tmem176b/Dock1/Tnfaip3/Lif/Gadd45g/Nfkbid/App/Kdr/Isg15/Flt1/Kitl/Ctla2a/Pilrb1/Bcl2a1d/Il1b/Chd7/Tnf/Csf1/Malt1/Myo1e/Ccr2/Gata3/Ets1/Cx…
C0_cDC2	GO:0009790	embryo development	371	-1.39638	0.0135413	0.0456739	Mthfd1/Lrp4/Wnt4/Epha2/Ret/Hspa5/Gata2/Hhex/Bmp2/Tjp1/Ybx3/Pkd2/Rbbp8/Exoc4/Vasp/Celf4/B4galt5/Zbtb16/Dbn1/Plcg1/Pofut1/Ext2/Tgfbr2/Bmpr2/Smpd4/Enah/Itga5/Nf1/Capn2/Fn1/Rxra/Sco2/Birc5/Txnrd3/Rbpj/Hopx/Mbtd1/Luzp1/Gnaq/Top2a/Ttc39c/Atp11a/Nfe2l2/Lfng/Tnfaip3/Lif/Pdgfb/Ets2/Wnk1/Fgfr1/Ece1/Kdr/Hipk2/Eng/Flt1/Kitl/Maff/Chd7/Ski/Atp1b1/Myo1e/Gata3/Zbtb18/Hbegf/Tgfbr1/Sema4c/Txnrd1/Sulf2/Itgb1/Skil/H…
C0_cDC2	GO:0006629	lipid metabolic process	401	-1.40019	0.0113973	0.0404099	Cd74/Plcg1/Daglb/Cd81/Hsd3b7/Dgat1/Fads1/Acod1/P2rx7/Inpp5e/Smpd4/Pgs1/Npc1/Capn2/Igf1r/Nucb2/Plppr4/Pla2g4a/Apoe/Plpp1/Egr1/Pik3r2/Acer3/Plek/Sesn2/Dhcr24/Cyp2s1/Atp1a1/Pip5k1c/Sct/Plscr1/Acot11/Hacd1/Hexb/Gdpd3/Slc27a3/App/Pdgfb/Apod/Fads2/Prkcd/Fgfr1/Nceh1/Pigu/Flt1/Lrp1/Inppl1/Il1b/Tnf/Dhrs3/Pi4k2b/Src/Adora2b/Comt/Lima1/Hrh1/Pdpn/B4galt6/Ttc39b/Nod2/Ocrl/Vdr/Aplp2/Rora/Cyp7b1/Tbxas1/Naaa/Soc…
C0_cDC2	GO:0051248	negative regulation of protein metabolic process	400	-1.40649	0.010474	0.0381852	Fam129a/Tlr4/Ptpn2/Prdm15/Cav1/Tspo/Phlpp1/Ubr5/Sco1/Hhex/Pih1d1/Cpeb4/Hipk3/Sh3rf1/Ophn1/Deptor/Jak3/Anxa8/Adora2a/Picalm/Thy1/P2rx7/Inpp5e/Nf1/Igf1r/Timp1/Apoe/Birc5/Pik3r2/Sesn2/Dhcr24/Gnaq/Laptm4b/Ddx3x/Prnp/Calr/Birc3/Tnfaip3/Prr5l/Lif/Gadd45g/Fyn/App/Apod/Prkcd/Hipk2/Cstb/Eng/Isg15/Serpina3g/Inppl1/Ctla2a/Ago4/Itm2c/Bcl2a1d/Serpina3f/Hfe/Il1b/Tnf/Hbegf/Src/Prkca/Dok2/Fcmr/Slfn1/Mllt6/Cflar/…
C0_cDC2	GO:0030097	hemopoiesis	395	-1.40893	0.0106818	0.0386448	Ptpn2/Itgam/Il11ra1/Wnt4/Epha2/Il5/Adgrg3/Tlr2/Gata2/Hhex/Ppp2r3c/Herc6/Csf1r/Stat5a/Braf/Sh3rf1/Zbtb16/Clptm1/Cd74/Jak3/Cd81/Tgfbr2/Picalm/Armc6/Nfkbiz/Pnp/Tfe3/Ctnnbip1/Jak2/Nf1/Sbno2/Il4ra/Cd83/Slamf8/Egr1/Rbpj/Top2a/Dock7/Plscr1/Atp11c/Nfe2l2/Lfng/Cd79a/Tmem176b/Dock1/Tnfaip3/Lif/Gadd45g/Nfkbid/App/Kdr/Isg15/Flt1/Kitl/Ctla2a/Pilrb1/Bcl2a1d/Il1b/Chd7/Tnf/Csf1/Malt1/Myo1e/Ccr2/Gata3/Ets1/Cxcl1/…
C0_cDC2	GO:0032269	negative regulation of cellular protein metabolic process	374	-1.41769	0.0107592	0.0386854	Fam129a/Tlr4/Ptpn2/Prdm15/Cav1/Tspo/Phlpp1/Ubr5/Sco1/Hhex/Pih1d1/Cpeb4/Hipk3/Sh3rf1/Ophn1/Deptor/Anxa8/Adora2a/Picalm/Thy1/P2rx7/Inpp5e/Nf1/Igf1r/Timp1/Apoe/Birc5/Pik3r2/Sesn2/Dhcr24/Gnaq/Laptm4b/Ddx3x/Prnp/Calr/Birc3/Tnfaip3/Prr5l/Lif/Gadd45g/Fyn/App/Prkcd/Hipk2/Cstb/Eng/Isg15/Serpina3g/Inppl1/Ctla2a/Ago4/Bcl2a1d/Serpina3f/Hfe/Il1b/Tnf/Src/Prkca/Dok2/Fcmr/Slfn1/Mllt6/Cflar/Timp2/Furin/Camk2n1/Cs…
C0_cDC2	GO:0002520	immune system development	440	-1.43381	0.00631544	0.0261075	Ptpn2/Itgam/Il11ra1/Wnt4/Mcm3ap/Phlpp1/Epha2/Ret/Il5/Adgrg3/Tlr2/Gata2/Hhex/Ppp2r3c/Herc6/Csf1r/Stat5a/Braf/Sh3rf1/Zbtb16/Clptm1/Cd74/Jak3/Cd81/Tgfbr2/Picalm/Acod1/Armc6/Nfkbiz/Pnp/Tfe3/Ctnnbip1/Jak2/Nf1/Sbno2/Il4ra/Cd83/Slamf8/Cd86/Egr1/Rbpj/Icosl/Top2a/Dock7/Plscr1/Atp11c/Nfe2l2/Lfng/Cd79a/Tmem176b/Dock1/Tnfaip3/Lif/Gadd45g/Nfkbid/App/Kdr/Isg15/Flt1/Kitl/Ctla2a/Pilrb1/Bcl2a1d/Il1b/Chd7/Tnf/Csf1…
C0_cDC2	GO:0007010	cytoskeleton organization	479	-1.44116	0.00477846	0.0212044	Rac3/Micall2/Diaph2/Tnks/Pfdn1/Sipa1l3/Htt/Myo18a/Spata7/Fmnl3/Atf5/Pclaf/Tuba1b/Cdc42bpg/Cyfip1/S100a9/Cdc42bpb/Cav1/Wnt4/Cltc/Ccl12/Cnn3/Ablim3/Vps54/Tlr2/Dpysl2/Fbxw5/Ulk4/Spef2/Ppp2r3c/Mid1/Spire1/Hdgfl3/Csf1r/Braf/Vasp/Ophn1/Sac3d1/Dbn1/Gpr35/Thy1/Pdlim5/Pdlim4/Nectin2/S1pr1/Enah/Nf1/Capn2/Nedd9/Rangrf/Nav1/Bst1/Birc5/Capg/Cdc20/Marcks/Pik3r2/Icam1/Plek/Rflnb/Palld/Eps8/Aspm/Epb41/Synpo/Pip5…
C0_cDC2	GO:0060341	regulation of cellular localization	351	-1.44449	0.00831077	0.0321124	Adrb1/Mctp1/Cyfip1/Rab11fip5/Lrp4/Cav1/Epha2/Cltc/Ubr5/Mdfic/Gata2/Ank2/Pkd2/Braf/Maged1/Ophn1/Ptpn9/Stxbp5/Dbn1/Plcg1/Cd81/Adora2a/Picalm/Thy1/P2ry1/Vhl/P2rx7/Inpp5e/Nf1/Rangrf/Il4ra/Birc5/Pik3r2/Ms4a2/Sesn2/Bag3/Cyth1/Epb41/Pip5k1c/P2ry6/Jup/Prnp/Kmo/Ralb/Cav2/Prr5l/Lif/Fyn/Oxct1/Apod/Ccdc88a/Prkcd/Xpo1/Ier3/Ngfr/F2r/Asph/Lrp1/Edem1/Hfe/Chd7/Tnf/Pls3/Ehd1/Tmbim1/Clec4b1/Src/Adora2b/Cx3cl1/Prkca…
C0_cDC2	GO:0000003	reproduction	365	-1.45076	0.00747805	0.0296615	Tnp2/Igf1r/Rxra/Timp1/Pla2g4a/Arsa/Cdc20/Txnrd3/Plau/Egr1/Icam1/Rbpj/Dhcr24/Aspm/Gnaq/Ddx3x/Top2a/Rai14/Lfng/Calr/Hexb/Lif/App/Mki67/Pdgfb/Kdr/Casp4/Insl6/Kitl/Espl1/Ago4/Il1b/Chd7/Csf1/Ptafr/Gata3/Tgfbr1/Src/Comt/Calca/Itgb1/Hif1a/Vdr/Clic4/Aplp2/Runx1/Spint1/Cyp7b1/Plat/Klf9/Mfge8/Socs3/Zmynd15/Cdc25c/Ptger4/Cdh1/Axl/Serpinb6b/Il1a/Xlr/Sh3pxd2b/Mmp12
C0_cDC2	GO:0022414	reproductive process	364	-1.45384	0.00694589	0.0281403	Tnp2/Igf1r/Rxra/Timp1/Pla2g4a/Arsa/Cdc20/Txnrd3/Plau/Egr1/Icam1/Rbpj/Dhcr24/Aspm/Gnaq/Ddx3x/Top2a/Rai14/Lfng/Calr/Hexb/Lif/App/Mki67/Pdgfb/Kdr/Casp4/Insl6/Kitl/Espl1/Ago4/Il1b/Chd7/Csf1/Ptafr/Gata3/Tgfbr1/Src/Comt/Calca/Itgb1/Hif1a/Vdr/Clic4/Aplp2/Runx1/Spint1/Cyp7b1/Plat/Klf9/Mfge8/Socs3/Zmynd15/Cdc25c/Ptger4/Cdh1/Axl/Serpinb6b/Il1a/Xlr/Sh3pxd2b/Mmp12
C0_cDC2	GO:0030162	regulation of proteolysis	255	-1.47255	0.0104433	0.0381638	Rad23b/Tank/Clu/Usp50/S100a9/Cav1/Ret/Sco1/Pih1d1/Cd55/Ctsc/Sh3rf1/Ophn1/Cycs/Anxa8/Adora2a/Picalm/Jak2/Tnp2/Timp1/Apoe/Birc5/Dhcr24/Ddx3x/Cfh/Smurf1/Birc3/Fyn/App/Ngfr/Hipk2/Casp4/F2r/Cstb/Asph/Serpina3g/Ctla2a/Edem1/Bcl2a1d/Rnf180/Serpina3f/Hfe/Il1b/Tnf/Malt1/Src/Plk2/Hip1/Fcmr/Ctnnd1/Cflar/Mmp14/Timp2/Furin/Camk2n1/Cst3/Spint1/Plat/Serpinb9/Trib1/Cdh1/Serpinb6b/Dapk1/Dab2
C0_cDC2	GO:0046649	lymphocyte activation	330	-1.47323	0.00660655	0.0269937	Clec4g/Tlr4/Ptpn2/Itgam/Cav1/Il11ra1/Wnt4/Il5/Adgrg3/Hhex/Ppp2r3c/Irs2/Stat5a/Braf/Lrrc32/Sh3rf1/Zbtb16/Clptm1/Cd74/Jak3/Cd81/Arg1/Tgfbr2/Adora2a/Thy1/Stx11/Nfkbiz/Pnp/P2rx7/Bst1/Il4ra/Cd83/Slamf8/Cd86/Egr1/Icam1/Rbpj/Icosl/Slc39a10/Atp11c/Lfng/Cd79a/Prnp/Tnfaip3/Gadd45g/Nfkbid/Fyn/Prkcd/Ctla2a/Bcl2a1d/Jaml/Hfe/Il1b/Chd7/Cd80/Malt1/Ccr2/Gata3/Itk/Il1rl2/Cd1d1/Egr3/Slfn1/Cd209e/Sema4a/Mmp14/Cd40/N…
C0_cDC2	GO:0040007	growth	361	-1.47976	0.00511031	0.0222256	Sema6d/Dbn1/Cd81/Tgfbr2/Hsd3b7/Picalm/Pdlim5/Bmpr2/Sav1/Ptprs/S1pr1/Rftn1/Fn1/Nedd9/Rxra/Apoe/Plau/Plxna4/Rbpj/Sesn2/Hopx/Aspm/Stk40/Ddx3x/Smurf1/Lpar3/Apbb2/App/P2rx5/Fgfr1/Kdr/Ptgfrn/Lrp1/Chd7/Csf1/Selenom/Gata3/Hbegf/Tgfbr1/Sec61a1/Sema4c/Src/Itgb1/Hif1a/Sema4a/Cflar/Chst11/Mmp14/Emp1/Clic4/Nrp2/Tnfrsf12a/Csf2rb/Col27a1/Olfm1/Adam15/Socs1/Afdn/Plxna1/Socs3/Socs2/Cxcl16/Cdkn1a/Dcstamp/Flrt3/Ccr…
C0_cDC2	GO:0040008	regulation of growth	253	-1.4885	0.00921969	0.0346404	Sema6d/Dbn1/Cd81/Tgfbr2/Hsd3b7/Picalm/Bmpr2/Sav1/Ptprs/Rftn1/Fn1/Nedd9/Apoe/Plxna4/Rbpj/Sesn2/Hopx/Ddx3x/Smurf1/Lpar3/Apbb2/App/P2rx5/Fgfr1/Lrp1/Chd7/Csf1/Hbegf/Tgfbr1/Sema4c/Hif1a/Sema4a/Mmp14/Tnfrsf12a/Csf2rb/Olfm1/Adam15/Socs1/Afdn/Socs3/Socs2/Cxcl16/Cdkn1a/Dcstamp/Ccr5/Ptger4/Cish/Sh3pxd2b/Dab2
C0_cDC2	GO:0010243	response to organonitrogen compound	271	-1.50486	0.00648914	0.0267062	Klhl22/Tmem129/Cyfip1/Tlr4/Ptpn2/Cav1/Rab8b/Hspa5/Uso1/Tlr2/Pkd2/Cpeb4/Irs2/Stat5a/Pde2a/Braf/Cd81/Adora2a/P2ry1/Casp7/Gatm/P2rx7/Cad/Pde4b/Jak2/Npc1/Capn2/Igf1r/Soga1/Nucb2/Apoe/Egr1/Pik3r2/Icam1/Sesn2/Nsmf/P2ry6/Jup/Prnp/Mapk13/Cav2/Tnfaip3/Fyn/App/Prkcd/Ngfr/Casp4/Asph/Lrp1/Serpina3g/Inppl1/Edem1/Hsp90b1/Serpina3f/Il1b/Tnf/Src/Ctnna1/Prkca/Hrh1/Itgb1/Nod2/Ramp3/Socs1/Socs3/Socs2/Nr4a3/Cdh1/Egr…
C0_cDC2	GO:1901698	response to nitrogen compound	295	-1.505	0.00552476	0.0236065	Klhl22/Tmem129/Cyfip1/Tlr4/Ptpn2/Cav1/Rab8b/Hspa5/Uso1/Tlr2/Pkd2/Cpeb4/Irs2/Stat5a/Pde2a/Braf/Cd81/Adora2a/P2ry1/Casp7/Gatm/P2rx7/Cad/Pde4b/Jak2/Npc1/Rftn1/Capn2/Igf1r/Soga1/Ddi2/Nucb2/Apoe/Egr1/Pik3r2/Icam1/Sesn2/Nsmf/P2ry6/Jup/Prnp/Mapk13/Ralb/Cav2/Tnfaip3/Fyn/App/Prkcd/Ngfr/Casp4/Asph/Lrp1/Serpina3g/Inppl1/Edem1/Hsp90b1/Serpina3f/Il1b/Tnf/Tlr3/Src/Ctnna1/Prkca/Hrh1/Itgb1/Cflar/Nod2/Ramp3/Socs1…
C0_cDC2	GO:0005975	carbohydrate metabolic process	188	-1.50762	0.0125706	0.0437806	Adrb1/Zmpste24/Pmm2/Ptpn2/Eno1b/Cltc/Nln/Irs2/Braf/B4galt5/Idua/Slc5a3/Pofut1/Ext2/P2ry1/P2rx7/Inpp5e/Soga1/Mogs/Galk2/Plek/Sesn2/Stk40/P2ry6/Hexb/App/Pdgfb/Apod/Ppp1r3d/Ier3/Inppl1/Fam3c/Tnf/Hk3/Ptafr/Man2a2/Src/Chst7/B4galt6/Hif1a/Chst11/Pgm2l1/Ocrl/Hk2/Rora/Phkg1/Ppp1r1a/Myof/Pfkp/Got1/Ptger4/Fabp5
C0_cDC2	GO:1902532	negative regulation of intracellular signal transduction	217	-1.53159	0.00745038	0.0296615	Bcl3/Bcl2l2/Tank/Clu/Noc2l/Rcan1/Tlr4/Ptpn2/Prdm15/Cav1/Phlpp1/Epha2/Adgrg3/Grk5/Ybx3/Pkd2/Pde2a/Hipk3/Sac3d1/Bcl2a1c/Cd74/Deptor/Bcl2a1b/Vhl/P2rx7/Inpp5e/Pde4b/Nf1/Igf1r/Nucb2/Apoe/Pik3r2/Sesn2/Ddx3x/Litaf/Nfe2l2/Prnp/Tnfaip3/Lif/Nfkbid/Hyou1/Prkcd/Inppl1/Bcl2a1d/Il1b/Wtip/Src/Prkca/Dok2/Itgb1/Cgnl1/Hif1a/Timp2/Camk2n1/Bcl2a1a/Rora/Socs1/Spred1/Socs3/Socs2/Tnip3/Il1rl1/Dab2
C0_cDC2	GO:0071407	cellular response to organic cyclic compound	146	-1.53397	0.0143449	0.0475928	Zfp703/Cav1/Ccl12/Ubr5/Bmp2/Pkd2/Stat5a/Pde2a/P2ry1/Casp7/Acod1/P2rx7/Pde4b/Jak2/Npc1/Pdia3/Egr1/Atp1a1/Zfp366/P2ry6/Jup/Calr/Ralb/App/Pdgfb/Hsp90b1/Il1b/Tnf/Tlr3/Src/Ctnna1/Hrh1/Vdr/Rora/Cyp7b1/Klf9/Ramp3/Socs1/Nr4a3/Cdh1/Dab2
C0_cDC2	GO:0051345	positive regulation of hydrolase activity	205	-1.53945	0.00740293	0.0295407	Dynll2/Psap/Rasgrp1/Ccl9/Tank/Tbc1d9/Tbc1d13/Adrb1/Usp50/S100a9/Wnt4/Epha2/Ret/Ccl12/Bmp2/Cycs/Picalm/Thy1/Jak2/S1pr1/Nf1/Nedd9/Myo9a/Icam1/Ms4a2/Plek/Snx18/Gnaq/Ddx3x/Dock7/Tbc1d9b/Plscr1/Slc39a10/Cav2/Fyn/Adap2/Prkcd/Fgfr1/Ngfr/Casp4/F2r/Asph/Flt1/Rgs16/Tnf/Malt1/Ptafr/Atp1b1/Itk/Cx3cl1/Itgb1/Hip1/Rhoc/Cd40/Ccl2/F11r/Gpr55/Afdn/Ccl24/Dapk1/Ccl22/Ccl17
C0_cDC2	GO:0023061	signal release	147	-1.54004	0.0133542	0.0451983	Unc13a/Ildr1/Sptbn2/Fam129b/Cask/Inhba/Adra2a/Htt/Nnat/Mctp1/Itsn1/Rab11fip5/Kdm5b/Rab8b/Snap23/Ffar4/Irs2/Braf/Stxbp5/Adora2a/P2ry1/Dgat1/Stx11/P2rx7/Jak2/Nf1/Nucb2/Birc5/Cyth1/Sct/Kmo/Lif/Oxct1/Fgfr1/Lrp1/Hfe/Il1b/Chd7/Tnf/Selenom/Gata3/Adora2b/Prkca/Adora3/Stx3/Hif1a/Runx1/Wls/Htr7/Il1rn/Ptger4/Dab2
C0_cDC2	GO:0006820	anion transport	150	-1.55271	0.0112819	0.0401009	Slc37a2/Slc12a7/Irs2/Arg1/Adora2a/Slc7a1/P2rx7/Nf1/Clcn7/Slco3a1/Pla2g4a/Apoe/Slc16a6/Slc4a7/Slc35b2/Slc36a1/P2ry6/Slc7a6/Atp11a/Atp11c/Slc20a1/Clcn5/Prnp/Slc25a24/Hrh2/Prelid2/Kmo/Slc2a1/Prkcd/Fgfr1/Il1b/Tnf/Ptafr/Atp10a/Prkca/Slc7a5/Clic4/Slc52a3/Stk39/Il1rn/Il1a
C0_cDC2	GO:0043549	regulation of kinase activity	297	-1.56231	0.00240793	0.013151	Fbxo7/Iqgap1/Stk3/Pik3cg/Map2k3/Map4k1/Paqr3/Cass4/Smg8/Adra2a/Vav3/Rasgrp1/Tnfrsf11a/Htt/Map4k5/Clu/Camkk1/Tlr4/Ptpn2/Cav1/Ret/Mdfic/Hhex/Pih1d1/Bmp2/Ppp2r3c/Csf1r/Pkd2/Irs2/Maged1/Hipk3/Cd74/Deptor/Cd81/Tgfbr2/Adora2a/Thy1/Ccnl1/P2rx7/Jak2/Irgm2/Nf1/Nedd9/Map3k14/Igf1r/Apoe/Slamf8/Egr1/Pik3r2/Sesn2/Gnaq/Ddx3x/Lpar3/Prnp/Ralb/Tnfaip3/Gadd45g/App/Pdgfb/Ccdc88a/Wnk1/Prkcd/Fgfr1/F2r/Flt1/Kitl/Inppl…
C0_cDC2	GO:0048608	reproductive structure development	134	-1.56246	0.0127067	0.0440084	Kdm5b/Il11ra1/Wnt4/Gata2/Ybx3/Pkd2/Stat5a/Bmpr2/Igf1r/Rxra/Pla2g4a/Icam1/Rbpj/Dhcr24/Aspm/Lfng/Lif/Pdgfb/Kdr/Insl6/Kitl/Ago4/Chd7/Gata3/Tgfbr1/Src/Hif1a/Runx1/Spint1/Cyp7b1/Socs3/Ptger4/Cdh1/Axl/Serpinb6b/Il1a
C0_cDC2	GO:0016053	organic acid biosynthetic process	131	-1.56268	0.013011	0.0446819	Hk1/Pnpla8/Scd1/Abcd3/Ggt5/Apoc2/Asns/Mthfs/Mthfd2l/Aldoc/Htt/Plod3/Acadvl/Lta4h/Mthfd1/Eno1b/Ltc4s/Cltc/Gch1/Dse/Cd74/Fads1/Gatm/P2rx7/Cad/Ass1/Pla2g4a/Aldh18a1/Acot11/Hacd1/Kmo/App/Pdgfb/Fads2/Ier3/Alox5/Il1b/Hk3/Hif1a/Hk2/Cyp7b1/Tbxas1/Pfkp/Got1/Aldh1a2/Ptger4/Fabp5
C0_cDC2	GO:0046394	carboxylic acid biosynthetic process	131	-1.56268	0.013011	0.0446819	Hk1/Pnpla8/Scd1/Abcd3/Ggt5/Apoc2/Asns/Mthfs/Mthfd2l/Aldoc/Htt/Plod3/Acadvl/Lta4h/Mthfd1/Eno1b/Ltc4s/Cltc/Gch1/Dse/Cd74/Fads1/Gatm/P2rx7/Cad/Ass1/Pla2g4a/Aldh18a1/Acot11/Hacd1/Kmo/App/Pdgfb/Fads2/Ier3/Alox5/Il1b/Hk3/Hif1a/Hk2/Cyp7b1/Tbxas1/Pfkp/Got1/Aldh1a2/Ptger4/Fabp5
C0_cDC2	GO:0009615	response to virus	114	-1.57243	0.0149236	0.0491682	Irgm2/Ifit3/Map3k14/Cd86/Ddx3x/Plscr1/Ifit1/Itgax/Oasl2/Ifit2/Isg15/Il1b/Tnf/Tlr3/Zbp1/Gbp2b/Cd40/Rsad2/Il12b/Il2ra/Gbp4/Mmp12/Cxcl10/Cxcl9
C0_cDC2	GO:0051347	positive regulation of transferase activity	213	-1.58092	0.00473777	0.0211561	Iqgap1/Stk3/Pik3cg/Map2k3/Map4k1/Cass4/Tcp1/Adra2a/Tnks/Vav3/Rasgrp1/Tnfrsf11a/Map4k5/Clu/Camkk1/Tlr4/Ret/Mdfic/Pih1d1/Bmp2/Ppp2r3c/Csf1r/Pkd2/Maged1/Cd74/Cd81/Tgfbr2/P2rx7/Jak2/Irgm2/Nedd9/Map3k14/Cdc20/Egr1/Ddx3x/Lpar3/Prnp/Ralb/Gadd45g/Pdgfb/Ccdc88a/Prkcd/Fgfr1/F2r/Flt1/Kitl/Il1b/Tnf/Csf1/Malt1/Tgfbr1/Src/Cd40/Nod2/Gadd45b/Il12b/Sdc4/Socs1/Ccnd2/Cdkn1a/Stk39/Il1rn/Trib1/Fcgr1/Trf/Dab2
C0_cDC2	GO:0043434	response to peptide hormone	109	-1.58619	0.0137185	0.0460527	Cyfip1/Ptpn2/Cav1/Rab8b/Uso1/Irs2/Stat5a/Braf/Gatm/Cad/Jak2/Igf1r/Soga1/Nucb2/Egr1/Pik3r2/Sesn2/Cav2/Prkcd/Serpina3g/Inppl1/Serpina3f/Il1b/Src/Prkca/Socs1/Socs3/Socs2/Nr4a3/Egr2/Cish
C0_cDC2	GO:0006816	calcium ion transport	134	-1.58707	0.0101296	0.0373128	Adrb1/Zmpste24/Cav1/Tspo/Ccl12/Ank2/Pkd2/Jak3/Plcg1/Gpr35/Adora2a/Thy1/P2rx7/Pde4b/Icam1/Ms4a2/Epb41/Rem1/P2ry6/Lpar3/Prnp/Orai1/Fyn/Pdgfb/Cacnb2/F2r/Asph/Chd7/Atp1b1/Kcne3/Mcub/Clec4b1/Cx3cl1/Hrh1/Cacnb3/Cysltr1/Cd84/Vdr/Ramp3/Ccr1/Ccr5/Cxcl10
C0_cDC2	GO:0001655	urogenital system development	107	-1.59102	0.0132883	0.0450881	Zmpste24/Lrp4/Wnt4/Ret/Gata2/Bmp2/Pkd2/Stat5a/Nup93/Maged1/Zbtb16/Ctnnbip1/Odc1/Nf1/Epcam/Igf1r/Rxra/Vcan/Egr1/Anxa4/Lif/Pdgfb/Fgfr1/Myo1e/Gata3/Tgfbr1/Sec61a1/Sulf2/Ctnnd1/Cflar/Nfia/C3ar1/Cyp7b1/Basp1/Aldh1a2/Mtss1
C0_cDC2	GO:0048880	sensory system development	104	-1.59513	0.0139767	0.0466986	Celf4/Tgfbr2/Thy1/Vhl/Bmpr2/Nf1/Rxra/Sco2/Slc4a7/Pde6a/Lif/Pdgfb/Kdr/Hipk2/Flt1/Nectin1/Chd7/Ski/Gata3/Tgfbr1/Bhlhe22/Skil/Hif1a/Clic4/Aldh1a2/C1qa/Sh3pxd2b
C0_cDC2	GO:0150063	visual system development	104	-1.59513	0.0139767	0.0466986	Celf4/Tgfbr2/Thy1/Vhl/Bmpr2/Nf1/Rxra/Sco2/Slc4a7/Pde6a/Lif/Pdgfb/Kdr/Hipk2/Flt1/Nectin1/Chd7/Ski/Gata3/Tgfbr1/Bhlhe22/Skil/Hif1a/Clic4/Aldh1a2/C1qa/Sh3pxd2b
C0_cDC2	GO:0043087	regulation of GTPase activity	123	-1.60042	0.0103661	0.0380359	Picalm/Thy1/Plxnd1/S1pr1/Nf1/Fgd6/Nedd9/Myo9a/Plxna4/Icam1/Snx18/Dock7/Tbc1d9b/Fgd1/Cav2/Adap2/Sbf2/Wnk1/F2r/Rgs16/Cx3cl1/Itgb1/Cd40/Ocrl/Ccl2/F11r/Afdn/Plxna1/Ccl24/Ccl22/Ccl17
C0_cDC2	GO:0010631	epithelial cell migration	103	-1.60365	0.0131298	0.0447641	Plcg1/Tgfbr2/Vhl/Plxnd1/Bmpr2/Nf1/Apoe/Arsb/Pik3r2/Nfe2l2/Jup/Calr/Dock1/Pdgfb/Fgfr1/Kdr/Gata3/Ets1/Hbegf/Tgfbr1/Src/Adora2b/Plk2/Prkca/Itgb1/Egr3/Hif1a/Sema4a/Cd40/Cd63/Spred1
C0_cDC2	GO:0090130	tissue migration	103	-1.60365	0.0131298	0.0447641	Plcg1/Tgfbr2/Vhl/Plxnd1/Bmpr2/Nf1/Apoe/Arsb/Pik3r2/Nfe2l2/Jup/Calr/Dock1/Pdgfb/Fgfr1/Kdr/Gata3/Ets1/Hbegf/Tgfbr1/Src/Adora2b/Plk2/Prkca/Itgb1/Egr3/Hif1a/Sema4a/Cd40/Cd63/Spred1
C0_cDC2	GO:0090132	epithelium migration	103	-1.60365	0.0131298	0.0447641	Plcg1/Tgfbr2/Vhl/Plxnd1/Bmpr2/Nf1/Apoe/Arsb/Pik3r2/Nfe2l2/Jup/Calr/Dock1/Pdgfb/Fgfr1/Kdr/Gata3/Ets1/Hbegf/Tgfbr1/Src/Adora2b/Plk2/Prkca/Itgb1/Egr3/Hif1a/Sema4a/Cd40/Cd63/Spred1
C0_cDC2	GO:0006869	lipid transport	94	-1.60381	0.0145629	0.0482036	Apoc2/Inhba/Sgpp1/Psap/Tnfrsf11a/Kdm5b/Cav1/Tspo/Plekha8/Irs2/Dgat1/P2rx7/Npc1/Slco3a1/Nucb2/Pla2g4a/Apoe/Atp11a/Atp11c/Hrh2/Prelid2/Esyt1/Apod/Prkcd/Lrp1/Il1b/Selenom/Atp10a/Lima1/Abca9/Ttc39b/Runx1/Il1a/Dab2
C0_cDC2	GO:0061458	reproductive system development	136	-1.60749	0.00809106	0.0314283	Kdm5b/Il11ra1/Wnt4/Gata2/Ybx3/Pkd2/Stat5a/Bmpr2/Igf1r/Rxra/Pla2g4a/Icam1/Rbpj/Dhcr24/Aspm/Lfng/Lif/Pdgfb/Kdr/Insl6/Kitl/Ago4/Chd7/Gata3/Tgfbr1/Src/Hif1a/Runx1/Plekha5/Spint1/Cyp7b1/Socs3/Ptger4/Cdh1/Axl/Serpinb6b/Il1a
C0_cDC2	GO:0051235	maintenance of location	121	-1.60871	0.00945074	0.0351918	Ptpn2/Cav1/Tspo/Hspa5/Srgn/Ank2/Pkd2/Stat5a/Dbn1/Plcg1/Thy1/Dgat1/P2rx7/Apoe/Ms4a2/Aspm/Pip5k1c/Hilpda/P2ry6/Hexb/F2r/Asph/Il1b/Chd7/Tnf/Ehd1/Scin/Clec4b1/Cx3cl1/Ttc39b/Hk2/Syne2/Slc30a4/Ccr5/Cxcl10
C0_cDC2	GO:0052548	regulation of endopeptidase activity	114	-1.61131	0.010565	0.038442	Usp50/S100a9/Ret/Pih1d1/Sh3rf1/Cycs/Anxa8/Adora2a/Picalm/Jak2/Timp1/Birc5/Dhcr24/Ddx3x/Birc3/Fyn/Ngfr/Casp4/F2r/Asph/Serpina3g/Bcl2a1d/Serpina3f/Tnf/Malt1/Src/Hip1/Fcmr/Cflar/Timp2/Furin/Serpinb9/Cdh1/Serpinb6b/Dapk1
C0_cDC2	GO:0001818	negative regulation of cytokine production	132	-1.61463	0.00823455	0.0318759	Tlr4/Tspo/Epha2/Ubr5/Ffar4/Tlr2/Srgn/Lrrc32/Jak3/Arg1/Acod1/Ptprs/Fn1/Cd83/Laptm4b/Anxa4/Mc1r/Prnp/Tnfaip3/Apod/Fgfr1/Hfe/Tnf/Gata3/Cx3cl1/Cd84/Nod2/Furin/Cd274/Il12b/Scgb1a1/Pdcd1lg2/Gbp4/Tnfrsf9/Cd200r1/Ptger4/Axl/Il1rl1/Fcgr2b
C0_cDC2	GO:0010817	regulation of hormone levels	146	-1.61786	0.00673654	0.0274487	Cask/Inhba/Adra2a/Htt/Nnat/Itsn1/Zmpste24/Rab11fip5/Kdm5b/Rab8b/Wnt4/Snap23/Ffar4/Bmp2/Irs2/Adora2a/P2ry1/Dgat1/Jak2/Igf1r/Nucb2/Birc5/Egr1/Cyp2s1/Atp1a1/Sct/Lif/Oxct1/Fgfr1/Ece1/Lrp1/Hfe/Il1b/Chd7/Tnf/Dhrs3/Selenom/Gata3/Comt/Adora3/Hif1a/Vdr/Furin/Runx1/Cpq/Aldh1a2/Il1rn/Ptger4/Dab2
C0_cDC2	GO:0072659	protein localization to plasma membrane	102	-1.61913	0.0113143	0.0401657	Rab8b/Epha2/Cltc/Ank2/Ptpn9/Tmem88/Cd81/Picalm/P2ry1/Rangrf/Pik3r2/Fcho2/Jup/Prnp/Cacnb2/Lrp1/Tnf/Atp1b1/Tmbim1/Itgb1/Cacnb3/Stx3/Mmp14/Rap2a/F11r/Ramp3/Afdn/Cdh1/Dab2
C0_cDC2	GO:0002521	leukocyte differentiation	267	-1.62426	0.00153814	0.00933399	Ptpn2/Itgam/Il11ra1/Wnt4/Epha2/Il5/Adgrg3/Tlr2/Gata2/Hhex/Ppp2r3c/Csf1r/Stat5a/Braf/Sh3rf1/Zbtb16/Clptm1/Cd74/Jak3/Cd81/Tgfbr2/Nfkbiz/Pnp/Tfe3/Ctnnbip1/Nf1/Sbno2/Il4ra/Cd83/Slamf8/Egr1/Rbpj/Atp11c/Lfng/Cd79a/Tmem176b/Tnfaip3/Lif/Gadd45g/Nfkbid/App/Kitl/Ctla2a/Pilrb1/Bcl2a1d/Il1b/Chd7/Tnf/Csf1/Malt1/Ccr2/Gata3/Itk/Src/Il1rl2/Prkca/Cd1d1/Egr3/Sema4a/Mmp14/Tnfsf9/Rsad2/C1qc/Runx1/Rora/Tjp2/Tmem176a/…
C0_cDC2	GO:0010038	response to metal ion	89	-1.62872	0.0127671	0.0441101	Gatm/P2rx7/Ass1/Npc1/Fn1/Crip1/Pla2g4a/Nfe2l2/Prnp/Slc25a24/Wnk1/Asph/Hfe/Cpne2/Slc41a1/Clic4/Mt1/Slc30a4/Cdh1/Trf/Il1a/Mt2
C0_cDC2	GO:0045859	regulation of protein kinase activity	273	-1.63098	0.00132572	0.00842295	Shc1/Map3k20/Actb/Fbxo7/Iqgap1/Stk3/Pik3cg/Map2k3/Map4k1/Paqr3/Cass4/Smg8/Adra2a/Rasgrp1/Tnfrsf11a/Htt/Map4k5/Clu/Camkk1/Tlr4/Ptpn2/Cav1/Ret/Mdfic/Hhex/Pih1d1/Bmp2/Ppp2r3c/Csf1r/Pkd2/Maged1/Hipk3/Cd74/Deptor/Cd81/Tgfbr2/Adora2a/Thy1/Ccnl1/P2rx7/Jak2/Irgm2/Nf1/Nedd9/Map3k14/Igf1r/Apoe/Egr1/Sesn2/Gnaq/Ddx3x/Lpar3/Prnp/Ralb/Tnfaip3/Gadd45g/App/Pdgfb/Ccdc88a/Prkcd/Fgfr1/F2r/Flt1/Kitl/Inppl1/Il1b/Tnf/…
C0_cDC2	GO:0002253	activation of immune response	177	-1.63122	0.00386945	0.0182844	Tlr4/Ptpn2/Cav1/Tlr2/Skint3/Cd55/Braf/Plcg1/Cd81/Thy1/Acod1/Nfkbiz/Ptprs/Pde4b/Nectin2/Irgm2/Rftn1/Cd86/Icosl/Plscr1/Cfh/Slc39a10/Cd79a/Prnp/Cfp/Ifi204/Tnfaip3/Nfkbid/Fyn/Wnk1/Cfb/Bcl2a1d/Il1b/Tnf/Malt1/Gata3/Itk/Ifi211/Tlr3/Cacnb3/C3ar1/Nod2/Rsad2/C1qc/Cd226/Cd14/Ifi205/C1qb/Nr4a3/C1qa/Tnip3/Fcgr2b
C0_cDC2	GO:0035690	cellular response to drug	119	-1.63169	0.00792904	0.0310335	Acod1/Pde4b/Jak2/Pde8a/Ddi2/Slamf8/Egr1/Nfe2l2/Jup/Prnp/Mapk13/Tnfaip3/Fyn/Pdgfb/Prkcd/Kdr/Hsp90b1/Il1b/Tnf/Hk3/Src/Ctnna1/Cflar/Nod2/Klf9/Rap2a/Adam15/Nr4a3/Cdh1/Axl
C0_cDC2	GO:0010035	response to inorganic substance	156	-1.63475	0.00496112	0.0217768	Gatm/P2rx7/Ass1/Pde8a/Npc1/Fn1/Crip1/Ddi2/Pla2g4a/Nfe2l2/Prnp/Slc25a24/Mapk13/Tnfaip3/Fyn/Wnk1/Prkcd/Kdr/Asph/Hfe/Tnf/Hk3/Selenom/Cpne2/Slc41a1/Src/Cflar/Clic4/Mt1/Slc30a4/Nr4a3/Cdh1/Trf/Axl/Il1a/Mt2
C0_cDC2	GO:0042110	T cell activation	231	-1.63506	0.00233713	0.0129133	Stat5a/Braf/Lrrc32/Sh3rf1/Zbtb16/Clptm1/Cd74/Jak3/Cd81/Arg1/Tgfbr2/Adora2a/Thy1/Stx11/Nfkbiz/Pnp/P2rx7/Il4ra/Cd83/Cd86/Egr1/Icam1/Icosl/Lfng/Prnp/Gadd45g/Nfkbid/Fyn/Ctla2a/Bcl2a1d/Jaml/Hfe/Il1b/Chd7/Cd80/Malt1/Ccr2/Gata3/Itk/Il1rl2/Cd1d1/Egr3/Slfn1/Cd209e/Sema4a/Tnfsf9/Rsad2/Treml2/Runx1/Cd274/Rora/Il12b/Ccl2/Sdc4/Scgb1a1/Il2ra/Pdcd1lg2/Il7r/Socs1/Aif1/Ptger4/Cd209a
C0_cDC2	GO:0050769	positive regulation of neurogenesis	187	-1.63735	0.00361844	0.0174176	Itsn1/Cyfip1/S100a9/Il1rap/Tspo/Ret/Hspa5/Tlr2/Gata2/Bmp2/Braf/Scn1b/Dbn1/Picalm/Plxnd1/Bmpr2/Nf1/Fn1/Igf1r/Apoe/Arsb/Plxna4/Nsmf/Aspm/D16Ertd472e/Smurf1/Lpar3/Nfe2l2/Lif/Fyn/Fgfr1/Kdr/Ngfr/Lrp1/Il1b/Tnf/Csf1/Ccr2/Ehd1/Cx3cl1/Itgb1/Skil/Hif1a/Cflar/Timp2/Tubb2b/Spint1/Tnfrsf12a/Afdn/Plxna1/Socs2/Htr7/Ccr5/Trf
C0_cDC2	GO:0016049	cell growth	190	-1.63922	0.0035212	0.0171236	Sema6d/Dbn1/Cd81/Tgfbr2/Hsd3b7/Picalm/Pdlim5/Bmpr2/Ptprs/Fn1/Apoe/Plxna4/Sesn2/Ddx3x/Smurf1/Lpar3/Apbb2/App/Lrp1/Hbegf/Tgfbr1/Sec61a1/Sema4c/Itgb1/Sema4a/Mmp14/Emp1/Nrp2/Tnfrsf12a/Csf2rb/Olfm1/Adam15/Afdn/Plxna1/Socs2/Cxcl16/Cdkn1a/Dcstamp/Flrt3/Ccr5/Dab2
C0_cDC2	GO:0046631	alpha-beta T cell activation	91	-1.64188	0.0109375	0.0391215	Braf/Sh3rf1/Zbtb16/Jak3/Cd81/Tgfbr2/Adora2a/Nfkbiz/Pnp/Il4ra/Cd83/Gadd45g/Nfkbid/Hfe/Cd80/Malt1/Ccr2/Gata3/Itk/Cd1d1/Sema4a/Rsad2/Runx1/Cd274/Rora/Il12b/Socs1/Ptger4
C0_cDC2	GO:0097190	apoptotic signaling pathway	253	-1.648	0.00140509	0.00873184	Htt/Aen/Bcl3/Bcl2l2/Sept4/Clu/Noc2l/S100a9/Ptpn2/Cav1/Wnt4/Epha2/Ret/Pih1d1/Bcl2l14/Ybx3/Ctsc/Maged1/Sh3rf1/Hic1/Mybbp1a/Bcl2a1c/Cd74/Deptor/Jak3/Adora2a/Bcl2a1b/Slc35f6/Vhl/Pnp/P2rx7/Jak2/Nf1/Crip1/Pdia3/Icam1/Bag3/Ddx3x/Plscr1/Nfe2l2/Chchd10/Ifi204/Tnfaip3/Fyn/Hyou1/Prkcd/Fgfr1/Ier3/Ngfr/Hipk2/Casp4/Kitl/Itm2c/Bcl2a1d/Il1b/Tnf/Tgfbr1/Tmbim1/Tlr3/Src/Ctnna1/Cx3cl1/Prkca/Hip1/Tnfsf12/Skil/Fcmr/Hi…
C0_cDC2	GO:0048588	developmental cell growth	90	-1.65139	0.0104205	0.0381368	Sema6d/Dbn1/Tgfbr2/Picalm/Pdlim5/Bmpr2/Ptprs/Fn1/Apoe/Plxna4/Smurf1/Lpar3/App/Lrp1/Sema4c/Itgb1/Sema4a/Nrp2/Tnfrsf12a/Olfm1/Afdn/Plxna1/Flrt3/Ccr5
C0_cDC2	GO:0048732	gland development	141	-1.65175	0.00501179	0.0219652	Psap/Tnfrsf11a/Mafb/Zmpste24/Zfp703/Kdm5b/Cav1/Wnt4/Epha2/Gata2/Hhex/Bmp2/Pkd2/Irs2/Stat5a/Braf/Tgfbr2/Plxnd1/Jak2/Nf1/Igf1r/Rxra/Plau/Rbpj/Hrh2/Orai1/Tnfaip3/Mki67/Pdgfb/Fgfr1/Tnf/Csf1/Gata3/Tgfbr1/Src/Sulf2/Ctnnd1/Hif1a/Cflar/Vdr/Runx1/Cyp7b1/Wls/Plxna1/Socs2/Cdh1
C0_cDC2	GO:0070997	neuron death	149	-1.65423	0.00462204	0.0206718	Adora2a/Picalm/Cxcl2/Casp7/Jak2/Nf1/Capn2/Apoe/Birc5/Plau/Egr1/Nsmf/Nqo2/Sct/Prnp/Kmo/Fyn/App/Hyou1/Kdr/Ngfr/Hipk2/F2r/Lrp1/Trim2/Il1b/Tnf/Csf1/Gata3/Cx3cl1/Hif1a/Cd200r1/Mt1/Nr4a3/C1qa/Ccr5/Axl/Fcgr2b
C0_cDC2	GO:0045619	regulation of lymphocyte differentiation	96	-1.65876	0.00924558	0.0346404	Ppp2r3c/Stat5a/Braf/Sh3rf1/Zbtb16/Clptm1/Cd74/Jak3/Tgfbr2/Nfkbiz/Pnp/Il4ra/Cd83/Slamf8/Atp11c/Nfkbid/Ctla2a/Il1b/Malt1/Ccr2/Gata3/Il1rl2/Cd1d1/Egr3/Mmp14/Tnfsf9/Runx1/Il2ra/Il7r/Socs1/Axl
C0_cDC2	GO:1901615	organic hydroxy compound metabolic process	158	-1.66259	0.00358451	0.0173308	Gch1/Bmp2/Sec14l2/Slc37a2/Slc5a3/Plcg1/Hsd3b7/P2ry1/Vhl/Inpp5e/Npr1/Npc1/Apoe/Plpp1/Acer3/Plek/Dhcr24/P2ry6/Mc1r/App/Fgfr1/Lrp1/Inppl1/Rnf180/Il1b/Tnf/Dhrs3/Ptafr/Gata3/Comt/Lima1/Ddt/Hif1a/Ttc39b/Ocrl/Vdr/Aplp2/Cyp7b1/Cpq/Naaa/Myof/Got1/Dab2
C0_cDC2	GO:0052547	regulation of peptidase activity	133	-1.66475	0.00484329	0.0213918	Usp50/S100a9/Cav1/Ret/Pih1d1/Sh3rf1/Cycs/Anxa8/Adora2a/Picalm/Jak2/Timp1/Birc5/Dhcr24/Ddx3x/Birc3/Fyn/App/Ngfr/Casp4/F2r/Cstb/Asph/Serpina3g/Bcl2a1d/Serpina3f/Tnf/Malt1/Src/Hip1/Fcmr/Cflar/Timp2/Furin/Cst3/Spint1/Serpinb9/Cdh1/Serpinb6b/Dapk1
C0_cDC2	GO:0032970	regulation of actin filament-based process	143	-1.66754	0.00434119	0.019843	Adrb1/Cyfip1/Cav1/Wnt4/Tlr2/Spire1/Csf1r/Ank2/Braf/Vasp/Dbn1/Pde4b/Pdlim4/S1pr1/Rangrf/Bst1/Capg/Pik3r2/Icam1/Plek/Eps8/Atp1a1/Synpo/Jup/Ccdc88a/Prkcd/Lrp1/Kcne3/Tgfbr1/Scin/Fscn1/Lima1/Cx3cl1/Pdpn/Rhoc/Arhgap18/Sdc4/F11r/Ccl24/Mtss1/Ptger4/Il1a/Sh3pxd2b
C0_cDC2	GO:0010876	lipid localization	111	-1.67074	0.00614981	0.0255717	Apoc2/Inhba/Sgpp1/Hexa/Psap/Tnfrsf11a/Ptpn2/Kdm5b/Cav1/Tspo/Plekha8/Irs2/Stat5a/Dgat1/P2rx7/Npc1/Slco3a1/Nucb2/Pla2g4a/Apoe/Hilpda/Atp11a/Atp11c/Hrh2/Prelid2/Hexb/Esyt1/Apod/Prkcd/Lrp1/Il1b/Tnf/Selenom/Atp10a/Ehd1/Lima1/Abca9/Ttc39b/Runx1/Il1a/Dab2
C0_cDC2	GO:0051336	regulation of hydrolase activity	352	-1.67293	0.000340819	0.0030411	Dynll2/Psap/Vav3/Rasgrp1/Htt/Ccl9/Tank/Tbc1d9/Tbc1d13/Adrb1/Usp50/Rcan1/S100a9/Cav1/Wnt4/Epha2/Ret/Ccl12/Cnn3/Pih1d1/Bmp2/Sh3rf1/Cycs/Dbn1/Anxa8/Adora2a/Picalm/Thy1/Plxnd1/Jak2/S1pr1/Nf1/Fgd6/Nedd9/Timp1/Myo9a/Vcan/Birc5/Plxna4/Icam1/Ms4a2/Plek/Dhcr24/Snx18/Gnaq/Ddx3x/Dock7/Tbc1d9b/Plscr1/Slc39a10/Fgd1/Oasl2/Birc3/Cav2/Fyn/App/Adap2/Sbf2/Wnk1/Prkcd/Fgfr1/Ngfr/Casp4/F2r/Cstb/Asph/Flt1/Rgs16/Lrp1/S…
C0_cDC2	GO:0008360	regulation of cell shape	64	-1.67306	0.0132087	0.0449253	Fmnl3/Zmpste24/Cyfip1/Ccl12/Csf1r/P2ry1/Plxnd1/Fn1/Plxna4/Icam1/Eps8/Epb41/Fgd1/Gas7/Hexb/Fyn/Kdr/Fmnl2/Parvb/Pdpn/Rhoc/Sema4a/Arhgap18/Ccl2/Plxna1/Ccl24
C0_cDC2	GO:0007610	behavior	188	-1.67879	0.0023069	0.0127711	Lgi4/Pomk/Hexa/Psap/Htt/Adrb1/Zmpste24/Klk8/Rcan1/Tspo/Tlr2/Spire1/Braf/Idua/Dbn1/Adora2a/Picalm/P2ry1/Dgat1/Gatm/Npc1/Itga5/Nf1/Capn2/Zfhx3/Pbx3/Apoe/Egr1/Eps8/Gnaq/Synpo/Sct/Mc1r/Prnp/Hrh2/Hexb/App/Hipk2/Cstb/Rnf180/Il1b/Chd7/Comt/Plk2/Prkca/Calca/Hrh1/Itgb1/Hif1a/Nav2/Aplp2/Runx1/Cyp7b1/Ccnd2/Htr7/Il1rn/Nr4a3/Ptger4/Egr2
C0_cDC2	GO:0008202	steroid metabolic process	93	-1.67911	0.00765911	0.0301272	Tspo/Wnt4/Bmp2/Sec14l2/Stat5a/Hsd3b7/Npc1/Igf1r/Apoe/Egr1/Dhcr24/Atp1a1/App/Fgfr1/Lrp1/Il1b/Tnf/Adora2b/Comt/Lima1/Hrh1/Ttc39b/Vdr/Aplp2/Rora/Cyp7b1/Il1a/Dab2
C0_cDC2	GO:1903531	negative regulation of secretion by cell	86	-1.68007	0.00863016	0.0330319	Entpd1/Rab11fip5/Ubr5/Ffar4/Srgn/Braf/Lrrc32/Idua/P2ry1/Nf1/Fn1/Nucb2/Apoe/Anxa4/Tnfaip3/Lif/F2r/Il1b/Tnf/Ccr2/Cx3cl1/Cd84/Rsad2/Tnfrsf9/Htr7/Cd200r1/Il1rn/Ptger4
C0_cDC2	GO:0010720	positive regulation of cell development	218	-1.6822	0.00141519	0.00877544	Adrb1/Itsn1/Cyfip1/S100a9/Il1rap/Tspo/Ret/Il5/Hspa5/Tlr2/Gata2/Bmp2/Braf/Scn1b/Dbn1/Picalm/Plxnd1/Bmpr2/Nf1/Fn1/Nedd9/Igf1r/Apoe/Arsb/Plxna4/Nsmf/Aspm/D16Ertd472e/Smurf1/Lpar3/Nfe2l2/Calr/Dock1/Lif/Fyn/Fgfr1/Kdr/Ngfr/Lrp1/Il1b/Tnf/Csf1/Ccr2/Ehd1/Cx3cl1/Itgb1/Skil/Hif1a/Cflar/Timp2/Tubb2b/Runx1/Spint1/Tnfrsf12a/Afdn/Plxna1/Socs2/Htr7/Trib1/Ccr5/Trf/Dab2
C0_cDC2	GO:0050770	regulation of axonogenesis	71	-1.68574	0.0108317	0.0388902	Zswim6/Cyfip1/Lrp4/Ret/Dpysl2/Braf/Sema6d/Dbn1/Picalm/Thy1/Plxnd1/Bmpr2/Ptprs/Fn1/Apoe/Plxna4/Lpar3/Lrp1/Sema4c/Skil/Sema4a/Tubb2b/Tnfrsf12a/Olfm1/Plxna1/Ccr5
C0_cDC2	GO:0045596	negative regulation of cell differentiation	266	-1.68638	0.000692867	0.00519193	Ccl9/Mafb/Zadh2/Atf5/Klk8/Ptpn2/Lrp4/Cav1/Tspo/Wnt4/Gata2/Bmp2/Stat5a/Ptpn9/Zbtb16/Cd74/Sema6d/Jak3/Thy1/Vhl/Ttc3/Ptprs/Nf1/Il4ra/Ltbp3/Zfhx3/Nucb2/Apoe/Rbpj/Rflnb/Hopx/Aspm/Nfe2l2/Fndc3b/Tmem176b/Calr/Nfkbid/App/Pdgfb/Fgfr1/Ngfr/Lrp1/Inppl1/Pilrb1/Itm2c/Il1b/Tnf/Ski/Gata3/Tgfbr1/Sema4c/Iqcb1/Ctnna1/Plk2/Itgb1/Skil/Sema4a/Cflar/Gpr171/C1qc/Runx1/Rora/Tjp2/Tmem176a/Trio/Gpr55/Olfm1/Socs1/Trib1/Ccr…
C0_cDC2	GO:0070838	divalent metal ion transport	151	-1.68727	0.00298219	0.0153989	Cnnm4/Adrb1/Zmpste24/Cav1/Tspo/Ccl12/Ank2/Pkd2/Jak3/Plcg1/Gpr35/Adora2a/Thy1/Slc39a11/P2rx7/Pde4b/Nipal1/Icam1/Ms4a2/Epb41/Rem1/P2ry6/Slc39a10/Lpar3/Prnp/Orai1/Fyn/Pdgfb/Cacnb2/F2r/Asph/Chd7/Atp1b1/Kcne3/Slc41a1/Mcub/Clec4b1/Cx3cl1/Hrh1/Cacnb3/Cysltr1/Cd84/Vdr/Ramp3/Ccr1/Slc30a4/Ccr5/Cxcl10
C0_cDC2	GO:1903706	regulation of hemopoiesis	204	-1.69053	0.00151943	0.00926005	Gata2/Ppp2r3c/Csf1r/Stat5a/Braf/Sh3rf1/Zbtb16/Clptm1/Cd74/Jak3/Tgfbr2/Nfkbiz/Pnp/Tfe3/Ctnnbip1/Nf1/Il4ra/Cd83/Slamf8/Atp11c/Nfe2l2/Tmem176b/Lif/Nfkbid/Kdr/Isg15/Flt1/Kitl/Ctla2a/Pilrb1/Il1b/Tnf/Csf1/Malt1/Ccr2/Gata3/Ets1/Cxcl1/Scin/Il1rl2/Prkca/Cd1d1/Egr3/Hif1a/Mmp14/Gpr171/Tnfsf9/C1qc/Runx1/Tjp2/Tmem176a/Il12b/Gpr55/Il2ra/Il7r/Socs1/Dcstamp/Trib1/Ccr1/Axl
C0_cDC2	GO:0002064	epithelial cell development	85	-1.69228	0.00794022	0.0310335	Slc4a7/Icam1/Palld/Hrh2/Pdgfb/Fgfr1/Eng/Il1b/Tnf/Myo1e/Hif1a/Clic4/Fosl2/Tjp2/F11r/Afdn/Cdh1/Il1a/Cldn1
C0_cDC2	GO:0002683	negative regulation of immune system process	220	-1.69677	0.00122065	0.00784307	Nfe2l2/Tmem176b/Prnp/Tnfaip3/Nfkbid/Apod/Kitl/Pilrb1/Hfe/Tnf/Cd80/Ccr2/Cx3cl1/Ddt/Slfn1/Cd84/Gpr171/Nod2/C1qc/Runx1/Cd274/Tjp2/Tmem176a/Il12b/Serpinb9/Sdc4/Klrb1b/Scgb1a1/Gpr55/Il2ra/Pdcd1lg2/Il7r/Socs1/Cd200r1/Trib1/Ccr1/Ptger4/Axl/Il1rl1/Fcgr2b/Mmp12
C0_cDC2	GO:0030855	epithelial cell differentiation	182	-1.69824	0.00187742	0.0108895	Wnt10b/Sgpp1/Psap/Sipa1l3/Plod3/Kdm6b/Apold1/Zfp703/Cav1/Wnt4/Epha2/Hhex/Bmp2/Tjp1/Stat5a/Pde2a/Ophn1/Vhl/Bmpr2/Sav1/Ptprs/Rxra/Myo9a/Slc4a7/Icam1/Rbpj/Palld/Anxa4/Fndc3b/Hrh2/Lif/Pdgfb/Fgfr1/Kdr/Eng/Maff/Il1b/Tnf/Myo1e/Gata3/Tgfbr1/Skil/Pdpn/Ctnnd1/Ehf/Hif1a/Vdr/Clic4/Fosl2/Tjp2/F11r/Basp1/Cd63/Afdn/Mtss1/Cdh1/Il1a/Cldn1/Dab2
C0_cDC2	GO:0045861	negative regulation of proteolysis	105	-1.69984	0.005297	0.0228624	Sco1/Pih1d1/Sh3rf1/Ophn1/Anxa8/Adora2a/Picalm/Timp1/Birc5/Dhcr24/Ddx3x/Birc3/App/Hipk2/Cstb/Serpina3g/Ctla2a/Bcl2a1d/Serpina3f/Hfe/Src/Fcmr/Cflar/Timp2/Camk2n1/Cst3/Spint1/Plat/Serpinb9/Cdh1/Serpinb6b
C0_cDC2	GO:0007548	sex differentiation	75	-1.70119	0.00887507	0.0337419	Pla2g4a/Icam1/Dhcr24/Aspm/Lfng/Kdr/Insl6/Kitl/Ago4/Chd7/Gata3/Tgfbr1/Src/Runx1/Ptger4/Axl/Serpinb6b/Il1a
C0_cDC2	GO:0002367	cytokine production involved in immune response	56	-1.70301	0.012371	0.0432147	Hfe/Il1b/Tnf/Malt1/Ccr2/Gata3/Tlr3/Arid5a/Nod2/Rsad2/Cd226/Il12b/Nr4a3
C0_cDC2	GO:0019882	antigen processing and presentation	53	-1.7056	0.0130112	0.0446819	H2-DMa/Rab27a/H2-Aa/Atg5/H2-Eb1/March1/Rab6a/Ifi30/Ap3b1/Psme2/March8/H2-DMb2/H2-Ab1/H2-DMb1/Tap1/Mfsd6/Rab8b/Tapbp/Cd74/Ctss/Rftn1/Icam1/Erap1/Calr/Hfe/Cd1d1/Nod2/Fcgr3/Fcgr1/Fcgr2b
C0_cDC2	GO:0072511	divalent inorganic cation transport	152	-1.70714	0.00236943	0.0130411	Cnnm4/Tcn2/Adrb1/Zmpste24/Cav1/Tspo/Ccl12/Ank2/Pkd2/Jak3/Plcg1/Gpr35/Adora2a/Thy1/Slc39a11/P2rx7/Pde4b/Nipal1/Icam1/Ms4a2/Epb41/Rem1/P2ry6/Slc39a10/Lpar3/Prnp/Orai1/Fyn/Pdgfb/Cacnb2/F2r/Asph/Chd7/Atp1b1/Kcne3/Slc41a1/Mcub/Clec4b1/Cx3cl1/Hrh1/Cacnb3/Cysltr1/Cd84/Vdr/Ramp3/Ccr1/Slc30a4/Ccr5/Cxcl10
C0_cDC2	GO:0045580	regulation of T cell differentiation	78	-1.70749	0.0079691	0.0310883	Stat5a/Braf/Sh3rf1/Zbtb16/Clptm1/Cd74/Jak3/Tgfbr2/Nfkbiz/Pnp/Il4ra/Cd83/Nfkbid/Ctla2a/Il1b/Malt1/Ccr2/Gata3/Il1rl2/Cd1d1/Egr3/Tnfsf9/Runx1/Il2ra/Il7r/Socs1
C0_cDC2	GO:0015850	organic hydroxy compound transport	51	-1.70755	0.0140036	0.0467334	Entpd1/Kdm5b/Cav1/Aqp3/Slc5a3/Adora2a/P2ry1/Npc1/Nucb2/Apoe/Lrp1/Selenom/Adora2b/Lima1/Ttc39b/Fcgr3/Htr7/Dab2
C0_cDC2	GO:0018212	peptidyl-tyrosine modification	127	-1.70779	0.0033342	0.0166275	Tlr4/Ptpn2/Lrp4/Cav1/Il5/Csf1r/Stat5a/Cd74/Jak3/Cd81/Thy1/Jak2/Itga5/Nedd9/Igf1r/Bst1/Icam1/Prnp/Cav2/Lif/Fyn/App/Pdgfb/Prkcd/Fgfr1/Kdr/Flt1/Kitl/Tnf/Cd80/Itk/Hbegf/Src/Prkca/Itgb1/Ctnnd1/Cd40/Nod2/Aplp2/Il12b/Socs1/Socs3/Fcgr1/Ptger4
C0_cDC2	GO:0002718	regulation of cytokine production involved in immune response	47	-1.70947	0.0141837	0.0472234	Tlr4/Tlr2/Cd74/Jak3/Cd81/Arg1/Hfe/Il1b/Tnf/Malt1/Ccr2/Gata3/Tlr3/Arid5a/Nod2/Rsad2/Cd226/Nr4a3
C0_cDC2	GO:0009887	animal organ morphogenesis	276	-1.71016	0.000479727	0.00396053	Kdm5b/Lrp4/Cav1/Wnt4/Epha2/Gata2/Spef2/Hhex/Bmp2/Pkd2/Stat5a/Exoc4/Maged1/Idua/Tgfbr2/Thy1/Vhl/Plxnd1/Bmpr2/P2rx7/Ctnnbip1/Sav1/S1pr1/Nf1/Igf1r/Rxra/Ltbp3/Slc4a7/Plau/Rbpj/Rflnb/Stk40/Ttc39c/Hacd1/Tnfaip3/Lif/Mki67/Pdgfb/Fgfr1/Kdr/Ngfr/Hipk2/Eng/Flt1/Inppl1/Nectin1/Chd7/Tnf/Dhrs3/Csf1/Ski/Gata3/Tgfbr1/Src/Sulf2/Bhlhe22/Csrnp1/Ctnnd1/Alpk2/Hif1a/Cflar/Chst11/Mmp14/Adgrg6/Vdr/Nrp2/Cyp7b1/Col27a1/Ad…
C0_cDC2	GO:0042098	T cell proliferation	94	-1.71193	0.00595479	0.0249434	H2-Ab1/Btla/Sos2/Cd3e/Tarm1/Znhit1/Clec4g/Itgam/Wnt4/Stat5a/Lrrc32/Sh3rf1/Jak3/Cd81/Arg1/Tgfbr2/Pnp/P2rx7/Cd86/Icosl/Prnp/Fyn/Il1b/Cd80/Malt1/Ccr2/Cd1d1/Slfn1/Cd209e/Tnfsf9/Cd274/Il12b/Sdc4/Scgb1a1/Il2ra/Pdcd1lg2/Aif1/Cd209a
C0_cDC2	GO:0043523	regulation of neuron apoptotic process	90	-1.71253	0.00630928	0.0261075	Cpeb4/Braf/Adora2a/Jak2/Nf1/Apoe/Birc5/Egr1/Nsmf/Nqo2/Sct/Prnp/Fyn/Hyou1/Kdr/Ngfr/Hipk2/F2r/Lrp1/Trim2/Il1b/Tnf/Gata3/Cx3cl1/Hif1a/Mt1/Nr4a3/Axl
C0_cDC2	GO:0045664	regulation of neuron differentiation	249	-1.71342	0.000654677	0.00500541	Itsn1/Klk8/Cyfip1/S100a9/Il1rap/Lrp4/Cav1/Ret/Hspa5/Dpysl2/Gata2/Ulk4/Bmp2/Braf/Scn1b/Ptpn9/Sema6d/Dbn1/Picalm/Thy1/Plxnd1/Pdlim5/Ttc3/Bmpr2/Ptprs/Nf1/Fn1/Igf1r/Zfhx3/Myo9a/Apoe/Cdc20/Arsb/Plxna4/Rbpj/Nsmf/Aspm/D16Ertd472e/Smurf1/Lpar3/Nfe2l2/Camsap2/Calr/Lif/Fyn/App/Ccdc88a/Fgfr1/Ngfr/Lrp1/Inppl1/Itm2c/Il1b/Gata3/Ehd1/Sema4c/Nrep/Plk2/Cx3cl1/Itgb1/Skil/Sema4a/Cflar/Timp2/Tubb2b/Tnfrsf12a/Rap2a/O…
C0_cDC2	GO:0050671	positive regulation of lymphocyte proliferation	66	-1.71389	0.00946942	0.0351918	Tlr4/Il5/Irs2/Stat5a/Cd74/Jak3/Cd81/Tgfbr2/Pnp/Bst1/Cd86/Icosl/Slc39a10/Il1b/Cd80/Ccr2/Cd1d1/Cd209e/Cd40/Tnfsf9/Cd274/Il12b/Il2ra/Pdcd1lg2/Cdkn1a/Aif1
C0_cDC2	GO:0031344	regulation of cell projection organization	271	-1.71581	0.000441569	0.00371022	Itsn1/Klk8/Cyfip1/S100a9/Il1rap/Lrp4/Cav1/Rab8b/Epha2/Ret/Hspa5/Dpysl2/Ulk4/Braf/Scn1b/Plekhm1/Ptpn9/Sema6d/Dbn1/Picalm/Thy1/Plxnd1/Pdlim5/Bmpr2/P2rx7/Ptprs/Nf1/Fn1/Igf1r/Myo9a/Apoe/Cdc20/Arsb/Plxna4/Icam1/Rbpj/Nsmf/Eps8/Sept9/D16Ertd472e/Smurf1/Lpar3/Nfe2l2/Prnp/Camsap2/Lif/Fyn/Ccdc88a/Prkcd/Fgfr1/Ngfr/Lrp1/Inppl1/Itm2c/Gata3/Ehd1/Tgfbr1/Sema4c/Src/Fscn1/Plk2/Cx3cl1/Itgb1/Skil/Pdpn/Sema4a/Cflar/…
C0_cDC2	GO:0007613	memory	46	-1.71927	0.0133622	0.0451983	Adrb1/Klk8/Rcan1/Idua/Itga5/Apoe/Egr1/Hrh2/App/Il1b/Comt/Plk2/Hrh1/Cyp7b1/Ccnd2/Htr7/Il1rn
C0_cDC2	GO:0014070	response to organic cyclic compound	209	-1.72518	0.00101006	0.00684624	Pkd2/Stat5a/Pde2a/Braf/Tgfbr2/Adora2a/P2ry1/Casp7/Acod1/P2rx7/Pde4b/Jak2/Ass1/Ifit3/Npc1/Rftn1/Rxra/Cd83/Pdia3/Egr1/Atp1a1/Zfp366/P2ry6/Jup/Calr/Ralb/App/Pdgfb/Asph/Hsp90b1/Il1b/Tnf/Tgfbr1/Tlr3/Src/Ctnna1/Prkca/Hrh1/Cflar/Nod2/Vdr/Rora/Fosl2/Cyp7b1/Klf9/Ramp3/Socs1/Socs2/Htr7/Il1rn/Nr4a3/Ccr5/Cdh1/Dab2
C0_cDC2	GO:0051402	neuron apoptotic process	97	-1.7262	0.00505367	0.0220807	Cpeb4/Braf/Adora2a/Casp7/Jak2/Nf1/Apoe/Birc5/Egr1/Nsmf/Nqo2/Sct/Prnp/Fyn/App/Hyou1/Kdr/Ngfr/Hipk2/F2r/Lrp1/Trim2/Il1b/Tnf/Gata3/Cx3cl1/Hif1a/Mt1/Nr4a3/Axl
C0_cDC2	GO:0045088	regulation of innate immune response	137	-1.72649	0.00249831	0.0135405	Cd74/Arg1/Pvr/Acod1/Ptprs/Nectin2/Irgm2/Rftn1/Apoe/Slamf8/Cd86/Plscr1/Ifi204/Tnfaip3/B430306N03Rik/Tnf/Ifi211/Tlr3/Zbp1/Irgm1/Nod2/Rsad2/Treml2/Cd226/Il12b/Serpinb9/Klrb1b/Cd14/Socs1/Ifi205/Ccr1/Tnip3/Gbp5/Mmp12
C0_cDC2	GO:0010594	regulation of endothelial cell migration	59	-1.72933	0.00952892	0.0353291	Epha2/Gata2/Stat5a/Plcg1/Bmpr2/Nf1/Apoe/Pik3r2/Nfe2l2/Jup/Calr/Pdgfb/Fgfr1/Kdr/Gata3/Ets1/Adora2b/Plk2/Prkca/Hif1a/Sema4a/Cd40/Spred1
C0_cDC2	GO:0042129	regulation of T cell proliferation	83	-1.73018	0.00585989	0.0247192	Stat5a/Lrrc32/Sh3rf1/Jak3/Cd81/Arg1/Tgfbr2/Pnp/Cd86/Icosl/Prnp/Il1b/Cd80/Ccr2/Cd1d1/Slfn1/Cd209e/Tnfsf9/Cd274/Il12b/Sdc4/Scgb1a1/Il2ra/Pdcd1lg2/Aif1/Cd209a
C0_cDC2	GO:0021537	telencephalon development	64	-1.7316	0.00839989	0.032281	Inhba/Pfdn1/Htt/Zswim6/Atf5/Kdm6b/Ulk4/Bmp2/Csf1r/Ptprs/Nf1/Plxna4/Aspm/Sct/Fgfr1/Chd7/Ski/Zbtb18/Bhlhe22/Hif1a/Nrp2/Syne2/Afdn/Nr4a3
C0_cDC2	GO:0050731	positive regulation of peptidyl-tyrosine phosphorylation	69	-1.73437	0.00757078	0.0299041	Acvr1/Iqgap1/Cd3e/Cass4/Adra2a/Tlr4/Lrp4/Il5/Csf1r/Cd74/Cd81/Jak2/Itga5/Nedd9/Icam1/Prnp/Cav2/Lif/Fyn/Pdgfb/Kitl/Tnf/Cd80/Hbegf/Src/Itgb1/Ctnnd1/Cd40/Nod2/Il12b/Fcgr1/Ptger4
C0_cDC2	GO:1901652	response to peptide	141	-1.73489	0.00202056	0.0114539	Cyfip1/Tlr4/Ptpn2/Cav1/Rab8b/Uso1/Irs2/Stat5a/Braf/Gatm/Cad/Jak2/Igf1r/Soga1/Nucb2/Egr1/Pik3r2/Icam1/Sesn2/Prnp/Cav2/Tnfaip3/Fyn/App/Prkcd/Ngfr/Casp4/Lrp1/Serpina3g/Inppl1/Serpina3f/Il1b/Src/Prkca/Nod2/Ramp3/Socs1/Socs3/Socs2/Nr4a3/Egr2/Fcgr2b/Cish
C0_cDC2	GO:0043085	positive regulation of catalytic activity	410	-1.73517	3.74076e-05	0.000543678	Dynll2/Adra2a/Tnks/Psap/Vav3/Rasgrp1/Tnfrsf11a/Ccl9/Map4k5/Tank/Clu/Tbc1d9/Camkk1/Tbc1d13/Adrb1/Usp50/Tlr4/S100a9/Cav1/Wnt4/Epha2/Ret/Ccl12/Mdfic/Gch1/Pih1d1/Bmp2/Ppp2r3c/Csf1r/Pkd2/Maged1/Cycs/Cd74/Cd81/Tgfbr2/Picalm/Thy1/P2rx7/Jak2/S1pr1/Irgm2/Nf1/Nedd9/Map3k14/Myo9a/Apoe/Cdc20/Egr1/Icam1/Ms4a2/Plek/Snx18/Gnaq/Ddx3x/Dock7/Tbc1d9b/Plscr1/Slc39a10/Lpar3/Chchd10/Prnp/Orai1/Ralb/Cav2/Gadd45g/Fyn/Pd…
C0_cDC2	GO:0071363	cellular response to growth factor stimulus	186	-1.73524	0.00109371	0.00719011	Zfp703/Cyfip1/Cav1/Wnt4/Hspa5/Hhex/Bmp2/Ptpn12/Lrrc32/Dbn1/Plcg1/Tgfbr2/Bmpr2/Pde8a/Il17f/Igf1r/Ltbp3/Egr1/Rbpj/Col4a2/Smurf1/Cav2/Fyn/Pdgfb/Itgb5/Fgfr1/Kdr/Ngfr/Hipk2/Eng/Flt1/Hfe/Ski/Gata3/Ehd1/Tgfbr1/Src/Nrep/Sulf2/Calca/Egr3/Skil/Hif1a/Htra3/Cflar/Chst11/Furin/Nrp2/Runx1/Ccl2/Myof/Cd63/Got1/Pmepa1/Flrt3/Dab2
C0_cDC2	GO:0032412	regulation of ion transmembrane transporter activity	78	-1.73585	0.00649789	0.0267062	S100a1/Dlg1/Hk1/Mmp9/1810037I17Rik/Neto2/Htt/Adrb1/Cav1/Fxyd2/Ank2/Pkd2/Scn1b/Plcg1/Gpr35/Ctss/Pde4b/Rangrf/Rem1/P2ry6/Chchd10/Prnp/Wnk1/Cacnb2/Alox5/Asph/Ptafr/Atp1b1/Kcne3/Cox17/Prkca/Cacnb3/Ccl2/Stk39/Dapk1
C0_cDC2	GO:0018108	peptidyl-tyrosine phosphorylation	126	-1.73632	0.00263415	0.0140356	Tlr4/Ptpn2/Lrp4/Cav1/Il5/Csf1r/Stat5a/Cd74/Jak3/Cd81/Thy1/Jak2/Itga5/Nedd9/Igf1r/Bst1/Icam1/Prnp/Cav2/Lif/Fyn/App/Pdgfb/Prkcd/Fgfr1/Kdr/Flt1/Kitl/Tnf/Cd80/Itk/Hbegf/Src/Prkca/Itgb1/Ctnnd1/Cd40/Nod2/Aplp2/Il12b/Socs1/Socs3/Fcgr1/Ptger4
C0_cDC2	GO:0043535	regulation of blood vessel endothelial cell migration	41	-1.73934	0.0135741	0.0457072	Epha2/Gata2/Stat5a/Plcg1/Nf1/Apoe/Pik3r2/Nfe2l2/Jup/Pdgfb/Fgfr1/Kdr/Ets1/Plk2/Prkca/Hif1a/Cd40/Spred1
C0_cDC2	GO:0120036	plasma membrane bounded cell projection organization	482	-1.73961	1.85856e-05	0.000372134	Klk8/Cyfip1/S100a9/Il1rap/Lrp4/Cav1/Epha2/Ret/Hspa5/Ablim3/Dpysl2/Ulk4/Spef2/Spire1/Hdgfl3/Csf1r/Pkd2/Cep89/Braf/Scn1b/Plekhm1/Vasp/Ophn1/Ptpn9/B4galt5/Stxbp5/Sema6d/Dbn1/Adora2a/Picalm/Thy1/Plxnd1/Pdlim5/Bmpr2/P2rx7/Ptprs/Jak2/Nectin2/S1pr1/Enah/Nf1/Fn1/Igf1r/Myo9a/Plppr4/Apoe/Cdc20/Arsb/Plxna4/Icam1/Rbpj/Plek/Nsmf/Palld/Eps8/Pip5k1c/Sept9/D16Ertd472e/Dock7/Ttc39c/Smurf1/Lpar3/Fgd1/Nfe2l2/Gas7/P…
C0_cDC2	GO:0051249	regulation of lymphocyte activation	207	-1.74044	0.000914112	0.00638426	Irs2/Stat5a/Braf/Lrrc32/Sh3rf1/Zbtb16/Clptm1/Cd74/Jak3/Cd81/Arg1/Tgfbr2/Adora2a/Thy1/Nfkbiz/Pnp/Bst1/Il4ra/Cd83/Slamf8/Cd86/Icosl/Slc39a10/Atp11c/Prnp/Tnfaip3/Nfkbid/Ctla2a/Hfe/Il1b/Cd80/Malt1/Ccr2/Gata3/Il1rl2/Cd1d1/Egr3/Slfn1/Cd209e/Mmp14/Cd40/Nod2/Tnfsf9/Runx1/Cd274/Il12b/Ccl2/Sdc4/Scgb1a1/Il2ra/Pdcd1lg2/Il7r/Socs1/Cdkn1a/Aif1/Axl/Fcgr2b/Cd209a
C0_cDC2	GO:0120035	regulation of plasma membrane bounded cell projection organization	267	-1.7414	0.000326854	0.00294687	Itsn1/Klk8/Cyfip1/S100a9/Il1rap/Lrp4/Cav1/Epha2/Ret/Hspa5/Dpysl2/Ulk4/Braf/Scn1b/Plekhm1/Ptpn9/Sema6d/Dbn1/Picalm/Thy1/Plxnd1/Pdlim5/Bmpr2/P2rx7/Ptprs/Nf1/Fn1/Igf1r/Myo9a/Apoe/Cdc20/Arsb/Plxna4/Icam1/Rbpj/Nsmf/Eps8/Sept9/D16Ertd472e/Smurf1/Lpar3/Nfe2l2/Prnp/Camsap2/Lif/Fyn/Ccdc88a/Prkcd/Fgfr1/Ngfr/Lrp1/Inppl1/Itm2c/Gata3/Ehd1/Tgfbr1/Sema4c/Src/Fscn1/Plk2/Cx3cl1/Itgb1/Skil/Pdpn/Sema4a/Cflar/Tubb2b…
C0_cDC2	GO:0050777	negative regulation of immune response	73	-1.74166	0.00685269	0.0278421	Jak3/Arg1/Acod1/Il4ra/Slamf8/Tnfaip3/Hfe/Tnf/Ccr2/Cd84/Nod2/Il12b/Serpinb9/Klrb1b/Il2ra/Il7r/Ccr1/Il1rl1/Fcgr2b/Mmp12
C0_cDC2	GO:0014902	myotube differentiation	44	-1.74204	0.0117559	0.0413713	Nln/Cd81/Capn2/Il4ra/Hacd1/Cav2/Ptgfrn/Ski/Ehd1/Cflar/Mmp14/Myof/Cxcl10/Cxcl9
C0_cDC2	GO:0023057	negative regulation of signaling	481	-1.74242	3.71879e-05	0.000543678	Rcan1/Tlr4/Ptpn2/Prdm15/Rab11fip5/Lrp4/Cav1/Wnt4/Phlpp1/Epha2/Hspa5/Adgrg3/Gata2/Hhex/Pih1d1/Bmp2/Grk5/Ybx3/Pkd2/Pde2a/Braf/Hipk3/Sh3rf1/Sac3d1/Celf4/Hic1/Tmem88/Bcl2a1c/Cd74/Deptor/Gpr35/Arg1/Bcl2a1b/Thy1/Slc35f6/Vhl/Acod1/P2rx7/Ctnnbip1/Inpp5e/Ptprs/Pde4b/Nf1/Igf1r/Nucb2/Ptgir/Apoe/Egr1/Pik3r2/Icam1/Plek/Sesn2/Zfp366/Ddx3x/Smurf1/Litaf/Nfe2l2/Lfng/Prnp/Calr/Cav2/Tnfaip3/Prr5l/Lif/Nfkbid/Fyn/Hyo…
C0_cDC2	GO:0051051	negative regulation of transport	205	-1.74246	0.000798738	0.0057308	Mctp1/Cyfip1/Entpd1/Rab11fip5/Cav1/Ubr5/Ffar4/Tlr2/Mdfic/Srgn/Pkd2/Irs2/Braf/Lrrc32/Idua/Cd74/Gpr35/Picalm/P2ry1/Slc35f6/Nf1/Fn1/Nucb2/Apoe/Icam1/Bag3/Gnaq/Anxa4/Rem1/Sct/Hrh2/Tnfaip3/Lif/Apod/Wnk1/Ier3/F2r/Siglece/Il1b/Tnf/Ccr2/Kcne3/Pacsin2/Comt/Cx3cl1/Prkca/Cacnb3/Cd84/Pea15a/Rsad2/Cttnbp2nl/Gbp4/Tnfrsf9/Htr7/Cd200r1/Stk39/Il1rn/Ptger4/Fabp5/Fcgr2b
C0_cDC2	GO:0022898	regulation of transmembrane transporter activity	80	-1.7445	0.00552948	0.0236065	S100a1/Dlg1/Hk1/Mmp9/1810037I17Rik/Actb/Neto2/Htt/Adrb1/Cav1/Fxyd2/Ank2/Pkd2/Scn1b/Plcg1/Gpr35/Ctss/Pde4b/Rangrf/Rem1/P2ry6/Chchd10/Prnp/Wnk1/Cacnb2/Alox5/Asph/Ptafr/Atp1b1/Kcne3/Cox17/Prkca/Cacnb3/Ccl2/Stk39/Dapk1
C0_cDC2	GO:0050870	positive regulation of T cell activation	100	-1.74474	0.00428465	0.01969	Stat5a/Zbtb16/Cd74/Jak3/Cd81/Tgfbr2/Thy1/Nfkbiz/Pnp/Il4ra/Cd83/Cd86/Icosl/Nfkbid/Il1b/Cd80/Malt1/Ccr2/Gata3/Il1rl2/Cd1d1/Egr3/Cd209e/Tnfsf9/Runx1/Cd274/Il12b/Ccl2/Il2ra/Pdcd1lg2/Il7r/Socs1/Aif1
C0_cDC2	GO:0010648	negative regulation of cell communication	480	-1.74567	3.72148e-05	0.000543678	Rcan1/Tlr4/Ptpn2/Prdm15/Rab11fip5/Lrp4/Cav1/Wnt4/Phlpp1/Epha2/Hspa5/Adgrg3/Gata2/Hhex/Pih1d1/Bmp2/Grk5/Ybx3/Pkd2/Pde2a/Braf/Hipk3/Sh3rf1/Sac3d1/Celf4/Hic1/Tmem88/Bcl2a1c/Cd74/Deptor/Gpr35/Arg1/Bcl2a1b/Thy1/Slc35f6/Vhl/Acod1/P2rx7/Ctnnbip1/Inpp5e/Ptprs/Pde4b/Nf1/Igf1r/Nucb2/Ptgir/Apoe/Egr1/Pik3r2/Icam1/Plek/Sesn2/Zfp366/Ddx3x/Smurf1/Litaf/Nfe2l2/Lfng/Prnp/Calr/Cav2/Tnfaip3/Prr5l/Lif/Nfkbid/Fyn/Hyo…
C0_cDC2	GO:0071417	cellular response to organonitrogen compound	172	-1.74593	0.00138973	0.0087192	Cyfip1/Tlr4/Ptpn2/Cav1/Rab8b/Uso1/Tlr2/Pkd2/Cpeb4/Irs2/Stat5a/Pde2a/P2ry1/Casp7/Pde4b/Jak2/Capn2/Igf1r/Soga1/Nucb2/Egr1/Pik3r2/Icam1/Sesn2/Nsmf/P2ry6/Jup/Prnp/Mapk13/Cav2/Fyn/App/Prkcd/Ngfr/Casp4/Lrp1/Inppl1/Hsp90b1/Il1b/Tnf/Src/Ctnna1/Prkca/Hrh1/Nod2/Socs1/Socs3/Socs2/Nr4a3/Cdh1/Fcgr2b/Cish
C0_cDC2	GO:0032880	regulation of protein localization	396	-1.74633	1.87213e-05	0.000372134	Usp50/Tlr4/Rab11fip5/Il1rap/Lrp4/Epha2/Il5/Cltc/Ubr5/Ffar4/Tlr2/Mdfic/Srgn/Csf1r/Irs2/Exoc4/Lrrc32/Maged1/Ptpn9/Idua/Dbn1/Cd81/Adora2a/Picalm/Vhl/P2rx7/Inpp5e/Jak2/Il17f/Nf1/Fn1/Rangrf/Il4ra/Apoe/Birc5/Pik3r2/Sesn2/Bag3/Epb41/Anxa4/Jup/Prnp/Ralb/Cav2/Tnfaip3/Prr5l/Lif/Fyn/Oxct1/Apod/Ccdc88a/Prkcd/Xpo1/Ngfr/Casp4/F2r/Asph/Lrp1/Edem1/Hfe/Il1b/Tnf/Gata3/Tmbim1/Src/Cx3cl1/Itgb1/Cacnb3/Arid5a/Stx3/Hif…
C0_cDC2	GO:0070588	calcium ion transmembrane transport	85	-1.74854	0.00476413	0.0211801	Ank2/Pkd2/Plcg1/Gpr35/Thy1/P2rx7/Pde4b/Ms4a2/Rem1/P2ry6/Prnp/Orai1/Fyn/Cacnb2/F2r/Asph/Chd7/Atp1b1/Kcne3/Mcub/Clec4b1/Cx3cl1/Cacnb3/Ramp3/Ccr5/Cxcl10
C0_cDC2	GO:0043524	negative regulation of neuron apoptotic process	59	-1.74917	0.00835327	0.0321454	Itsn1/Ccl12/Cpeb4/Braf/Adora2a/Jak2/Apoe/Birc5/Sct/Fyn/Hyou1/Kdr/Ngfr/Hipk2/F2r/Lrp1/Cx3cl1/Hif1a/Mt1/Nr4a3/Axl
C0_cDC2	GO:0001503	ossification	125	-1.74924	0.00243328	0.013264	Zmpste24/Cebpd/Lrp4/Wnt4/Epha2/Srgn/Bmp2/Mgp/Zbtb16/Ext2/Bmpr2/P2rx7/Ctnnbip1/S1pr1/Nf1/Sbno2/Ltbp3/Rbpj/Rflnb/Smurf1/Fndc3b/Pdlim7/Ifi204/Fgfr1/Bmp2k/Isg15/Inppl1/Tnf/Dhrs3/Csf1/Ski/Calca/Hif1a/Mmp14/Clec5a/Rsad2/Ccr1/Mtss1/Ptger4/Egr2/Sh3pxd2b
C0_cDC2	GO:0043542	endothelial cell migration	76	-1.74941	0.00583478	0.0246589	Epha2/Gata2/Stat5a/Plcg1/Vhl/Plxnd1/Bmpr2/Nf1/Apoe/Pik3r2/Nfe2l2/Jup/Calr/Pdgfb/Fgfr1/Kdr/Gata3/Ets1/Tgfbr1/Adora2b/Plk2/Prkca/Itgb1/Egr3/Hif1a/Sema4a/Cd40/Spred1
C0_cDC2	GO:0043123	positive regulation of I-kappaB kinase/NF-kappaB signaling	43	-1.75075	0.0116549	0.0411178	Fyn/Il1b/Tnf/Tlr3/Cx3cl1/Tmem106a/Nod2/Il1rn/Clec4n/Il1a
C0_cDC2	GO:0070302	regulation of stress-activated protein kinase signaling cascade	92	-1.7509	0.0042153	0.0194342	Rasgrp1/Tnfrsf11a/Zmpste24/Tlr4/Phlpp1/Mdfic/Ulk4/Bmp2/Mid1/Hipk3/Sh3rf1/Igf1r/Gadd45g/App/Rell1/Hipk2/Il1b/Tnf/Sema4c/Tlr3/Lmnb1/Nod2/Gadd45b/Rap2a/Il1rn/Trf/Il1a/Fcgr2b/Dab2
C0_cDC2	GO:0070848	response to growth factor	190	-1.75457	0.000919423	0.00638426	Zfp703/Cyfip1/Cav1/Wnt4/Epha2/Hspa5/Hhex/Bmp2/Ptpn12/Lrrc32/Dbn1/Plcg1/Tgfbr2/Bmpr2/Pde8a/Il17f/Igf1r/Ltbp3/Zfhx3/Egr1/Rbpj/Col4a2/Smurf1/Cav2/Fyn/Pdgfb/Itgb5/Fgfr1/Kdr/Ngfr/Hipk2/Eng/Flt1/Hfe/Ski/Gata3/Ehd1/Tgfbr1/Src/Nrep/Sulf2/Calca/Egr3/Skil/Hif1a/Htra3/Cflar/Chst11/Furin/Nrp2/Runx1/Ccl2/Myof/Cd63/Got1/Pmepa1/Flrt3/Dab2
C0_cDC2	GO:0008217	regulation of blood pressure	44	-1.75481	0.0110459	0.0394596	Adrb1/Gch1/Kcnk6/Bmpr2/Nampt/Erap1/Atp1a1/Pdgfb/Wnk1/Ece1/Ier3/F2r/Eng/Ptafr/Calca/C3ar1/Nav2/F11r/Stk39
C0_cDC2	GO:0034332	adherens junction organization	45	-1.7553	0.0112104	0.0399682	Zfp703/Rab8b/Wnt4/Peak1/Thy1/Apod/Kdr/Lrp1/Src/Mmp14/Actn1/Sdc4/Afdn/Mtss1/Cdh1
C0_cDC2	GO:0045639	positive regulation of myeloid cell differentiation	53	-1.7553	0.00909543	0.0344873	Il5/Gata2/Csf1r/Stat5a/Cd74/Ctnnbip1/Lif/Isg15/Kitl/Tnf/Csf1/Ets1/Scin/Prkca/Hif1a/Runx1/Il12b/Dcstamp/Trib1/Ccr1
C0_cDC2	GO:0051607	defense response to virus	94	-1.75585	0.00399012	0.018559	Ifit3/Map3k14/Cd86/Plscr1/Ifit1/Itgax/Oasl2/Ifit2/Isg15/Il1b/Tlr3/Zbp1/Gbp2b/Cd40/Rsad2/Il12b/Il2ra/Gbp4/Mmp12/Cxcl10/Cxcl9
C0_cDC2	GO:0050670	regulation of lymphocyte proliferation	110	-1.75698	0.00290938	0.0151482	H2-Ab1/Btla/Sos2/Cd3e/Tarm1/Znhit1/Vav3/Clec4g/Tlr4/Il5/Irs2/Stat5a/Lrrc32/Sh3rf1/Cd74/Jak3/Cd81/Arg1/Tgfbr2/Pnp/Bst1/Cd86/Icosl/Slc39a10/Prnp/Il1b/Cd80/Ccr2/Cd1d1/Slfn1/Cd209e/Cd40/Tnfsf9/Cd274/Il12b/Sdc4/Scgb1a1/Il2ra/Pdcd1lg2/Cdkn1a/Aif1/Fcgr2b/Cd209a
C0_cDC2	GO:1905954	positive regulation of lipid localization	33	-1.75779	0.0150726	0.049487	P2rx7/Nucb2/Apoe/Hilpda/Prkcd/Lrp1/Il1b/Ehd1/Runx1/Il1a/Dab2
C0_cDC2	GO:2000514	regulation of CD4-positive, alpha-beta T cell activation	35	-1.7599	0.0135848	0.0457072	Sh3rf1/Jak3/Cd81/Tgfbr2/Nfkbiz/Il4ra/Cd83/Nfkbid/Malt1/Ccr2/Gata3/Runx1/Cd274/Socs1
C0_cDC2	GO:0060322	head development	203	-1.76255	0.000661427	0.00502106	Sptbn2/Cd3e/Pfas/Inhba/Rac3/Pomk/Pfdn1/Htt/Nnat/Mafb/Zswim6/Sept4/Atf5/Kdm6b/Wnt4/Hspa5/Dpysl2/Gata2/Ulk4/Spef2/Hhex/Bmp2/Csf1r/Irs2/Braf/Ophn1/Sema6d/Tgfbr2/Ptprs/S1pr1/Nf1/Igf1r/Zfhx3/Slc4a7/Arsb/Plxna4/Rbpj/Aspm/Gnaq/D16Ertd472e/Dock7/Sct/Fyn/App/Kif1a/Fgfr1/Asph/Chd7/Ski/Zbtb18/Sema4c/Src/Bhlhe22/Csrnp1/Itgb1/Hif1a/Mmp14/Aplp2/Nrp2/Syne2/Rora/Wls/Afdn/Aldh1a2/Nr4a3/Flrt3/Axl/Egr2/Fcgr2b
C0_cDC2	GO:0060562	epithelial tube morphogenesis	112	-1.76302	0.0029017	0.0151482	Mthfd1/Kdm5b/Wnt4/Epha2/Ret/Hhex/Bmp2/Pkd2/Mgp/Maged1/Vasp/Tgfbr2/Plxnd1/Ctnnbip1/Enah/Rbpj/Luzp1/Itgax/Kdr/Eng/Flt1/Tnf/Csf1/Ski/Gata3/Sema4c/Src/Hif1a/Mmp14/Vdr/Clic4/Spint1/Sdc4/Aldh1a2/Mtss1/Cxcl10
C0_cDC2	GO:0098542	defense response to other organism	180	-1.76309	0.000880557	0.00620542	P2rx7/Irgm2/Ifit3/Map3k14/Il4ra/Slamf8/Cd86/Rbpj/Plscr1/Ifit1/Itgax/Oasl2/Prkcd/Ifit2/Isg15/Il1b/Tnf/Cxcl1/Tlr3/Zbp1/Gbp3/Gbp2b/Cd40/Nod2/Rsad2/Il12b/Serpinb9/Il2ra/Gbp4/Batf2/Gbp7/Fcgr1/Iigp1/Clec4n/Gbp2/Mmp12/Cd209d/Cxcl10/Cxcl9
C0_cDC2	GO:0010769	regulation of cell morphogenesis involved in differentiation	109	-1.76354	0.00294545	0.0152647	Cyfip1/Lrp4/Ret/Dpysl2/Braf/Sema6d/Dbn1/Picalm/Thy1/Plxnd1/Pdlim5/Ttc3/Bmpr2/Ptprs/Fn1/Nedd9/Apoe/Plxna4/Nsmf/Lpar3/Calr/Dock1/Lrp1/Sema4c/Skil/Pdpn/Sema4a/Tubb2b/Tnfrsf12a/Rap2a/Olfm1/Afdn/Plxna1/Ccr5/Dab2
C0_cDC2	GO:0051093	negative regulation of developmental process	362	-1.7645	5.66743e-05	0.000731614	Klk8/Ptpn2/Lrp4/Cav1/Tspo/Wnt4/Epha2/Stab1/Tlr2/Gata2/Srgn/Hhex/Bmp2/Ybx3/Stat5a/Ctsc/Ptpn9/Zbtb16/Idua/Cd74/Sema6d/Jak3/Tgfbr2/Thy1/Vhl/Ttc3/Bmpr2/Sav1/Ptprs/Il17f/Nf1/Timp1/Il4ra/Ltbp3/Zfhx3/Nucb2/Vat1/Apoe/Cd86/Pik3r2/Nampt/Rbpj/Rflnb/Hopx/Aspm/Col4a2/Nfe2l2/Lfng/Fndc3b/Tmem176b/Calr/Lif/Nfkbid/App/Pdgfb/Fgfr1/Ngfr/Lrp1/Inppl1/Pilrb1/Itm2c/Il1b/Tnf/Ski/Ccr2/Gata3/Tgfbr1/Sema4c/Iqcb1/Ctnna1/Plk…
C0_cDC2	GO:0060627	regulation of vesicle-mediated transport	200	-1.76818	0.000604253	0.00474269	Sept4/Clu/Mctp1/Itsn1/Itgam/Cav1/Rab8b/Snap23/Tlr2/Gata2/Braf/Ophn1/Stxbp5/Adora2a/Picalm/P2ry1/Il4ra/Pla2g4a/Apoe/Ms4a2/Cyth1/Pip5k1c/Calr/Ralb/Siglece/Rab20/Lrp1/Hfe/Il1b/Tnf/Ptafr/Ccr2/Ehd1/Src/Adora2b/Pacsin2/Stxbp6/Prkca/Adora3/Itgb1/Hip1/Cd84/Cd209b/Nod2/Ccl2/Sdc4/Pros1/Fcgr3/Cd14/Cd63/Mfge8/Htr7/Fcgr1/Trf/Axl/Fcgr2b/Dab2
C0_cDC2	GO:0001938	positive regulation of endothelial cell proliferation	40	-1.76834	0.011534	0.0407928	Cav1/Gata2/Bmp2/Stat5a/Plcg1/Arg1/Bmpr2/Nf1/Cav2/Pdgfb/Fgfr1/Kdr/Adora2b/Prkca/Egr3/Ccl2/Ccl24
C0_cDC2	GO:1904377	positive regulation of protein localization to cell periphery	26	-1.76841	0.015263	0.0499387	Sptbn1/Dlg1/Ppp1r9b/Pgrmc1/Epha2/Ptpn9/Rangrf/Epb41/Prnp/Lrp1/Tnf/Itgb1/Stx3/Ramp3
C0_cDC2	GO:0070201	regulation of establishment of protein localization	291	-1.76884	0.000191303	0.0019667	Adrb1/Usp50/Tlr4/Rab11fip5/Il1rap/Il5/Ubr5/Ffar4/Tlr2/Mdfic/Srgn/Csf1r/Irs2/Exoc4/Lrrc32/Idua/Cd81/Adora2a/Picalm/P2rx7/Jak2/Il17f/Nf1/Fn1/Il4ra/Apoe/Birc5/Pik3r2/Bag3/Anxa4/Jup/Prnp/Tnfaip3/Prr5l/Fyn/Oxct1/Apod/Prkcd/Xpo1/Casp4/F2r/Asph/Lrp1/Edem1/Il1b/Tnf/Gata3/Src/Cx3cl1/Cacnb3/Arid5a/Hif1a/Cd84/Clec5a/Cd40/Nod2/Rsad2/Cd274/Wls/Ccl2/Cd14/Socs1/Gbp4/Tnfrsf9/Cd200r1/Aif1/Ccr5/Ptger4/Cdh1/Il1rl1/…
C0_cDC2	GO:0032946	positive regulation of mononuclear cell proliferation	67	-1.77128	0.00602088	0.0251831	Tlr4/Il5/Irs2/Stat5a/Cd74/Jak3/Cd81/Tgfbr2/Pnp/Bst1/Cd86/Icosl/Slc39a10/Il1b/Csf1/Cd80/Ccr2/Cd1d1/Cd209e/Cd40/Tnfsf9/Cd274/Il12b/Il2ra/Pdcd1lg2/Cdkn1a/Aif1
C0_cDC2	GO:0031098	stress-activated protein kinase signaling cascade	122	-1.77131	0.00223749	0.0124549	Mapk13/Gadd45g/App/Rell1/Hipk2/Il1b/Tnf/Sema4c/Tlr3/Lmnb1/Nod2/Gadd45b/Rap2a/Stk39/Il1rn/Trib1/Ptger4/Trf/Il1a/Fcgr2b/Dab2
C0_cDC2	GO:0032368	regulation of lipid transport	35	-1.77139	0.0124668	0.0434959	Apoc2/Tnfrsf11a/Kdm5b/Irs2/Dgat1/P2rx7/Nucb2/Apoe/Hrh2/Prkcd/Lrp1/Il1b/Ttc39b/Runx1/Il1a/Dab2
C0_cDC2	GO:0071900	regulation of protein serine/threonine kinase activity	173	-1.77154	0.000957592	0.00653741	Shc1/Map3k20/Actb/Fbxo7/Iqgap1/Pik3cg/Map2k3/Map4k1/Paqr3/Adra2a/Rasgrp1/Tnfrsf11a/Htt/Tlr4/Cav1/Ret/Mdfic/Hhex/Pih1d1/Bmp2/Csf1r/Pkd2/Maged1/Hipk3/Cd74/Cd81/Thy1/Ccnl1/P2rx7/Jak2/Irgm2/Nf1/Igf1r/Apoe/Sesn2/Ddx3x/Lpar3/Ralb/Tnfaip3/Gadd45g/Pdgfb/Prkcd/Fgfr1/F2r/Flt1/Kitl/Inppl1/Il1b/Tnf/Tgfbr1/Ccng1/Src/Prkca/Cd40/Nod2/Gadd45b/Ccnd2/Spred1/Cdkn1a/Stk39/Il1rn/Trib1/Trf/Dab2
C0_cDC2	GO:0051962	positive regulation of nervous system development	198	-1.77233	0.000643225	0.00493718	Itsn1/Cyfip1/S100a9/Il1rap/Tspo/Ret/Hspa5/Tlr2/Gata2/Bmp2/Braf/Scn1b/Dbn1/Picalm/Plxnd1/Bmpr2/Nf1/Fn1/Igf1r/Apoe/Cdc20/Arsb/Plxna4/Nsmf/Aspm/D16Ertd472e/Smurf1/Lpar3/Nfe2l2/Itgax/Lif/Fyn/Fgfr1/Kdr/Ngfr/Lrp1/Il1b/Tnf/Csf1/Ccr2/Ehd1/Cx3cl1/Prkca/Itgb1/Skil/Hif1a/Sema4a/Cflar/Timp2/Tubb2b/Spint1/Tnfrsf12a/Afdn/Plxna1/Socs2/Htr7/Flrt3/Ccr5/Trf
C0_cDC2	GO:0030001	metal ion transport	224	-1.77253	0.000426175	0.00360219	Cnnm4/Tcn2/Adrb1/Zmpste24/Cav1/Tspo/Cltc/Ccl12/Fxyd2/Ank2/Pkd2/Slc12a7/Scn1b/Kcnk6/Slc5a3/Jak3/Plcg1/Gpr35/Adora2a/Thy1/Slc39a11/P2rx7/Atox1/Pde4b/Nipal1/Rangrf/Sco2/Slc4a7/Icam1/Ms4a2/Gnaq/Epb41/Atp1a1/Rem1/Slc31a2/P2ry6/Slc39a10/Lpar3/Slc20a1/Prnp/Orai1/Fyn/Pdgfb/Wnk1/Cacnb2/F2r/Asph/Nectin1/Hfe/Chd7/Atp1b1/Cxcl1/Kcne3/Slc41a1/Mcub/Clec4b1/Cx3cl1/Hrh1/Cacnb3/Cysltr1/Mllt6/Cd84/Vdr/Ramp3/Cd63/St…
C0_cDC2	GO:0010951	negative regulation of endopeptidase activity	50	-1.77391	0.00810053	0.0314283	Pih1d1/Sh3rf1/Anxa8/Adora2a/Picalm/Timp1/Birc5/Dhcr24/Ddx3x/Birc3/Serpina3g/Bcl2a1d/Serpina3f/Src/Fcmr/Cflar/Timp2/Serpinb9/Serpinb6b
C0_cDC2	GO:0055085	transmembrane transport	338	-1.77414	7.57518e-05	0.000892677	Aqp3/Ank2/Slc37a2/Pkd2/Slc12a7/Irs2/Braf/Scn1b/Kcnk6/Slc5a3/Plcg1/Gpr35/Slc7a1/Thy1/Slc39a11/Slc35f6/P2rx7/Ctss/Atox1/Pde4b/Slc35a4/Rangrf/Slco3a1/Slc16a6/Ms4a2/Sesn2/Slc35b2/Slc36a1/Atp1a1/Rem1/Slc31a2/P2ry6/Slc7a6/Slc39a10/Nfe2l2/Chchd10/Slc20a1/Clcn5/Prnp/Slc25a24/Orai1/Slc2a1/Slc15a3/Fyn/Wnk1/Prkcd/P2rx5/Cacnb2/Alox5/F2r/Asph/Hfe/Il1b/Chd7/Tnf/Ptafr/Atp1b1/Kcne3/Slc41a1/Sec61a1/Mcub/Clec4b1/S…
C0_cDC2	GO:0002708	positive regulation of lymphocyte mediated immunity	55	-1.77474	0.00747489	0.0296615	Stat5a/Cd81/Pvr/Pnp/P2rx7/Nectin2/Il1b/Tnf/Malt1/Gata3/Cd1d1/Arid5a/Cd40/Nod2/Rsad2/Cd226/Il12b/Fcgr3/Fcgr1
C0_cDC2	GO:0032147	activation of protein kinase activity	95	-1.77507	0.0032605	0.0163601	Dlg1/Map2k5/Shc1/Map3k20/Stk3/Map2k3/Map4k1/Adra2a/Map4k5/Camkk1/Tlr4/Ret/Mdfic/Bmp2/Ppp2r3c/Cd74/Cd81/Tgfbr2/P2rx7/Jak2/Map3k14/Lpar3/Prnp/Gadd45g/Pdgfb/Ccdc88a/Prkcd/F2r/Il1b/Tnf/Malt1/Tgfbr1/Src/Gadd45b/Il12b/Socs1/Stk39/Trf/Dab2
C0_cDC2	GO:1901699	cellular response to nitrogen compound	190	-1.7768	0.00062599	0.00485741	Cyfip1/Tlr4/Ptpn2/Cav1/Rab8b/Uso1/Tlr2/Pkd2/Cpeb4/Irs2/Stat5a/Pde2a/P2ry1/Casp7/P2rx7/Pde4b/Jak2/Capn2/Igf1r/Soga1/Ddi2/Nucb2/Egr1/Pik3r2/Icam1/Sesn2/Nsmf/P2ry6/Jup/Prnp/Mapk13/Ralb/Cav2/Fyn/App/Prkcd/Ngfr/Casp4/Lrp1/Inppl1/Hsp90b1/Il1b/Tnf/Tlr3/Src/Ctnna1/Prkca/Hrh1/Cflar/Nod2/Socs1/Socs3/Socs2/Nr4a3/Cdh1/Fcgr2b/Cish
C0_cDC2	GO:0090066	regulation of anatomical structure size	191	-1.77722	0.000607069	0.00474269	Adrb1/Cyfip1/Cav1/Ret/Tlr2/Dpysl2/Gch1/Spire1/Slc12a7/Vasp/Sema6d/Dbn1/Deptor/Adora2a/Picalm/P2ry1/Bmpr2/P2rx7/Ptprs/Npr1/Fn1/Apoe/Capg/Plxna4/Pik3r2/Icam1/Plek/Eps8/Sct/Lpar3/Hrh2/Dock4/Pdgfb/Prkcd/Ece1/Kdr/Alox5/F2r/Lrp1/Tnf/Ptafr/Tmem123/Sema4c/Scin/Adora2b/Lima1/Cx3cl1/Calca/Hrh1/Cysltr1/Hif1a/Sema4a/Arhgap18/Tnfrsf12a/Tbxas1/Olfm1/Il7r/Htr7/Ccl24/Ccr5
C0_cDC2	GO:0007189	adenylate cyclase-activating G protein-coupled receptor signaling pathway	35	-1.77732	0.0119183	0.0418394	Adra2a/Adrb1/Adgrg3/Grk5/Adora2a/Pde4b/Ptgir/Gnaq/Mc1r/Adora2b/Calca/Adgrg6/Ramp3/Htr7/Ptger4/Cxcl10
C0_cDC2	GO:0043370	regulation of CD4-positive, alpha-beta T cell differentiation	28	-1.77739	0.013928	0.0466458	Sh3rf1/Jak3/Nfkbiz/Il4ra/Cd83/Nfkbid/Malt1/Ccr2/Gata3/Runx1/Socs1
C0_cDC2	GO:1905475	regulation of protein localization to membrane	66	-1.77806	0.00587474	0.0247192	Lrp4/Epha2/Cltc/Ptpn9/Dbn1/Cd81/Picalm/Rangrf/Pik3r2/Prnp/Fyn/Lrp1/Tnf/Tmbim1/Itgb1/Cacnb3/Stx3/Mmp14/Ccl2/Ramp3/Dab2
C0_cDC2	GO:0010565	regulation of cellular ketone metabolic process	42	-1.77863	0.0100079	0.0369604	Acadvl/Cav1/Wnt4/Bmp2/Irs2/Cd74/Dgat1/Nucb2/Pla2g4a/Egr1/Il1b/Comt/Nr4a3/Fabp5/Dab2
C0_cDC2	GO:0046651	lymphocyte proliferation	131	-1.77951	0.00161146	0.00971665	Clec4g/Tlr4/Itgam/Wnt4/Il5/Irs2/Stat5a/Lrrc32/Sh3rf1/Cd74/Jak3/Cd81/Arg1/Tgfbr2/Pnp/P2rx7/Bst1/Cd86/Icosl/Slc39a10/Cd79a/Prnp/Fyn/Prkcd/Il1b/Cd80/Malt1/Ccr2/Cd1d1/Slfn1/Cd209e/Cd40/Tnfsf9/Cd274/Il12b/Sdc4/Scgb1a1/Il2ra/Pdcd1lg2/Il7r/Cdkn1a/Aif1/Fcgr2b/Cd209a
C0_cDC2	GO:0010975	regulation of neuron projection development	202	-1.77979	0.000622374	0.00484258	Itsn1/Klk8/Cyfip1/S100a9/Il1rap/Lrp4/Ret/Hspa5/Dpysl2/Ulk4/Braf/Scn1b/Ptpn9/Sema6d/Dbn1/Picalm/Thy1/Plxnd1/Pdlim5/Bmpr2/Ptprs/Nf1/Fn1/Igf1r/Myo9a/Apoe/Cdc20/Arsb/Plxna4/Rbpj/Nsmf/D16Ertd472e/Smurf1/Lpar3/Nfe2l2/Camsap2/Lif/Fyn/Ccdc88a/Fgfr1/Ngfr/Lrp1/Inppl1/Itm2c/Gata3/Ehd1/Sema4c/Plk2/Cx3cl1/Itgb1/Skil/Sema4a/Cflar/Tubb2b/Tnfrsf12a/Rap2a/Olfm1/Afdn/Plxna1/Htr7/Ccr5/Dab2
C0_cDC2	GO:0032872	regulation of stress-activated MAPK cascade	90	-1.78037	0.00370416	0.0176803	Gadd45g/App/Rell1/Hipk2/Il1b/Tnf/Sema4c/Tlr3/Lmnb1/Nod2/Gadd45b/Rap2a/Il1rn/Trf/Il1a/Fcgr2b/Dab2
C0_cDC2	GO:0009725	response to hormone	202	-1.78063	0.000602925	0.00474269	Zfp703/Cyfip1/Ptpn2/Cav1/Rab8b/Uso1/Ubr5/Irs2/Stat5a/Braf/Gatm/Acod1/Cad/Jak2/Ass1/Npc1/Igf1r/Soga1/Rxra/Timp1/Nucb2/Egr1/Pik3r2/Sesn2/Nsmf/Atp1a1/Zfp366/P2ry6/Calr/Cav2/Prkcd/Serpina3g/Inppl1/Cfb/Serpina3f/Il1b/Tnf/Src/Prkca/Cflar/Mmp14/Timp2/Fosl2/Cyp7b1/Klf9/Ramp3/Socs1/Socs3/Socs2/Htr7/Il1rn/Nr4a3/Ptger4/Egr2/Cish/Dab2
C0_cDC2	GO:0051924	regulation of calcium ion transport	98	-1.78112	0.00313239	0.0159421	Adrb1/Cav1/Tspo/Ccl12/Ank2/Pkd2/Jak3/Plcg1/Gpr35/Adora2a/Thy1/P2rx7/Pde4b/Icam1/Ms4a2/Epb41/Rem1/P2ry6/Lpar3/Prnp/Orai1/Fyn/Pdgfb/Cacnb2/F2r/Asph/Chd7/Atp1b1/Kcne3/Clec4b1/Cx3cl1/Cacnb3/Cd84/Vdr/Ramp3/Ccr1/Cxcl10
C0_cDC2	GO:0022408	negative regulation of cell-cell adhesion	83	-1.78116	0.00389979	0.0183065	Zfp703/Clec4g/Ptpn2/Bmp2/Lrrc32/Cd74/Jak3/Arg1/Adora2a/Jak2/Ass1/Epcam/Il4ra/Cd86/Prnp/Tnfaip3/Nfkbid/Wnk1/Prkcd/Hfe/Cd80/Slfn1/Runx1/Cd274/Sdc4/Scgb1a1/Il2ra/Pdcd1lg2/Socs1/Il1rn/Cdh1
C0_cDC2	GO:0032663	regulation of interleukin-2 production	33	-1.78162	0.012817	0.0442288	Stat5a/Pde4b/Il17f/Cd83/Prnp/Tnfaip3/Il1b/Malt1/Ccr2/Gata3/Cd1d1/Nod2/Runx1/Il1a
C0_cDC2	GO:0046425	regulation of JAK-STAT cascade	49	-1.78175	0.008347	0.0321454	Ptpn2/Cav1/Ret/Il5/Csf1r/Sac3d1/Il10ra/Vhl/Jak2/Lif/Fyn/Pigu/Tnf/Cd40/Il12b/Socs1/Socs3/Socs2/Gfra2/Ptger4
C0_cDC2	GO:0008625	extrinsic apoptotic signaling pathway via death domain receptors	30	-1.78221	0.0130709	0.0447641	Nf1/Icam1/Bag3/Ddx3x/Tnfaip3/Tnf/Tmbim1/Skil/Cflar/Pea15a/Dapk1
C0_cDC2	GO:0030036	actin cytoskeleton organization	251	-1.78223	0.000212044	0.002113	Cdc42bpg/Cyfip1/S100a9/Cdc42bpb/Wnt4/Cnn3/Ablim3/Tlr2/Spire1/Csf1r/Braf/Vasp/Ophn1/Dbn1/Pdlim5/Pdlim4/S1pr1/Enah/Nf1/Nedd9/Bst1/Capg/Marcks/Pik3r2/Icam1/Plek/Rflnb/Palld/Eps8/Epb41/Synpo/Fgd1/Pdlim1/Gas7/Pdlim7/Calr/Diaph3/Pdgfb/Itgb5/Ccdc88a/Prkcd/Casp4/Lrp1/Inppl1/Hsp90b1/Tnf/Pls3/Fmnl2/Tgfbr1/Scin/Src/Pacsin2/Parvb/Fscn1/Lima1/Cx3cl1/Csrp1/Itgb1/Hip1/Cgnl1/Rhoc/Cflar/Arhgap18/Actn1/Rap2a/Sdc4/…
C0_cDC2	GO:0030282	bone mineralization	33	-1.78262	0.0127327	0.0440448	Wnt10b/Zmpste24/Wnt4/Srgn/Bmp2/Mgp/Bmpr2/P2rx7/S1pr1/Sbno2/Ltbp3/Rflnb/Bmp2k/Isg15/Hif1a/Ccr1/Mtss1
C0_cDC2	GO:0019216	regulation of lipid metabolic process	124	-1.78414	0.00191843	0.0110436	Adra2a/Psap/Vav3/Acadvl/Zmpste24/Cav1/Tspo/Wnt4/Bmp2/Sec14l2/Irs2/Stat5a/Cd74/Cd81/Dgat1/Capn2/Igf1r/Nucb2/Pla2g4a/Apoe/Egr1/Pik3r2/Atp1a1/Sct/Pdgfb/Apod/Prkcd/Flt1/Il1b/Tnf/Src/Adora2b/Hrh1/Ttc39b/Nod2/Vdr/Rora/Nr4a3/Fabp5/Il1a/Dab2
C0_cDC2	GO:0015837	amine transport	26	-1.78509	0.0137791	0.0462014	Entpd1/Dpysl2/Arg1/Adora2a/P2ry1/P2rx7/Kmo/Il1b/Tnf/Adora2b/Stk39/Il1rn
C0_cDC2	GO:0030278	regulation of ossification	91	-1.78583	0.0033888	0.0167669	Zmpste24/Cebpd/Lrp4/Wnt4/Srgn/Bmp2/Mgp/Zbtb16/Bmpr2/P2rx7/Ctnnbip1/S1pr1/Ltbp3/Rbpj/Rflnb/Smurf1/Fndc3b/Pdlim7/Ifi204/Fgfr1/Bmp2k/Isg15/Tnf/Dhrs3/Csf1/Ski/Calca/Hif1a/Rsad2/Ccr1/Ptger4/Egr2
C0_cDC2	GO:0033674	positive regulation of kinase activity	182	-1.78675	0.00066492	0.00502227	Map4k3/Cacul1/Il23a/Nbn/Rptor/Dlg1/Cenpe/Map2k5/Shc1/Map3k20/Iqgap1/Stk3/Pik3cg/Map2k3/Map4k1/Cass4/Adra2a/Vav3/Rasgrp1/Tnfrsf11a/Map4k5/Clu/Camkk1/Tlr4/Ret/Mdfic/Pih1d1/Bmp2/Ppp2r3c/Csf1r/Pkd2/Maged1/Cd74/Cd81/Tgfbr2/P2rx7/Jak2/Irgm2/Nedd9/Map3k14/Egr1/Ddx3x/Lpar3/Prnp/Ralb/Gadd45g/Pdgfb/Ccdc88a/Prkcd/Fgfr1/F2r/Flt1/Kitl/Il1b/Tnf/Csf1/Malt1/Tgfbr1/Src/Cd40/Nod2/Gadd45b/Il12b/Sdc4/Socs1/Ccnd2/Cdk…
C0_cDC2	GO:0072593	reactive oxygen species metabolic process	108	-1.78699	0.0023422	0.0129162	Tlr4/Itgam/Cav1/Tspo/Tlr2/Gch1/Pkd2/Cycs/Tgfbr2/Acod1/P2rx7/Jak2/Ass1/Plau/Icam1/Sesn2/Nqo2/Nfe2l2/Birc3/Fyn/Pdgfb/Prkcd/Ier3/Ngfr/Il1b/Tnf/Cxcl1/Txnrd1/Hrh1/Tmem106a/Hif1a/Cflar/Hk2/Rora/Cdkn1a/Aif1/Ptger4/Sh3pxd2b
C0_cDC2	GO:0060560	developmental growth involved in morphogenesis	86	-1.78944	0.0034195	0.0168017	Sema6d/Dbn1/Tgfbr2/Picalm/Bmpr2/Ptprs/S1pr1/Fn1/Apoe/Plxna4/Smurf1/Lpar3/App/Lrp1/Csf1/Sema4c/Itgb1/Sema4a/Nrp2/Tnfrsf12a/Olfm1/Afdn/Plxna1/Flrt3/Ccr5
C0_cDC2	GO:1905952	regulation of lipid localization	45	-1.78965	0.00891834	0.0338611	Apoc2/Tnfrsf11a/Ptpn2/Kdm5b/Irs2/Dgat1/P2rx7/Nucb2/Apoe/Hilpda/Hrh2/Prkcd/Lrp1/Il1b/Ehd1/Ttc39b/Runx1/Il1a/Dab2
C0_cDC2	GO:0046889	positive regulation of lipid biosynthetic process	37	-1.7901	0.0107611	0.0386854	Wnt4/Sec14l2/Cd74/Dgat1/Capn2/Igf1r/Pla2g4a/Apoe/Prkcd/Il1b/Tnf/Adora2b/Il1a/Dab2
C0_cDC2	GO:0050863	regulation of T cell activation	152	-1.79157	0.000888538	0.00624616	Stat5a/Braf/Lrrc32/Sh3rf1/Zbtb16/Clptm1/Cd74/Jak3/Cd81/Arg1/Tgfbr2/Adora2a/Thy1/Nfkbiz/Pnp/Il4ra/Cd83/Cd86/Icosl/Prnp/Nfkbid/Ctla2a/Hfe/Il1b/Cd80/Malt1/Ccr2/Gata3/Il1rl2/Cd1d1/Egr3/Slfn1/Cd209e/Tnfsf9/Runx1/Cd274/Il12b/Ccl2/Sdc4/Scgb1a1/Il2ra/Pdcd1lg2/Il7r/Socs1/Aif1/Cd209a
C0_cDC2	GO:0032680	regulation of tumor necrosis factor production	85	-1.79203	0.00350184	0.0170587	Mc1r/Tnfaip3/App/Ptafr/Ccr2/Tlr3/Cx3cl1/Ddt/Arid5a/Cd84/Cd209b/Nod2/Il12b/Ccl2/Fcgr3/Cd14/Ccr5/Ptger4/Axl
C0_cDC2	GO:1901343	negative regulation of vasculature development	49	-1.79247	0.00764104	0.0300978	Wnt4/Epha2/Stab1/Hhex/Il17f/Nf1/Pik3r2/Col4a2/Lif/Pdgfb/Ngfr/Ccr2/Plk2/Sema4a/Ccl2/Spred1/Ptger4/Cxcl10
C0_cDC2	GO:0060284	regulation of cell development	350	-1.79276	3.78508e-05	0.000543678	Adrb1/Itsn1/Klk8/Cyfip1/S100a9/Il1rap/Lrp4/Cav1/Tspo/Ret/Il5/Hspa5/Tlr2/Dpysl2/Gata2/Ulk4/Bmp2/Braf/Scn1b/Ptpn9/Sema6d/Dbn1/Picalm/Thy1/Plxnd1/Pdlim5/Ttc3/Bmpr2/Ptprs/Nf1/Fn1/Nedd9/Igf1r/Zfhx3/Myo9a/Apoe/Slamf8/Cdc20/Arsb/Plxna4/Rbpj/Rflnb/Nsmf/Aspm/D16Ertd472e/Dock7/Smurf1/Lpar3/Nfe2l2/Camsap2/Calr/Dock1/Lif/Fyn/App/Ccdc88a/Fgfr1/Kdr/Ngfr/Lrp1/Inppl1/Itm2c/Il1b/Chd7/Tnf/Csf1/Ski/Ccr2/Gata3/Ehd1/…
C0_cDC2	GO:0051209	release of sequestered calcium ion into cytosol	37	-1.79284	0.0105715	0.038442	Ank2/Pkd2/Plcg1/Thy1/P2rx7/Ms4a2/P2ry6/F2r/Asph/Chd7/Clec4b1/Cx3cl1/Ccr5/Cxcl10
C0_cDC2	GO:0030193	regulation of blood coagulation	27	-1.79497	0.0131035	0.0447641	Tlr4/S100a9/Cav1/Apoe/Plau/Plek/Enpp4/Nfe2l2/Pdgfb/Prkcd/F2r/Prkca/Pdpn/Pros1
C0_cDC2	GO:1900046	regulation of hemostasis	27	-1.79497	0.0131035	0.0447641	Tlr4/S100a9/Cav1/Apoe/Plau/Plek/Enpp4/Nfe2l2/Pdgfb/Prkcd/F2r/Prkca/Pdpn/Pros1
C0_cDC2	GO:0019933	cAMP-mediated signaling	49	-1.79537	0.00753722	0.029813	Adrb1/Adgrg3/Grk5/Pde2a/Adora2a/Pde4b/Nucb2/Ptgir/Gnaq/Sct/Mc1r/Ece1/Adora2b/Calca/Adgrg6/Ramp3/Htr7/Ptger4/Cxcl10
C0_cDC2	GO:0007259	JAK-STAT cascade	56	-1.79671	0.00587517	0.0247192	Ptpn2/Cav1/Ret/Il5/Csf1r/Pkd2/Stat5a/Sac3d1/Jak3/Il10ra/Vhl/Jak2/Lif/Fyn/Pigu/Tnf/Cd40/Il12b/Socs1/Socs3/Socs2/Gfra2/Ptger4
C0_cDC2	GO:0032944	regulation of mononuclear cell proliferation	111	-1.79718	0.00223813	0.0124549	H2-Ab1/Btla/Sos2/Cd3e/Tarm1/Znhit1/Vav3/Clec4g/Tlr4/Il5/Irs2/Stat5a/Lrrc32/Sh3rf1/Cd74/Jak3/Cd81/Arg1/Tgfbr2/Pnp/Bst1/Cd86/Icosl/Slc39a10/Prnp/Il1b/Csf1/Cd80/Ccr2/Cd1d1/Slfn1/Cd209e/Cd40/Tnfsf9/Cd274/Il12b/Sdc4/Scgb1a1/Il2ra/Pdcd1lg2/Cdkn1a/Aif1/Fcgr2b/Cd209a
C0_cDC2	GO:0072678	T cell migration	30	-1.79842	0.0117406	0.0413689	S1pr1/Icam1/App/Apod/Wnk1/Ccr2/Ccl2/Cxcl16/Cd200r1/Stk39/Aif1/Cxcl10
C0_cDC2	GO:0002763	positive regulation of myeloid leukocyte differentiation	36	-1.79863	0.0103514	0.0380312	Il5/Csf1r/Stat5a/Cd74/Ctnnbip1/Lif/Kitl/Tnf/Csf1/Prkca/Runx1/Il12b/Dcstamp/Trib1/Ccr1
C0_cDC2	GO:0050767	regulation of neurogenesis	303	-1.79968	0.000114447	0.00125494	Itsn1/Klk8/Cyfip1/S100a9/Il1rap/Lrp4/Cav1/Tspo/Ret/Hspa5/Tlr2/Dpysl2/Gata2/Ulk4/Bmp2/Braf/Scn1b/Ptpn9/Sema6d/Dbn1/Picalm/Thy1/Plxnd1/Pdlim5/Ttc3/Bmpr2/Ptprs/Nf1/Fn1/Igf1r/Zfhx3/Myo9a/Apoe/Cdc20/Arsb/Plxna4/Rbpj/Nsmf/Aspm/D16Ertd472e/Dock7/Smurf1/Lpar3/Nfe2l2/Camsap2/Calr/Lif/Fyn/App/Ccdc88a/Fgfr1/Kdr/Ngfr/Lrp1/Inppl1/Itm2c/Il1b/Chd7/Tnf/Csf1/Ski/Ccr2/Gata3/Ehd1/Sema4c/Nrep/Ctnna1/Plk2/Cx3cl1/Itgb…
C0_cDC2	GO:0030500	regulation of bone mineralization	27	-1.80046	0.0125946	0.0437806	Acvr1/Wnt10b/Zmpste24/Wnt4/Srgn/Bmp2/Mgp/Bmpr2/P2rx7/S1pr1/Ltbp3/Rflnb/Bmp2k/Isg15/Hif1a/Ccr1
C0_cDC2	GO:0007420	brain development	177	-1.8009	0.000605824	0.00474269	Sptbn2/Cd3e/Inhba/Rac3/Pomk/Pfdn1/Htt/Nnat/Mafb/Zswim6/Sept4/Atf5/Kdm6b/Wnt4/Hspa5/Dpysl2/Gata2/Ulk4/Spef2/Hhex/Bmp2/Csf1r/Irs2/Ophn1/Sema6d/Tgfbr2/Ptprs/S1pr1/Nf1/Igf1r/Zfhx3/Slc4a7/Plxna4/Rbpj/Aspm/Gnaq/D16Ertd472e/Dock7/Sct/Fyn/App/Kif1a/Fgfr1/Chd7/Ski/Zbtb18/Sema4c/Src/Bhlhe22/Itgb1/Hif1a/Aplp2/Nrp2/Syne2/Rora/Wls/Afdn/Aldh1a2/Nr4a3/Axl/Egr2/Fcgr2b
C0_cDC2	GO:0046849	bone remodeling	39	-1.80116	0.00941117	0.0351681	Epha2/Csf1r/Plekhm1/Idua/P2rx7/Ctss/S1pr1/Nf1/Ltbp3/Src/Prkca/Gpr55/Dcstamp/Ptger4/Trf
C0_cDC2	GO:0070665	positive regulation of leukocyte proliferation	69	-1.80293	0.00488305	0.0215006	Irs2/Stat5a/Cd74/Jak3/Cd81/Tgfbr2/Pnp/Bst1/Cd86/Icosl/Slc39a10/Kitl/Il1b/Csf1/Cd80/Ccr2/Cd1d1/Cd209e/Cd40/Tnfsf9/Cd274/Il12b/Il2ra/Pdcd1lg2/Cdkn1a/Aif1
C0_cDC2	GO:0043277	apoptotic cell clearance	17	-1.80303	0.0147821	0.0488153	Lrp1/Ccr2/Ccl2/Mfge8/Axl
C0_cDC2	GO:0035710	CD4-positive, alpha-beta T cell activation	59	-1.80318	0.00538322	0.0231389	Braf/Sh3rf1/Jak3/Cd81/Tgfbr2/Nfkbiz/Il4ra/Cd83/Gadd45g/Nfkbid/Malt1/Ccr2/Gata3/Sema4a/Rsad2/Runx1/Cd274/Rora/Il12b/Socs1/Ptger4
C0_cDC2	GO:0006024	glycosaminoglycan biosynthetic process	18	-1.8033	0.0144156	0.0477717	Hexa/Cltc/Dse/Ext2/Pdgfb/Il1b/Chst7/Chst11/Ptger4
C0_cDC2	GO:0006066	alcohol metabolic process	116	-1.80369	0.00174618	0.0102887	Gch1/Bmp2/Sec14l2/Slc37a2/Slc5a3/Plcg1/Hsd3b7/P2ry1/Inpp5e/Npc1/Apoe/Plpp1/Acer3/Plek/Dhcr24/P2ry6/App/Fgfr1/Lrp1/Inppl1/Il1b/Tnf/Dhrs3/Ptafr/Lima1/Ttc39b/Ocrl/Vdr/Aplp2/Cyp7b1/Naaa/Myof/Got1/Dab2
C0_cDC2	GO:0055008	cardiac muscle tissue morphogenesis	15	-1.80379	0.0149872	0.0492635	Zfpm1/Bmp2/S1pr1/Rxra/Rbpj/Eng/Chd7/Tgfbr1
C0_cDC2	GO:0045445	myoblast differentiation	28	-1.80389	0.0118293	0.0415782	Zfhx3/Rbpj/Tnf/Cxcl10/Cxcl9/Ccl17
C0_cDC2	GO:0046632	alpha-beta T cell differentiation	66	-1.80428	0.00476552	0.0211801	Braf/Sh3rf1/Zbtb16/Jak3/Tgfbr2/Nfkbiz/Pnp/Il4ra/Cd83/Gadd45g/Nfkbid/Malt1/Ccr2/Gata3/Itk/Cd1d1/Sema4a/Rsad2/Runx1/Rora/Il12b/Socs1/Ptger4
C0_cDC2	GO:0007417	central nervous system development	252	-1.80472	0.000192515	0.0019667	Rac3/Pomk/Pfdn1/Htt/Nnat/Mafb/Zswim6/Sept4/Atf5/Clu/Kdm6b/Tlr4/S100a9/Itgam/Wnt4/Hspa5/Tlr2/Dpysl2/Gata2/Ulk4/Spef2/Hhex/Bmp2/Csf1r/Irs2/Exoc4/Scn1b/Ophn1/B4galt5/Zbtb16/Sema6d/Tgfbr2/Adora2a/Ptprs/S1pr1/Nf1/Igf1r/Zfhx3/Pbx3/Vcan/Arsa/Slc4a7/Arsb/Plxna4/Rbpj/Aspm/Gnaq/D16Ertd472e/Dock7/Sct/Lif/Fyn/App/Kif1a/Fgfr1/Ngfr/Eng/Lrp1/Il1b/Chd7/Ski/Zbtb18/Sema4c/Src/Prkca/Bhlhe22/Itgb1/B4galt6/Hif1a/Nav2…
C0_cDC2	GO:0060401	cytosolic calcium ion transport	56	-1.80845	0.0055028	0.0235716	Htt/Adrb1/Cav1/Ank2/Pkd2/Plcg1/Thy1/P2rx7/Ms4a2/P2ry6/Prnp/Fyn/F2r/Asph/Chd7/Mcub/Clec4b1/Cx3cl1/Cacnb3/Ramp3/Ccr5/Cxcl10
C0_cDC2	GO:0022604	regulation of cell morphogenesis	179	-1.80854	0.000547988	0.00442127	Fmnl3/Zswim6/Zmpste24/Cyfip1/Lrp4/Ret/Ccl12/Dpysl2/Csf1r/Braf/Sema6d/Dbn1/Picalm/Thy1/P2ry1/Plxnd1/Pdlim5/Ttc3/Bmpr2/Ptprs/Fn1/Nedd9/Myo9a/Apoe/Plxna4/Icam1/Nsmf/Eps8/Epb41/Smurf1/Lpar3/Fgd1/Gas7/Calr/Hexb/Dock1/Fyn/Kdr/Lrp1/Ago4/Fmnl2/Wtip/Sema4c/Src/Parvb/Skil/Pdpn/Rhoc/Sema4a/Arhgap18/Tubb2b/Tnfrsf12a/Ccl2/Rap2a/Olfm1/Afdn/Plxna1/Ccl24/Ccr5/Dab2
C0_cDC2	GO:0090092	regulation of transmembrane receptor protein serine/threonine kinase signaling pathway	71	-1.8091	0.00399279	0.018559	Inhba/Zfyve9/Zfp451/Zfp703/Cav1/Hspa5/Bmp2/Nup93/Bmpr2/Il17f/Rbpj/Smurf1/Cav2/Kdr/Hipk2/Eng/Hfe/Ski/Tgfbr1/Nrep/Skil/Htra3/Chst11/Furin/Got1/Pmepa1/Dab2
C0_cDC2	GO:0007178	transmembrane receptor protein serine/threonine kinase signaling pathway	109	-1.81063	0.00189638	0.0109466	Nlk/Inhba/Zfyve9/Hexa/Zfp451/Rgmb/Zfp703/Cav1/Hspa5/Bmp2/Nup93/Lrrc32/Tgfbr2/Bmpr2/Il17f/Ltbp3/Egr1/Rbpj/Smurf1/Cav2/Itgb5/Kdr/Nceh1/Hipk2/Eng/Hfe/Ski/Tgfbr1/Src/Nrep/Skil/Htra3/Chst11/Furin/Ccl2/Got1/Pmepa1/Trf/Dab2
C0_cDC2	GO:1990138	neuron projection extension	68	-1.81153	0.00437273	0.0199015	Sema6d/Dbn1/Picalm/Bmpr2/Ptprs/Fn1/Apoe/Plxna4/Smurf1/Lrp1/Sema4c/Itgb1/Sema4a/Nrp2/Tnfrsf12a/Olfm1/Afdn/Plxna1/Flrt3/Ccr5
C0_cDC2	GO:0043030	regulation of macrophage activation	16	-1.81236	0.0149665	0.0492524	Myo18a/Tlr4/Ctsc/Il4ra/Cx3cl1/Cd1d1/Cd84/Rora/Il1rl1
C0_cDC2	GO:1905521	regulation of macrophage migration	14	-1.8125	0.0152899	0.0499692	Cd81/Slamf8/Csf1/Cx3cl1/Ddt/Mmp14/C3ar1/Ccl2/Cd200r1
C0_cDC2	GO:1903510	mucopolysaccharide metabolic process	19	-1.814	0.0133759	0.0451983	Cltc/Dse/Idua/Pdgfb/Il1b/Chst7/Chst11/Ptger4
C0_cDC2	GO:0002431	Fc receptor mediated stimulatory signaling pathway	10	-1.81406	0.0152388	0.0499173	Plscr1/Cd226/Nr4a3/Fcgr2b
C0_cDC2	GO:0007249	I-kappaB kinase/NF-kappaB signaling	82	-1.81414	0.00320644	0.0161746	Tnfaip3/Nfkbid/Fyn/Il1b/Tnf/Malt1/Tlr3/Cx3cl1/Tmem106a/Nod2/Rora/Il1rn/Tnip3/Il1rl1/Clec4n/Il1a
C0_cDC2	GO:0043302	positive regulation of leukocyte degranulation	12	-1.81459	0.0151835	0.0497936	Gab2/Itgam/Gata2/Il4ra/Ms4a2/Ptafr/Adora2b/Adora3
C0_cDC2	GO:0032943	mononuclear cell proliferation	132	-1.81476	0.00095473	0.00653357	Clec4g/Tlr4/Itgam/Wnt4/Il5/Irs2/Stat5a/Lrrc32/Sh3rf1/Cd74/Jak3/Cd81/Arg1/Tgfbr2/Pnp/P2rx7/Bst1/Cd86/Icosl/Slc39a10/Cd79a/Prnp/Fyn/Prkcd/Il1b/Csf1/Cd80/Malt1/Ccr2/Cd1d1/Slfn1/Cd209e/Cd40/Tnfsf9/Cd274/Il12b/Sdc4/Scgb1a1/Il2ra/Pdcd1lg2/Il7r/Cdkn1a/Aif1/Fcgr2b/Cd209a
C0_cDC2	GO:0071241	cellular response to inorganic substance	56	-1.81522	0.00529593	0.0228624	Pkd2/Braf/Fn1/Ddi2/Nfe2l2/Prnp/Slc25a24/Wnk1/Asph/Hfe/Cpne2/Slc41a1/Cflar/Clic4/Mt1/Cdh1/Trf/Mt2
C0_cDC2	GO:0048675	axon extension	46	-1.81635	0.00725438	0.0292233	Cyfip1/Dpysl2/Sema6d/Dbn1/Bmpr2/Ptprs/Fn1/Apoe/Plxna4/Lrp1/Sema4c/Itgb1/Sema4a/Nrp2/Tnfrsf12a/Olfm1/Ccr5
C0_cDC2	GO:0097435	supramolecular fiber organization	230	-1.81674	0.000231898	0.00225914	Pdlim4/S1pr1/Enah/Nf1/P4ha1/Nedd9/Rangrf/Apoe/Capg/Marcks/Pik3r2/Icam1/Plek/Rflnb/Eps8/Synpo/Colgalt1/Gas7/Camsap2/App/Diaph3/Itgb5/Ccdc88a/Prkcd/Casp4/Inppl1/Hsp90b1/Pls3/Tgfbr1/Scin/Src/Fscn1/Lima1/Cx3cl1/Csrp1/Itgb1/Hip1/Cgnl1/Rhoc/Cflar/Arhgap18/Cst3/Actn1/Sdc4/Ccl24/Aif1/Mtss1/Gda/Dst/Ptger4/Trf/Sh3pxd2b
C0_cDC2	GO:0032233	positive regulation of actin filament bundle assembly	27	-1.81678	0.0115557	0.0408185	Wnt4/Braf/Pdlim4/Plek/Synpo/Tgfbr1/Cx3cl1/Rhoc/Sdc4/Mtss1/Sh3pxd2b
C0_cDC2	GO:0048010	vascular endothelial growth factor receptor signaling pathway	12	-1.81694	0.0148632	0.0490262	Hhex/Pdgfb/Kdr/Flt1/Hif1a/Ccl2/Myof
C0_cDC2	GO:0072576	liver morphogenesis	10	-1.81868	0.0146626	0.0484769	Plau/Tnfaip3/Mki67/Sulf2/Cflar
C0_cDC2	GO:0043405	regulation of MAP kinase activity	116	-1.81868	0.00154547	0.0093585	Shc1/Map3k20/Iqgap1/Pik3cg/Map2k3/Map4k1/Paqr3/Adra2a/Rasgrp1/Tnfrsf11a/Tlr4/Cav1/Ret/Mdfic/Bmp2/Maged1/Hipk3/Cd74/Cd81/P2rx7/Jak2/Nf1/Igf1r/Apoe/Lpar3/Gadd45g/Pdgfb/Prkcd/Fgfr1/F2r/Flt1/Kitl/Inppl1/Il1b/Tnf/Tgfbr1/Src/Prkca/Cd40/Nod2/Gadd45b/Spred1/Stk39/Il1rn/Trib1/Trf/Dab2
C0_cDC2	GO:0051279	regulation of release of sequestered calcium ion into cytosol	27	-1.81871	0.0114285	0.0404698	Ank2/Pkd2/Plcg1/Thy1/Ms4a2/P2ry6/F2r/Asph/Chd7/Clec4b1/Cx3cl1/Cxcl10
C0_cDC2	GO:0019935	cyclic-nucleotide-mediated signaling	54	-1.81925	0.00527874	0.0228624	Adrb1/Adgrg3/Grk5/Pde2a/Adora2a/Pde4b/Npr1/Nucb2/Ptgir/Apoe/Gnaq/Sct/Mc1r/Ece1/Adora2b/Calca/Adgrg6/Ramp3/Htr7/Ptger4/Cxcl10
C0_cDC2	GO:1902041	regulation of extrinsic apoptotic signaling pathway via death domain receptors	19	-1.8201	0.0126944	0.0440084	Icam1/Tnfaip3/Tmbim1/Skil/Cflar/Pea15a/Dapk1
C0_cDC2	GO:0061383	trabecula morphogenesis	15	-1.8202	0.0135995	0.0457072	Wnt10b/S1pr1/Sbno2/Rbpj/Eng/Chd7/Tgfbr1/Adgrg6
C0_cDC2	GO:0001894	tissue homeostasis	80	-1.82095	0.00310141	0.0158703	Rac3/Tnfrsf11a/Spata7/Tlr4/Vps54/Gata2/Csf1r/Plekhm1/Idua/Vhl/P2rx7/Ctss/S1pr1/Nf1/Ltbp3/Pla2g4a/Pde6a/Kdr/F2r/Csf1/Ccr2/Iqcb1/Src/Prkca/Itgb1/Nod2/Gpr55/Stk39/Dcstamp/Ptger4/Trf
C0_cDC2	GO:2000181	negative regulation of blood vessel morphogenesis	44	-1.82101	0.00707857	0.0285962	Wnt4/Epha2/Stab1/Hhex/Il17f/Nf1/Pik3r2/Col4a2/Lif/Ngfr/Ccr2/Plk2/Sema4a/Ccl2/Spred1/Ptger4/Cxcl10
C0_cDC2	GO:0099024	plasma membrane invagination	27	-1.82188	0.0112164	0.0399682	Gata2/Spire1/Snx18/Siglece/Fcgr3/Mfge8/Fcgr1/Aif1/Fcgr2b
C0_cDC2	GO:0019886	antigen processing and presentation of exogenous peptide antigen via MHC class II	10	-1.82284	0.0143211	0.0475694	H2-DMa/H2-Aa/H2-Eb1/Ifi30/H2-DMb2/H2-Ab1/H2-DMb1/Cd74/Fcgr2b
C0_cDC2	GO:0001667	ameboidal-type cell migration	141	-1.82315	0.000732949	0.00537875	Epha2/Ret/Gata2/Stat5a/Braf/Tns1/Sema6d/Plcg1/Tgfbr2/Vhl/Plxnd1/Bmpr2/Nf1/Fn1/Timp1/Apoe/Arsb/Pik3r2/Nfe2l2/Jup/Calr/Dock1/Prr5l/Pdgfb/Fgfr1/Kdr/Kitl/Gata3/Ets1/Hbegf/Tgfbr1/Sema4c/Src/Adora2b/Plk2/Prkca/Itgb1/Egr3/Hif1a/Sema4a/Cd40/Nrp2/Syne2/Sdc4/Cd63/Spred1/Mmp12
C0_cDC2	GO:0086004	regulation of cardiac muscle cell contraction	14	-1.82327	0.0142634	0.0474334	Dlg1/Adrb1/Cav1/Ank2/Pde4b/Rangrf/Atp1a1/Jup/Kcne3
C0_cDC2	GO:0071248	cellular response to metal ion	49	-1.82397	0.00622911	0.0258635	Nfe2l2/Prnp/Slc25a24/Wnk1/Asph/Hfe/Cpne2/Slc41a1/Clic4/Mt1/Cdh1/Trf/Mt2
C0_cDC2	GO:0071356	cellular response to tumor necrosis factor	65	-1.82405	0.00401235	0.018589	Tnfrsf11a/Ccl9/Tank/Ptpn2/Ccl12/Ybx3/Dbn1/Acod1/Smpd4/Jak2/Nfe2l2/Birc3/Casp4/Tnf/Cx3cl1/Rora/Tjp2/Ccl2/Ccl24/Dcstamp/Ccl22/Ccl17
C0_cDC2	GO:0050718	positive regulation of interleukin-1 beta secretion	14	-1.82448	0.0141565	0.0471883	Hk1/Usp50/Tlr4/Tlr2/P2rx7/Casp4/Nod2/Ccr5
C0_cDC2	GO:2001233	regulation of apoptotic signaling pathway	172	-1.82534	0.000469768	0.00388963	Htt/Bcl2l2/Sept4/Clu/Noc2l/S100a9/Ptpn2/Cav1/Wnt4/Ret/Pih1d1/Bcl2l14/Ybx3/Ctsc/Maged1/Sh3rf1/Bcl2a1c/Cd74/Deptor/Jak3/Adora2a/Bcl2a1b/Slc35f6/Vhl/Jak2/Nf1/Pdia3/Icam1/Ddx3x/Plscr1/Nfe2l2/Chchd10/Tnfaip3/Fyn/Hyou1/Prkcd/Fgfr1/Ier3/Ngfr/Itm2c/Bcl2a1d/Il1b/Tnf/Tgfbr1/Tmbim1/Src/Ctnna1/Cx3cl1/Tnfsf12/Skil/Fcmr/Hif1a/Cflar/Pea15a/Bcl2a1a/Tnfrsf12a/Dapk1/Dab2
C0_cDC2	GO:1903034	regulation of response to wounding	68	-1.82633	0.0040032	0.018577	Klk8/Tlr4/S100a9/Cav1/Wnt4/Braf/Ptprs/Igf1r/Apoe/Plau/Plek/Hopx/Enpp4/Nfe2l2/Pdgfb/Prkcd/P2rx5/F2r/Lrp1/Hbegf/Prkca/Pdpn/Tnfrsf12a/Ccl2/Pros1/Cdkn1a/Ptger4
C0_cDC2	GO:0050778	positive regulation of immune response	261	-1.82728	0.0001154	0.00126052	Tlr4/Ptpn2/Itgam/Cav1/Tlr2/Skint3/Gata2/Cd55/Stat5a/Braf/Cd74/Plcg1/Cd81/Pvr/Thy1/Acod1/Nfkbiz/Pnp/P2rx7/Ptprs/Pde4b/Nectin2/Irgm2/Rftn1/Il4ra/Cd86/Ms4a2/Icosl/Plscr1/Cfh/Slc39a10/Cd79a/Prnp/Cfp/Ifi204/Tnfaip3/Nfkbid/Fyn/Wnk1/Cfb/Bcl2a1d/Il1b/Tnf/Malt1/Ptafr/Ccr2/Gata3/Itk/Ifi211/Tlr3/Zbp1/Adora2b/Irgm1/Adora3/Cd1d1/Cacnb3/Arid5a/C3ar1/Cd40/Nod2/Rsad2/C1qc/Cd274/Cd226/Il12b/Fcgr3/Cd14/Ifi205/Fcgr…
C0_cDC2	GO:0045321	leukocyte activation	393	-1.82793	1.87557e-05	0.000372134	Clec4g/Tlr4/Ptpn2/Itgam/Cav1/Il11ra1/Wnt4/Il5/Adgrg3/Snap23/Tlr2/Gata2/Hhex/Ppp2r3c/Irs2/Stat5a/Braf/Ctsc/Lrrc32/Sh3rf1/Zbtb16/Clptm1/Cd74/Jak3/Cd81/Arg1/Tgfbr2/Adora2a/Thy1/Stx11/Nfkbiz/Pnp/P2rx7/Jak2/Nectin2/Bst1/Sbno2/Il4ra/Cd83/Slamf8/Cd86/Egr1/Icam1/Nampt/Ms4a2/Rbpj/Icosl/Plscr1/Slc39a10/Atp11c/Lfng/Cd79a/Prnp/Tnfaip3/Gadd45g/Nfkbid/Fyn/App/Prkcd/Ctla2a/Pilrb1/Bcl2a1d/Jaml/Hfe/Il1b/Chd7/Tnf/…
C0_cDC2	GO:0051952	regulation of amine transport	24	-1.82823	0.0112457	0.0400224	Entpd1/Dpysl2/Arg1/Adora2a/P2ry1/P2rx7/Kmo/Il1b/Tnf/Adora2b/Stk39/Il1rn
C0_cDC2	GO:0043954	cellular component maintenance	27	-1.82847	0.0106015	0.0385017	Csf1r/Ophn1/Igf1r/Apoe/Chchd10/Prnp/Fyn/F2r/Afdn/Mtss1/Fcgr2b
C0_cDC2	GO:0046634	regulation of alpha-beta T cell activation	60	-1.82852	0.00439511	0.0199714	Blm/Prdm1/Ap3b1/Il23a/Zc3h12a/Nckap1l/H2-Ab1/Btla/Cd3e/Tarm1/Sh3rf1/Zbtb16/Jak3/Cd81/Tgfbr2/Adora2a/Nfkbiz/Pnp/Il4ra/Cd83/Nfkbid/Hfe/Cd80/Malt1/Ccr2/Gata3/Cd1d1/Runx1/Cd274/Il12b/Socs1
C0_cDC2	GO:1900076	regulation of cellular response to insulin stimulus	35	-1.82866	0.00866979	0.0330944	Prkcd/Inppl1/Il1b/Src/Prkca/Socs1/Socs3/Socs2/Cish
C0_cDC2	GO:0050730	regulation of peptidyl-tyrosine phosphorylation	101	-1.83063	0.00171773	0.0101632	Tlr4/Ptpn2/Lrp4/Cav1/Il5/Csf1r/Cd74/Cd81/Thy1/Jak2/Itga5/Nedd9/Bst1/Icam1/Prnp/Cav2/Lif/Fyn/App/Pdgfb/Prkcd/Kitl/Tnf/Cd80/Hbegf/Src/Prkca/Itgb1/Ctnnd1/Cd40/Nod2/Aplp2/Il12b/Socs1/Socs3/Fcgr1/Ptger4
C0_cDC2	GO:0032409	regulation of transporter activity	84	-1.83129	0.00261118	0.0139528	S100a1/Dlg1/Hk1/Mmp9/1810037I17Rik/Actb/Neto2/Htt/Adrb1/Cav1/Fxyd2/Ank2/Pkd2/Scn1b/Plcg1/Gpr35/Ctss/Pde4b/Rangrf/Rem1/P2ry6/Chchd10/Prnp/Wnk1/Prkcd/Cacnb2/Alox5/Asph/Ptafr/Atp1b1/Kcne3/Cox17/Prkca/Cacnb3/Ccl2/Cttnbp2nl/Stk39/Dapk1
C0_cDC2	GO:0002690	positive regulation of leukocyte chemotaxis	37	-1.83129	0.00806554	0.0313782	Calr/Wnk1/Il1b/Csf1/Ccr2/Cx3cl1/C3ar1/Ccl2/Stk39/Aif1/Ccr1/Cxcl10
C0_cDC2	GO:0002761	regulation of myeloid leukocyte differentiation	65	-1.83391	0.00366255	0.0175407	Cd101/Zfpm1/Mafb/Ptpn2/Il5/Gata2/Csf1r/Stat5a/Cd74/Tfe3/Ctnnbip1/Nf1/Lif/Kitl/Pilrb1/Tnf/Csf1/Prkca/C1qc/Runx1/Tjp2/Il12b/Gpr55/Dcstamp/Trib1/Ccr1
C0_cDC2	GO:0006882	cellular zinc ion homeostasis	10	-1.83476	0.0131472	0.0447699	Slc39a10/Mt1/Slc30a4/Mt2
C0_cDC2	GO:0072091	regulation of stem cell proliferation	22	-1.83729	0.010731	0.0386854	Nf1/Epcam/Ltbp3/Aspm/Fgfr1/Kitl/Cxcl1/Ctnna1/Cx3cl1/Hif1a
C0_cDC2	GO:0045780	positive regulation of bone resorption	16	-1.83752	0.0122337	0.0427877	Tnfrsf11a/Plekhm1/Idua/Ltbp3/Prkca/Dcstamp/Ptger4/Trf
C0_cDC2	GO:0046852	positive regulation of bone remodeling	16	-1.83752	0.0122337	0.0427877	Tnfrsf11a/Plekhm1/Idua/Ltbp3/Prkca/Dcstamp/Ptger4/Trf
C0_cDC2	GO:0035850	epithelial cell differentiation involved in kidney development	13	-1.83757	0.0128765	0.04438	Lif/Pdgfb/Myo1e/Gata3/Basp1/Mtss1
C0_cDC2	GO:0009968	negative regulation of signal transduction	444	-1.83825	1.86272e-05	0.000372134	Rcan1/Tlr4/Ptpn2/Prdm15/Lrp4/Cav1/Wnt4/Phlpp1/Epha2/Hspa5/Adgrg3/Gata2/Hhex/Pih1d1/Bmp2/Grk5/Ybx3/Pkd2/Pde2a/Hipk3/Sh3rf1/Sac3d1/Celf4/Hic1/Tmem88/Bcl2a1c/Cd74/Deptor/Arg1/Bcl2a1b/Thy1/Slc35f6/Vhl/Acod1/P2rx7/Ctnnbip1/Inpp5e/Ptprs/Pde4b/Nf1/Igf1r/Nucb2/Ptgir/Apoe/Egr1/Pik3r2/Icam1/Plek/Sesn2/Zfp366/Ddx3x/Smurf1/Litaf/Nfe2l2/Lfng/Prnp/Calr/Cav2/Tnfaip3/Prr5l/Lif/Nfkbid/Fyn/Hyou1/Apod/Prkcd/Ier3/Ng…
C0_cDC2	GO:0032890	regulation of organic acid transport	23	-1.83826	0.0104547	0.0381638	Tnfrsf11a/Dpysl2/Irs2/Arg1/Adora2a/P2rx7/Hrh2/Kmo/Il1b/Tnf/Stk39/Il1rn/Il1a
C0_cDC2	GO:0030182	neuron differentiation	443	-1.83888	1.8615e-05	0.000372134	Klk8/Cyfip1/S100a9/Il1rap/Lrp4/Cav1/Wnt4/Epha2/Ret/Epop/Hspa5/Dpysl2/Gata2/Ulk4/Bmp2/Spire1/Hdgfl3/Csf1r/Braf/Scn1b/Vasp/Ophn1/Ptpn9/B4galt5/Stxbp5/Sema6d/Dbn1/Adora2a/Picalm/Thy1/Vhl/Plxnd1/Pdlim5/Ttc3/Bmpr2/Ptprs/Jak2/Enah/Nf1/Fn1/Igf1r/Zfhx3/Pbx3/Myo9a/Plppr4/Apoe/Cdc20/Slc4a7/Arsb/Plxna4/Rbpj/Nsmf/Palld/Aspm/Gnaq/Pip5k1c/D16Ertd472e/Dock7/Smurf1/Lpar3/Nfe2l2/Gas7/Camsap2/Calr/Apbb2/Lif/Fyn/Ap…
C0_cDC2	GO:0055069	zinc ion homeostasis	11	-1.83935	0.0125801	0.0437806	Slc39a10/Mt1/Slc30a4/Mt2
C0_cDC2	GO:1901021	positive regulation of calcium ion transmembrane transporter activity	16	-1.84027	0.0119561	0.0419202	Cacnb4/Slc9a1/S100a1/Htt/Ank2/Pkd2/P2ry6/Cacnb2/Asph/Atp1b1/Kcne3/Cacnb3
C0_cDC2	GO:0046638	positive regulation of alpha-beta T cell differentiation	30	-1.84074	0.00876322	0.0333613	Zbtb16/Tgfbr2/Nfkbiz/Pnp/Il4ra/Cd83/Nfkbid/Malt1/Ccr2/Cd1d1/Runx1/Socs1
C0_cDC2	GO:0034612	response to tumor necrosis factor	76	-1.84171	0.00286621	0.0150463	Tnfrsf11a/Ccl9/Tank/Ptpn2/Ccl12/Gch1/Ybx3/Dbn1/Acod1/Smpd4/Jak2/Nfe2l2/Birc3/Casp4/Tnf/Cx3cl1/Rora/Tjp2/Ccl2/Cd14/Cxcl16/Ccl24/Dcstamp/Ccl22/Ccl17
C0_cDC2	GO:0050803	regulation of synapse structure or activity	76	-1.84228	0.00286621	0.0150463	Itsn1/Klk8/Cyfip1/Il1rap/Lrp4/Tlr2/Srgn/Dbn1/Picalm/Il10ra/Vhl/Pdlim5/Ptprs/Apoe/Cdc20/Prnp/Fyn/App/Nectin1/Tnf/Arhgap22/Prkca/Sema4a/Nrp2/Igsf9/Afdn/Flrt3/Fcgr2b
C0_cDC2	GO:0050795	regulation of behavior	20	-1.84231	0.0108861	0.0389867	Dbn1/Adora2a/Dgat1/Zfhx3/Apoe/Mc1r/Htr7/Nr4a3/Ptger4
C0_cDC2	GO:0032941	secretion by tissue	12	-1.84252	0.0126636	0.0439667	Sct/Wnk1/Adora3/Stk39/Ptger4
C0_cDC2	GO:0001508	action potential	25	-1.84312	0.00993905	0.0367538	Cav1/Ank2/Scn1b/Gpr35/Rangrf/Nup155/Gnaq/Jup/P2rx5/Cacnb2/Tnf/Kcne3/Cacnb3
C0_cDC2	GO:0002697	regulation of immune effector process	172	-1.84342	0.0003719	0.00324983	Zmpste24/Clec4g/Tlr4/Itgam/Il5/Tlr2/Gata2/Cd55/Stat5a/Cd74/Jak3/Cd81/Arg1/Pvr/Nfkbiz/Pnp/P2rx7/Nectin2/Il4ra/Slamf8/Ms4a2/Cfh/Tnfaip3/Nfkbid/Hfe/Il1b/Tnf/Malt1/Ptafr/Ccr2/Gata3/Cxcl1/Tlr3/Adora2b/Adora3/Cd1d1/Arid5a/Cd84/Cd40/Nod2/Rsad2/Cd226/Il12b/Ccl2/Serpinb9/Klrb1b/Il2ra/Fcgr3/Il7r/Gbp4/Fcgr1/Nr4a3/Fcgr2b/Mmp12
C0_cDC2	GO:0060402	calcium ion transport into cytosol	49	-1.84425	0.00529474	0.0228624	Htt/Adrb1/Cav1/Ank2/Pkd2/Plcg1/Thy1/P2rx7/Ms4a2/P2ry6/Prnp/Fyn/F2r/Asph/Chd7/Clec4b1/Cx3cl1/Cacnb3/Ramp3/Ccr5/Cxcl10
C0_cDC2	GO:0062012	regulation of small molecule metabolic process	126	-1.84469	0.000917962	0.00638426	Acadvl/Zmpste24/Entpd1/Ptpn2/Cav1/Tspo/Wnt4/Cltc/Bmp2/Sec14l2/Nln/Irs2/Pde2a/Cd74/P2ry1/Dgat1/P2rx7/Soga1/Nucb2/Pla2g4a/Apoe/Egr1/Plek/Sesn2/P2ry6/App/Pdgfb/Ppp1r3d/Ier3/Fam3c/Il1b/Tnf/Ptafr/Src/Adora2b/Comt/Hif1a/Ttc39b/Vdr/Rora/Nr4a3/Ptger4/Fabp5/Dab2
C0_cDC2	GO:0002688	regulation of leukocyte chemotaxis	45	-1.84507	0.00606364	0.0253246	Bst1/Slamf8/Calr/Wnk1/Il1b/Csf1/Ccr2/Cx3cl1/Ddt/C3ar1/Nod2/Ccl2/Stk39/Aif1/Ccr1/Cxcl10
C0_cDC2	GO:0060760	positive regulation of response to cytokine stimulus	22	-1.84583	0.0102847	0.0378351	Tlr4/Tlr2/Cd74/Irgm2/Casp4/Csf1/Zbp1/Irgm1/Axl/Mmp12
C0_cDC2	GO:0030225	macrophage differentiation	18	-1.84775	0.0106467	0.0385671	Ptpn2/Itgam/Tlr2/Gata2/Lif/App/Csf1/Prkca/C1qc/Trib1
C0_cDC2	GO:0008016	regulation of heart contraction	49	-1.84857	0.0050871	0.0221673	Hdac4/Sp4/Popdc2/Tmem65/S100a1/Zc3h12a/Dlg1/Adrb1/Zmpste24/Cav1/Gch1/Ank2/Scn1b/Pde4b/Jak2/Rangrf/Hopx/Nup155/Atp1a1/Jup/Cacnb2/Atp1b1/Kcne3/Hbegf/Prkca/Calca
C0_cDC2	GO:0050706	regulation of interleukin-1 beta secretion	18	-1.84893	0.0106254	0.0385391	Zc3h12a/Hk1/Usp50/Tlr4/Tlr2/P2rx7/Tnfaip3/Casp4/Nod2/Ccr5
C0_cDC2	GO:0032640	tumor necrosis factor production	87	-1.84915	0.0020528	0.0115904	Mc1r/Tnfaip3/App/Ptafr/Ccr2/Tlr3/Cx3cl1/Tmem106a/Ddt/Arid5a/Cd84/Cd209b/Nod2/Il12b/Ccl2/Fcgr3/Cd14/Ccr5/Ptger4/Axl
C0_cDC2	GO:2000106	regulation of leukocyte apoptotic process	51	-1.84953	0.00433592	0.019843	Irs2/Stat5a/Cd74/Jak3/Vhl/Pnp/P2rx7/Slc39a10/Nfkbid/Kitl/Fcmr/Hif1a/Nod2/Cd274/Bcl2a1a/Serpinb9/Il7r/Nr4a3/Ccr5/Axl/Fcgr2b
C0_cDC2	GO:0007044	cell-substrate junction assembly	36	-1.85091	0.00737883	0.0295153	Wnt4/Peak1/Tns1/Thy1/Itga5/Fn1/Apod/Kdr/Lrp1/Src/Mmp14/Actn1/Sdc4/Dst
C0_cDC2	GO:0010712	regulation of collagen metabolic process	20	-1.85116	0.0101161	0.0373114	Wnt4/Idua/Pdgfb/F2r/Eng/Adora2b/Itgb1/Ccl2/Got1
C0_cDC2	GO:2000379	positive regulation of reactive oxygen species metabolic process	51	-1.85166	0.00425294	0.0195759	Clu/Tlr4/Itgam/Tspo/Tlr2/Pkd2/Tgfbr2/Acod1/Jak2/Ass1/Plau/Icam1/Nqo2/Nfe2l2/Pdgfb/Prkcd/Il1b/Tnf/Cxcl1/Hrh1/Tmem106a/Cdkn1a/Aif1
C0_cDC2	GO:0071887	leukocyte apoptotic process	60	-1.85201	0.00367291	0.0175607	Irs2/Stat5a/Cd74/Jak3/Vhl/Pnp/P2rx7/Slc39a10/Nfkbid/Kitl/Fcmr/Hif1a/Nod2/Cd274/Bcl2a1a/Serpinb9/Il2ra/Il7r/Nr4a3/Ccr5/Axl/Fcgr2b
C0_cDC2	GO:0032602	chemokine production	47	-1.85268	0.00526941	0.0228624	Tlr4/Epha2/Tlr2/Csf1r/Cd74/Il4ra/Egr1/App/Apod/Lrp1/Il1b/Tnf/Tlr3/Adora2b/Cd84/Nod2/Aif1/Il1rl1/Il1a
C0_cDC2	GO:0031646	positive regulation of neurological system process	17	-1.85294	0.0107293	0.0386854	Dbn1/Itgax/Ngfr/Ptafr/Cacnb3/Afdn/Trf
C0_cDC2	GO:0051960	regulation of nervous system development	320	-1.85307	3.81359e-05	0.000543678	Itsn1/Klk8/Cyfip1/S100a9/Il1rap/Lrp4/Cav1/Tspo/Ret/Hspa5/Tlr2/Dpysl2/Gata2/Ulk4/Bmp2/Braf/Ctsc/Scn1b/Ptpn9/Sema6d/Dbn1/Picalm/Thy1/Plxnd1/Pdlim5/Ttc3/Bmpr2/Ptprs/Nf1/Fn1/Igf1r/Rxra/Zfhx3/Myo9a/Apoe/Cdc20/Arsb/Plxna4/Rbpj/Nsmf/Aspm/D16Ertd472e/Dock7/Smurf1/Lpar3/Nfe2l2/Itgax/Camsap2/Calr/Lif/Fyn/App/Ccdc88a/Fgfr1/Kdr/Ngfr/Lrp1/Inppl1/Nectin1/Itm2c/Il1b/Chd7/Tnf/Csf1/Ski/Ccr2/Gata3/Ehd1/Sema4c/Nrep…
C0_cDC2	GO:0050921	positive regulation of chemotaxis	60	-1.85863	0.00344593	0.0169023	Calr/Pdgfb/Wnk1/Fgfr1/Kdr/Il1b/Csf1/Ccr2/Cx3cl1/Prkca/Stx3/C3ar1/Tubb2b/Ccl2/Stk39/Aif1/Ccr1/Cxcl10
C0_cDC2	GO:0016485	protein processing	70	-1.85973	0.00282949	0.0149642	Srgn/Cd55/Pitrm1/Casp7/P2rx7/Ctss/Capn2/Tnp2/Ddi2/Plau/Dhcr24/Cfh/Birc3/Ece1/Asph/Ctla2a/Il1b/Src/Fcmr/Ctnnd1/Mmp14/Furin/Plat/Cdh1
C0_cDC2	GO:1903555	regulation of tumor necrosis factor superfamily cytokine production	87	-1.86015	0.00193086	0.0110557	Mc1r/Tnfaip3/App/Ptafr/Ccr2/Tlr3/Cx3cl1/Ddt/Arid5a/Cd84/Cd209b/Nod2/Cd274/Il12b/Ccl2/Fcgr3/Cd14/Ccr5/Ptger4/Axl
C0_cDC2	GO:0002712	regulation of B cell mediated immunity	23	-1.8605	0.00924352	0.0346404	Tnf/Cd40/Nod2/Cd226/Fcgr3/Fcgr1/Fcgr2b
C0_cDC2	GO:0002889	regulation of immunoglobulin mediated immune response	23	-1.8605	0.00924352	0.0346404	Tnf/Cd40/Nod2/Cd226/Fcgr3/Fcgr1/Fcgr2b
C0_cDC2	GO:0048169	regulation of long-term neuronal synaptic plasticity	10	-1.86102	0.0108635	0.0389551	Nf1/Egr1/Synpo/App/Kdr/Fcgr2b
C0_cDC2	GO:0051251	positive regulation of lymphocyte activation	131	-1.86152	0.00065652	0.00500541	Tlr4/Cav1/Il5/Ppp2r3c/Irs2/Stat5a/Zbtb16/Cd74/Jak3/Cd81/Tgfbr2/Thy1/Nfkbiz/Pnp/Bst1/Il4ra/Cd83/Cd86/Icosl/Slc39a10/Atp11c/Nfkbid/Il1b/Cd80/Malt1/Ccr2/Gata3/Il1rl2/Cd1d1/Egr3/Cd209e/Mmp14/Cd40/Nod2/Tnfsf9/Runx1/Cd274/Il12b/Ccl2/Il2ra/Pdcd1lg2/Il7r/Socs1/Cdkn1a/Aif1/Axl
C0_cDC2	GO:0051899	membrane depolarization	23	-1.86186	0.00911602	0.0344928	Cav1/Tspo/Ppp2r3c/Scn1b/Adora2a/P2rx7/Rangrf/Kdr/Cacnb2/Ngfr/Src/Got1
C0_cDC2	GO:0007159	leukocyte cell-cell adhesion	158	-1.86197	0.000393902	0.00340025	Clec4g/S100a9/Ptpn2/Itgam/Cav1/Stat5a/Lrrc32/Zbtb16/Cd74/Jak3/Cd81/Arg1/Tgfbr2/Adora2a/Thy1/Nfkbiz/Pnp/Ass1/Itga5/Il4ra/Cd83/Cd86/Icam1/Icosl/Prnp/Nfkbid/Wnk1/Hfe/Il1b/Tnf/Cd80/Malt1/Ptafr/Ccr2/Gata3/Ets1/Il1rl2/Cd1d1/Itgb1/Egr3/Slfn1/Cd209e/Tnfsf9/Runx1/Cd274/Il12b/Ccl2/Sdc4/Scgb1a1/Il2ra/Pdcd1lg2/Il7r/Socs1/Aif1/Nr4a3
C0_cDC2	GO:0051223	regulation of protein transport	276	-1.8621	5.75672e-05	0.00073781	Adrb1/Usp50/Tlr4/Rab11fip5/Il1rap/Il5/Ubr5/Ffar4/Tlr2/Mdfic/Srgn/Csf1r/Irs2/Exoc4/Lrrc32/Idua/Cd81/Adora2a/Picalm/P2rx7/Jak2/Il17f/Nf1/Fn1/Il4ra/Apoe/Birc5/Pik3r2/Bag3/Anxa4/Jup/Prnp/Tnfaip3/Prr5l/Fyn/Oxct1/Apod/Prkcd/Xpo1/Casp4/F2r/Asph/Lrp1/Edem1/Il1b/Tnf/Gata3/Src/Cx3cl1/Cacnb3/Arid5a/Hif1a/Cd84/Clec5a/Cd40/Nod2/Rsad2/Cd274/Wls/Ccl2/Cd14/Socs1/Gbp4/Tnfrsf9/Cd200r1/Aif1/Ccr5/Ptger4/Cdh1/Il1rl1/…
C0_cDC2	GO:1904375	regulation of protein localization to cell periphery	46	-1.86278	0.00504471	0.0220755	Adam10/Dlg1/Ppp1r9b/Actb/Pgrmc1/Epha2/Cltc/Ptpn9/Picalm/Rangrf/Pik3r2/Epb41/Prnp/Lrp1/Tnf/Tmbim1/Itgb1/Stx3/Mmp14/Ramp3/Dab2
C0_cDC2	GO:0097242	amyloid-beta clearance	14	-1.86301	0.010735	0.0386854	Clu/Lrp4/Cltc/Picalm/Igf1r/Apoe/Lrp1/Tnf
C0_cDC2	GO:0070663	regulation of leukocyte proliferation	115	-1.86399	0.00108479	0.00716259	H2-Ab1/Btla/Sos2/Cd3e/Tarm1/Znhit1/Vav3/Clec4g/Tlr4/Il5/Ccl12/Hhex/Irs2/Stat5a/Lrrc32/Sh3rf1/Cd74/Jak3/Cd81/Arg1/Tgfbr2/Pnp/Bst1/Cd86/Icosl/Slc39a10/Prnp/Kitl/Il1b/Csf1/Cd80/Ccr2/Cd1d1/Slfn1/Cd209e/Cd40/Tnfsf9/Cd274/Il12b/Sdc4/Scgb1a1/Il2ra/Pdcd1lg2/Cdkn1a/Aif1/Fcgr2b/Cd209a
C0_cDC2	GO:0046328	regulation of JNK cascade	71	-1.86482	0.00264139	0.0140478	Gadd45g/App/Hipk2/Il1b/Tnf/Tlr3/Lmnb1/Nod2/Gadd45b/Rap2a/Il1rn/Trf/Il1a/Fcgr2b/Dab2
C0_cDC2	GO:0060840	artery development	28	-1.86484	0.0078438	0.0307685	Dctn5/Pde2a/Plxnd1/Bmpr2/Nf1/Apoe/Rbpj/Luzp1/Ngfr/Eng/Lrp1/Chd7/Tgfbr1/Ptger4
C0_cDC2	GO:0070661	leukocyte proliferation	143	-1.86529	0.000555038	0.00445285	H2-Ab1/Btla/Sos2/Cd3e/Tarm1/Znhit1/Vav3/Clu/Clec4g/Tlr4/Itgam/Wnt4/Il5/Ccl12/Hhex/Csf1r/Irs2/Stat5a/Lrrc32/Sh3rf1/Cd74/Jak3/Cd81/Arg1/Tgfbr2/Pnp/P2rx7/Bst1/Cd86/Icosl/Slc39a10/Cd79a/Prnp/Fyn/Prkcd/Kitl/Il1b/Csf1/Cd80/Malt1/Ccr2/Cx3cl1/Cd1d1/Slfn1/Cd209e/Cd40/Tnfsf9/Cd274/Il12b/Sdc4/Scgb1a1/Il2ra/Pdcd1lg2/Il7r/Cdkn1a/Aif1/Fcgr2b/Cd209a
C0_cDC2	GO:2000377	regulation of reactive oxygen species metabolic process	86	-1.86569	0.00166904	0.00991648	Clu/Tlr4/Itgam/Cav1/Tspo/Tlr2/Gch1/Pkd2/Tgfbr2/Acod1/Jak2/Ass1/Plau/Icam1/Nqo2/Nfe2l2/Birc3/Fyn/Pdgfb/Prkcd/Ier3/Ngfr/Il1b/Tnf/Cxcl1/Hrh1/Tmem106a/Hif1a/Cflar/Hk2/Cdkn1a/Aif1/Ptger4
C0_cDC2	GO:0043367	CD4-positive, alpha-beta T cell differentiation	48	-1.86849	0.00441005	0.0200073	Braf/Sh3rf1/Jak3/Nfkbiz/Il4ra/Cd83/Gadd45g/Nfkbid/Malt1/Ccr2/Gata3/Sema4a/Rsad2/Runx1/Rora/Il12b/Socs1/Ptger4
C0_cDC2	GO:0050817	coagulation	54	-1.86878	0.00364336	0.0174783	Tlr4/Entpd1/S100a9/Cav1/Anxa8/P2ry1/Apoe/Plau/Plek/Pip5k1c/Enpp4/Nfe2l2/Pdgfb/Prkcd/F2r/Nbeal2/Cx3cl1/Prkca/Pdpn/Procr/Pros1/F2rl2/Axl
C0_cDC2	GO:1903169	regulation of calcium ion transmembrane transport	58	-1.86889	0.00341198	0.0168017	Ank2/Pkd2/Plcg1/Gpr35/Thy1/Pde4b/Ms4a2/Rem1/P2ry6/Prnp/Fyn/Cacnb2/F2r/Asph/Chd7/Atp1b1/Kcne3/Clec4b1/Cx3cl1/Cacnb3/Ramp3/Cxcl10
C0_cDC2	GO:0072604	interleukin-6 secretion	28	-1.86963	0.00752581	0.0298093	F2r/Il1b/Tnf/Tmem106a/Arid5a/Cd84/Cd200r1/Aif1
C0_cDC2	GO:0046890	regulation of lipid biosynthetic process	65	-1.87311	0.00259259	0.0139186	Acadvl/Tspo/Wnt4/Bmp2/Sec14l2/Cd74/Dgat1/Capn2/Igf1r/Pla2g4a/Apoe/Egr1/Atp1a1/Pdgfb/Prkcd/Il1b/Tnf/Adora2b/Hrh1/Vdr/Fabp5/Il1a/Dab2
C0_cDC2	GO:0022617	extracellular matrix disassembly	13	-1.87583	0.00960387	0.0355606	Eng/Ets1/Fscn1/Pdpn/Sh3pxd2b
C0_cDC2	GO:0050818	regulation of coagulation	29	-1.87646	0.00728089	0.0292471	Tlr4/S100a9/Cav1/Apoe/Plau/Plek/Enpp4/Nfe2l2/Pdgfb/Prkcd/F2r/Prkca/Pdpn/Procr/Pros1
C0_cDC2	GO:0021987	cerebral cortex development	29	-1.87681	0.00728089	0.0292471	Ptprs/Nf1/Aspm/Fgfr1/Zbtb18/Bhlhe22/Hif1a/Nrp2/Syne2/Afdn
C0_cDC2	GO:0034754	cellular hormone metabolic process	23	-1.87731	0.00835104	0.0321454	Wnt4/Bmp2/Egr1/Cyp2s1/Ece1/Dhrs3/Comt/Aldh1a2/Dab2
C0_cDC2	GO:0046637	regulation of alpha-beta T cell differentiation	39	-1.87745	0.00558788	0.023686	Sh3rf1/Zbtb16/Jak3/Tgfbr2/Nfkbiz/Pnp/Il4ra/Cd83/Nfkbid/Malt1/Ccr2/Gata3/Cd1d1/Runx1/Socs1
C0_cDC2	GO:0048667	cell morphogenesis involved in neuron differentiation	178	-1.87786	0.000234508	0.00226085	Cyfip1/Lrp4/Epha2/Ret/Dpysl2/Csf1r/Braf/Scn1b/Vasp/Ophn1/B4galt5/Stxbp5/Sema6d/Dbn1/Picalm/Thy1/Plxnd1/Pdlim5/Bmpr2/Ptprs/Enah/Fn1/Igf1r/Plppr4/Apoe/Plxna4/Nsmf/Pip5k1c/Dock7/Lpar3/Apbb2/Fyn/App/Alcam/Ngfr/Lrp1/Nectin1/Gata3/Sema4c/Prkca/Bhlhe22/Itgb1/Skil/B4galt6/Sema4a/Tubb2b/Nrp2/Tnfrsf12a/Rap2a/Olfm1/Afdn/Plxna1/Nr4a3/Flrt3/Ccr5/Dst/Egr2
C0_cDC2	GO:0046854	phosphatidylinositol phosphorylation	16	-1.87798	0.00947948	0.0351918	Pik3r2/Pi4k2b/Socs1/Socs3/Socs2/Cish
C0_cDC2	GO:0051048	negative regulation of secretion	95	-1.87923	0.00113409	0.00737026	Entpd1/Rab11fip5/Ubr5/Ffar4/Srgn/Braf/Lrrc32/Idua/Cd74/P2ry1/Nf1/Fn1/Nucb2/Apoe/Anxa4/Sct/Hrh2/Tnfaip3/Lif/Wnk1/F2r/Il1b/Tnf/Ccr2/Comt/Cx3cl1/Cd84/Rsad2/Tnfrsf9/Htr7/Cd200r1/Stk39/Il1rn/Ptger4
C0_cDC2	GO:0050807	regulation of synapse organization	75	-1.88014	0.00220854	0.0123713	Itsn1/Klk8/Cyfip1/Il1rap/Lrp4/Tlr2/Srgn/Dbn1/Picalm/Il10ra/Vhl/Pdlim5/Ptprs/Apoe/Cdc20/Prnp/Fyn/App/Nectin1/Tnf/Arhgap22/Prkca/Sema4a/Nrp2/Igsf9/Afdn/Flrt3/Fcgr2b
C0_cDC2	GO:0007267	cell-cell signaling	417	-1.88041	1.86741e-05	0.000372134	Adrb1/Mctp1/Itsn1/Zfp703/Cyfip1/S100a9/Prdm15/Rab11fip5/Il1rap/Kdm5b/Lrp4/Cav1/Rab8b/Wnt4/Stab1/Ubr5/Snap23/Ffar4/Tlr2/Mdfic/Atp6v0c/Srgn/Sv2b/Hhex/Bmp2/Grk5/Ank2/Pkd2/Slc12a7/Irs2/Cep89/Braf/Exoc4/Scn1b/Ophn1/Celf4/Hic1/Tmem88/Stxbp5/Dbn1/Plcg1/Daglb/Adora2a/Thy1/P2ry1/Dgat1/Vhl/Stx11/P2rx7/Ctnnbip1/Ptprs/Jak2/Pdlim4/Nf1/Rangrf/Nucb2/Apoe/Birc5/Cdc20/Egr1/Rbpj/Nsmf/Nup155/Aspm/Cyth1/Gnaq/Synpo/D…
C0_cDC2	GO:0031214	biomineral tissue development	44	-1.88043	0.00486521	0.0214553	Wnt10b/Cnnm4/Zmpste24/Tuft1/Wnt4/Srgn/Bmp2/Mgp/Bmpr2/P2rx7/S1pr1/Sbno2/Ltbp3/Rflnb/Slc20a1/Hacd1/Bmp2k/Isg15/Nectin1/Hif1a/Ccr1/Mtss1
C0_cDC2	GO:0042063	gliogenesis	99	-1.88044	0.000969873	0.00660537	Atf5/Clu/Tlr4/S100a9/Itgam/Tspo/Ccl12/Tlr2/Bmp2/Csf1r/Exoc4/B4galt5/Adora2a/P2ry1/Nf1/Fn1/Vcan/Hexb/Lif/App/Pdgfb/Lrp1/Il1b/Tnf/Csf1/Ski/Ccr2/Cx3cl1/B4galt6/Adgrg6/Syne2/Spint1/Ccl2/Afdn/C1qa/Trf/Egr2
C0_cDC2	GO:0001755	neural crest cell migration	13	-1.88187	0.0091333	0.0344928	Acvr1/Ret/Sema6d/Fn1/Kitl/Sema4c/Hif1a/Sema4a/Nrp2
C0_cDC2	GO:0090195	chemokine secretion	13	-1.88203	0.0091333	0.0344928	Csf1r/Il4ra/Lrp1/Tnf/Aif1/Il1rl1
C0_cDC2	GO:1904892	regulation of STAT cascade	51	-1.88271	0.00340235	0.0168017	Jak1/Nlk/Bcl3/Ptpn2/Cav1/Ret/Il5/Csf1r/Sac3d1/Il10ra/Vhl/Jak2/Lif/Fyn/Pigu/Tnf/Cd40/Il12b/Il7r/Socs1/Socs3/Socs2/Gfra2/Ptger4
C0_cDC2	GO:0071495	cellular response to endogenous stimulus	360	-1.88288	1.88761e-05	0.000372134	Zmpste24/Zfp703/Cyfip1/Tlr4/Ptpn2/Cav1/Rab8b/Wnt4/Hspa5/Uso1/Ubr5/Tlr2/Bmp2/Ptpn12/Pkd2/Cpeb4/Irs2/Stat5a/Pde2a/Lrrc32/Dbn1/Plcg1/Tgfbr2/P2ry1/Casp7/Acod1/Bmpr2/Pde4b/Jak2/Pde8a/Npc1/Il17f/Capn2/Igf1r/Soga1/Ltbp3/Nucb2/Egr1/Pik3r2/Icam1/Rbpj/Sesn2/Nsmf/Atp1a1/Zfp366/Col4a2/P2ry6/Smurf1/Jup/Prnp/Calr/Mapk13/Cav2/Fyn/App/Pdgfb/Itgb5/Prkcd/Fgfr1/Kdr/Ngfr/Hipk2/Casp4/Eng/Lrp1/Inppl1/Hsp90b1/Hfe/Il1b/…
C0_cDC2	GO:2000648	positive regulation of stem cell proliferation	14	-1.88353	0.00921669	0.0346404	Epcam/Ltbp3/Aspm/Kitl/Cxcl1/Cx3cl1/Hif1a
C0_cDC2	GO:0042033	chemokine biosynthetic process	11	-1.88369	0.00946177	0.0351918	Cd74/Egr1/App/Il1b/Tnf/Tlr3
C0_cDC2	GO:0045073	regulation of chemokine biosynthetic process	11	-1.88369	0.00946177	0.0351918	Cd74/Egr1/App/Il1b/Tnf/Tlr3
C0_cDC2	GO:0051130	positive regulation of cellular component organization	481	-1.88434	1.85939e-05	0.000372134	Itsn1/Usp50/Cyfip1/Tlr4/S100a9/Il1rap/Lrp4/Cav1/Rab8b/Wnt4/Epha2/Ret/Il5/Hspa5/Gata2/Pih1d1/Spire1/Braf/Scn1b/Plekhm1/Vasp/Dbn1/Picalm/Thy1/Plxnd1/Bmpr2/P2rx7/Pdlim4/Irgm2/Nf1/Capn2/Fn1/Nedd9/Igf1r/Il4ra/Pla2g4a/Apoe/Birc5/Cdc20/Arsb/Plxna4/Icam1/Plek/Palld/Eps8/Synpo/Sept9/D16Ertd472e/Smurf1/Lpar3/Colgalt1/Nfe2l2/Chchd10/Calr/Ralb/Dock1/Lif/Fyn/App/Pdgfb/Ccdc88a/Prkcd/Slx1b/Fgfr1/Kdr/Ngfr/Lrp1/H…
C0_cDC2	GO:0097553	calcium ion transmembrane import into cytosol	43	-1.88465	0.00495018	0.0217624	Ank2/Pkd2/Plcg1/Thy1/P2rx7/Ms4a2/P2ry6/Prnp/Fyn/F2r/Asph/Chd7/Clec4b1/Cx3cl1/Ramp3/Ccr5/Cxcl10
C0_cDC2	GO:0050820	positive regulation of coagulation	11	-1.88585	0.00922683	0.0346404	Tlr4/S100a9/Plek/Enpp4/Nfe2l2/F2r/Pdpn
C0_cDC2	GO:0007596	blood coagulation	53	-1.88804	0.00319065	0.0161236	Tlr4/Entpd1/S100a9/Cav1/Anxa8/P2ry1/Apoe/Plau/Plek/Pip5k1c/Enpp4/Nfe2l2/Pdgfb/Prkcd/F2r/Nbeal2/Cx3cl1/Prkca/Pdpn/Procr/Pros1/F2rl2/Axl
C0_cDC2	GO:0007599	hemostasis	53	-1.88804	0.00319065	0.0161236	Tlr4/Entpd1/S100a9/Cav1/Anxa8/P2ry1/Apoe/Plau/Plek/Pip5k1c/Enpp4/Nfe2l2/Pdgfb/Prkcd/F2r/Nbeal2/Cx3cl1/Prkca/Pdpn/Procr/Pros1/F2rl2/Axl
C0_cDC2	GO:0050776	regulation of immune response	338	-1.8888	1.8938e-05	0.000372134	Clec4g/Tlr4/Ptpn2/Itgam/Sppl2a/Cav1/Tlr2/Skint3/Gata2/Ppp2r3c/Cd55/Stat5a/Braf/Sac3d1/Cd74/Jak3/Plcg1/Cd81/Arg1/Pvr/Thy1/Acod1/Nfkbiz/Pnp/P2rx7/Ptprs/Pde4b/Nectin2/Irgm2/Rftn1/Il4ra/Apoe/Slamf8/Cd86/Ms4a2/Icosl/Plscr1/Cfh/Slc39a10/Cd79a/Prnp/Cfp/Ifi204/Tnfaip3/Nfkbid/Fyn/Wnk1/B430306N03Rik/Phf11a/Cfb/Bcl2a1d/Hfe/Il1b/Tnf/Malt1/Ptafr/Ccr2/Gata3/Itk/Pianp/Ifi211/Tlr3/Zbp1/Adora2b/Irgm1/Adora3/Cd1d1…
C0_cDC2	GO:1903037	regulation of leukocyte cell-cell adhesion	146	-1.88914	0.000416081	0.00355259	Stat5a/Lrrc32/Zbtb16/Cd74/Jak3/Cd81/Arg1/Tgfbr2/Adora2a/Thy1/Nfkbiz/Pnp/Ass1/Il4ra/Cd83/Cd86/Icam1/Icosl/Prnp/Nfkbid/Wnk1/Hfe/Il1b/Tnf/Cd80/Malt1/Ptafr/Ccr2/Gata3/Ets1/Il1rl2/Cd1d1/Egr3/Slfn1/Cd209e/Tnfsf9/Runx1/Cd274/Il12b/Ccl2/Sdc4/Scgb1a1/Il2ra/Pdcd1lg2/Il7r/Socs1/Aif1/Nr4a3
C0_cDC2	GO:1905517	macrophage migration	22	-1.88924	0.00771356	0.0302994	Ccl12/Gpr35/Cd81/Slamf8/Csf1/Ccr2/Cx3cl1/Ddt/Mmp14/C3ar1/Ccl2/Cd200r1
C0_cDC2	GO:0001763	morphogenesis of a branching structure	72	-1.88928	0.00196976	0.0112331	Kdm5b/Wnt4/Epha2/Hhex/Bmp2/Mgp/Maged1/Tgfbr2/Plxnd1/Ctnnbip1/Rxra/Pdgfb/Fgfr1/Kdr/Eng/Flt1/Il1b/Tnf/Csf1/Src/Mmp14/Vdr/Clic4/Spint1/Plxna1/Socs3/Cdh1
C0_cDC2	GO:0031349	positive regulation of defense response	173	-1.89065	0.00021497	0.00212723	Stat5a/Pde2a/Ctsc/Cd74/Cd81/Arg1/Pvr/Acod1/Nfkbiz/Ctss/Ptprs/Jak2/Nectin2/Irgm2/Il17f/Rftn1/Pla2g4a/Cd86/Plscr1/Ifi204/Tnfaip3/Il1b/Tnf/Ccr2/Ets1/Cxcl1/Ifi211/Tlr3/Zbp1/Adora2b/Irgm1/Prkca/Adora3/Ddt/Nod2/Rsad2/Cd226/Il12b/Fcgr3/Cd14/Ifi205/Ccl24/Fcgr1/Ccr5/Ptger4/Tnip3/Il1rl1/Gbp5/Mmp12
C0_cDC2	GO:0072006	nephron development	41	-1.89101	0.00475512	0.0211801	Wnt4/Ret/Bmp2/Maged1/Ctnnbip1/Egr1/Lif/Pdgfb/Myo1e/Gata3/Sec61a1/Sulf2/Ctnnd1/Cflar/C3ar1/Basp1/Mtss1
C0_cDC2	GO:0060548	negative regulation of cell death	373	-1.89104	1.88661e-05	0.000372134	Optn/Psap/Mcfd2/Htt/Myo18a/Bcl3/Bcl2l2/Ptcra/Atf5/Clu/Noc2l/Itsn1/Naip5/Cav1/Wnt4/Hspa5/Ccl12/Ffar4/Gata2/Pih1d1/Grk5/Csf1r/Ybx3/Cpeb4/Irs2/Stat5a/Pde2a/Braf/Hipk3/Sh3rf1/Bcl2a1c/Cd74/Jak3/Adora2a/Bcl2a1b/Slc35f6/Vhl/Pnp/Atox1/Jak2/Pde8a/Npc1/Itga5/Fn1/Epcam/Igf1r/Timp1/Apoe/Birc5/Icam1/Rbpj/Bag3/Dhcr24/Gnaq/Stk40/Ddx3x/Sct/Slc39a10/Nfe2l2/Prnp/Birc3/Tnfaip3/Apbb2/Fyn/Hyou1/Prkcd/Kdr/Ier3/Ngfr/Hi…
C0_cDC2	GO:0097696	STAT cascade	57	-1.89136	0.00304127	0.0156471	Ptpn2/Cav1/Ret/Il5/Csf1r/Pkd2/Stat5a/Sac3d1/Jak3/Il10ra/Vhl/Jak2/Lif/Fyn/Pigu/Tnf/Cd40/Il12b/Il7r/Socs1/Socs3/Socs2/Gfra2/Ptger4
C0_cDC2	GO:0086009	membrane repolarization	10	-1.89144	0.0087079	0.0331952	Dlg1/Zmpste24/Cav1/Scn1b/Atp1a1/Atp1b1/Kcne3/Cacnb3
C0_cDC2	GO:0072359	circulatory system development	371	-1.89229	1.88861e-05	0.000372134	Plcg1/Pofut1/Tgfbr2/Thy1/Mmp19/Vhl/Plxnd1/Casp7/Pdlim5/Bmpr2/Sav1/Pdlim4/S1pr1/Il17f/Itga5/Nf1/Fn1/Rxra/Vcan/Apoe/Slc4a7/Plau/Egr1/Pik3r2/Rbpj/Erap1/Hopx/Luzp1/Gnaq/Col4a2/Nfe2l2/Itgax/Pdlim1/Jup/Pdlim7/Lif/Pdgfb/Adap2/Fgfr1/Pskh1/Ece1/Kdr/Ngfr/Hipk2/Eng/Flt1/Lrp1/Il1b/Chd7/Dhrs3/Myo1e/Ccr2/Gata3/Ets1/Hbegf/Tgfbr1/Tlr3/Arhgap22/Plk2/Cx3cl1/Prkca/Itgb1/Tnfsf12/Egr3/Pdpn/Cysltr1/Alpk2/Adam19/Hif1a/…
C0_cDC2	GO:0071706	tumor necrosis factor superfamily cytokine production	90	-1.8924	0.00109904	0.00720845	Mc1r/Tnfaip3/App/Ptafr/Ccr2/Tlr3/Cx3cl1/Tmem106a/Ddt/Arid5a/Cd84/Cd209b/Nod2/Cd274/Il12b/Ccl2/Fcgr3/Cd14/Ccr5/Ptger4/Axl
C0_cDC2	GO:0050886	endocrine process	27	-1.8935	0.00661536	0.0269937	Atp6ap2/Fam129b/Inhba/Adrb1/Rab11fip5/Rab8b/Lif/Fgfr1/Ece1/F2r/Il1b/Selenom/Gata3/Runx1/Dab2
C0_cDC2	GO:0007622	rhythmic behavior	14	-1.89433	0.008511	0.0326198	Adora2a/Zfhx3/Egr1/Htr7/Ptger4/Egr2
C0_cDC2	GO:0043534	blood vessel endothelial cell migration	48	-1.89485	0.00353636	0.0171606	Epha2/Gata2/Stat5a/Plcg1/Vhl/Nf1/Apoe/Pik3r2/Nfe2l2/Jup/Pdgfb/Fgfr1/Kdr/Ets1/Plk2/Prkca/Itgb1/Egr3/Hif1a/Cd40/Spred1
C0_cDC2	GO:0060429	epithelium development	335	-1.8951	1.89319e-05	0.000372134	Wnt10b/Sgpp1/Psap/Sipa1l3/Htt/Plod3/Poglut1/Kdm6b/Zmpste24/Apold1/Zfp703/Mthfd1/Kdm5b/Lrp4/Cav1/Wnt4/Epha2/Ret/Hhex/Bmp2/Tjp1/Pkd2/Stat5a/Mgp/Pde2a/Maged1/Vasp/Ophn1/Pofut1/Tgfbr2/Vhl/Plxnd1/Bmpr2/Ctnnbip1/Sav1/Ptprs/Jak2/Enah/Nf1/Epcam/Igf1r/Rxra/Myo9a/Vcan/Slc4a7/Icam1/Rbpj/Luzp1/Palld/Anxa4/Itgax/Lfng/Fndc3b/Hrh2/Orai1/Lif/Pdgfb/Fgfr1/Kdr/Ngfr/Eng/Flt1/Maff/Il1b/Chd7/Tnf/Csf1/Ski/Myo1e/Gata3/H…
C0_cDC2	GO:0050680	negative regulation of epithelial cell proliferation	47	-1.89593	0.00381147	0.0181013	Cav1/Ccl12/Maged1/Sav1/Nf1/Apoe/Cav2/Ngfr/Eng/Flt1/Tnf/Gata3/Tgfbr1/Vdr/Klf9/Mtss1/Cdh1/Dab2
C0_cDC2	GO:0045453	bone resorption	33	-1.89632	0.00556528	0.0236254	Csf1r/Plekhm1/Idua/P2rx7/Ctss/S1pr1/Nf1/Ltbp3/Src/Prkca/Gpr55/Dcstamp/Ptger4/Trf
C0_cDC2	GO:0001885	endothelial cell development	33	-1.89737	0.0055442	0.0236065	Tjp1/Pde2a/Ptprs/Icam1/Eng/Il1b/Tnf/Clic4/Tjp2/F11r/Afdn/Cldn1
C0_cDC2	GO:0061384	heart trabecula morphogenesis	10	-1.89831	0.00823836	0.0318759	S1pr1/Rbpj/Eng/Chd7/Tgfbr1/Adgrg6
C0_cDC2	GO:0006811	ion transport	408	-1.89833	1.87213e-05	0.000372134	Cav1/Tspo/Cltc/Ccl12/Snap23/Atp6v0c/Dpysl2/Fxyd2/Ank2/Slc37a2/Pkd2/Slc12a7/Irs2/Scn1b/Kcnk6/Atp13a3/Slc5a3/Jak3/Plcg1/Gpr35/Arg1/Adora2a/Slc7a1/Thy1/P2ry1/Slc39a11/P2rx7/Ctss/Atox1/Pde4b/Nf1/Nipal1/Clcn7/Rangrf/Sco2/Slco3a1/Pla2g4a/Apoe/Slc16a6/Slc4a7/Icam1/Ms4a2/Slc35b2/Gnaq/Slc36a1/Epb41/Atp1a1/Rem1/Slc31a2/P2ry6/Slc7a6/Atp11a/Slc39a10/Lpar3/Atp11c/Chchd10/Slc20a1/Clcn5/Prnp/Slc25a24/Hrh2/Preli…
C0_cDC2	GO:0006909	phagocytosis	86	-1.8995	0.00132302	0.00842295	Pip5k1c/P2ry6/Calr/Dock1/Cd302/Siglece/Rab20/Lrp1/Il1b/Tnf/Ccr2/Itgb1/Cd209b/Nod2/Ccl2/Pros1/Fcgr3/Mfge8/Fcgr1/Aif1/Axl/Fcgr2b
C0_cDC2	GO:0006812	cation transport	285	-1.90014	1.91832e-05	0.000372134	Cnnm4/Tcn2/Adrb1/Zmpste24/Entpd1/Cav1/Tspo/Cltc/Ccl12/Snap23/Fxyd2/Ank2/Pkd2/Slc12a7/Scn1b/Kcnk6/Atp13a3/Slc5a3/Jak3/Plcg1/Gpr35/Arg1/Adora2a/Slc7a1/Thy1/Slc39a11/P2rx7/Ctss/Atox1/Pde4b/Nipal1/Rangrf/Sco2/Slc4a7/Icam1/Ms4a2/Gnaq/Slc36a1/Epb41/Atp1a1/Rem1/Slc31a2/P2ry6/Slc39a10/Lpar3/Chchd10/Slc20a1/Prnp/Orai1/Fyn/Pdgfb/Wnk1/P2rx5/Cacnb2/Alox5/F2r/Asph/Nectin1/Hfe/Chd7/Atp1b1/Cxcl1/Kcne3/Slc41a1/M…
C0_cDC2	GO:0090100	positive regulation of transmembrane receptor protein serine/threonine kinase signaling pathway	33	-1.90102	0.00543879	0.0233326	Bmp2/Nup93/Bmpr2/Rbpj/Kdr/Hipk2/Eng/Hfe/Tgfbr1/Furin/Got1/Dab2
C0_cDC2	GO:0032835	glomerulus development	21	-1.90227	0.00693779	0.0281403	Egr1/Pdgfb/Myo1e/Sulf2/Ctnnd1/Cflar/C3ar1/Basp1/Mtss1
C0_cDC2	GO:0002573	myeloid leukocyte differentiation	106	-1.90337	0.000728067	0.00535676	Cd101/Zfpm1/Tnfrsf11a/Mafb/Ptpn2/Itgam/Epha2/Il5/Tlr2/Gata2/Hhex/Csf1r/Stat5a/Cd74/Cd81/Tgfbr2/Tfe3/Ctnnbip1/Nf1/Sbno2/Rbpj/Lif/App/Kitl/Pilrb1/Tnf/Csf1/Gata3/Src/Prkca/Tnfsf9/C1qc/Runx1/Tjp2/Il12b/Gpr55/Batf2/Dcstamp/Trib1/Ccr1/Trf
C0_cDC2	GO:0002438	acute inflammatory response to antigenic stimulus	12	-1.9037	0.00794413	0.0310335	Icam1/Serpinb9/Fcgr3/Fcgr1/Fcgr2b
C0_cDC2	GO:0001961	positive regulation of cytokine-mediated signaling pathway	17	-1.90619	0.0073164	0.0293069	Cd74/Irgm2/Casp4/Csf1/Zbp1/Irgm1/Axl/Mmp12
C0_cDC2	GO:0032989	cellular component morphogenesis	359	-1.90877	1.88576e-05	0.000372134	Braf/Scn1b/Vasp/Ophn1/B4galt5/Stxbp5/Idua/Sema6d/Dbn1/Adora2a/Picalm/Thy1/P2ry1/Plxnd1/Pdlim5/Ttc3/Bmpr2/P2rx7/Ptprs/Nectin2/Enah/Fn1/Nedd9/Igf1r/Myo9a/Plppr4/Apoe/Plxna4/Icam1/Nsmf/Palld/Eps8/Epb41/Pip5k1c/Dock7/Smurf1/Lpar3/Fgd1/Fndc3b/Gas7/Hrh2/Calr/Hexb/Dock1/Apbb2/Fyn/App/Alcam/Kdr/Ngfr/Lrp1/Nectin1/Ago4/Fmnl2/Gata3/Nbeal2/Wtip/Sema4c/Src/Pacsin2/Parvb/Prkca/Bhlhe22/Csrp1/Itgb1/Skil/Pdpn/B4g…
C0_cDC2	GO:1902042	negative regulation of extrinsic apoptotic signaling pathway via death domain receptors	13	-1.90901	0.00746492	0.0296615	Icam1/Tnfaip3/Tmbim1/Cflar/Pea15a/Dapk1
C0_cDC2	GO:0001774	microglial cell activation	23	-1.90904	0.00658734	0.0269568	Clu/Tlr4/Tlr2/Ctsc/Jak2/Nampt/App/Tnf/Tlr3/Cx3cl1/Aif1/C1qa
C0_cDC2	GO:0002269	leukocyte activation involved in inflammatory response	23	-1.90904	0.00658734	0.0269568	Clu/Tlr4/Tlr2/Ctsc/Jak2/Nampt/App/Tnf/Tlr3/Cx3cl1/Aif1/C1qa
C0_cDC2	GO:0032675	regulation of interleukin-6 production	80	-1.90957	0.00134666	0.00851787	Mapk13/Tnfaip3/App/F2r/Il1b/Tnf/Ptafr/Tlr3/Adora2b/Il1rl2/Arid5a/Cd84/Nod2/Tnfsf9/Cd200r1/Il1rn/Aif1/Ccr5/Il1a
C0_cDC2	GO:0030865	cortical cytoskeleton organization	19	-1.90993	0.00696486	0.0281769	Anln/Dlg1/Nckap1l/Fmnl3/Ppp2r3c/Plek/Epb41/Synpo/Calr/Tnf/Fmnl2/Actn1
C0_cDC2	GO:0002252	immune effector process	303	-1.91105	1.90745e-05	0.000372134	Cd74/Jak3/Cd81/Arg1/Pvr/Stx11/Nfkbiz/Pnp/P2rx7/Nectin2/Ifit3/Rftn1/Map3k14/Sbno2/Il4ra/Slamf8/Cd86/Icam1/Ms4a2/Icosl/Plscr1/Cfh/Ifit1/Itgax/Oasl2/Lfng/Cfp/Tnfaip3/Gadd45g/Nfkbid/App/Prkcd/Ifit2/Isg15/Lrp1/Cfb/Hfe/Il1b/Tnf/Malt1/Ptafr/Ccr2/Gata3/Cxcl1/Tlr3/Zbp1/Adora2b/Adora3/Cd1d1/Arid5a/Gbp2b/Sema4a/Cd84/Cd40/Nod2/Rsad2/C1qc/Cd226/Rora/Il12b/Ccl2/Serpinb9/Klrb1b/Il2ra/Fcgr3/Il7r/Gbp4/Fcgr1/C1qb/…
C0_cDC2	GO:0048245	eosinophil chemotaxis	10	-1.91125	0.00740598	0.0295407	Cx3cl1/Hrh1/Ccl2/Ccl24/Ccl22
C0_cDC2	GO:0007600	sensory perception	113	-1.9125	0.000724594	0.00535676	Olfr373/Pomk/Wnt10b/Hexa/Adra2a/Psap/Spata7/Cnnm4/Adrb1/Tlr4/Tjp1/Fbxo11/P2ry1/P2rx7/Ctss/Olfr920/Slc4a7/Icam1/Pde6a/Mc1r/Hexb/Fyn/Fgfr1/Cacnb2/Ngfr/Alox5/F2r/Chd7/Tnf/Ptafr/Ccr2/Comt/Calca/Cacnb3/Gprc5c/Nav2/Slc52a3/Il12b/Ccl2/Htr7/Il1rn/Fabp5/Cdh1/Il1a
C0_cDC2	GO:0051403	stress-activated MAPK cascade	102	-1.91407	0.000666734	0.00502261	Mapk13/Gadd45g/App/Rell1/Hipk2/Il1b/Tnf/Sema4c/Tlr3/Lmnb1/Nod2/Gadd45b/Rap2a/Il1rn/Trib1/Ptger4/Trf/Il1a/Fcgr2b/Dab2
C0_cDC2	GO:0002709	regulation of T cell mediated immunity	41	-1.91418	0.00395911	0.0184628	Cd81/Arg1/Pvr/Pnp/P2rx7/Nectin2/Hfe/Il1b/Malt1/Ccr2/Gata3/Cd1d1/Arid5a/Nod2/Rsad2/Il12b/Il7r
C0_cDC2	GO:1904062	regulation of cation transmembrane transport	107	-1.91452	0.000606772	0.00474269	Fxyd2/Ank2/Pkd2/Scn1b/Plcg1/Gpr35/Thy1/Ctss/Pde4b/Rangrf/Ms4a2/Rem1/Slc31a2/P2ry6/Chchd10/Prnp/Fyn/Wnk1/Cacnb2/Alox5/F2r/Asph/Chd7/Atp1b1/Kcne3/Clec4b1/Cox17/Cx3cl1/Cacnb3/Ccl2/Ramp3/Cd63/Stk39/Dapk1/Cxcl10
C0_cDC2	GO:0007589	body fluid secretion	27	-1.91503	0.0055552	0.0236179	Adrb1/Cav1/Stat5a/Sct/Wnk1/Adora3/Hif1a/Vdr/Socs2/Stk39/Ptger4
C0_cDC2	GO:0042551	neuron maturation	18	-1.91702	0.00636671	0.0262431	Mtor/Nr4a2/Farp2/Lgi4/Rac3/Ret/B4galt5/Gnaq/App/Pdgfb/B4galt6/C1qa
C0_cDC2	GO:0031175	neuron projection development	334	-1.91753	1.89491e-05	0.000372134	Itsn1/Klk8/Cyfip1/S100a9/Il1rap/Lrp4/Epha2/Ret/Hspa5/Dpysl2/Ulk4/Spire1/Hdgfl3/Csf1r/Braf/Scn1b/Vasp/Ophn1/Ptpn9/B4galt5/Stxbp5/Sema6d/Dbn1/Adora2a/Picalm/Thy1/Plxnd1/Pdlim5/Bmpr2/Ptprs/Jak2/Enah/Nf1/Fn1/Igf1r/Myo9a/Plppr4/Apoe/Cdc20/Arsb/Plxna4/Rbpj/Nsmf/Palld/Pip5k1c/D16Ertd472e/Dock7/Smurf1/Lpar3/Nfe2l2/Gas7/Camsap2/Apbb2/Lif/Fyn/App/Alcam/Ccdc88a/Fgfr1/Kdr/Ngfr/Lrp1/Inppl1/Nectin1/Itm2c/Gata3…
C0_cDC2	GO:0007015	actin filament organization	148	-1.91833	0.000296607	0.00273495	Pdlim4/S1pr1/Enah/Nedd9/Capg/Marcks/Pik3r2/Icam1/Plek/Rflnb/Eps8/Synpo/Gas7/Diaph3/Itgb5/Prkcd/Casp4/Inppl1/Hsp90b1/Pls3/Tgfbr1/Scin/Src/Fscn1/Lima1/Cx3cl1/Hip1/Cgnl1/Rhoc/Arhgap18/Actn1/Sdc4/Ccl24/Aif1/Mtss1/Ptger4/Trf/Sh3pxd2b
C0_cDC2	GO:0034220	ion transmembrane transport	221	-1.91855	7.75329e-05	0.00090989	Fxyd2/Ank2/Slc37a2/Pkd2/Slc12a7/Irs2/Scn1b/Kcnk6/Plcg1/Gpr35/Slc7a1/Thy1/Slc39a11/P2rx7/Ctss/Atox1/Pde4b/Rangrf/Ms4a2/Slc36a1/Atp1a1/Rem1/Slc31a2/P2ry6/Slc7a6/Slc39a10/Chchd10/Slc20a1/Prnp/Orai1/Fyn/Wnk1/Prkcd/P2rx5/Cacnb2/Alox5/F2r/Asph/Hfe/Chd7/Tnf/Ptafr/Atp1b1/Kcne3/Slc41a1/Mcub/Clec4b1/Cox17/Cx3cl1/Prkca/Hrh1/Cacnb3/Slc7a5/Clic4/Ccl2/Ramp3/Cd63/Stk39/Atp6v0a1/Slc30a4/Ccr5/Dapk1/Cxcl10
C0_cDC2	GO:0010466	negative regulation of peptidase activity	61	-1.92299	0.00196139	0.011208	Pih1d1/Sh3rf1/Anxa8/Adora2a/Picalm/Timp1/Birc5/Dhcr24/Ddx3x/Birc3/App/Cstb/Serpina3g/Bcl2a1d/Serpina3f/Src/Fcmr/Cflar/Timp2/Cst3/Spint1/Serpinb9/Serpinb6b
C0_cDC2	GO:0032642	regulation of chemokine production	46	-1.92358	0.0030852	0.0158158	Tlr4/Epha2/Tlr2/Csf1r/Cd74/Il4ra/Egr1/App/Apod/Lrp1/Il1b/Tnf/Tlr3/Adora2b/Cd84/Nod2/Aif1/Il1rl1/Il1a
C0_cDC2	GO:0061041	regulation of wound healing	52	-1.92365	0.00254896	0.0137363	Tlr4/S100a9/Cav1/Wnt4/Apoe/Plau/Plek/Hopx/Enpp4/Nfe2l2/Pdgfb/Prkcd/P2rx5/F2r/Hbegf/Prkca/Pdpn/Tnfrsf12a/Ccl2/Pros1/Cdkn1a/Ptger4
C0_cDC2	GO:0002699	positive regulation of immune effector process	105	-1.92416	0.000505439	0.00411784	Tlr4/Itgam/Il5/Tlr2/Gata2/Stat5a/Cd74/Cd81/Arg1/Pvr/Nfkbiz/Pnp/P2rx7/Nectin2/Il4ra/Ms4a2/Nfkbid/Il1b/Tnf/Malt1/Ptafr/Ccr2/Gata3/Cxcl1/Adora2b/Adora3/Cd1d1/Arid5a/Cd84/Cd40/Nod2/Rsad2/Cd226/Il12b/Ccl2/Fcgr3/Fcgr1/Nr4a3
C0_cDC2	GO:0034765	regulation of ion transmembrane transport	131	-1.9244	0.000338208	0.00303959	Fxyd2/Ank2/Pkd2/Irs2/Scn1b/Plcg1/Gpr35/Thy1/P2rx7/Ctss/Pde4b/Rangrf/Ms4a2/Rem1/Slc31a2/P2ry6/Chchd10/Prnp/Fyn/Wnk1/Cacnb2/Alox5/F2r/Asph/Chd7/Tnf/Ptafr/Atp1b1/Kcne3/Clec4b1/Cox17/Cx3cl1/Prkca/Cacnb3/Clic4/Ccl2/Ramp3/Cd63/Stk39/Dapk1/Cxcl10
C0_cDC2	GO:0051897	positive regulation of protein kinase B signaling	37	-1.92638	0.00408541	0.018866	Stk3/Pik3cg/Itsn1/Phlpp1/Ret/Igf1r/Mc1r/Ngfr/Eng/Tnf/Gata3/Hbegf/Tgfbr1/Src/Cx3cl1/Itgb1/Ramp3/Axl
C0_cDC2	GO:0055070	copper ion homeostasis	11	-1.92891	0.00657839	0.0269568	Sco1/Atox1/Sco2/Slc31a2/Prnp/App/Aplp2
C0_cDC2	GO:0007272	ensheathment of neurons	48	-1.92923	0.0029123	0.0151482	Dlg1/Afg3l2/Cmtm8/Lgi4/Hexa/Psap/Clu/Zscan26/Klk8/Bcas1/Tlr2/Ctsc/B4galt5/Nf1/Rxra/Acer3/Itgax/Hexb/Fyn/Ngfr/Tnf/Ski/B4galt6/Adgrg6/Trf/Egr2
C0_cDC2	GO:0008366	axon ensheathment	48	-1.92923	0.0029123	0.0151482	Dlg1/Afg3l2/Cmtm8/Lgi4/Hexa/Psap/Clu/Zscan26/Klk8/Bcas1/Tlr2/Ctsc/B4galt5/Nf1/Rxra/Acer3/Itgax/Hexb/Fyn/Ngfr/Tnf/Ski/B4galt6/Adgrg6/Trf/Egr2
C0_cDC2	GO:0042552	myelination	48	-1.92923	0.0029123	0.0151482	Dlg1/Afg3l2/Cmtm8/Lgi4/Hexa/Psap/Clu/Zscan26/Klk8/Bcas1/Tlr2/Ctsc/B4galt5/Nf1/Rxra/Acer3/Itgax/Hexb/Fyn/Ngfr/Tnf/Ski/B4galt6/Adgrg6/Trf/Egr2
C0_cDC2	GO:0045766	positive regulation of angiogenesis	72	-1.93066	0.00143628	0.00888679	Plcg1/Tgfbr2/Itga5/Erap1/Nfe2l2/Itgax/Jup/Kdr/Hipk2/Eng/Flt1/Il1b/Ets1/Tlr3/Plk2/Cx3cl1/Prkca/Itgb1/Cysltr1/Hif1a/C3ar1/Cd40/Runx1/Hk2/Ccl24/Il1a
C0_cDC2	GO:0090287	regulation of cellular response to growth factor stimulus	93	-1.93083	0.000607866	0.00474269	Zfp703/Cyfip1/Cav1/Wnt4/Hspa5/Hhex/Bmpr2/Il17f/Rbpj/Smurf1/Cav2/Pdgfb/Fgfr1/Kdr/Ngfr/Hipk2/Eng/Flt1/Ski/Gata3/Nrep/Sulf2/Skil/Hif1a/Htra3/Cflar/Chst11/Furin/Myof/Cd63/Got1/Pmepa1/Dab2
C0_cDC2	GO:0030900	forebrain development	107	-1.93194	0.000465192	0.00387432	Inhba/Rac3/Pfdn1/Htt/Zswim6/Atf5/Kdm6b/Wnt4/Gata2/Ulk4/Hhex/Bmp2/Csf1r/Ophn1/Ptprs/Nf1/Plxna4/Rbpj/Aspm/Gnaq/D16Ertd472e/Dock7/Sct/Fyn/App/Kif1a/Fgfr1/Chd7/Ski/Zbtb18/Src/Bhlhe22/Hif1a/Aplp2/Nrp2/Syne2/Afdn/Aldh1a2/Nr4a3/Axl
C0_cDC2	GO:0090196	regulation of chemokine secretion	12	-1.93216	0.00636385	0.0262431	Csf1r/Il4ra/Lrp1/Tnf/Aif1/Il1rl1
C0_cDC2	GO:0050806	positive regulation of synaptic transmission	50	-1.93254	0.00251324	0.0135954	Braf/Dbn1/Adora2a/Nf1/Apoe/Prnp/Kmo/App/Ngfr/Tnf/Ccr2/Plk2/Cacnb3/Stx3/Ccl2/Afdn/Htr7/Ptger4
C0_cDC2	GO:1901700	response to oxygen-containing compound	477	-1.93269	1.86147e-05	0.000372134	Cxcl2/Gatm/Acod1/P2rx7/Cad/Pde4b/Jak2/Irgm2/Pde8a/Capn2/Igf1r/Soga1/Rxra/Sbno2/Nucb2/Pdia3/Ptgir/Birc5/Cd86/Arsa/Egr1/Pik3r2/Icam1/Sesn2/Nsmf/Eps8/Plscr1/P2ry6/Litaf/Nfe2l2/Jup/Prnp/Mapk13/Cav2/Tnfaip3/Fyn/App/Pdgfb/Oxct1/Apod/Prkcd/Ngfr/Casp4/F2r/Asph/Lrp1/Serpina3g/Inppl1/Edem1/Hsp90b1/Serpina3f/Il1b/Tnf/Hk3/Cd80/Malt1/Ptafr/Cxcl1/Tgfbr1/Src/Ctnna1/Cx3cl1/Prkca/Arid5a/Hif1a/Cd84/Cflar/Nod2/Vdr/…
C0_cDC2	GO:0030902	hindbrain development	41	-1.93296	0.00347731	0.0169746	Sptbn2/Cd3e/Pfdn1/Mafb/Atf5/Hspa5/Gata2/Ophn1/Ptprs/Igf1r/Slc4a7/Zbtb18/Sema4c/Itgb1/Rora/Wls/Aldh1a2/Egr2/Fcgr2b
C0_cDC2	GO:0032743	positive regulation of interleukin-2 production	17	-1.93299	0.00588725	0.0247334	Stat5a/Pde4b/Cd83/Il1b/Malt1/Ccr2/Cd1d1/Runx1/Il1a
C0_cDC2	GO:1903039	positive regulation of leukocyte cell-cell adhesion	109	-1.93358	0.000443835	0.00371826	Stat5a/Zbtb16/Cd74/Jak3/Cd81/Tgfbr2/Thy1/Nfkbiz/Pnp/Il4ra/Cd83/Cd86/Icam1/Icosl/Nfkbid/Il1b/Tnf/Cd80/Malt1/Ptafr/Ccr2/Gata3/Ets1/Il1rl2/Cd1d1/Egr3/Cd209e/Tnfsf9/Runx1/Cd274/Il12b/Ccl2/Il2ra/Pdcd1lg2/Il7r/Socs1/Aif1/Nr4a3
C0_cDC2	GO:0032609	interferon-gamma production	72	-1.93559	0.00135421	0.00854655	Prnp/Gadd45g/Isg15/Il1b/Tnf/Ccr2/Gata3/Itk/Tlr3/Cd1d1/Arid5a/Nod2/Tnfsf9/Runx1/Cd274/Cd226/Il12b/Scgb1a1/Pdcd1lg2/Cd14/Axl/Il1rl1
C0_cDC2	GO:0045860	positive regulation of protein kinase activity	168	-1.93577	0.000156568	0.00165915	Dlg1/Cenpe/Map2k5/Shc1/Map3k20/Iqgap1/Stk3/Pik3cg/Map2k3/Map4k1/Cass4/Adra2a/Rasgrp1/Tnfrsf11a/Map4k5/Clu/Camkk1/Tlr4/Ret/Mdfic/Pih1d1/Bmp2/Ppp2r3c/Csf1r/Pkd2/Maged1/Cd74/Cd81/Tgfbr2/P2rx7/Jak2/Irgm2/Nedd9/Map3k14/Egr1/Ddx3x/Lpar3/Prnp/Ralb/Gadd45g/Pdgfb/Ccdc88a/Prkcd/Fgfr1/F2r/Flt1/Kitl/Il1b/Tnf/Csf1/Malt1/Tgfbr1/Src/Cd40/Nod2/Gadd45b/Il12b/Sdc4/Socs1/Ccnd2/Cdkn1a/Stk39/Il1rn/Fcgr1/Trf/Dab2
C0_cDC2	GO:0061351	neural precursor cell proliferation	58	-1.93582	0.00202651	0.0114647	Gata2/Hhex/Dbn1/Daglb/Nf1/Aspm/Dock7/Kif1a/Fgfr1/Ngfr/Il1b/Ctnna1/Cx3cl1/Hif1a/Rora/Spint1/Afdn/Ccr5/Trf
C0_cDC2	GO:0002886	regulation of myeloid leukocyte mediated immunity	30	-1.93604	0.0045611	0.0205286	Itgam/Gata2/Arg1/Il4ra/Ms4a2/Ptafr/Ccr2/Cxcl1/Adora2b/Adora3/Cd84/Fcgr3/Fcgr1
C0_cDC2	GO:0098662	inorganic cation transmembrane transport	160	-1.93681	0.000177431	0.00185942	Fxyd2/Ank2/Pkd2/Slc12a7/Scn1b/Kcnk6/Plcg1/Gpr35/Thy1/Slc39a11/P2rx7/Atox1/Pde4b/Rangrf/Ms4a2/Slc36a1/Atp1a1/Rem1/Slc31a2/P2ry6/Slc39a10/Chchd10/Prnp/Orai1/Fyn/Wnk1/Cacnb2/Alox5/F2r/Asph/Hfe/Chd7/Atp1b1/Kcne3/Slc41a1/Mcub/Clec4b1/Cox17/Cx3cl1/Hrh1/Cacnb3/Ramp3/Cd63/Stk39/Atp6v0a1/Slc30a4/Ccr5/Cxcl10
C0_cDC2	GO:0050728	negative regulation of inflammatory response	57	-1.9371	0.00219303	0.0123087	Adora2a/Acod1/Apoe/Slamf8/Fndc4/Tnfaip3/Apod/Ier3/Siglece/Ctla2a/Gata3/Ets1/Cx3cl1/Nod2/Rora/Il12b/Il2ra/Socs3/Cd200r1/Ptger4/Fcgr2b
C0_cDC2	GO:0030511	positive regulation of transforming growth factor beta receptor signaling pathway	13	-1.93784	0.00613877	0.0255632	Hipk2/Furin/Got1/Dab2
C0_cDC2	GO:1903846	positive regulation of cellular response to transforming growth factor beta stimulus	13	-1.93784	0.00613877	0.0255632	Hipk2/Furin/Got1/Dab2
C0_cDC2	GO:0051931	regulation of sensory perception	18	-1.93868	0.00534463	0.023033	Ctss/Fgfr1/F2r/Ptafr/Comt/Cacnb3/Fabp5/Il1a
C0_cDC2	GO:0042108	positive regulation of cytokine biosynthetic process	39	-1.94101	0.00336113	0.0166881	Cd3e/Cybb/Zfpm1/Bcl3/Tlr4/Tlr2/Stat5a/Cd74/Jak2/Egr1/Icosl/App/Il1b/Tnf/Ptafr/Ccr2/Tlr3/Cd1d1/Cd209b/Fcgr3/Il1a
C0_cDC2	GO:1903076	regulation of protein localization to plasma membrane	39	-1.94292	0.00334013	0.0166275	Dlg1/Ppp1r9b/Actb/Pgrmc1/Epha2/Cltc/Ptpn9/Picalm/Rangrf/Pik3r2/Prnp/Lrp1/Tnf/Tmbim1/Itgb1/Stx3/Mmp14/Ramp3/Dab2
C0_cDC2	GO:0032231	regulation of actin filament bundle assembly	39	-1.94307	0.00331912	0.0165956	Wnt4/Braf/Dbn1/Pdlim4/S1pr1/Pik3r2/Plek/Synpo/Tgfbr1/Cx3cl1/Rhoc/Sdc4/Mtss1/Ptger4/Sh3pxd2b
C0_cDC2	GO:0001775	cell activation	427	-1.94329	1.86553e-05	0.000372134	Clec4g/Tlr4/Entpd1/Ptpn2/Itgam/Cav1/Il11ra1/Wnt4/Il5/Adgrg3/Snap23/Tlr2/Gata2/Hhex/Ppp2r3c/Irs2/Stat5a/Braf/Ctsc/Lrrc32/Sh3rf1/Zbtb16/Clptm1/Cd74/Jak3/Cd81/Arg1/Tgfbr2/Adora2a/Thy1/P2ry1/Dgat1/Stx11/Nfkbiz/Pnp/P2rx7/Jak2/Nectin2/Fn1/Bst1/Timp1/Sbno2/Il4ra/Cd83/Apoe/Slamf8/Cd86/Egr1/Icam1/Nampt/Ms4a2/Rbpj/Plek/Pip5k1c/Icosl/Plscr1/Slc39a10/Atp11c/Lfng/Cd79a/Prnp/Tnfaip3/Gadd45g/Nfkbid/Fyn/App/Pdgf…
C0_cDC2	GO:0031401	positive regulation of protein modification process	450	-1.94383	1.8647e-05	0.000372134	Fam129a/Tlr4/Lrp4/Cav1/Ret/Il5/Hspa5/Ccl12/Ffar4/Tlr2/Mdfic/Pih1d1/Bmp2/Ppp2r3c/Mid1/Csf1r/Pkd2/Braf/Huwe1/Maged1/Sh3rf1/Cd74/Cd81/Tgfbr2/P2ry1/Bmpr2/P2rx7/Jak2/Irgm2/Pde8a/Itga5/Nedd9/Map3k14/Igf1r/Apoe/Cdc20/Scimp/Egr1/Icam1/Nsmf/Ddx3x/Dock7/Nqo2/P2ry6/Slc39a10/Lpar3/Prnp/Ralb/Birc3/Cav2/Prr5l/Lif/Gadd45g/Fyn/App/Pdgfb/Ccdc88a/Prkcd/Fgfr1/Kdr/Rell1/Ngfr/Hipk2/F2r/Eng/Flt1/Lrp1/Kitl/Rnf180/Hfe/I…
C0_cDC2	GO:0033081	regulation of T cell differentiation in thymus	12	-1.9455	0.00582997	0.0246589	Sos2/Rasgrp1/Ptpn2/Clptm1/Nfkbid/Il1b/Cd1d1/Egr3/Il7r
C0_cDC2	GO:0002478	antigen processing and presentation of exogenous peptide antigen	18	-1.94624	0.00508911	0.0221673	H2-DMa/H2-Aa/H2-Eb1/Ifi30/H2-DMb2/H2-Ab1/H2-DMb1/Tap1/Mfsd6/Tapbp/Cd74/Fcgr3/Fcgr1/Fcgr2b
C0_cDC2	GO:0006898	receptor-mediated endocytosis	84	-1.94654	0.000917993	0.00638426	Ophn1/Cd81/Tgfbr2/Picalm/Apoe/Pip5k1c/Fcho2/Canx/Cav2/Lrp1/Hfe/Prkca/Itgb1/Hip1/Ramp3/Cd14/Cd63/Cxcl16/Fcgr1/Trf/Fcgr2b/Mrc1/Dab2
C0_cDC2	GO:0032649	regulation of interferon-gamma production	64	-1.94857	0.00140342	0.00873184	Isg15/Il1b/Tnf/Ccr2/Gata3/Tlr3/Cd1d1/Arid5a/Nod2/Tnfsf9/Runx1/Cd274/Cd226/Il12b/Scgb1a1/Pdcd1lg2/Cd14/Axl/Il1rl1
C0_cDC2	GO:0090087	regulation of peptide transport	291	-1.94968	1.91303e-05	0.000372134	Adrb1/Itsn1/Usp50/Tlr4/S100a9/Rab11fip5/Il1rap/Rab8b/Il5/Ubr5/Ffar4/Tlr2/Mdfic/Srgn/Csf1r/Irs2/Exoc4/Lrrc32/Idua/Cd74/Cd81/Adora2a/Picalm/P2rx7/Jak2/Il17f/Nf1/Fn1/Il4ra/Nucb2/Apoe/Birc5/Pik3r2/Bag3/Anxa4/Sct/Jup/Prnp/Tnfaip3/Prr5l/Lif/Fyn/Oxct1/Apod/Prkcd/Xpo1/Casp4/F2r/Asph/Lrp1/Edem1/Hfe/Il1b/Chd7/Tnf/Gata3/Src/Cx3cl1/Cacnb3/Arid5a/Hif1a/Cd84/Clec5a/Cd40/Nod2/Rsad2/Cd274/Wls/Ccl2/Cd14/Socs1/Gbp…
C0_cDC2	GO:0048008	platelet-derived growth factor receptor signaling pathway	28	-1.95036	0.00434589	0.019843	Jak2/Ptgir/Pdgfb/Apod/Lrp1/Inppl1/Myo1e/Src/Csrnp1/Hip1/Plat/Nr4a3
C0_cDC2	GO:0002920	regulation of humoral immune response	13	-1.95106	0.00553987	0.0236065	Ppp2r3c/Cd55/Acod1/Cfh/Il1b/Tnf/Nod2/Fcgr2b
C0_cDC2	GO:0098660	inorganic ion transmembrane transport	170	-1.95332	0.000136959	0.00146779	Fxyd2/Ank2/Slc37a2/Pkd2/Slc12a7/Scn1b/Kcnk6/Plcg1/Gpr35/Thy1/Slc39a11/P2rx7/Atox1/Pde4b/Rangrf/Ms4a2/Slc36a1/Atp1a1/Rem1/Slc31a2/P2ry6/Slc39a10/Chchd10/Slc20a1/Prnp/Orai1/Fyn/Wnk1/Cacnb2/Alox5/F2r/Asph/Hfe/Chd7/Ptafr/Atp1b1/Kcne3/Slc41a1/Mcub/Clec4b1/Cox17/Cx3cl1/Hrh1/Cacnb3/Ramp3/Cd63/Stk39/Atp6v0a1/Slc30a4/Ccr5/Cxcl10
C0_cDC2	GO:0097755	positive regulation of blood vessel diameter	25	-1.95572	0.00454478	0.0205201	Adra2a/Plod3/Adrb1/Gch1/Adora2a/Bmpr2/Apoe/Dock4/Kdr/Tnf/Ptafr/Adora2b/Cx3cl1/Calca/Hif1a
C0_cDC2	GO:0010324	membrane invagination	30	-1.95598	0.00388538	0.0182844	Gata2/Spire1/Snx18/Fcho2/Smurf1/Siglece/Fcgr3/Mfge8/Fcgr1/Aif1/Fcgr2b
C0_cDC2	GO:0021543	pallium development	36	-1.95656	0.00347859	0.0169746	Ptprs/Nf1/Aspm/Sct/Fgfr1/Zbtb18/Bhlhe22/Hif1a/Nrp2/Syne2/Afdn/Nr4a3
C0_cDC2	GO:0032651	regulation of interleukin-1 beta production	36	-1.95828	0.00345751	0.0169299	Naip5/Usp50/Tlr4/Tlr2/P2rx7/Jak2/Egr1/Ifi204/Tnfaip3/App/Casp4/F2r/Malt1/Ifi211/Nod2/Ifi205/Ccr5
C0_cDC2	GO:0050764	regulation of phagocytosis	46	-1.95869	0.00248067	0.0134705	Calr/Siglece/Lrp1/Il1b/Tnf/Cd209b/Nod2/Ccl2/Pros1/Fcgr3/Mfge8/Fcgr1/Fcgr2b
C0_cDC2	GO:0010524	positive regulation of calcium ion transport into cytosol	23	-1.95882	0.00461113	0.0206556	Htt/Adrb1/Cav1/Pkd2/Plcg1/Thy1/P2rx7/P2ry6/F2r/Asph/Clec4b1/Cx3cl1/Ramp3/Cxcl10
C0_cDC2	GO:0045216	cell-cell junction organization	44	-1.96092	0.00244305	0.0132917	Jup/F2r/Nectin1/Tnf/Tgfbr1/Fscn1/Ctnna1/Prkca/Itgb1/Ctnnd1/Rhoc/Afdn/Cdh1/Cldn1
C0_cDC2	GO:0050920	regulation of chemotaxis	81	-1.96149	0.000776413	0.0056164	Cd74/Sema6d/Bmpr2/S1pr1/Fn1/Bst1/Slamf8/Plxna4/Calr/Pdgfb/Wnk1/Fgfr1/Kdr/Il1b/Csf1/Ccr2/Sema4c/Cx3cl1/Prkca/Ddt/Stx3/Sema4a/C3ar1/Nod2/Tubb2b/Ccl2/Stk39/Aif1/Ccr1/Cxcl10
C0_cDC2	GO:0048666	neuron development	366	-1.96266	1.89018e-05	0.000372134	Klk8/Cyfip1/S100a9/Il1rap/Lrp4/Epha2/Ret/Hspa5/Dpysl2/Gata2/Ulk4/Spire1/Hdgfl3/Csf1r/Braf/Scn1b/Vasp/Ophn1/Ptpn9/B4galt5/Stxbp5/Sema6d/Dbn1/Adora2a/Picalm/Thy1/Plxnd1/Pdlim5/Bmpr2/Ptprs/Jak2/Enah/Nf1/Fn1/Igf1r/Pbx3/Myo9a/Plppr4/Apoe/Cdc20/Slc4a7/Arsb/Plxna4/Rbpj/Nsmf/Palld/Gnaq/Pip5k1c/D16Ertd472e/Dock7/Smurf1/Lpar3/Nfe2l2/Gas7/Camsap2/Apbb2/Lif/Fyn/App/Pdgfb/Alcam/Ccdc88a/Fgfr1/Kdr/Ngfr/Lrp1/Inp…
C0_cDC2	GO:0071230	cellular response to amino acid stimulus	21	-1.9627	0.00459682	0.020624	Atp5g1/Rragd/Sh3bp4/Col4a1/Mtor/Rptor/Sesn3/Klhl22/Cpeb4/Capn2/Sesn2/Nsmf/Fyn/Tnf/Socs1/Cdh1
C0_cDC2	GO:0017015	regulation of transforming growth factor beta receptor signaling pathway	47	-1.96302	0.00239518	0.0131202	Zfyve9/Zfp451/Zfp703/Cav1/Hspa5/Il17f/Smurf1/Cav2/Hipk2/Eng/Ski/Nrep/Skil/Htra3/Chst11/Furin/Got1/Pmepa1/Dab2
C0_cDC2	GO:0031348	negative regulation of defense response	87	-1.96346	0.000691043	0.00519193	Arg1/Adora2a/Acod1/Apoe/Slamf8/Fndc4/Tnfaip3/Apod/Ier3/Siglece/Ctla2a/Gata3/Ets1/Cx3cl1/Nod2/Rora/Il12b/Serpinb9/Klrb1b/Il2ra/Socs3/Cd200r1/Ccr1/Ptger4/Fcgr2b/Mmp12
C0_cDC2	GO:0002694	regulation of leukocyte activation	245	-1.96508	1.92805e-05	0.000372134	Clec4g/Tlr4/Ptpn2/Itgam/Cav1/Il5/Gata2/Ppp2r3c/Irs2/Stat5a/Braf/Ctsc/Lrrc32/Sh3rf1/Zbtb16/Clptm1/Cd74/Jak3/Cd81/Arg1/Tgfbr2/Adora2a/Thy1/Nfkbiz/Pnp/Nectin2/Bst1/Il4ra/Cd83/Slamf8/Cd86/Ms4a2/Icosl/Plscr1/Slc39a10/Atp11c/Prnp/Tnfaip3/Nfkbid/Ctla2a/Hfe/Il1b/Cd80/Malt1/Ptafr/Havcr1/Ccr2/Gata3/Adora2b/Il1rl2/Cx3cl1/Adora3/Cd1d1/Egr3/Slfn1/Cd209e/Cd84/Mmp14/Cd40/Nod2/Tnfsf9/Runx1/Cd274/Cd226/Rora/Il12b…
C0_cDC2	GO:0090183	regulation of kidney development	17	-1.96509	0.00452209	0.0204768	Mmp9/Prkx/Wnt4/Ret/Maged1/Egr1/Lif/Pdgfb/Gata3/Cflar/C3ar1
C0_cDC2	GO:0009306	protein secretion	225	-1.96525	5.81215e-05	0.00073781	Adra2a/Optn/Rasgrp1/Htt/Nnat/Myo18a/Adrb1/Usp50/Tlr4/Rab11fip5/Il1rap/Rab8b/Il5/Ubr5/Ffar4/Tlr2/Srgn/Csf1r/Irs2/Lrrc32/Idua/Plcg1/Adora2a/Dgat1/P2rx7/Jak2/Il17f/Fn1/Il4ra/Apoe/Birc5/Ms4a2/Rbpj/Plek/Anxa4/Tnfaip3/Oxct1/Casp4/F2r/Isg15/Lrp1/Il1b/Tnf/Gata3/Src/Cx3cl1/Tmem106a/Arid5a/Hif1a/Cd84/Clec5a/Cd40/Nod2/Rsad2/Cd274/Wls/Cd14/Socs1/Tnfrsf9/Cd200r1/Il1rn/Aif1/Ccr5/Ptger4/Il1rl1/Clec4n/Il1a/Gbp5/…
C0_cDC2	GO:0032635	interleukin-6 production	82	-1.96586	0.000714811	0.0053143	Mapk13/Tnfaip3/App/F2r/Il1b/Tnf/Ptafr/Tlr3/Adora2b/Il1rl2/Tmem106a/Arid5a/Cd84/Nod2/Tnfsf9/Cd200r1/Il1rn/Aif1/Ccr5/Il1a
C0_cDC2	GO:0010959	regulation of metal ion transport	136	-1.96749	0.000218141	0.00215112	Cav1/Tspo/Ccl12/Fxyd2/Ank2/Pkd2/Scn1b/Jak3/Plcg1/Gpr35/Adora2a/Thy1/P2rx7/Pde4b/Rangrf/Icam1/Ms4a2/Gnaq/Epb41/Atp1a1/Rem1/Slc31a2/P2ry6/Lpar3/Prnp/Orai1/Fyn/Pdgfb/Wnk1/Cacnb2/F2r/Asph/Hfe/Chd7/Atp1b1/Cxcl1/Kcne3/Clec4b1/Cx3cl1/Cacnb3/Mllt6/Cd84/Vdr/Ramp3/Cd63/Stk39/Ccr1/Trf/Cxcl10
C0_cDC2	GO:0010522	regulation of calcium ion transport into cytosol	37	-1.96934	0.00275871	0.014617	Htt/Adrb1/Cav1/Ank2/Pkd2/Plcg1/Thy1/P2rx7/Ms4a2/P2ry6/Prnp/Fyn/F2r/Asph/Chd7/Clec4b1/Cx3cl1/Ramp3/Cxcl10
C0_cDC2	GO:0050679	positive regulation of epithelial cell proliferation	72	-1.96972	0.00102591	0.00692429	Zfp703/Kdm5b/Cav1/Gata2/Bmp2/Stat5a/Plcg1/Arg1/Vhl/Bmpr2/Nf1/Cav2/Tnfaip3/Pdgfb/Fgfr1/Kdr/Jaml/Adora2b/Prkca/Egr3/Cflar/Nod2/Cyp7b1/Ccl2/Ccnd2/Ccl24/Nr4a3/Mmp12
C0_cDC2	GO:0046426	negative regulation of JAK-STAT cascade	13	-1.97454	0.00483402	0.0213841	Bcl3/Ptpn2/Cav1/Sac3d1/Vhl/Socs1/Socs3/Socs2
C0_cDC2	GO:1904893	negative regulation of STAT cascade	13	-1.97454	0.00483402	0.0213841	Bcl3/Ptpn2/Cav1/Sac3d1/Vhl/Socs1/Socs3/Socs2
C0_cDC2	GO:0046850	regulation of bone remodeling	25	-1.9746	0.00395013	0.0184628	Csf1r/Plekhm1/Idua/P2rx7/S1pr1/Nf1/Ltbp3/Prkca/Dcstamp/Ptger4/Trf
C0_cDC2	GO:0014911	positive regulation of smooth muscle cell migration	23	-1.97469	0.0039099	0.0183236	Sema6d/Plau/Egr1/Dock7/P2ry6/Dock4/Pdgfb/Lrp1/Src/Aif1/Nr4a3/Ptger4
C0_cDC2	GO:0090197	positive regulation of chemokine secretion	11	-1.9764	0.00452798	0.0204768	Csf1r/Il4ra/Lrp1/Tnf/Aif1/Il1rl1
C0_cDC2	GO:0001935	endothelial cell proliferation	59	-1.97806	0.00144378	0.00891374	Cav1/Epha2/Ccl12/Gata2/Bmp2/Stat5a/Plcg1/Arg1/Bmpr2/Nf1/Apoe/Cav2/Pdgfb/Fgfr1/Kdr/Ngfr/Eng/Flt1/Tnf/Tgfbr1/Adora2b/Prkca/Egr3/Ccl2/Aldh1a2/Ccl24
C0_cDC2	GO:2000243	positive regulation of reproductive process	27	-1.97929	0.00341369	0.0168017	P2ry1/Igf1r/Plau/Lfng/Ptafr/Src/Runx1/Plat/Cdc25c/Ptger4
C0_cDC2	GO:0043069	negative regulation of programmed cell death	335	-1.97972	1.89319e-05	0.000372134	Htt/Myo18a/Bcl3/Bcl2l2/Ptcra/Atf5/Clu/Noc2l/Itsn1/Naip5/Cav1/Wnt4/Hspa5/Ccl12/Ffar4/Gata2/Pih1d1/Grk5/Csf1r/Ybx3/Cpeb4/Irs2/Stat5a/Braf/Hipk3/Sh3rf1/Bcl2a1c/Cd74/Jak3/Adora2a/Bcl2a1b/Slc35f6/Vhl/Pnp/Atox1/Jak2/Itga5/Fn1/Epcam/Igf1r/Timp1/Apoe/Birc5/Icam1/Rbpj/Bag3/Dhcr24/Gnaq/Stk40/Ddx3x/Sct/Slc39a10/Nfe2l2/Prnp/Birc3/Tnfaip3/Apbb2/Fyn/Hyou1/Prkcd/Kdr/Ier3/Ngfr/Hipk2/F2r/Insl6/Lrp1/Kitl/Ago4/Bcl2…
C0_cDC2	GO:0097306	cellular response to alcohol	22	-1.97991	0.00388865	0.0182844	P2ry6/Jup/Ctnna1/Klf9/Adam15/Ptger4/Cdh1
C0_cDC2	GO:0051955	regulation of amino acid transport	14	-1.98043	0.00436242	0.0198865	Dpysl2/Arg1/Adora2a/P2rx7/Kmo/Il1b/Tnf/Stk39/Il1rn
C0_cDC2	GO:1903317	regulation of protein maturation	22	-1.9812	0.00388865	0.0182844	Cd55/Tnp2/Cfh/Birc3/Ctla2a/Il1b/Src/Fcmr/Ctnnd1/Mmp14/Cdh1
C0_cDC2	GO:0000902	cell morphogenesis	334	-1.98185	1.89491e-05	0.000372134	Braf/Scn1b/Vasp/Ophn1/B4galt5/Stxbp5/Idua/Sema6d/Dbn1/Adora2a/Picalm/Thy1/P2ry1/Plxnd1/Pdlim5/Ttc3/Bmpr2/P2rx7/Ptprs/Enah/Fn1/Nedd9/Igf1r/Myo9a/Plppr4/Apoe/Plxna4/Icam1/Nsmf/Palld/Eps8/Epb41/Pip5k1c/Dock7/Smurf1/Lpar3/Fgd1/Fndc3b/Gas7/Hrh2/Calr/Hexb/Dock1/Apbb2/Fyn/App/Alcam/Kdr/Ngfr/Lrp1/Nectin1/Ago4/Fmnl2/Gata3/Nbeal2/Wtip/Sema4c/Src/Pacsin2/Parvb/Prkca/Bhlhe22/Itgb1/Skil/Pdpn/B4galt6/Rhoc/Sema…
C0_cDC2	GO:0045582	positive regulation of T cell differentiation	54	-1.98311	0.00153187	0.00931586	Stat5a/Zbtb16/Cd74/Tgfbr2/Nfkbiz/Pnp/Il4ra/Cd83/Nfkbid/Il1b/Malt1/Ccr2/Gata3/Il1rl2/Cd1d1/Egr3/Tnfsf9/Runx1/Il2ra/Il7r/Socs1
C0_cDC2	GO:0120192	tight junction assembly	13	-1.98374	0.00457734	0.0205691	Tnf/Itgb1/Afdn/Cdh1/Cldn1
C0_cDC2	GO:0045661	regulation of myoblast differentiation	20	-1.98377	0.00395663	0.0184628	Tnf/Cxcl10/Cxcl9/Ccl17
C0_cDC2	GO:0045576	mast cell activation	31	-1.98629	0.00308407	0.0158158	Rasgrp1/Tlr4/Snap23/Gata2/Nectin2/Il4ra/Ms4a2/Plscr1/Havcr1/Adora2b/Adora3/Cd84/Cd226/Fcgr3/Nr4a3
C0_cDC2	GO:0098655	cation transmembrane transport	177	-1.98652	5.86281e-05	0.00073781	Fxyd2/Ank2/Pkd2/Slc12a7/Scn1b/Kcnk6/Plcg1/Gpr35/Slc7a1/Thy1/Slc39a11/P2rx7/Ctss/Atox1/Pde4b/Rangrf/Ms4a2/Slc36a1/Atp1a1/Rem1/Slc31a2/P2ry6/Slc39a10/Chchd10/Prnp/Orai1/Fyn/Wnk1/Cacnb2/Alox5/F2r/Asph/Hfe/Chd7/Atp1b1/Kcne3/Slc41a1/Mcub/Clec4b1/Cox17/Cx3cl1/Hrh1/Cacnb3/Slc7a5/Ccl2/Ramp3/Cd63/Stk39/Atp6v0a1/Slc30a4/Ccr5/Dapk1/Cxcl10
C0_cDC2	GO:0002456	T cell mediated immunity	53	-1.98811	0.0014503	0.00893458	Ctsc/Cd81/Arg1/Pvr/Stx11/Pnp/P2rx7/Nectin2/Rftn1/Icam1/Hfe/Il1b/Malt1/Ccr2/Gata3/Cd1d1/Arid5a/Nod2/Rsad2/Il12b/Serpinb9/Il7r
C0_cDC2	GO:0043122	regulation of I-kappaB kinase/NF-kappaB signaling	68	-1.9882	0.000800641	0.0057308	Tnfaip3/Nfkbid/Fyn/Il1b/Tnf/Tlr3/Cx3cl1/Tmem106a/Nod2/Rora/Il1rn/Tnip3/Il1rl1/Clec4n/Il1a
C0_cDC2	GO:0061844	antimicrobial humoral immune response mediated by antimicrobial peptide	16	-1.98861	0.00405654	0.0187631	Cxcl1/Nod2/Ccl2/Cxcl10/Cxcl9
C0_cDC2	GO:0046626	regulation of insulin receptor signaling pathway	29	-1.98908	0.0032383	0.0162775	Prkcd/Inppl1/Il1b/Src/Prkca/Socs1/Socs3/Socs2/Cish
C0_cDC2	GO:0030029	actin filament-based process	271	-1.98967	1.91986e-05	0.000372134	Adrb1/Cdc42bpg/Cyfip1/S100a9/Cdc42bpb/Cav1/Wnt4/Cnn3/Ablim3/Tlr2/Spire1/Csf1r/Ank2/Braf/Scn1b/Vasp/Ophn1/Dbn1/Pdlim5/Pde4b/Pdlim4/S1pr1/Enah/Nf1/Nedd9/Bst1/Capg/Marcks/Pik3r2/Icam1/Plek/Rflnb/Nup155/Palld/Eps8/Epb41/Atp1a1/Synpo/Fgd1/Pdlim1/Jup/Gas7/Pdlim7/Calr/Apbb2/Diaph3/Pdgfb/Itgb5/Ccdc88a/Prkcd/Cacnb2/Casp4/Lrp1/Inppl1/Hsp90b1/Tnf/Pls3/Fmnl2/Kcne3/Tgfbr1/Scin/Src/Pacsin2/Parvb/Fscn1/Lima1/Cx…
C0_cDC2	GO:0034103	regulation of tissue remodeling	32	-1.98996	0.00295334	0.0152777	Pml/Ppargc1b/Itgav/Suco/Car2/B4galt1/Tnfrsf11a/Csf1r/Plekhm1/Idua/P2rx7/S1pr1/Nf1/Ltbp3/Tmbim1/Prkca/Vdr/Dcstamp/Ptger4/Trf
C0_cDC2	GO:0071902	positive regulation of protein serine/threonine kinase activity	104	-1.99175	0.000323161	0.00292285	Shc1/Map3k20/Iqgap1/Pik3cg/Map2k3/Map4k1/Adra2a/Rasgrp1/Tnfrsf11a/Tlr4/Ret/Mdfic/Pih1d1/Bmp2/Csf1r/Pkd2/Maged1/Cd74/Cd81/P2rx7/Jak2/Irgm2/Ddx3x/Lpar3/Ralb/Gadd45g/Pdgfb/Prkcd/Fgfr1/F2r/Flt1/Kitl/Il1b/Tnf/Tgfbr1/Src/Cd40/Nod2/Gadd45b/Ccnd2/Stk39/Il1rn/Trf/Dab2
C0_cDC2	GO:0051770	positive regulation of nitric-oxide synthase biosynthetic process	11	-1.99244	0.00388723	0.0182844	Tlr4/Tlr2/Jak3/Jak2/Nampt/Kdr/Nod2/Ccl2
C0_cDC2	GO:0007588	excretion	13	-1.99301	0.00434206	0.019843	Comt/Mllt6/Htr7/Ptger4/Dab2
C0_cDC2	GO:0042698	ovulation cycle	17	-1.99329	0.00354088	0.0171606	Sgpl1/Inhba/Stat5a/Igf1r/Pla2g4a/Egr1/Src/Runx1/Ptger4/Axl
C0_cDC2	GO:0034446	substrate adhesion-dependent cell spreading	32	-1.99436	0.00284786	0.0150333	Cass4/Rac3/Micall2/Peak1/Braf/Dbn1/Fn1/Nedd9/Fndc3b/Calr/Dock1/Src/Parvb/Pdpn/Axl/Dab2
C0_cDC2	GO:0019724	B cell mediated immunity	46	-1.99689	0.0018136	0.0106157	Cd55/Cd74/Cd81/Nectin2/Il4ra/Icosl/Prkcd/Tnf/Cd40/Nod2/C1qc/Cd226/Fcgr3/Fcgr1/C1qb/C1qa/Fcgr2b
C0_cDC2	GO:0019932	second-messenger-mediated signaling	122	-1.99702	0.000219754	0.00215952	Adrb1/Zmpste24/Rcan1/Adgrg3/Rcan3/Grk5/Ank2/Pkd2/Pde2a/Exoc4/Plcg1/Adora2a/Pde4b/Irgm2/Npr1/Bst1/Nucb2/Ptgir/Apoe/Gnaq/Sct/P2ry6/Mc1r/Prnp/Ece1/Kdr/Cxcr6/Asph/Tnf/Atp1b1/Ccr2/Adora2b/Calca/Adora3/Ccrl2/Adgrg6/Ramp3/Htr7/Mt1/Ccr1/Ccr5/Ptger4/Mt2/Cxcl10
C0_cDC2	GO:0061138	morphogenesis of a branching epithelium	66	-1.99735	0.000801101	0.0057308	Kdm5b/Wnt4/Epha2/Hhex/Bmp2/Mgp/Maged1/Tgfbr2/Plxnd1/Ctnnbip1/Rxra/Pdgfb/Fgfr1/Kdr/Eng/Flt1/Tnf/Csf1/Src/Mmp14/Vdr/Clic4/Spint1/Plxna1/Socs3/Cdh1
C0_cDC2	GO:1900274	regulation of phospholipase C activity	12	-1.99781	0.00377987	0.0179813	Ms4a2/Gnaq/Fgfr1/Flt1/Ptafr/Itk/Gpr55
C0_cDC2	GO:1903036	positive regulation of response to wounding	27	-1.99783	0.00286241	0.0150463	Adra2a/Tlr4/S100a9/Braf/Igf1r/Plek/Hopx/Enpp4/Nfe2l2/F2r/Lrp1/Hbegf/Pdpn/Ccl2/Ptger4
C0_cDC2	GO:0033003	regulation of mast cell activation	23	-1.99899	0.00322992	0.0162641	Gata2/Nectin2/Il4ra/Ms4a2/Plscr1/Havcr1/Adora2b/Adora3/Cd84/Cd226/Nr4a3
C0_cDC2	GO:0006911	phagocytosis, engulfment	22	-1.99984	0.00329367	0.0164974	Siglece/Fcgr3/Mfge8/Fcgr1/Aif1/Fcgr2b
C0_cDC2	GO:0070830	bicellular tight junction assembly	12	-2.00039	0.00373716	0.0178079	Tnf/Itgb1/Afdn/Cdh1/Cldn1
C0_cDC2	GO:0032652	regulation of interleukin-1 production	42	-2.0008	0.00192219	0.0110436	Naip5/Usp50/Tlr4/Tlr2/P2rx7/Jak2/Egr1/Ifi204/Tnfaip3/App/Casp4/F2r/Malt1/Ifi211/Cx3cl1/Nod2/Ifi205/Ccr5/Ptger4
C0_cDC2	GO:0048812	neuron projection morphogenesis	193	-2.00139	5.86121e-05	0.00073781	Klk8/Cyfip1/Lrp4/Epha2/Ret/Dpysl2/Csf1r/Braf/Scn1b/Vasp/B4galt5/Stxbp5/Sema6d/Dbn1/Adora2a/Picalm/Thy1/Plxnd1/Pdlim5/Bmpr2/Ptprs/Enah/Fn1/Igf1r/Myo9a/Plppr4/Apoe/Plxna4/Nsmf/Pip5k1c/Dock7/Smurf1/Lpar3/Gas7/Apbb2/Fyn/App/Alcam/Kdr/Ngfr/Lrp1/Nectin1/Gata3/Sema4c/Prkca/Bhlhe22/Itgb1/Skil/B4galt6/Sema4a/Tubb2b/Nrp2/Tnfrsf12a/Rap2a/Olfm1/Afdn/Lifr/Plxna1/Nr4a3/Flrt3/Ccr5/Dst/Egr2
C0_cDC2	GO:0050804	modulation of chemical synaptic transmission	157	-2.00212	5.90633e-05	0.000738941	Braf/Ophn1/Celf4/Stxbp5/Dbn1/Plcg1/Adora2a/P2ry1/Vhl/Ptprs/Jak2/Nf1/Apoe/Cdc20/Egr1/Nsmf/Cyth1/Synpo/Sct/Prnp/Hrh2/Kmo/Fyn/App/Kdr/Ngfr/F2r/Il1b/Tnf/Ccr2/Src/Adora2b/Pacsin2/Plk2/Prkca/Hrh1/Itgb1/Cacnb3/Stx3/Tubb2b/Plat/Ccl2/Afdn/Htr7/Ptger4/Cdh1/Fcgr2b
C0_cDC2	GO:1901739	regulation of myoblast fusion	11	-2.00214	0.00358821	0.0173308	Capn2/Il4ra/Ehd1/Cflar/Cxcl10/Cxcl9
C0_cDC2	GO:0034762	regulation of transmembrane transport	168	-2.00215	5.8713e-05	0.00073781	Fxyd2/Ank2/Pkd2/Irs2/Braf/Scn1b/Plcg1/Gpr35/Thy1/P2rx7/Ctss/Pde4b/Rangrf/Ms4a2/Rem1/Slc31a2/P2ry6/Nfe2l2/Chchd10/Prnp/Fyn/Wnk1/Prkcd/Cacnb2/Alox5/F2r/Asph/Il1b/Chd7/Tnf/Ptafr/Atp1b1/Kcne3/Clec4b1/Cox17/Cx3cl1/Prkca/Cacnb3/Pea15a/Clic4/Hk2/Ccl2/Cttnbp2nl/Ramp3/Cd63/Stk39/Nr4a3/Fabp5/Dapk1/Cxcl10
C0_cDC2	GO:0055076	transition metal ion homeostasis	44	-2.00326	0.00181663	0.0106157	Picalm/Atox1/Sco2/Slc31a2/Slc39a10/Prnp/App/Hfe/Hif1a/Aplp2/Mt1/Slc30a4/Trf/Mt2
C0_cDC2	GO:1904951	positive regulation of establishment of protein localization	176	-2.00327	5.86201e-05	0.00073781	Rasgrp1/Nnat/Myo18a/Adrb1/Usp50/Tlr4/Il1rap/Il5/Ubr5/Tlr2/Csf1r/Irs2/Cd81/Adora2a/P2rx7/Jak2/Il17f/Il4ra/Pik3r2/Bag3/Jup/Prnp/Prr5l/Fyn/Oxct1/Prkcd/Casp4/F2r/Asph/Lrp1/Edem1/Il1b/Tnf/Gata3/Src/Cacnb3/Arid5a/Hif1a/Cd84/Clec5a/Nod2/Cd274/Wls/Ccl2/Cd14/Aif1/Ccr5/Ptger4/Cdh1/Il1rl1/Clec4n/Il1a/Mmp12/Cd209d
C0_cDC2	GO:0048260	positive regulation of receptor-mediated endocytosis	18	-2.00352	0.00334306	0.0166275	Hfe/Hip1/Cd63/Trf/Dab2
C0_cDC2	GO:1902105	regulation of leukocyte differentiation	151	-2.00441	7.89983e-05	0.000919488	Gata2/Ppp2r3c/Csf1r/Stat5a/Braf/Sh3rf1/Zbtb16/Clptm1/Cd74/Jak3/Tgfbr2/Nfkbiz/Pnp/Tfe3/Ctnnbip1/Nf1/Il4ra/Cd83/Slamf8/Atp11c/Tmem176b/Lif/Nfkbid/Kitl/Ctla2a/Pilrb1/Il1b/Tnf/Csf1/Malt1/Ccr2/Gata3/Il1rl2/Prkca/Cd1d1/Egr3/Mmp14/Tnfsf9/C1qc/Runx1/Tjp2/Tmem176a/Il12b/Gpr55/Il2ra/Il7r/Socs1/Dcstamp/Trib1/Ccr1/Axl
C0_cDC2	GO:0014812	muscle cell migration	39	-2.00529	0.00189064	0.0109357	Plau/Egr1/Rbpj/Dock7/P2ry6/Nfe2l2/Dock4/Pdgfb/Lrp1/Src/Plat/Plxna1/Trib1/Aif1/Nr4a3/Ptger4
C0_cDC2	GO:0045124	regulation of bone resorption	24	-2.00801	0.00292813	0.0152027	Csf1r/Plekhm1/Idua/P2rx7/S1pr1/Nf1/Ltbp3/Prkca/Dcstamp/Ptger4/Trf
C0_cDC2	GO:0071560	cellular response to transforming growth factor beta stimulus	88	-2.00987	0.000304767	0.00279205	Zfp703/Cav1/Hspa5/Bmp2/Lrrc32/Dbn1/Tgfbr2/Bmpr2/Il17f/Igf1r/Ltbp3/Col4a2/Smurf1/Cav2/Fyn/Itgb5/Hipk2/Eng/Ski/Tgfbr1/Src/Nrep/Skil/Htra3/Cflar/Chst11/Furin/Runx1/Ccl2/Got1/Pmepa1/Dab2
C0_cDC2	GO:0002790	peptide secretion	240	-2.01007	1.9305e-05	0.000372134	Adra2a/Optn/Rasgrp1/Htt/Nnat/Myo18a/Adrb1/Itsn1/Usp50/Tlr4/S100a9/Rab11fip5/Il1rap/Rab8b/Il5/Ubr5/Ffar4/Tlr2/Srgn/Csf1r/Irs2/Lrrc32/Idua/Cd74/Plcg1/Adora2a/Dgat1/P2rx7/Jak2/Il17f/Fn1/Il4ra/Nucb2/Apoe/Birc5/Ms4a2/Rbpj/Plek/Anxa4/Sct/Tnfaip3/Lif/Oxct1/Casp4/F2r/Isg15/Lrp1/Hfe/Il1b/Chd7/Tnf/Gata3/Src/Cx3cl1/Tmem106a/Arid5a/Hif1a/Cd84/Clec5a/Cd40/Nod2/Rsad2/Cd274/Wls/Cd14/Socs1/Tnfrsf9/Cd200r1/Il1rn/…
C0_cDC2	GO:0034105	positive regulation of tissue remodeling	21	-2.01018	0.00310711	0.0158709	B4galt1/Tnfrsf11a/Plekhm1/Idua/Ltbp3/Tmbim1/Prkca/Vdr/Dcstamp/Ptger4/Trf
C0_cDC2	GO:1904018	positive regulation of vasculature development	79	-2.01079	0.000490577	0.00403837	Plcg1/Tgfbr2/Itga5/Egr1/Erap1/Nfe2l2/Itgax/Jup/Pdgfb/Kdr/Hipk2/Eng/Flt1/Il1b/Ets1/Tlr3/Plk2/Cx3cl1/Prkca/Itgb1/Cysltr1/Hif1a/Cflar/C3ar1/Cd40/Runx1/Hk2/Ccl24/Il1a
C0_cDC2	GO:0045597	positive regulation of cell differentiation	392	-2.0108	1.87526e-05	0.000372134	Adrb1/Itsn1/Zfp703/Cebpd/Cyfip1/S100a9/Il1rap/Tspo/Wnt4/Ret/Il5/Hspa5/Tlr2/Gata2/Bmp2/Ppp2r3c/Csf1r/Stat5a/Braf/Scn1b/Zbtb16/Cd74/Dbn1/Tgfbr2/Picalm/Plxnd1/Nfkbiz/Pnp/Bmpr2/Ctnnbip1/Sav1/Jak2/Nf1/Capn2/Fn1/Nedd9/Igf1r/Il4ra/Ltbp3/Zfhx3/Cd83/Apoe/Arsb/Plxna4/Rbpj/Hopx/Nsmf/Aspm/D16Ertd472e/Smurf1/Lpar3/Atp11c/Nfe2l2/Fndc3b/Pdlim7/Calr/Ifi204/Dock1/Lif/Nfkbid/Fyn/Fgfr1/Kdr/Ngfr/Eng/Isg15/Flt1/Lrp1/…
C0_cDC2	GO:0050704	regulation of interleukin-1 secretion	20	-2.01236	0.00337917	0.0167484	Zc3h12a/Hk1/Usp50/Tlr4/Tlr2/P2rx7/Tnfaip3/Casp4/Nod2/Ccr5/Ptger4
C0_cDC2	GO:0043066	negative regulation of apoptotic process	327	-2.01304	1.8993e-05	0.000372134	Htt/Myo18a/Bcl3/Bcl2l2/Ptcra/Atf5/Clu/Noc2l/Itsn1/Naip5/Cav1/Wnt4/Hspa5/Ccl12/Ffar4/Gata2/Pih1d1/Grk5/Csf1r/Ybx3/Cpeb4/Irs2/Stat5a/Braf/Hipk3/Sh3rf1/Bcl2a1c/Cd74/Jak3/Adora2a/Bcl2a1b/Slc35f6/Vhl/Pnp/Atox1/Jak2/Itga5/Fn1/Epcam/Igf1r/Timp1/Apoe/Birc5/Icam1/Rbpj/Bag3/Dhcr24/Gnaq/Stk40/Ddx3x/Sct/Slc39a10/Nfe2l2/Prnp/Birc3/Tnfaip3/Apbb2/Fyn/Hyou1/Prkcd/Kdr/Ier3/Ngfr/Hipk2/F2r/Insl6/Lrp1/Kitl/Ago4/Bcl2…
C0_cDC2	GO:0051767	nitric-oxide synthase biosynthetic process	14	-2.0145	0.00314351	0.0159421	Tlr4/Tlr2/Jak3/Jak2/Nampt/Kdr/Nod2/Ccl2/Ptger4
C0_cDC2	GO:0051769	regulation of nitric-oxide synthase biosynthetic process	14	-2.0145	0.00314351	0.0159421	Tlr4/Tlr2/Jak3/Jak2/Nampt/Kdr/Nod2/Ccl2/Ptger4
C0_cDC2	GO:0098657	import into cell	267	-2.01479	1.92267e-05	0.000372134	Adrb1/Mctp1/Itsn1/Tlr4/Lrp4/Cav1/Cltc/Tlr2/Dpysl2/Gata2/Rin2/Ank2/Slc12a7/Ophn1/Cd81/Tgfbr2/Slc7a1/Picalm/Il10ra/Scamp1/P2rx7/Npc1/Apoe/Snx18/Atp1a1/Pip5k1c/Fcho2/P2ry6/Slc39a10/Canx/Clcn5/Prnp/Calr/Cav2/Dock1/Fyn/App/Prkcd/Cd302/Siglece/Rab20/Lrp1/Inppl1/Hfe/Il1b/Tnf/Ly75/Atp1b1/Myo1e/Ccr2/Ehd1/Src/Pacsin2/Prkca/Itgb1/Hip1/Cd209e/Cd209b/Nod2/Lrp12/Ccl2/Ramp3/Pros1/Fcgr3/Cd14/Cd63/Mfge8/Cxcl16/Fc…
C0_cDC2	GO:0050673	epithelial cell proliferation	153	-2.01612	7.88939e-05	0.000919488	Zfp703/Klk8/Kdm5b/Cav1/Epha2/Ccl12/Gata2/Bmp2/Stat5a/Maged1/Plcg1/Arg1/Vhl/Bmpr2/Sav1/Nf1/Apoe/Birc5/Plau/Cav2/Tnfaip3/Mki67/Pdgfb/Fgfr1/Kdr/Ngfr/Eng/Flt1/Jaml/Tnf/Gata3/Tgfbr1/Adora2b/Sulf2/Prkca/Egr3/Ehf/Cflar/Nod2/Vdr/Cyp7b1/Ccl2/Klf9/Ccnd2/Aldh1a2/Ccl24/Mtss1/Nr4a3/Cdh1/Mmp12/Dab2
C0_cDC2	GO:0002705	positive regulation of leukocyte mediated immunity	71	-2.01861	0.000552848	0.00444784	Itgam/Gata2/Stat5a/Cd81/Arg1/Pvr/Pnp/P2rx7/Nectin2/Il4ra/Ms4a2/Il1b/Tnf/Malt1/Ptafr/Gata3/Cxcl1/Adora2b/Adora3/Cd1d1/Arid5a/Cd40/Nod2/Rsad2/Cd226/Il12b/Fcgr3/Fcgr1
C0_cDC2	GO:0032990	cell part morphogenesis	208	-2.01986	1.94295e-05	0.000372134	Klk8/Cyfip1/Lrp4/Epha2/Ret/Dpysl2/Csf1r/Braf/Scn1b/Vasp/B4galt5/Stxbp5/Sema6d/Dbn1/Adora2a/Picalm/Thy1/Plxnd1/Pdlim5/Bmpr2/Ptprs/Nectin2/Enah/Fn1/Igf1r/Myo9a/Plppr4/Apoe/Plxna4/Nsmf/Pip5k1c/Dock7/Smurf1/Lpar3/Gas7/Apbb2/Fyn/App/Alcam/Kdr/Ngfr/Lrp1/Nectin1/Gata3/Sema4c/Src/Pacsin2/Prkca/Bhlhe22/Itgb1/Skil/Pdpn/B4galt6/Sema4a/Tubb2b/Nrp2/Tnfrsf12a/Rap2a/Olfm1/Afdn/Lifr/Plxna1/Nr4a3/Flrt3/Ccr5/Dst/E…
C0_cDC2	GO:0050702	interleukin-1 beta secretion	22	-2.0215	0.00261368	0.0139528	Zc3h12a/Hk1/Usp50/Tlr4/Tlr2/P2rx7/Tnfaip3/Casp4/Tmem106a/Nod2/Ccr5/Gbp5
C0_cDC2	GO:0042446	hormone biosynthetic process	23	-2.02304	0.00269868	0.0143257	Wnt4/Bmp2/Igf1r/Egr1/Atp1a1/Hfe/Il1b/Tnf/Hif1a/Vdr/Dab2
C0_cDC2	GO:0071559	response to transforming growth factor beta	90	-2.02333	0.000284935	0.0026445	Zfp703/Cav1/Hspa5/Bmp2/Lrrc32/Dbn1/Tgfbr2/Bmpr2/Il17f/Igf1r/Ltbp3/Zfhx3/Col4a2/Smurf1/Cav2/Fyn/Itgb5/Hipk2/Eng/Ski/Tgfbr1/Src/Nrep/Skil/Htra3/Cflar/Chst11/Furin/Runx1/Ccl2/Got1/Pmepa1/Dab2
C0_cDC2	GO:0044070	regulation of anion transport	39	-2.02352	0.00161755	0.00973269	Dpysl2/Irs2/Arg1/Adora2a/P2rx7/Apoe/Prnp/Hrh2/Kmo/Prkcd/Fgfr1/Il1b/Tnf/Ptafr/Prkca/Stk39/Il1rn/Il1a
C0_cDC2	GO:0051928	positive regulation of calcium ion transport	52	-2.02373	0.00111906	0.00730601	Cask/Htt/Adrb1/Cav1/Tspo/Ccl12/Ank2/Pkd2/Jak3/Plcg1/Thy1/P2rx7/P2ry6/Lpar3/Orai1/Pdgfb/Cacnb2/F2r/Asph/Atp1b1/Kcne3/Clec4b1/Cx3cl1/Cacnb3/Ramp3/Ccr1/Cxcl10
C0_cDC2	GO:0050708	regulation of protein secretion	181	-2.0248	3.91405e-05	0.000543678	Cask/Otud5/Adra2a/Rasgrp1/Nnat/Myo18a/Adrb1/Usp50/Tlr4/Rab11fip5/Il1rap/Il5/Ubr5/Ffar4/Tlr2/Srgn/Csf1r/Irs2/Lrrc32/Idua/Adora2a/P2rx7/Jak2/Il17f/Fn1/Il4ra/Apoe/Birc5/Anxa4/Tnfaip3/Oxct1/Casp4/F2r/Lrp1/Il1b/Tnf/Gata3/Src/Cx3cl1/Arid5a/Hif1a/Cd84/Clec5a/Cd40/Nod2/Rsad2/Cd274/Wls/Cd14/Socs1/Tnfrsf9/Cd200r1/Aif1/Ccr5/Ptger4/Il1rl1/Clec4n/Il1a/Mmp12/Cd209d
C0_cDC2	GO:0007268	chemical synaptic transmission	192	-2.02639	3.90846e-05	0.000543678	Adrb1/Mctp1/Cyfip1/Snap23/Srgn/Sv2b/Slc12a7/Cep89/Braf/Exoc4/Ophn1/Celf4/Stxbp5/Dbn1/Plcg1/Adora2a/P2ry1/Vhl/Stx11/P2rx7/Ptprs/Jak2/Pdlim4/Nf1/Apoe/Cdc20/Egr1/Nsmf/Cyth1/Synpo/Sct/Prnp/Hrh2/Kmo/Cav2/Fyn/App/Kdr/Cacnb2/Ngfr/F2r/Il1b/Tnf/Ccr2/Src/Adora2b/Pacsin2/Plk2/Cx3cl1/Prkca/Hrh1/Itgb1/Egr3/Cacnb3/Stx3/Tubb2b/Plat/Ccl2/Afdn/Htr7/Ptger4/Cdh1/Fcgr2b
C0_cDC2	GO:0098916	anterograde trans-synaptic signaling	192	-2.02639	3.90846e-05	0.000543678	Adrb1/Mctp1/Cyfip1/Snap23/Srgn/Sv2b/Slc12a7/Cep89/Braf/Exoc4/Ophn1/Celf4/Stxbp5/Dbn1/Plcg1/Adora2a/P2ry1/Vhl/Stx11/P2rx7/Ptprs/Jak2/Pdlim4/Nf1/Apoe/Cdc20/Egr1/Nsmf/Cyth1/Synpo/Sct/Prnp/Hrh2/Kmo/Cav2/Fyn/App/Kdr/Cacnb2/Ngfr/F2r/Il1b/Tnf/Ccr2/Src/Adora2b/Pacsin2/Plk2/Cx3cl1/Prkca/Hrh1/Itgb1/Egr3/Cacnb3/Stx3/Tubb2b/Plat/Ccl2/Afdn/Htr7/Ptger4/Cdh1/Fcgr2b
C0_cDC2	GO:0008347	glial cell migration	20	-2.02793	0.00312253	0.015921	Tspo/Ccl12/P2ry1/Fn1/Vcan/Hexb/Lrp1/Csf1/Ccr2/Syne2/Ccl2
C0_cDC2	GO:0016064	immunoglobulin mediated immune response	45	-2.02796	0.0013961	0.0087192	Cd55/Cd74/Cd81/Nectin2/Il4ra/Icosl/Prkcd/Tnf/Cd40/Nod2/C1qc/Cd226/Fcgr3/Fcgr1/C1qb/C1qa/Fcgr2b
C0_cDC2	GO:0050877	nervous system process	247	-2.03061	1.9266e-05	0.000372134	Rac3/Pomk/Wnt10b/Hexa/Adra2a/Psap/Htt/Spata7/Cnnm4/Adrb1/Zmpste24/Klk8/Cyfip1/Rcan1/Tlr4/Tlr2/Gch1/Tjp1/Braf/Ctsc/Scn1b/Celf4/Fbxo11/Idua/Dbn1/Gpr35/Adora2a/Picalm/P2ry1/Gatm/P2rx7/Ctss/Itga5/Nf1/Olfr920/Pbx3/Apoe/Slc4a7/Egr1/Icam1/Pde6a/Synpo/Sct/Mc1r/Itgax/Prnp/Hrh2/Hexb/Fyn/App/P2rx5/Fgfr1/Cacnb2/Ngfr/Alox5/F2r/Il1b/Chd7/Tnf/Ptafr/Ccr2/Src/Comt/Plk2/Cx3cl1/Prkca/Calca/Hrh1/Itgb1/Cacnb3/Gprc5c/…
C0_cDC2	GO:0030048	actin filament-based movement	28	-2.03117	0.00239554	0.0131202	Adrb1/Cav1/Ank2/Scn1b/Dbn1/Pde4b/Nup155/Atp1a1/Jup/Apbb2/Cacnb2/Kcne3/Pdpn/Syne2
C0_cDC2	GO:0007160	cell-matrix adhesion	69	-2.03155	0.000533443	0.00431851	Thy1/Nf1/Fn1/Bst1/Plau/Nid2/Jup/Apod/Itgb5/Kdr/Lrp1/Csf1/Src/Itgb1/Mmp14/Actn1/Sdc4/Adam15/Cd63/Mmp12/Plet1
C0_cDC2	GO:0003254	regulation of membrane depolarization	15	-2.03213	0.0030316	0.0156257	Gclm/Tspo/Ppp2r3c/Scn1b/P2rx7/Rangrf/Kdr/Ngfr/Src/Got1
C0_cDC2	GO:0048871	multicellular organismal homeostasis	157	-2.03349	3.93755e-05	0.000543678	Rac3/Wnt10b/Tnfrsf11a/Spata7/Kdm6b/Acadvl/Adrb1/Tlr4/Cav1/Vps54/Ffar4/Gata2/Csf1r/Aqp3/Plekhm1/Idua/Vhl/Gatm/Tfe3/P2rx7/Ctss/Jak2/S1pr1/Nf1/Igf1r/Il4ra/Ltbp3/Pla2g4a/Egr1/Rbpj/Pde6a/Dock7/Acot11/Gadd45g/Kdr/F2r/Hfe/Il1b/Tnf/Csf1/Ccr2/Iqcb1/Src/Prkca/Itgb1/Nod2/Gpr55/Stk39/Il1rn/Dcstamp/Nr4a3/Ccr5/Ptger4/Fabp5/Cdh1/Trf/Il1a/Cldn1
C0_cDC2	GO:0010863	positive regulation of phospholipase C activity	11	-2.03668	0.00254165	0.013723	Ms4a2/Gnaq/Fgfr1/Flt1/Ptafr/Itk/Gpr55
C0_cDC2	GO:0090303	positive regulation of wound healing	19	-2.03691	0.00255591	0.0137477	Adra2a/Tlr4/S100a9/Plek/Hopx/Enpp4/Nfe2l2/F2r/Hbegf/Pdpn/Ccl2/Ptger4
C0_cDC2	GO:0043200	response to amino acid	24	-2.03723	0.00239767	0.0131202	Atp5g1/Rragd/Sh3bp4/Col4a1/Mtor/Rptor/Sesn3/Crls1/Klhl22/Cpeb4/Capn2/Igf1r/Sesn2/Nsmf/Fyn/Tnf/Socs1/Cdh1
C0_cDC2	GO:0008286	insulin receptor signaling pathway	41	-2.03847	0.00138255	0.00870606	Igf1r/Soga1/Nucb2/Pik3r2/Cav2/Prkcd/Inppl1/Il1b/Src/Prkca/Socs1/Socs3/Socs2/Cish
C0_cDC2	GO:0006878	cellular copper ion homeostasis	10	-2.03991	0.002241	0.0124549	Sco1/Atox1/Sco2/Slc31a2/Prnp/App/Aplp2
C0_cDC2	GO:1901701	cellular response to oxygen-containing compound	366	-2.04016	1.89018e-05	0.000372134	Clu/Kdm6b/Klhl22/Zfp703/Cyfip1/Tlr4/Ptpn2/Rab11fip5/Cav1/Rab8b/Ret/Ccl12/Uso1/Tlr2/Gch1/Pih1d1/Pkd2/Cpeb4/Irs2/Stat5a/Agap3/Pde2a/Cxcl2/Acod1/Pde4b/Jak2/Irgm2/Pde8a/Capn2/Igf1r/Soga1/Sbno2/Nucb2/Pdia3/Birc5/Cd86/Egr1/Pik3r2/Icam1/Sesn2/Nsmf/Plscr1/P2ry6/Litaf/Nfe2l2/Jup/Prnp/Mapk13/Cav2/Tnfaip3/Fyn/App/Pdgfb/Oxct1/Prkcd/Ngfr/Casp4/Lrp1/Inppl1/Hsp90b1/Il1b/Tnf/Hk3/Cd80/Malt1/Cxcl1/Src/Ctnna1/Cx3cl…
C0_cDC2	GO:0007169	transmembrane receptor protein tyrosine kinase signaling pathway	178	-2.04145	3.90846e-05	0.000543678	Cyfip1/Ptpn2/Wnt4/Epha2/Ret/Hhex/Bmp2/Ptpn12/Csf1r/Irs2/Stat5a/Plcg1/Jak2/Igf1r/Soga1/Nucb2/Ptgir/Pik3r2/Rbpj/Col4a2/Cav2/Fyn/App/Pdgfb/Apod/Prkcd/Fgfr1/Kdr/Ngfr/Flt1/Lrp1/Inppl1/Il1b/Csf1/Myo1e/Gata3/Hbegf/Src/Sulf2/Prkca/Dok2/Csrnp1/Hip1/Hif1a/Aplp2/Nrp2/Blnk/Plat/Ccl2/Myof/Cd63/Socs1/Socs3/Socs2/Nr4a3/Flrt3/Gfra2/Axl/Cish
C0_cDC2	GO:0120039	plasma membrane bounded cell projection morphogenesis	198	-2.04239	1.94917e-05	0.000372134	Klk8/Cyfip1/Lrp4/Epha2/Ret/Dpysl2/Csf1r/Braf/Scn1b/Vasp/B4galt5/Stxbp5/Sema6d/Dbn1/Adora2a/Picalm/Thy1/Plxnd1/Pdlim5/Bmpr2/Ptprs/Enah/Fn1/Igf1r/Myo9a/Plppr4/Apoe/Plxna4/Nsmf/Pip5k1c/Dock7/Smurf1/Lpar3/Gas7/Apbb2/Fyn/App/Alcam/Kdr/Ngfr/Lrp1/Nectin1/Gata3/Sema4c/Src/Prkca/Bhlhe22/Itgb1/Skil/Pdpn/B4galt6/Sema4a/Tubb2b/Nrp2/Tnfrsf12a/Rap2a/Olfm1/Afdn/Lifr/Plxna1/Nr4a3/Flrt3/Ccr5/Dst/Egr2
C0_cDC2	GO:0000041	transition metal ion transport	27	-2.04421	0.0020779	0.0117088	Tcn2/Cltc/Slc39a11/Atox1/Sco2/Slc31a2/Slc39a10/Nectin1/Hfe/Hrh1/Slc30a4/Trf
C0_cDC2	GO:0001952	regulation of cell-matrix adhesion	44	-2.04528	0.0011902	0.00768222	Wnt4/Peak1/Thy1/Nf1/Bst1/Plau/Jup/Apod/Kdr/Lrp1/Csf1/Src/Mmp14/Sdc4/Adam15/Mmp12/Plet1
C0_cDC2	GO:0051882	mitochondrial depolarization	11	-2.04577	0.00226399	0.0125581	Gclm/Tspo/Ppp2r3c/P2rx7/Kdr/Ngfr/Src/Got1
C0_cDC2	GO:0007179	transforming growth factor beta receptor signaling pathway	72	-2.05081	0.000410366	0.00353163	Acvr1/Mtmr4/Nlk/Zfyve9/Zfp451/Zfp703/Cav1/Hspa5/Bmp2/Lrrc32/Tgfbr2/Bmpr2/Il17f/Ltbp3/Smurf1/Cav2/Itgb5/Hipk2/Eng/Ski/Tgfbr1/Src/Nrep/Skil/Htra3/Chst11/Furin/Ccl2/Got1/Pmepa1/Dab2
C0_cDC2	GO:0050865	regulation of cell activation	260	-2.05315	1.92493e-05	0.000372134	Clec4g/Tlr4/Ptpn2/Itgam/Cav1/Il5/Gata2/Ppp2r3c/Irs2/Stat5a/Braf/Ctsc/Lrrc32/Sh3rf1/Zbtb16/Clptm1/Cd74/Jak3/Cd81/Arg1/Tgfbr2/Adora2a/Thy1/Dgat1/Nfkbiz/Pnp/Jak2/Nectin2/Bst1/Il4ra/Cd83/Apoe/Slamf8/Cd86/Ms4a2/Plek/Icosl/Plscr1/Slc39a10/Atp11c/Prnp/Tnfaip3/Nfkbid/Pdgfb/Prkcd/Ctla2a/Hfe/Il1b/Cd80/Malt1/Ptafr/Havcr1/Ccr2/Gata3/Adora2b/Il1rl2/Cx3cl1/Prkca/Adora3/Cd1d1/Egr3/Slfn1/Pdpn/Cd209e/Cd84/Mmp14/C…
C0_cDC2	GO:1903523	negative regulation of blood circulation	17	-2.0536	0.00223971	0.0124549	Bmpr2/Jak2/Atp1a1/Dock4/F2r/Kcne3/Cx3cl1/Prkca/Hif1a
C0_cDC2	GO:1903844	regulation of cellular response to transforming growth factor beta stimulus	48	-2.05448	0.00104011	0.00696834	Smurf1/Cav2/Hipk2/Eng/Ski/Nrep/Skil/Htra3/Cflar/Chst11/Furin/Got1/Pmepa1/Dab2
C0_cDC2	GO:0071675	regulation of mononuclear cell migration	18	-2.05485	0.00210804	0.0118551	Csf1/Ccr2/Cx3cl1/C3ar1/Ccl2/Aif1/Ccr1/Cxcl10
C0_cDC2	GO:0007254	JNK cascade	77	-2.05523	0.000368558	0.00323057	Gadd45g/App/Hipk2/Il1b/Tnf/Tlr3/Lmnb1/Nod2/Gadd45b/Rap2a/Il1rn/Trib1/Ptger4/Trf/Il1a/Fcgr2b/Dab2
C0_cDC2	GO:0048858	cell projection morphogenesis	201	-2.05607	1.94568e-05	0.000372134	Klk8/Cyfip1/Lrp4/Epha2/Ret/Dpysl2/Csf1r/Braf/Scn1b/Vasp/B4galt5/Stxbp5/Sema6d/Dbn1/Adora2a/Picalm/Thy1/Plxnd1/Pdlim5/Bmpr2/Ptprs/Enah/Fn1/Igf1r/Myo9a/Plppr4/Apoe/Plxna4/Nsmf/Pip5k1c/Dock7/Smurf1/Lpar3/Gas7/Apbb2/Fyn/App/Alcam/Kdr/Ngfr/Lrp1/Nectin1/Gata3/Sema4c/Src/Pacsin2/Prkca/Bhlhe22/Itgb1/Skil/Pdpn/B4galt6/Sema4a/Tubb2b/Nrp2/Tnfrsf12a/Rap2a/Olfm1/Afdn/Lifr/Plxna1/Nr4a3/Flrt3/Ccr5/Dst/Egr2
C0_cDC2	GO:2000177	regulation of neural precursor cell proliferation	32	-2.05681	0.00166653	0.00991648	Nf1/Aspm/Ngfr/Il1b/Ctnna1/Cx3cl1/Hif1a/Spint1/Afdn/Ccr5/Trf
C0_cDC2	GO:0032350	regulation of hormone metabolic process	22	-2.05927	0.00178496	0.0104954	Zmpste24/Wnt4/Bmp2/Igf1r/Egr1/Atp1a1/Il1b/Tnf/Gata3/Hif1a/Vdr/Dab2
C0_cDC2	GO:0009719	response to endogenous stimulus	410	-2.06166	1.87038e-05	0.000372134	Zmpste24/Zfp703/Cyfip1/Tlr4/Ptpn2/Cav1/Rab8b/Wnt4/Hspa5/Uso1/Ubr5/Tlr2/Bmp2/Ptpn12/Pkd2/Cpeb4/Irs2/Stat5a/Pde2a/Braf/Lrrc32/Dbn1/Plcg1/Cd81/Tgfbr2/P2ry1/Casp7/Gatm/Acod1/Bmpr2/Cad/Pde4b/Jak2/Ass1/Pde8a/Npc1/Il17f/Capn2/Igf1r/Soga1/Rxra/Timp1/Ltbp3/Zfhx3/Nucb2/Apoe/Egr1/Pik3r2/Icam1/Rbpj/Sesn2/Nsmf/Atp1a1/Zfp366/Col4a2/P2ry6/Smurf1/Jup/Prnp/Calr/Mapk13/Cav2/Fyn/App/Pdgfb/Itgb5/Prkcd/Fgfr1/Kdr/Ngfr…
C0_cDC2	GO:0031347	regulation of defense response	277	-2.06269	1.91622e-05	0.000372134	Stat5a/Pde2a/Ctsc/Cd74/Cd81/Arg1/Adora2a/Pvr/Acod1/Nfkbiz/Ctss/Ptprs/Jak2/Nectin2/Irgm2/Il17f/Rftn1/Bst1/Sbno2/Pla2g4a/Apoe/Slamf8/Cd86/Fndc4/Plscr1/Cfh/Ifi204/Tnfaip3/Apod/Ier3/B430306N03Rik/Siglece/Ctla2a/Il1b/Tnf/Ccr2/Gata3/Ets1/Cxcl1/Ifi211/Tlr3/Zbp1/Adora2b/Irgm1/Il1rl2/Cx3cl1/Prkca/Adora3/Ddt/Nod2/Rsad2/Treml2/Cd226/Rora/Il12b/Serpinb9/Klrb1b/Scgb1a1/Il2ra/Fcgr3/Cd14/Socs1/Gbp4/Ifi205/Socs3…
C0_cDC2	GO:0061028	establishment of endothelial barrier	25	-2.06336	0.00180517	0.0105923	Tjp1/Pde2a/Ptprs/Icam1/Eng/Il1b/Tnf/Tjp2/F11r/Afdn/Cldn1
C0_cDC2	GO:0071605	monocyte chemotactic protein-1 production	10	-2.06534	0.00166475	0.00991648	Mcoln2/Erbin/Apod/Il1b/Cd84/Nod2/Il1a
C0_cDC2	GO:0071637	regulation of monocyte chemotactic protein-1 production	10	-2.06534	0.00166475	0.00991648	Mcoln2/Erbin/Apod/Il1b/Cd84/Nod2/Il1a
C0_cDC2	GO:0002526	acute inflammatory response	43	-2.06703	0.000981682	0.0066698	Ctnnbip1/Fn1/Cd163/Icam1/Plscr1/Cfh/Alox5/Il1b/Tnf/Cxcl1/Serpinb9/Fcgr3/Il1rn/Fcgr1/Ccr5/Il1a/Fcgr2b
C0_cDC2	GO:0042104	positive regulation of activated T cell proliferation	11	-2.06755	0.00173003	0.0102147	Gpam/Il23a/Stat5a/Jak3/Cd86/Icosl/Tnfsf9/Il12b/Il2ra
C0_cDC2	GO:0008284	positive regulation of cell proliferation	347	-2.06796	1.89118e-05	0.000372134	Cd74/Jak3/Plcg1/Cd81/Arg1/Tgfbr2/Slc35f6/Vhl/Pnp/Bmpr2/Jak2/Odc1/S1pr1/Nf1/Fn1/Epcam/Igf1r/Bst1/Timp1/Ltbp3/Pla2g4a/Cd86/Cdc20/Plau/Egr1/Nampt/Rbpj/Acer3/Aspm/Gnaq/Icosl/Nqo2/Hilpda/P2ry6/Slc39a10/Itgax/Fndc3b/Calr/Cav2/Tnfaip3/Lif/Pdgfb/Fgfr1/Kdr/Ngfr/Hipk2/F2r/Flt1/Kitl/Jaml/Il1b/Tnf/Csf1/Cd80/Ptafr/Ccr2/Ets1/Cxcl1/Hbegf/Tgfbr1/Adora2b/Cox17/Cx3cl1/Prkca/Cd1d1/Itgb1/Egr3/Stx3/Cd209e/Hif1a/Cflar…
C0_cDC2	GO:0048661	positive regulation of smooth muscle cell proliferation	49	-2.0687	0.000851311	0.00607468	Tgfbr2/Jak2/S1pr1/Igf1r/Egr1/Nampt/Rbpj/Gnaq/Nqo2/P2ry6/Pdgfb/Tnf/Ptafr/Hbegf/Cx3cl1/Prkca/Hif1a/C3ar1/Aif1/Nr4a3
C0_cDC2	GO:0006897	endocytosis	239	-2.0701	1.93114e-05	0.000372134	Snx18/Pip5k1c/Fcho2/P2ry6/Canx/Clcn5/Calr/Cav2/Dock1/App/Cd302/Siglece/Rab20/Lrp1/Inppl1/Hfe/Il1b/Tnf/Ly75/Myo1e/Ccr2/Ehd1/Src/Pacsin2/Prkca/Itgb1/Hip1/Cd209e/Cd209b/Nod2/Lrp12/Ccl2/Ramp3/Pros1/Fcgr3/Cd14/Cd63/Mfge8/Cxcl16/Fcgr1/Fnbp1l/Aif1/Trf/Axl/Fcgr2b/Mrc1/Dab2/Cd209d/Cd209a
C0_cDC2	GO:0007043	cell-cell junction assembly	31	-2.07098	0.00145754	0.00895978	Jup/Tnf/Fscn1/Ctnna1/Prkca/Itgb1/Ctnnd1/Rhoc/Afdn/Cdh1/Cldn1
C0_cDC2	GO:0051241	negative regulation of multicellular organismal process	481	-2.07143	1.85939e-05	0.000372134	Klk8/Tlr4/Ptpn2/Rab11fip5/Lrp4/Cav1/Tspo/Wnt4/Epha2/Stab1/Ubr5/Ffar4/Tlr2/Gata2/Srgn/Hhex/Bmp2/Ybx3/Stat5a/Ctsc/Lrrc32/Ptpn9/Celf4/Zbtb16/Idua/Cd74/Sema6d/Dbn1/Jak3/Gpr35/Arg1/Tgfbr2/Thy1/Acod1/Ttc3/Tfe3/Bmpr2/P2rx7/Sav1/Ptprs/Pde4b/Jak2/Il17f/Nf1/Fn1/Timp1/Il4ra/Ltbp3/Cd83/Apoe/Slamf8/Cd86/Plau/Pik3r2/Rbpj/Rflnb/Aspm/Atp1a1/Laptm4b/Col4a2/Anxa4/Dock7/Sct/Smurf1/Mc1r/Nfe2l2/Jup/Lfng/Fndc3b/Acot11…
C0_cDC2	GO:0034394	protein localization to cell surface	20	-2.07292	0.00192485	0.0110436	Rab11fip5/Ank2/Picalm/Rangrf/Smurf1/Pigu/Hfe/Tnf/Stx3/Cdh1
C0_cDC2	GO:2000107	negative regulation of leukocyte apoptotic process	28	-2.07449	0.00163236	0.00980106	Ptcra/Noc2l/Irs2/Stat5a/Cd74/Jak3/Vhl/Pnp/Slc39a10/Kitl/Fcmr/Hif1a/Nod2/Bcl2a1a/Serpinb9/Il7r/Ccr5/Axl/Fcgr2b
C0_cDC2	GO:0045765	regulation of angiogenesis	117	-2.07492	0.000100355	0.00112208	Plcg1/Tgfbr2/Plxnd1/Il17f/Itga5/Nf1/Pik3r2/Erap1/Col4a2/Nfe2l2/Itgax/Jup/Lif/Kdr/Ngfr/Hipk2/Eng/Flt1/Il1b/Ccr2/Ets1/Tlr3/Plk2/Cx3cl1/Prkca/Itgb1/Cysltr1/Hif1a/Sema4a/C3ar1/Cd40/Runx1/Hk2/Tnfrsf12a/Ccl2/Spred1/Ccl24/Il1a/Cxcl10
C0_cDC2	GO:0002821	positive regulation of adaptive immune response	62	-2.07519	0.000412763	0.00354153	Cd74/Cd81/Pvr/Nfkbiz/Pnp/P2rx7/Nectin2/Nfkbid/Il1b/Tnf/Malt1/Ccr2/Gata3/Cd1d1/Arid5a/Cd40/Nod2/Rsad2/Cd274/Cd226/Il12b/Fcgr3/Fcgr1
C0_cDC2	GO:0002824	positive regulation of adaptive immune response based on somatic recombination of immune receptors built from immunoglobulin superfamily domains	59	-2.07537	0.000391882	0.00339312	Cd81/Pvr/Nfkbiz/Pnp/P2rx7/Nectin2/Nfkbid/Il1b/Tnf/Malt1/Ccr2/Gata3/Cd1d1/Arid5a/Cd40/Nod2/Rsad2/Cd274/Cd226/Il12b/Fcgr3/Fcgr1
C0_cDC2	GO:0097756	negative regulation of blood vessel diameter	32	-2.07625	0.00151886	0.00926005	Bmpr2/Icam1/Hrh2/Dock4/Pdgfb/Alox5/F2r/Ptafr/Cx3cl1/Hrh1/Cysltr1/Hif1a/Tbxas1/Htr7
C0_cDC2	GO:0001936	regulation of endothelial cell proliferation	53	-2.07657	0.000662993	0.00502106	Cav1/Ccl12/Gata2/Bmp2/Stat5a/Plcg1/Arg1/Bmpr2/Nf1/Apoe/Cav2/Pdgfb/Fgfr1/Kdr/Ngfr/Eng/Flt1/Tnf/Tgfbr1/Adora2b/Prkca/Egr3/Ccl2/Aldh1a2/Ccl24
C0_cDC2	GO:0002706	regulation of lymphocyte mediated immunity	76	-2.07665	0.000266148	0.00251953	Cd55/Stat5a/Cd81/Arg1/Pvr/Pnp/P2rx7/Nectin2/Hfe/Il1b/Tnf/Malt1/Ccr2/Gata3/Cd1d1/Arid5a/Cd40/Nod2/Rsad2/Cd226/Il12b/Serpinb9/Klrb1b/Fcgr3/Il7r/Fcgr1/Fcgr2b
C0_cDC2	GO:0030574	collagen catabolic process	12	-2.07717	0.00200739	0.011402	Idua/Mmp19/Ctss/Itgb1/Mmp14/Adam15/Mmp25/Mmp12
C0_cDC2	GO:0099177	regulation of trans-synaptic signaling	158	-2.07782	3.93902e-05	0.000543678	Braf/Ophn1/Celf4/Stxbp5/Dbn1/Plcg1/Adora2a/P2ry1/Vhl/Ptprs/Jak2/Nf1/Apoe/Cdc20/Egr1/Nsmf/Cyth1/Synpo/Sct/Prnp/Hrh2/Kmo/Fyn/App/Kdr/Ngfr/F2r/Il1b/Tnf/Ccr2/Src/Adora2b/Pacsin2/Plk2/Prkca/Hrh1/Itgb1/Cacnb3/Stx3/Tubb2b/Plat/Ccl2/Afdn/Htr7/Ptger4/Fabp5/Cdh1/Fcgr2b
C0_cDC2	GO:0086003	cardiac muscle cell contraction	16	-2.07798	0.00198557	0.0113006	Dlg1/Adrb1/Cav1/Ank2/Scn1b/Pde4b/Nup155/Atp1a1/Jup/Cacnb2/Kcne3
C0_cDC2	GO:0007565	female pregnancy	43	-2.07839	0.000877248	0.00619747	Prdm1/Atr/Mtor/Ddr1/Vmp1/Grn/Mmp9/Adra2a/Kpna6/Il11ra1/Wnt4/Stat5a/Acod1/Bmpr2/Rxra/Timp1/Pla2g4a/Calr/Lif/Comt/Vdr/Klf9/Cdh1/Mmp12
C0_cDC2	GO:1903557	positive regulation of tumor necrosis factor superfamily cytokine production	49	-2.07913	0.000726729	0.00535676	App/Ptafr/Ccr2/Tlr3/Ddt/Arid5a/Cd84/Cd209b/Nod2/Il12b/Ccl2/Fcgr3/Cd14/Ccr5
C0_cDC2	GO:0099536	synaptic signaling	199	-2.07951	1.94848e-05	0.000372134	Adrb1/Mctp1/Cyfip1/Il1rap/Snap23/Srgn/Sv2b/Slc12a7/Cep89/Braf/Exoc4/Ophn1/Celf4/Stxbp5/Dbn1/Plcg1/Daglb/Adora2a/P2ry1/Vhl/Stx11/P2rx7/Ptprs/Jak2/Pdlim4/Nf1/Apoe/Cdc20/Egr1/Nsmf/Cyth1/Synpo/Sct/Prnp/Hrh2/Kmo/Cav2/Fyn/App/Kdr/Cacnb2/Ngfr/F2r/Il1b/Tnf/Ccr2/Src/Adora2b/Pacsin2/Plk2/Cx3cl1/Prkca/Hrh1/Itgb1/Egr3/Cacnb3/Stx3/Tubb2b/Plat/Ccl2/Afdn/Htr7/Ptger4/Fabp5/Cdh1/Fcgr2b
C0_cDC2	GO:0002250	adaptive immune response	191	-2.08201	1.95829e-05	0.000372134	Cd74/Jak3/Cd81/Arg1/Pvr/Stx11/Nfkbiz/Pnp/Tfe3/P2rx7/Jak2/Nectin2/Rftn1/Il4ra/Cd86/Icam1/Erap1/Icosl/Cd79a/Orai1/Tnfaip3/Gadd45g/Nfkbid/Fyn/Alcam/Prkcd/Serpina3g/Hfe/Il1b/Tnf/Malt1/Il18bp/Ccr2/Gata3/Itk/Cd1d1/Arid5a/Sema4a/Cd84/C3ar1/Cd40/Nod2/Rsad2/C1qc/Cd274/Cd226/Rora/Il12b/Serpinb9/Pdcd1lg2/Fcgr3/Il7r/Fcgr1/C1qb/C1qa/Il1rl1/Clec4n/Fcgr2b
C0_cDC2	GO:0022600	digestive system process	25	-2.08228	0.00155032	0.0093679	Adrb1/Tlr4/Dgat1/Epb41/Sct/Hrh2/Wnk1/Lima1/Nod2/Vdr/Tjp2/F11r/Stk39
C0_cDC2	GO:0002861	regulation of inflammatory response to antigenic stimulus	14	-2.08362	0.00183906	0.0107027	Tnf/Nod2/Il12b/Fcgr3/Fcgr1/Fcgr2b
C0_cDC2	GO:0035295	tube development	356	-2.0844	1.88847e-05	0.000372134	Mthfd1/Kdm5b/Cav1/Wnt4/Epha2/Ret/Stab1/Ccl12/Gata2/Hhex/Bmp2/Pkd2/Mgp/Maged1/Vasp/Tnfaip2/Plcg1/Pofut1/Tgfbr2/Thy1/Mmp19/Vhl/Plxnd1/Bmpr2/Ctnnbip1/Sav1/S1pr1/Enah/Il17f/Itga5/Nf1/Fn1/Epcam/Rxra/Ltbp3/Vcan/Apoe/Plau/Pik3r2/Rbpj/Erap1/Hopx/Luzp1/Col4a2/Stk40/Nfe2l2/Itgax/Jup/Fndc3b/Hrh2/Lif/Pdgfb/Fgfr1/Kdr/Ngfr/Hipk2/Eng/Flt1/Lrp1/Il1b/Chd7/Tnf/Csf1/Ski/Myo1e/Ccr2/Gata3/Ets1/Hbegf/Tgfbr1/Sema4c/Tlr…
C0_cDC2	GO:0043406	positive regulation of MAP kinase activity	80	-2.08622	0.000265252	0.00251945	Map2k5/Shc1/Map3k20/Iqgap1/Pik3cg/Map2k3/Map4k1/Adra2a/Rasgrp1/Tnfrsf11a/Tlr4/Ret/Mdfic/Bmp2/Maged1/Cd74/Cd81/P2rx7/Jak2/Lpar3/Gadd45g/Pdgfb/Prkcd/Fgfr1/F2r/Flt1/Kitl/Il1b/Tnf/Tgfbr1/Src/Cd40/Nod2/Gadd45b/Stk39/Il1rn/Trf/Dab2
C0_cDC2	GO:0032760	positive regulation of tumor necrosis factor production	48	-2.08796	0.000748877	0.00546738	App/Ptafr/Ccr2/Tlr3/Ddt/Arid5a/Cd84/Cd209b/Nod2/Il12b/Ccl2/Fcgr3/Cd14/Ccr5
C0_cDC2	GO:0007229	integrin-mediated signaling pathway	30	-2.08919	0.00139367	0.0087192	Thy1/Itga5/Timp1/Plek/Itgax/Itgb5/Isg15/Src/Ctnna1/Itgb1/Adam15/Cd63/Itgae/Dab2
C0_cDC2	GO:0032102	negative regulation of response to external stimulus	110	-2.09006	0.000121224	0.00131907	Klk8/Ptpn2/Wnt4/Ccl12/Ffar4/Sema6d/Dbn1/Adora2a/Acod1/Ptprs/Nucb2/Apoe/Slamf8/Plau/Fndc4/Tnfaip3/Pdgfb/Apod/Prkcd/Ier3/Siglece/Ctla2a/Gata3/Ets1/Sema4c/Cx3cl1/Cacnb3/Ddt/Sema4a/Nod2/Rora/Il12b/Il2ra/Pros1/Socs3/Cdkn1a/Cd200r1/Trib1/Aif1/Ptger4/Fcgr2b
C0_cDC2	GO:0007422	peripheral nervous system development	16	-2.09018	0.00187882	0.0108895	Slc5a3/Nf1/Plxna4/Ski/Egr3/Adgrg6/Egr2/Cldn1
C0_cDC2	GO:0044319	wound healing, spreading of cells	11	-2.09031	0.00151645	0.00926005	Hbegf/Pdpn/Mmp12/Plet1
C0_cDC2	GO:0090505	epiboly involved in wound healing	11	-2.09031	0.00151645	0.00926005	Hbegf/Pdpn/Mmp12/Plet1
C0_cDC2	GO:0110110	positive regulation of animal organ morphogenesis	29	-2.09057	0.00139691	0.0087192	Acvr1/B4galt1/Wnt4/Bmp2/Maged1/Tgfbr2/Rbpj/Tnfaip3/Lif/Fgfr1/Ngfr/Eng/Csf1/Gata3/Tgfbr1/Cflar/Vdr
C0_cDC2	GO:0061337	cardiac conduction	14	-2.09195	0.00166799	0.00991648	Slc9a1/Tmem65/Zmpste24/Cav1/Ank2/Scn1b/Rangrf/Nup155/Jup/Cacnb2/Kcne3
C0_cDC2	GO:0090504	epiboly	12	-2.09271	0.00168706	0.0100026	Hbegf/Pdpn/Mmp12/Plet1
C0_cDC2	GO:1903115	regulation of actin filament-based movement	16	-2.09461	0.00183612	0.0107027	Dlg1/Adrb1/Cav1/Ank2/Dbn1/Pde4b/Rangrf/Atp1a1/Jup/Kcne3/Pdpn
C0_cDC2	GO:0072358	cardiovascular system development	262	-2.09704	1.92304e-05	0.000372134	Cav1/Wnt4/Epha2/Stab1/Ccl12/Dctn5/Gata2/Hhex/Pkd2/Pde2a/Tnfaip2/Plcg1/Pofut1/Tgfbr2/Thy1/Mmp19/Vhl/Plxnd1/Bmpr2/S1pr1/Il17f/Itga5/Nf1/Fn1/Rxra/Apoe/Slc4a7/Plau/Egr1/Pik3r2/Rbpj/Erap1/Luzp1/Col4a2/Nfe2l2/Itgax/Jup/Lif/Pdgfb/Fgfr1/Kdr/Ngfr/Hipk2/Eng/Flt1/Lrp1/Il1b/Chd7/Myo1e/Ccr2/Ets1/Hbegf/Tgfbr1/Tlr3/Arhgap22/Plk2/Cx3cl1/Prkca/Itgb1/Tnfsf12/Egr3/Pdpn/Cysltr1/Hif1a/Sema4a/Cflar/C3ar1/Cd40/Clic4/Nr…
C0_cDC2	GO:0070304	positive regulation of stress-activated protein kinase signaling cascade	65	-2.09781	0.00026749	0.00252382	Gadd45g/App/Rell1/Hipk2/Il1b/Tnf/Sema4c/Tlr3/Lmnb1/Nod2/Gadd45b/Il1rn/Trf/Il1a/Fcgr2b/Dab2
C0_cDC2	GO:0048265	response to pain	10	-2.09986	0.00123789	0.00792039	Tspo/Ret/Gch1/Capn2/Comt/Calca/Runx1/Htr7
C0_cDC2	GO:0051222	positive regulation of protein transport	166	-2.10564	3.92072e-05	0.000543678	Rasgrp1/Nnat/Myo18a/Adrb1/Usp50/Tlr4/Il1rap/Il5/Ubr5/Tlr2/Csf1r/Irs2/Cd81/Adora2a/P2rx7/Jak2/Il17f/Il4ra/Pik3r2/Bag3/Jup/Prnp/Prr5l/Fyn/Oxct1/Prkcd/Casp4/F2r/Asph/Lrp1/Edem1/Il1b/Tnf/Gata3/Src/Cacnb3/Arid5a/Hif1a/Cd84/Clec5a/Nod2/Cd274/Wls/Ccl2/Cd14/Aif1/Ccr5/Ptger4/Cdh1/Il1rl1/Clec4n/Il1a/Mmp12/Cd209d
C0_cDC2	GO:0001562	response to protozoan	24	-2.10913	0.00118823	0.00768222	Arg1/Irgm2/Il4ra/Ier3/Gbp3/Gbp2b/Cd40/Il12b/Batf2/Gbp7/Iigp1/Gbp2
C0_cDC2	GO:0033002	muscle cell proliferation	94	-2.10936	0.000141781	0.00150808	Tgfbr2/Ctnnbip1/Sav1/Jak2/S1pr1/Npr1/Igf1r/Rxra/Ptgir/Egr1/Nampt/Rbpj/Gnaq/Nqo2/P2ry6/Tnfaip3/Pdgfb/Apod/Fgfr1/Tnf/Ptafr/Hbegf/Tgfbr1/Comt/Cx3cl1/Prkca/Hif1a/Cflar/C3ar1/Il12b/Cdkn1a/Trib1/Aif1/Nr4a3
C0_cDC2	GO:0050808	synapse organization	128	-2.11005	3.98883e-05	0.000543678	Itsn1/Klk8/Cyfip1/Il1rap/Lrp4/Tlr2/Srgn/Ophn1/Dbn1/Picalm/Il10ra/Vhl/Plxnd1/Pdlim5/Ptprs/Igf1r/Apoe/Cdc20/Palld/Synpo/Chchd10/Prnp/Fyn/App/Pdgfb/Cacnb2/F2r/Nectin1/Tnf/Arhgap22/Prkca/Cacnb3/Sema4a/Nfia/C1qc/Nrp2/Actn1/Igsf9/Afdn/C1qb/C1qa/Flrt3/Cdh1/Fcgr2b
C0_cDC2	GO:0007162	negative regulation of cell adhesion	111	-2.11006	0.000100817	0.00112282	Lrrc32/Cd74/Jak3/Arg1/Adora2a/Plxnd1/Jak2/Ass1/Nf1/Epcam/Il4ra/Cd86/Plxna4/Prnp/Tnfaip3/Nfkbid/Apod/Wnk1/Prkcd/Lrp1/Hfe/Cd80/Src/Slfn1/Mmp14/Runx1/Cd274/Sdc4/Scgb1a1/Il2ra/Pdcd1lg2/Adam15/Socs1/Plxna1/Il1rn/Cdh1/Mmp12/Plet1
C0_cDC2	GO:0046916	cellular transition metal ion homeostasis	37	-2.11085	0.000779177	0.0056164	Atox1/Sco2/Slc31a2/Slc39a10/Prnp/App/Hfe/Hif1a/Aplp2/Mt1/Slc30a4/Trf/Mt2
C0_cDC2	GO:0001944	vasculature development	260	-2.11147	1.92493e-05	0.000372134	Cav1/Wnt4/Epha2/Stab1/Ccl12/Dctn5/Gata2/Hhex/Pkd2/Pde2a/Tnfaip2/Plcg1/Pofut1/Tgfbr2/Thy1/Mmp19/Vhl/Plxnd1/Bmpr2/S1pr1/Il17f/Itga5/Nf1/Fn1/Rxra/Apoe/Slc4a7/Plau/Egr1/Pik3r2/Rbpj/Erap1/Luzp1/Col4a2/Nfe2l2/Itgax/Jup/Lif/Pdgfb/Fgfr1/Kdr/Ngfr/Hipk2/Eng/Flt1/Lrp1/Il1b/Chd7/Myo1e/Ccr2/Ets1/Hbegf/Tgfbr1/Tlr3/Arhgap22/Plk2/Cx3cl1/Prkca/Itgb1/Tnfsf12/Egr3/Pdpn/Cysltr1/Hif1a/Sema4a/Cflar/C3ar1/Cd40/Clic4/Nr…
C0_cDC2	GO:0032411	positive regulation of transporter activity	39	-2.11288	0.000777262	0.0056164	Htt/Adrb1/Ank2/Pkd2/Ctss/P2ry6/Chchd10/Wnk1/Prkcd/Cacnb2/Alox5/Asph/Ptafr/Atp1b1/Kcne3/Cox17/Cacnb3/Ccl2/Stk39
C0_cDC2	GO:0007520	myoblast fusion	21	-2.11406	0.0010428	0.00696834	Cd81/Capn2/Il4ra/Ptgfrn/Ehd1/Cflar/Myof/Cxcl10/Cxcl9
C0_cDC2	GO:0010043	response to zinc ion	11	-2.1152	0.00111064	0.00726776	P2rx7/Ass1/Crip1/Mt1/Slc30a4/Mt2
C0_cDC2	GO:0032722	positive regulation of chemokine production	33	-2.11599	0.00105403	0.00702686	Tlr4/Tlr2/Csf1r/Cd74/Il4ra/Egr1/App/Lrp1/Il1b/Tnf/Tlr3/Adora2b/Cd84/Nod2/Aif1/Il1rl1/Il1a
C0_cDC2	GO:0000904	cell morphogenesis involved in differentiation	229	-2.11605	1.93285e-05	0.000372134	Cass4/Cask/Rac3/Micall2/Hexa/Zfpm1/Sipa1l3/Plod3/Zswim6/Cyfip1/Lrp4/Epha2/Ret/Dpysl2/Peak1/Csf1r/Braf/Scn1b/Vasp/Ophn1/B4galt5/Stxbp5/Sema6d/Dbn1/Picalm/Thy1/Plxnd1/Pdlim5/Ttc3/Bmpr2/Ptprs/Enah/Fn1/Nedd9/Igf1r/Plppr4/Apoe/Plxna4/Nsmf/Palld/Pip5k1c/Dock7/Lpar3/Fndc3b/Hrh2/Calr/Dock1/Apbb2/Fyn/App/Alcam/Ngfr/Lrp1/Nectin1/Gata3/Nbeal2/Sema4c/Src/Parvb/Prkca/Bhlhe22/Itgb1/Skil/Pdpn/B4galt6/Sema4a/Cli…
C0_cDC2	GO:0002819	regulation of adaptive immune response	91	-2.11635	0.000121753	0.00131977	Cd74/Jak3/Cd81/Arg1/Pvr/Nfkbiz/Pnp/P2rx7/Nectin2/Il4ra/Tnfaip3/Nfkbid/Hfe/Il1b/Tnf/Malt1/Ccr2/Gata3/Cd1d1/Arid5a/Cd40/Nod2/Rsad2/Cd274/Cd226/Il12b/Fcgr3/Il7r/Fcgr1/Il1rl1/Fcgr2b
C0_cDC2	GO:0014910	regulation of smooth muscle cell migration	31	-2.11731	0.00107731	0.00713186	Plau/Egr1/Rbpj/Dock7/P2ry6/Nfe2l2/Dock4/Pdgfb/Lrp1/Src/Plxna1/Trib1/Aif1/Nr4a3/Ptger4
C0_cDC2	GO:0022407	regulation of cell-cell adhesion	185	-2.11821	1.95324e-05	0.000372134	Zfp703/Clec4g/Ptpn2/Cav1/Wnt4/Bmp2/Stat5a/Lrrc32/Zbtb16/Cd74/Jak3/Cd81/Arg1/Tgfbr2/Adora2a/Thy1/Nfkbiz/Pnp/Jak2/Ass1/Epcam/Il4ra/Cd83/Cd86/Icam1/Icosl/Prnp/Tnfaip3/Nfkbid/Wnk1/Prkcd/Hfe/Il1b/Tnf/Cd80/Malt1/Ptafr/Ccr2/Gata3/Ets1/Src/Il1rl2/Cx3cl1/Prkca/Cd1d1/Egr3/Slfn1/Pdpn/Cd209e/Adam19/Tnfsf9/Runx1/Cd274/Il12b/Ccl2/Sdc4/Scgb1a1/Il2ra/Pdcd1lg2/Il7r/Socs1/Afdn/Il1rn/Aif1/Nr4a3/Ccr5/Cdh1
C0_cDC2	GO:0120193	tight junction organization	15	-2.11877	0.00123826	0.00792039	Tnf/Tgfbr1/Itgb1/Afdn/Cdh1/Cldn1
C0_cDC2	GO:0071347	cellular response to interleukin-1	39	-2.12048	0.000735248	0.00538171	Acod1/Fn1/Egr1/Mapk13/Cx3cl1/Rora/Ccl2/Ccl24/Il1rn/Il1a/Ccl22/Ccl17
C0_cDC2	GO:0032874	positive regulation of stress-activated MAPK cascade	64	-2.12056	0.000206386	0.00208702	Gadd45g/App/Rell1/Hipk2/Il1b/Tnf/Sema4c/Tlr3/Lmnb1/Nod2/Gadd45b/Il1rn/Trf/Il1a/Fcgr2b/Dab2
C0_cDC2	GO:0019884	antigen processing and presentation of exogenous antigen	21	-2.12073	0.0010428	0.00696834	Ifi30/Ap3b1/Psme2/H2-DMb2/H2-Ab1/H2-DMb1/Tap1/Mfsd6/Tapbp/Cd74/Cd1d1/Fcgr3/Fcgr1/Fcgr2b
C0_cDC2	GO:0010812	negative regulation of cell-substrate adhesion	18	-2.12156	0.00117113	0.00759366	Nf1/Apod/Lrp1/Src/Mmp14/Adam15/Mmp12/Plet1
C0_cDC2	GO:0002791	regulation of peptide secretion	195	-2.12182	1.95251e-05	0.000372134	Adra2a/Rasgrp1/Nnat/Myo18a/Adrb1/Itsn1/Usp50/Tlr4/S100a9/Rab11fip5/Il1rap/Rab8b/Il5/Ubr5/Ffar4/Tlr2/Srgn/Csf1r/Irs2/Lrrc32/Idua/Cd74/Adora2a/P2rx7/Jak2/Il17f/Fn1/Il4ra/Nucb2/Apoe/Birc5/Anxa4/Sct/Tnfaip3/Lif/Oxct1/Casp4/F2r/Lrp1/Hfe/Il1b/Chd7/Tnf/Gata3/Src/Cx3cl1/Arid5a/Hif1a/Cd84/Clec5a/Cd40/Nod2/Rsad2/Cd274/Wls/Cd14/Socs1/Tnfrsf9/Cd200r1/Aif1/Ccr5/Ptger4/Il1rl1/Clec4n/Il1a/Mmp12/Cd209d
C0_cDC2	GO:0042310	vasoconstriction	30	-2.12366	0.00107693	0.00713186	Bmpr2/Icam1/Hrh2/Dock4/Pdgfb/Alox5/F2r/Ptafr/Cx3cl1/Hrh1/Cysltr1/Hif1a/Tbxas1/Htr7
C0_cDC2	GO:0019229	regulation of vasoconstriction	27	-2.12704	0.00103895	0.00696834	Bmpr2/Icam1/Hrh2/Dock4/Pdgfb/Alox5/F2r/Ptafr/Cx3cl1/Hrh1/Cysltr1/Hif1a/Tbxas1
C0_cDC2	GO:0002449	lymphocyte mediated immunity	111	-2.12719	8.06533e-05	0.000929727	Cd55/Stat5a/Ctsc/Cd74/Cd81/Arg1/Pvr/Stx11/Pnp/P2rx7/Nectin2/Rftn1/Il4ra/Icam1/Icosl/Prkcd/Hfe/Il1b/Tnf/Malt1/Ccr2/Gata3/Cd1d1/Arid5a/Cd40/Nod2/Rsad2/C1qc/Cd226/Il12b/Serpinb9/Klrb1b/Fcgr3/Il7r/Fcgr1/C1qb/C1qa/Fcgr2b
C0_cDC2	GO:0099537	trans-synaptic signaling	195	-2.12821	1.95251e-05	0.000372134	Adrb1/Mctp1/Cyfip1/Il1rap/Snap23/Srgn/Sv2b/Slc12a7/Cep89/Braf/Exoc4/Ophn1/Celf4/Stxbp5/Dbn1/Plcg1/Daglb/Adora2a/P2ry1/Vhl/Stx11/P2rx7/Ptprs/Jak2/Pdlim4/Nf1/Apoe/Cdc20/Egr1/Nsmf/Cyth1/Synpo/Sct/Prnp/Hrh2/Kmo/Cav2/Fyn/App/Kdr/Cacnb2/Ngfr/F2r/Il1b/Tnf/Ccr2/Src/Adora2b/Pacsin2/Plk2/Cx3cl1/Prkca/Hrh1/Itgb1/Egr3/Cacnb3/Stx3/Tubb2b/Plat/Ccl2/Afdn/Htr7/Ptger4/Fabp5/Cdh1/Fcgr2b
C0_cDC2	GO:0060142	regulation of syncytium formation by plasma membrane fusion	13	-2.12896	0.0012192	0.00784307	Capn2/Il4ra/Ehd1/Cflar/Dcstamp/Cxcl10/Cxcl9
C0_cDC2	GO:0002443	leukocyte mediated immunity	148	-2.12903	3.95476e-05	0.000543678	Clec4g/Tlr4/Itgam/Snap23/Tlr2/Gata2/Cd55/Stat5a/Ctsc/Cd74/Jak3/Cd81/Arg1/Pvr/Stx11/Pnp/P2rx7/Nectin2/Rftn1/Il4ra/Icam1/Ms4a2/Icosl/Prkcd/Hfe/Il1b/Tnf/Malt1/Ptafr/Ccr2/Gata3/Cxcl1/Tlr3/Adora2b/Adora3/Cd1d1/Arid5a/Cd84/Cd40/Nod2/Rsad2/C1qc/Cd226/Il12b/Serpinb9/Klrb1b/Fcgr3/Il7r/Fcgr1/C1qb/Nr4a3/C1qa/Fcgr2b
C0_cDC2	GO:0051900	regulation of mitochondrial depolarization	10	-2.13162	0.000917744	0.00638426	Gclm/Tspo/Ppp2r3c/P2rx7/Kdr/Ngfr/Src/Got1
C0_cDC2	GO:0045907	positive regulation of vasoconstriction	19	-2.13195	0.00132055	0.00842295	Icam1/Hrh2/Pdgfb/Alox5/F2r/Ptafr/Hrh1/Cysltr1/Tbxas1
C0_cDC2	GO:0060393	regulation of pathway-restricted SMAD protein phosphorylation	14	-2.1335	0.00102645	0.00692429	Acvr1/Inhba/Bmp2/Bmpr2/Eng/Hfe/Tgfbr1/Pmepa1/Dab2
C0_cDC2	GO:0034329	cell junction assembly	80	-2.13379	0.00010202	0.00112844	Zfp703/Cav1/Wnt4/Epha2/Peak1/Ophn1/Tns1/Thy1/Itga5/Fn1/Myo9a/Jup/Apod/Kdr/Lrp1/Tnf/Src/Fscn1/Ctnna1/Prkca/Itgb1/Ctnnd1/Rhoc/Mmp14/Actn1/Sdc4/Afdn/Dst/Cdh1/Cldn1
C0_cDC2	GO:0007566	embryo implantation	20	-2.13423	0.00113352	0.00737026	Atr/Ddr1/Vmp1/Grn/Mmp9/Acod1/Rxra/Timp1/Calr/Lif/Klf9/Cdh1/Mmp12
C0_cDC2	GO:0010811	positive regulation of cell-substrate adhesion	39	-2.13424	0.000714241	0.0053143	Iqgap1/Cd3e/Cass4/Rac3/Wnt4/Braf/Dbn1/Thy1/Jak2/Itga5/Fn1/Nedd9/Jup/Hacd1/Calr/Dock1/Kdr/Csf1/Itgb1/Sdc4/Dab2
C0_cDC2	GO:0042832	defense response to protozoan	22	-2.13426	0.000934977	0.00645472	Arg1/Irgm2/Il4ra/Gbp3/Gbp2b/Cd40/Il12b/Batf2/Gbp7/Iigp1/Gbp2
C0_cDC2	GO:0072677	eosinophil migration	12	-2.13428	0.00106776	0.00710173	Cx3cl1/Hrh1/Ccl2/Ccl24/Ptger4/Ccl22
C0_cDC2	GO:0098742	cell-cell adhesion via plasma-membrane adhesion molecules	47	-2.13549	0.000416554	0.00355259	Il1rap/Ret/Bmp2/Tgfbr2/Pvr/Cd164/Ptprs/Nectin2/Itga5/Epcam/Palld/Tnfaip3/Alcam/Wnk1/Nectin1/Jaml/Cx3cl1/Igsf9/Il1rn/Flrt3/Cdh1/Cldn1
C0_cDC2	GO:0048659	smooth muscle cell proliferation	75	-2.13771	0.000204495	0.0020816	Tgfbr2/Ctnnbip1/Jak2/S1pr1/Npr1/Igf1r/Ptgir/Egr1/Nampt/Rbpj/Gnaq/Nqo2/P2ry6/Tnfaip3/Pdgfb/Apod/Tnf/Ptafr/Hbegf/Comt/Cx3cl1/Prkca/Hif1a/C3ar1/Il12b/Cdkn1a/Trib1/Aif1/Nr4a3
C0_cDC2	GO:0034330	cell junction organization	98	-2.14102	0.000141463	0.00150808	Zfp703/Cav1/Rab8b/Wnt4/Epha2/Peak1/Csf1r/Ophn1/Tns1/Thy1/Itga5/Fn1/Myo9a/Jup/Apod/Kdr/F2r/Lrp1/Nectin1/Tnf/Tgfbr1/Src/Fscn1/Ctnna1/Prkca/Itgb1/Ctnnd1/Rhoc/Mmp14/Actn1/Sdc4/Afdn/Mtss1/Dst/Cdh1/Cldn1
C0_cDC2	GO:0070613	regulation of protein processing	21	-2.14111	0.000936389	0.00645472	Cd55/Tnp2/Cfh/Birc3/Ctla2a/Il1b/Src/Fcmr/Ctnnd1/Mmp14/Cdh1
C0_cDC2	GO:2001234	negative regulation of apoptotic signaling pathway	87	-2.14141	8.12992e-05	0.000929727	Htt/Bcl2l2/Clu/Noc2l/Wnt4/Pih1d1/Ybx3/Sh3rf1/Bcl2a1c/Cd74/Bcl2a1b/Slc35f6/Icam1/Ddx3x/Nfe2l2/Tnfaip3/Fyn/Hyou1/Ier3/Bcl2a1d/Il1b/Tnf/Tgfbr1/Tmbim1/Src/Ctnna1/Cx3cl1/Fcmr/Hif1a/Cflar/Pea15a/Bcl2a1a/Dapk1/Dab2
C0_cDC2	GO:0050701	interleukin-1 secretion	25	-2.1437	0.000934441	0.00645472	Usp50/Tlr4/Tlr2/P2rx7/Tnfaip3/Casp4/Tmem106a/Nod2/Ccr5/Ptger4/Gbp5
C0_cDC2	GO:1901342	regulation of vasculature development	131	-2.14388	3.97891e-05	0.000543678	Wnt4/Epha2/Stab1/Gata2/Hhex/Plcg1/Tgfbr2/Plxnd1/Il17f/Itga5/Nf1/Egr1/Pik3r2/Erap1/Col4a2/Nfe2l2/Itgax/Jup/Lif/Pdgfb/Kdr/Ngfr/Hipk2/Eng/Flt1/Il1b/Ccr2/Ets1/Tlr3/Plk2/Cx3cl1/Prkca/Itgb1/Cysltr1/Hif1a/Sema4a/Cflar/C3ar1/Cd40/Runx1/Hk2/Tnfrsf12a/Ccl2/Spred1/Ccl24/Ptger4/Il1a/Cxcl10
C0_cDC2	GO:0048660	regulation of smooth muscle cell proliferation	74	-2.14563	0.000184604	0.00192042	Tgfbr2/Ctnnbip1/Jak2/S1pr1/Npr1/Igf1r/Ptgir/Egr1/Nampt/Rbpj/Gnaq/Nqo2/P2ry6/Tnfaip3/Pdgfb/Apod/Tnf/Ptafr/Hbegf/Comt/Cx3cl1/Prkca/Hif1a/C3ar1/Il12b/Cdkn1a/Trib1/Aif1/Nr4a3
C0_cDC2	GO:0090184	positive regulation of kidney development	12	-2.1462	0.000939629	0.00646137	Wnt4/Ret/Maged1/Egr1/Lif/Pdgfb/Gata3/Cflar/C3ar1
C0_cDC2	GO:0002685	regulation of leukocyte migration	82	-2.14689	0.000102116	0.00112844	Cd74/Cd81/Thy1/Bst1/Slamf8/Icam1/Calr/App/Apod/Wnk1/Kitl/Il1b/Csf1/Ptafr/Ccr2/Cx3cl1/Adora3/Ddt/Mmp14/C3ar1/Nod2/Ccl2/Cd200r1/Stk39/Ccl24/Aif1/Ccr1/Ptger4/Il1a/Cxcl10
C0_cDC2	GO:0023014	signal transduction by protein phosphorylation	296	-2.14704	1.91084e-05	0.000372134	Tlr4/Ptpn2/Prdm15/Cav1/Phlpp1/Epha2/Ret/Ccl12/Ffar4/Tlr2/Mdfic/Ulk4/Bmp2/Mid1/Csf1r/Braf/Maged1/Hipk3/Sh3rf1/Cd74/Cd81/P2ry1/P2rx7/Jak2/Pde8a/Nf1/Fn1/Map3k14/Igf1r/Apoe/Scimp/Pik3r2/Icam1/Stk40/Nqo2/P2ry6/Lpar3/Mapk13/Cav2/Lif/Gadd45g/App/Pdgfb/Wnk1/Prkcd/Fgfr1/Ece1/Kdr/Rell1/Ngfr/Hipk2/F2r/Flt1/Lrp1/Kitl/Inppl1/Il1b/Tnf/Tgfbr1/Sema4c/Tlr3/Src/Cx3cl1/Prkca/Dok2/Tmem106a/Lmnb1/Peli2/Ddt/Cd84/Cflar…
C0_cDC2	GO:0045834	positive regulation of lipid metabolic process	58	-2.1475	0.000206787	0.00208702	Wnt4/Sec14l2/Irs2/Cd74/Cd81/Dgat1/Capn2/Igf1r/Nucb2/Pla2g4a/Apoe/Sct/Pdgfb/Prkcd/Flt1/Il1b/Tnf/Src/Adora2b/Nod2/Nr4a3/Il1a/Dab2
C0_cDC2	GO:1904427	positive regulation of calcium ion transmembrane transport	30	-2.15054	0.000950229	0.00651848	Htt/Adrb1/Ank2/Pkd2/Plcg1/Thy1/P2ry6/Cacnb2/F2r/Asph/Atp1b1/Kcne3/Clec4b1/Cx3cl1/Cacnb3/Ramp3/Cxcl10
C0_cDC2	GO:0002696	positive regulation of leukocyte activation	153	-2.15451	3.9447e-05	0.000543678	Tlr4/Itgam/Cav1/Il5/Gata2/Ppp2r3c/Irs2/Stat5a/Ctsc/Zbtb16/Cd74/Jak3/Cd81/Tgfbr2/Thy1/Nfkbiz/Pnp/Nectin2/Bst1/Il4ra/Cd83/Cd86/Ms4a2/Icosl/Slc39a10/Atp11c/Nfkbid/Il1b/Cd80/Malt1/Ptafr/Havcr1/Ccr2/Gata3/Adora2b/Il1rl2/Adora3/Cd1d1/Egr3/Cd209e/Mmp14/Cd40/Nod2/Tnfsf9/Runx1/Cd274/Cd226/Il12b/Ccl2/Il2ra/Pdcd1lg2/Il7r/Socs1/Cdkn1a/Aif1/Nr4a3/Axl/Il1rl1
C0_cDC2	GO:0061900	glial cell activation	26	-2.15728	0.000869141	0.0061709	Clu/Tlr4/Tlr2/Ctsc/Adora2a/Jak2/Nampt/App/Lrp1/Il1b/Tnf/Tlr3/Cx3cl1/Aif1/C1qa
C0_cDC2	GO:0044060	regulation of endocrine process	15	-2.15793	0.00087532	0.00619747	Inhba/Adrb1/Rab11fip5/Rab8b/Lif/Fgfr1/F2r/Il1b/Runx1/Dab2
C0_cDC2	GO:0042445	hormone metabolic process	53	-2.15843	0.000310778	0.00283797	Igf1r/Egr1/Cyp2s1/Atp1a1/Fgfr1/Ece1/Hfe/Il1b/Tnf/Dhrs3/Selenom/Gata3/Comt/Hif1a/Vdr/Furin/Cpq/Aldh1a2/Dab2
C0_cDC2	GO:0150076	neuroinflammatory response	30	-2.15885	0.000865764	0.00616233	Clu/Tlr4/Tlr2/Ctsc/Adora2a/Jak2/Nampt/App/Lrp1/Il1b/Tnf/Tlr3/Cx3cl1/Cd200r1/Aif1/C1qa
C0_cDC2	GO:0032732	positive regulation of interleukin-1 production	28	-2.15955	0.000720782	0.0053447	Naip5/Usp50/Tlr4/Tlr2/P2rx7/Jak2/Egr1/Ifi204/App/Casp4/Malt1/Ifi211/Nod2/Ifi205/Ccr5
C0_cDC2	GO:0032940	secretion by cell	357	-2.16221	1.88754e-05	0.000372134	Adrb1/Mctp1/Itsn1/Usp50/Tlr4/Entpd1/Rab11fip5/Itgam/Il1rap/Kdm5b/Rab8b/Il5/Exoc3l4/Ubr5/Snap23/Ffar4/Tlr2/Dpysl2/Gata2/Srgn/Csf1r/Irs2/Braf/Exoc4/Lrrc32/Tnfaip2/Stxbp5/Idua/Plcg1/Adora2a/P2ry1/Dgat1/Stx11/Scamp1/P2rx7/Jak2/Il17f/Nf1/Fn1/Il4ra/Nucb2/Apoe/Birc5/Ms4a2/Rbpj/Plek/Cyth1/Pip5k1c/Anxa4/Sct/Kmo/Ralb/Tnfaip3/Lif/Oxct1/Fgfr1/Casp4/F2r/Eng/Syngr2/Isg15/Lrp1/Hfe/Il1b/Chd7/Tnf/Ptafr/Selenom/Cc…
C0_cDC2	GO:0042327	positive regulation of phosphorylation	369	-2.16225	1.88861e-05	0.000372134	Fam129a/Tlr4/Lrp4/Cav1/Ret/Il5/Ccl12/Ffar4/Tlr2/Mdfic/Pih1d1/Bmp2/Ppp2r3c/Mid1/Csf1r/Pkd2/Braf/Maged1/Sh3rf1/Cd74/Cd81/Tgfbr2/P2ry1/Bmpr2/P2rx7/Jak2/Irgm2/Pde8a/Itga5/Nedd9/Map3k14/Igf1r/Apoe/Scimp/Egr1/Icam1/Ddx3x/Dock7/Nqo2/P2ry6/Lpar3/Prnp/Ralb/Cav2/Prr5l/Lif/Gadd45g/Fyn/App/Pdgfb/Ccdc88a/Prkcd/Fgfr1/Kdr/Rell1/Ngfr/Hipk2/F2r/Eng/Flt1/Lrp1/Kitl/Hfe/Il1b/Tnf/Csf1/Cd80/Malt1/Hbegf/Tgfbr1/Sema4c/T…
C0_cDC2	GO:0014909	smooth muscle cell migration	34	-2.1635	0.00050603	0.00411784	Plau/Egr1/Rbpj/Dock7/P2ry6/Nfe2l2/Dock4/Pdgfb/Lrp1/Src/Plat/Plxna1/Trib1/Aif1/Nr4a3/Ptger4
C0_cDC2	GO:0000165	MAPK cascade	285	-2.16368	1.91832e-05	0.000372134	Tlr4/Ptpn2/Prdm15/Cav1/Phlpp1/Epha2/Ret/Ccl12/Ffar4/Tlr2/Mdfic/Ulk4/Bmp2/Mid1/Csf1r/Braf/Maged1/Hipk3/Sh3rf1/Cd74/Cd81/P2ry1/P2rx7/Jak2/Pde8a/Nf1/Fn1/Igf1r/Apoe/Scimp/Pik3r2/Icam1/Stk40/Nqo2/P2ry6/Lpar3/Mapk13/Cav2/Lif/Gadd45g/App/Pdgfb/Prkcd/Fgfr1/Ece1/Kdr/Rell1/Ngfr/Hipk2/F2r/Flt1/Lrp1/Kitl/Inppl1/Il1b/Tnf/Tgfbr1/Sema4c/Tlr3/Src/Cx3cl1/Prkca/Dok2/Tmem106a/Lmnb1/Peli2/Ddt/Cd84/Cflar/Timp2/Cd40/N…
C0_cDC2	GO:0010862	positive regulation of pathway-restricted SMAD protein phosphorylation	10	-2.16456	0.000597601	0.00474269	Acvr1/Inhba/Bmp2/Bmpr2/Eng/Hfe/Tgfbr1/Dab2
C0_cDC2	GO:0046330	positive regulation of JNK cascade	51	-2.16601	0.000352682	0.00311326	Gadd45g/App/Hipk2/Il1b/Tnf/Tlr3/Lmnb1/Nod2/Gadd45b/Il1rn/Trf/Il1a/Fcgr2b/Dab2
C0_cDC2	GO:0032414	positive regulation of ion transmembrane transporter activity	34	-2.16677	0.00050603	0.00411784	Htt/Adrb1/Ank2/Pkd2/Ctss/P2ry6/Chchd10/Wnk1/Cacnb2/Alox5/Asph/Ptafr/Atp1b1/Kcne3/Cox17/Cacnb3/Ccl2/Stk39
C0_cDC2	GO:0032611	interleukin-1 beta production	42	-2.16692	0.000501442	0.00411588	Naip5/Usp50/Tlr4/Tlr2/P2rx7/Jak2/Egr1/Ifi204/Tnfaip3/App/Casp4/F2r/Il1b/Malt1/Ifi211/Tmem106a/Nod2/Ifi205/Ccr5/Gbp5
C0_cDC2	GO:1903530	regulation of secretion by cell	270	-2.16827	1.91928e-05	0.000372134	Adrb1/Mctp1/Itsn1/Usp50/Tlr4/Entpd1/Rab11fip5/Itgam/Il1rap/Kdm5b/Rab8b/Il5/Ubr5/Snap23/Ffar4/Tlr2/Dpysl2/Gata2/Srgn/Csf1r/Irs2/Braf/Lrrc32/Stxbp5/Idua/Adora2a/P2ry1/P2rx7/Jak2/Il17f/Nf1/Fn1/Il4ra/Nucb2/Apoe/Birc5/Ms4a2/Cyth1/Anxa4/Sct/Kmo/Ralb/Tnfaip3/Lif/Oxct1/Fgfr1/Casp4/F2r/Lrp1/Hfe/Il1b/Chd7/Tnf/Ptafr/Ccr2/Gata3/Src/Adora2b/Cx3cl1/Prkca/Adora3/Arid5a/Hif1a/Cd84/Clec5a/Cd40/Nod2/Rsad2/Runx1/Cd…
C0_cDC2	GO:0032612	interleukin-1 production	49	-2.16848	0.000352983	0.00311326	Naip5/Usp50/Tlr4/Tlr2/P2rx7/Jak2/Egr1/Ifi204/Tnfaip3/App/Casp4/F2r/Il1b/Malt1/Ifi211/Cx3cl1/Tmem106a/Nod2/Ifi205/Ccr5/Ptger4/Gbp5
C0_cDC2	GO:0001525	angiogenesis	189	-2.1693	1.95607e-05	0.000372134	Tnfaip2/Plcg1/Pofut1/Tgfbr2/Thy1/Mmp19/Vhl/Plxnd1/S1pr1/Il17f/Itga5/Nf1/Fn1/Rxra/Plau/Pik3r2/Rbpj/Erap1/Col4a2/Nfe2l2/Itgax/Jup/Lif/Fgfr1/Kdr/Ngfr/Hipk2/Eng/Flt1/Il1b/Ccr2/Ets1/Hbegf/Tgfbr1/Tlr3/Arhgap22/Plk2/Cx3cl1/Prkca/Itgb1/Tnfsf12/Egr3/Cysltr1/Hif1a/Sema4a/C3ar1/Cd40/Clic4/Nrp2/Runx1/Hk2/Rora/Tnfrsf12a/Ccl2/Ramp3/Adam15/Mfge8/Spred1/Ccl24/Il1a/Cxcl10
C0_cDC2	GO:0030100	regulation of endocytosis	110	-2.17039	6.06122e-05	0.000749398	Siglece/Rab20/Lrp1/Hfe/Il1b/Tnf/Src/Pacsin2/Prkca/Itgb1/Hip1/Cd209b/Nod2/Ccl2/Pros1/Fcgr3/Cd14/Cd63/Mfge8/Fcgr1/Trf/Axl/Fcgr2b/Dab2
C0_cDC2	GO:0048514	blood vessel morphogenesis	217	-2.1715	1.9402e-05	0.000372134	Cav1/Wnt4/Epha2/Stab1/Ccl12/Gata2/Hhex/Tnfaip2/Plcg1/Pofut1/Tgfbr2/Thy1/Mmp19/Vhl/Plxnd1/Bmpr2/S1pr1/Il17f/Itga5/Nf1/Fn1/Rxra/Apoe/Plau/Pik3r2/Rbpj/Erap1/Col4a2/Nfe2l2/Itgax/Jup/Lif/Pdgfb/Fgfr1/Kdr/Ngfr/Hipk2/Eng/Flt1/Lrp1/Il1b/Chd7/Myo1e/Ccr2/Ets1/Hbegf/Tgfbr1/Tlr3/Arhgap22/Plk2/Cx3cl1/Prkca/Itgb1/Tnfsf12/Egr3/Cysltr1/Hif1a/Sema4a/C3ar1/Cd40/Clic4/Nrp2/Runx1/Hk2/Rora/Tnfrsf12a/Ccl2/Ramp3/Adam15/…
C0_cDC2	GO:0050729	positive regulation of inflammatory response	70	-2.17164	0.000184532	0.00192042	Kpna6/Tlr4/S100a9/Tlr2/Stat5a/Pde2a/Ctsc/Cd81/Nfkbiz/Ctss/Jak2/Il17f/Pla2g4a/Il1b/Tnf/Ccr2/Ets1/Tlr3/Adora2b/Prkca/Adora3/Ddt/Nod2/Fcgr3/Ccl24/Fcgr1/Ccr5/Ptger4/Il1rl1/Gbp5
C0_cDC2	GO:0010562	positive regulation of phosphorus metabolic process	387	-2.17183	1.87878e-05	0.000372134	Map2k3/Map4k1/Cd3e/Cass4/Apoc2/Glipr2/Cysltr2/Inhba/Adra2a/Psap/Vav3/Rasgrp1/Tnfrsf11a/Ccl9/Map4k5/Clu/Camkk1/Fam129a/Tlr4/Lrp4/Cav1/Ret/Il5/Ccl12/Ffar4/Tlr2/Mdfic/Pih1d1/Bmp2/Ppp2r3c/Mid1/Csf1r/Pkd2/Braf/Maged1/Sh3rf1/Cd74/Cd81/Tgfbr2/P2ry1/Bmpr2/P2rx7/Jak2/Irgm2/Pde8a/Itga5/Capn2/Nedd9/Map3k14/Igf1r/Apoe/Scimp/Egr1/Icam1/Plek/Nsmf/Ddx3x/Dock7/Nqo2/P2ry6/Slc39a10/Lpar3/Prnp/Ralb/Cav2/Prr5l/Lif/G…
C0_cDC2	GO:0045937	positive regulation of phosphate metabolic process	387	-2.17183	1.87878e-05	0.000372134	Map2k3/Map4k1/Cd3e/Cass4/Apoc2/Glipr2/Cysltr2/Inhba/Adra2a/Psap/Vav3/Rasgrp1/Tnfrsf11a/Ccl9/Map4k5/Clu/Camkk1/Fam129a/Tlr4/Lrp4/Cav1/Ret/Il5/Ccl12/Ffar4/Tlr2/Mdfic/Pih1d1/Bmp2/Ppp2r3c/Mid1/Csf1r/Pkd2/Braf/Maged1/Sh3rf1/Cd74/Cd81/Tgfbr2/P2ry1/Bmpr2/P2rx7/Jak2/Irgm2/Pde8a/Itga5/Capn2/Nedd9/Map3k14/Igf1r/Apoe/Scimp/Egr1/Icam1/Plek/Nsmf/Ddx3x/Dock7/Nqo2/P2ry6/Slc39a10/Lpar3/Prnp/Ralb/Cav2/Prr5l/Lif/G…
C0_cDC2	GO:0086001	cardiac muscle cell action potential	10	-2.17288	0.000576258	0.00459712	Dlg1/Cav1/Ank2/Scn1b/Rangrf/Nup155/Jup/Cacnb2/Kcne3
C0_cDC2	GO:0051046	regulation of secretion	288	-2.1741	1.91828e-05	0.000372134	Cask/Inhba/Otud5/Adra2a/Rasgrp1/Tnfrsf11a/Nnat/Myo18a/Sept4/Adrb1/Mctp1/Itsn1/Usp50/Tlr4/Entpd1/S100a9/Rab11fip5/Itgam/Il1rap/Kdm5b/Rab8b/Il5/Ubr5/Snap23/Ffar4/Tlr2/Dpysl2/Gata2/Srgn/Csf1r/Irs2/Braf/Lrrc32/Stxbp5/Idua/Cd74/Adora2a/P2ry1/P2rx7/Jak2/Il17f/Nf1/Fn1/Il4ra/Nucb2/Apoe/Birc5/Ms4a2/Cyth1/Anxa4/Sct/Hrh2/Kmo/Ralb/Tnfaip3/Lif/Oxct1/Wnk1/Fgfr1/Casp4/F2r/Lrp1/Hfe/Il1b/Chd7/Tnf/Ptafr/Ccr2/Gata3…
C0_cDC2	GO:1902932	positive regulation of alcohol biosynthetic process	12	-2.17442	0.000704722	0.00526687	Wnt4/Sec14l2/P2ry1/P2ry6/Il1b/Tnf/Ptafr/Dab2
C0_cDC2	GO:0045446	endothelial cell differentiation	45	-2.17569	0.00037507	0.00326748	Plod3/Kdm6b/Apold1/Tjp1/Pde2a/Vhl/Bmpr2/Ptprs/Icam1/Rbpj/Kdr/Eng/Il1b/Tnf/Tgfbr1/Pdpn/Clic4/Tjp2/F11r/Afdn/Cldn1
C0_cDC2	GO:0007586	digestion	27	-2.17614	0.00076331	0.00555846	Adrb1/Tlr4/Dgat1/Epb41/Sct/Hrh2/Wnk1/Lima1/Nod2/Vdr/Tjp2/Cyp7b1/F11r/Stk39
C0_cDC2	GO:0001568	blood vessel development	247	-2.17764	1.9266e-05	0.000372134	Cav1/Wnt4/Epha2/Stab1/Ccl12/Dctn5/Gata2/Hhex/Pkd2/Pde2a/Tnfaip2/Plcg1/Pofut1/Tgfbr2/Thy1/Mmp19/Vhl/Plxnd1/Bmpr2/S1pr1/Il17f/Itga5/Nf1/Fn1/Rxra/Apoe/Plau/Egr1/Pik3r2/Rbpj/Erap1/Luzp1/Col4a2/Nfe2l2/Itgax/Jup/Lif/Pdgfb/Fgfr1/Kdr/Ngfr/Hipk2/Eng/Flt1/Lrp1/Il1b/Chd7/Myo1e/Ccr2/Ets1/Hbegf/Tgfbr1/Tlr3/Arhgap22/Plk2/Cx3cl1/Prkca/Itgb1/Tnfsf12/Egr3/Cysltr1/Hif1a/Sema4a/Cflar/C3ar1/Cd40/Clic4/Nrp2/Runx1/Hk2…
C0_cDC2	GO:0046903	secretion	392	-2.18481	1.87526e-05	0.000372134	Adra2a/Optn/Rasgrp1/Tnfrsf11a/Htt/Nnat/Myo18a/Sept4/Adrb1/Mctp1/Itsn1/Usp50/Tlr4/Entpd1/S100a9/Rab11fip5/Itgam/Il1rap/Kdm5b/Cav1/Rab8b/Il5/Exoc3l4/Ubr5/Snap23/Ffar4/Tlr2/Dpysl2/Gata2/Srgn/Csf1r/Irs2/Stat5a/Braf/Exoc4/Lrrc32/Tnfaip2/Stxbp5/Idua/Cd74/Plcg1/Adora2a/P2ry1/Dgat1/Stx11/Scamp1/P2rx7/Jak2/Il17f/Nf1/Fn1/Il4ra/Nucb2/Pla2g4a/Apoe/Birc5/Ms4a2/Rbpj/Plek/Cyth1/Pip5k1c/Anxa4/Sct/Hrh2/Kmo/Ralb/T…
C0_cDC2	GO:0007167	enzyme linked receptor protein signaling pathway	279	-2.18694	1.91457e-05	0.000372134	Zfp703/Cyfip1/Ptpn2/Cav1/Wnt4/Epha2/Ret/Hspa5/Hhex/Bmp2/Ptpn12/Csf1r/Irs2/Stat5a/Nup93/Lrrc32/Jak3/Plcg1/Tgfbr2/Bmpr2/Jak2/Npr1/Il17f/Igf1r/Soga1/Ltbp3/Nucb2/Ptgir/Egr1/Pik3r2/Rbpj/Col4a2/Smurf1/Cav2/Lif/Fyn/App/Pdgfb/Apod/Itgb5/Prkcd/Fgfr1/Kdr/Nceh1/Ngfr/Hipk2/Eng/Flt1/Lrp1/Inppl1/Hfe/Il1b/Csf1/Ski/Myo1e/Gata3/Hbegf/Tgfbr1/Src/Nrep/Sulf2/Prkca/Dok2/Csrnp1/Hip1/Skil/Hif1a/Htra3/Chst11/Aplp2/Furin…
C0_cDC2	GO:0050727	regulation of inflammatory response	148	-2.18712	3.95476e-05	0.000543678	Kpna6/Tlr4/S100a9/Ptpn2/Ffar4/Tlr2/Cd55/Stat5a/Pde2a/Ctsc/Cd81/Adora2a/Acod1/Nfkbiz/Ctss/Jak2/Il17f/Bst1/Sbno2/Pla2g4a/Apoe/Slamf8/Fndc4/Cfh/Tnfaip3/Apod/Ier3/Siglece/Ctla2a/Il1b/Tnf/Ccr2/Gata3/Ets1/Tlr3/Adora2b/Il1rl2/Cx3cl1/Prkca/Adora3/Ddt/Nod2/Rora/Il12b/Scgb1a1/Il2ra/Fcgr3/Socs3/Cd200r1/Stk39/Ccl24/Fcgr1/Ccr5/Ptger4/Il1rl1/Fcgr2b/Gbp5
C0_cDC2	GO:0050714	positive regulation of protein secretion	115	-2.18819	4.01776e-05	0.000543678	Rasgrp1/Nnat/Myo18a/Adrb1/Usp50/Tlr4/Il1rap/Il5/Tlr2/Csf1r/Irs2/Adora2a/P2rx7/Jak2/Il17f/Il4ra/Oxct1/Casp4/F2r/Lrp1/Il1b/Tnf/Gata3/Src/Arid5a/Hif1a/Cd84/Clec5a/Nod2/Cd274/Wls/Cd14/Aif1/Ccr5/Ptger4/Il1rl1/Clec4n/Il1a/Mmp12/Cd209d
C0_cDC2	GO:1900077	negative regulation of cellular response to insulin stimulus	20	-2.18967	0.000769938	0.00559239	Nucb2/Prkcd/Inppl1/Il1b/Prkca/Socs1/Socs3/Socs2/Cish
C0_cDC2	GO:0045621	positive regulation of lymphocyte differentiation	61	-2.1898	8.25849e-05	0.000929727	Ppp2r3c/Stat5a/Zbtb16/Cd74/Tgfbr2/Nfkbiz/Pnp/Il4ra/Cd83/Atp11c/Nfkbid/Il1b/Malt1/Ccr2/Gata3/Il1rl2/Cd1d1/Egr3/Mmp14/Tnfsf9/Runx1/Il2ra/Il7r/Socs1/Axl
C0_cDC2	GO:0033993	response to lipid	248	-2.19226	1.92537e-05	0.000372134	Cxcl2/Acod1/P2rx7/Pde4b/Jak2/Ass1/Irgm2/Npc1/Rxra/Sbno2/Pdia3/Ptgir/Cd86/Atp1a1/Zfp366/Plscr1/P2ry6/Litaf/Calr/Tnfaip3/F2r/Il1b/Tnf/Cd80/Malt1/Ptafr/Cxcl1/Tgfbr1/Src/Cx3cl1/Prkca/Arid5a/Cd84/Cflar/Nod2/Vdr/Runx1/Cd274/Rora/Fosl2/Cyp7b1/Il12b/Ccl2/Klf9/Ramp3/Pdcd1lg2/Adam15/Cd14/Socs2/Cxcl16/Htr7/Aldh1a2/Il1rn/Trib1/Ccr5/Ptger4/Axl/Tnip3/Gbp2/Mrc1/Dab2/Cxcl10/Cxcl9
C0_cDC2	GO:0019218	regulation of steroid metabolic process	41	-2.1936	0.000418953	0.00356236	Acadvl/Tspo/Wnt4/Bmp2/Sec14l2/Stat5a/Igf1r/Apoe/Egr1/Atp1a1/Il1b/Tnf/Adora2b/Hrh1/Ttc39b/Vdr/Rora/Il1a/Dab2
C0_cDC2	GO:0043269	regulation of ion transport	206	-2.19392	1.94598e-05	0.000372134	Adrb1/Zmpste24/Entpd1/Cav1/Tspo/Ccl12/Dpysl2/Fxyd2/Ank2/Pkd2/Irs2/Scn1b/Jak3/Plcg1/Gpr35/Arg1/Adora2a/Thy1/P2ry1/P2rx7/Ctss/Pde4b/Rangrf/Apoe/Icam1/Ms4a2/Gnaq/Epb41/Atp1a1/Rem1/Slc31a2/P2ry6/Lpar3/Chchd10/Prnp/Hrh2/Orai1/Kmo/Fyn/Pdgfb/Wnk1/Prkcd/Fgfr1/Cacnb2/Alox5/F2r/Asph/Hfe/Il1b/Chd7/Tnf/Ptafr/Atp1b1/Cxcl1/Kcne3/Clec4b1/Cox17/Cx3cl1/Prkca/Cacnb3/Mllt6/Cd84/Vdr/Clic4/Ccl2/Ramp3/Cd63/Htr7/Stk39/…
C0_cDC2	GO:0050678	regulation of epithelial cell proliferation	129	-2.19427	3.9874e-05	0.000543678	Zfp703/Kdm5b/Cav1/Ccl12/Gata2/Bmp2/Stat5a/Maged1/Plcg1/Arg1/Vhl/Bmpr2/Sav1/Nf1/Apoe/Birc5/Plau/Cav2/Tnfaip3/Pdgfb/Fgfr1/Kdr/Ngfr/Eng/Flt1/Jaml/Tnf/Gata3/Tgfbr1/Adora2b/Sulf2/Prkca/Egr3/Cflar/Nod2/Vdr/Cyp7b1/Ccl2/Klf9/Ccnd2/Aldh1a2/Ccl24/Mtss1/Nr4a3/Cdh1/Mmp12/Dab2
C0_cDC2	GO:0062013	positive regulation of small molecule metabolic process	52	-2.19622	0.000207232	0.00208702	Ptpn2/Wnt4/Sec14l2/Irs2/Cd74/P2ry1/Dgat1/P2rx7/Nucb2/Pla2g4a/P2ry6/App/Pdgfb/Il1b/Tnf/Ptafr/Src/Adora2b/Comt/Hif1a/Nr4a3/Ptger4/Dab2
C0_cDC2	GO:0010893	positive regulation of steroid biosynthetic process	13	-2.19783	0.000598905	0.00474269	Wnt4/Sec14l2/Igf1r/Il1b/Tnf/Adora2b/Il1a/Dab2
C0_cDC2	GO:2000241	regulation of reproductive process	48	-2.19842	0.000312032	0.00284029	P2ry1/Igf1r/Rxra/Timp1/Cdc20/Plau/Aspm/Lfng/Calr/Lif/Ptafr/Src/Runx1/Plat/Cdc25c/Ptger4/Il1a/Mmp12
C0_cDC2	GO:0097305	response to alcohol	43	-2.19857	0.000313303	0.00284275	Tgfbr2/Igf1r/Arsa/Eps8/P2ry6/Jup/Fyn/Tgfbr1/Ctnna1/Prkca/Klf9/Adam15/Htr7/Ccr5/Ptger4/Cdh1
C0_cDC2	GO:0048646	anatomical structure formation involved in morphogenesis	366	-2.20292	1.89018e-05	0.000372134	Nphs1/B4galt1/Hipk1/Jak1/Cybb/Cysltr2/Inhba/Rbm15/Phldb1/Wnt10b/Zfpm1/Vav3/Htt/Bcl3/Poglut1/Mafb/Fmnl3/Cnnm4/Kdm6b/Apold1/Mthfd1/Cav1/Wnt4/Epha2/Ret/Stab1/Ccl12/Tlr2/Gata2/Hhex/Tjp1/Exoc4/Vasp/Ophn1/Tnfaip2/Plcg1/Cd81/Pofut1/Ext2/Tgfbr2/Thy1/Mmp19/Vhl/Plxnd1/Bmpr2/Nectin2/S1pr1/Enah/Il17f/Itga5/Nf1/Capn2/Fn1/Rxra/Sbno2/Il4ra/Txnrd3/Plau/Pik3r2/Rbpj/Erap1/Hopx/Luzp1/Col4a2/Nfe2l2/Itgax/Jup/Lfng/Tn…
C0_cDC2	GO:0008285	negative regulation of cell proliferation	260	-2.2033	1.92493e-05	0.000372134	Clec4g/Ptpn2/Cav1/Tspo/Ccl12/Tlr2/Gata2/Bmp2/Csf1r/Lrrc32/Maged1/Zbtb16/Arg1/Tgfbr2/Adora2a/Vhl/Bmpr2/Ctnnbip1/Sav1/Jak2/Npr1/Nf1/Rxra/Tes/Ptgir/Apoe/Cd86/Rbpj/Dhcr24/Prnp/Cav2/Tnfaip3/Lif/App/Apod/Ngfr/F2r/Eng/Asph/Flt1/Inppl1/Il1b/Tnf/Cd80/Ski/Btg3/Gata3/Tgfbr1/Scin/Adora2b/Comt/Ctnna1/Prkca/Adora3/Itgb1/Slfn1/Pdpn/Timp2/Vdr/Camk2n1/Runx1/Cd274/Spint1/Il12b/Klf9/Sdc4/Scgb1a1/Il2ra/Pdcd1lg2/Tnfr…
C0_cDC2	GO:0070252	actin-mediated cell contraction	20	-2.20342	0.000641615	0.00493718	Adrb1/Cav1/Ank2/Scn1b/Dbn1/Pde4b/Nup155/Atp1a1/Jup/Cacnb2/Kcne3/Pdpn
C0_cDC2	GO:0002888	positive regulation of myeloid leukocyte mediated immunity	20	-2.20384	0.000641615	0.00493718	Itgam/Gata2/Arg1/Il4ra/Ms4a2/Ptafr/Cxcl1/Adora2b/Adora3/Fcgr3/Fcgr1
C0_cDC2	GO:1905330	regulation of morphogenesis of an epithelium	25	-2.20736	0.00046722	0.00387984	Wnt4/Maged1/Rxra/Itgax/Lif/Fgfr1/Tnf/Gata3/Cdh1/Dab2/Cxcl10
C0_cDC2	GO:0002793	positive regulation of peptide secretion	126	-2.20757	3.99114e-05	0.000543678	Rasgrp1/Nnat/Myo18a/Adrb1/Itsn1/Usp50/Tlr4/S100a9/Il1rap/Rab8b/Il5/Tlr2/Csf1r/Irs2/Adora2a/P2rx7/Jak2/Il17f/Il4ra/Sct/Lif/Oxct1/Casp4/F2r/Lrp1/Hfe/Il1b/Tnf/Gata3/Src/Arid5a/Hif1a/Cd84/Clec5a/Nod2/Cd274/Wls/Cd14/Aif1/Ccr5/Ptger4/Il1rl1/Clec4n/Il1a/Mmp12/Cd209d
C0_cDC2	GO:0060389	pathway-restricted SMAD protein phosphorylation	15	-2.20974	0.000533732	0.00431851	Acvr1/Inhba/Bmp2/Tgfbr2/Bmpr2/Eng/Hfe/Tgfbr1/Pmepa1/Dab2
C0_cDC2	GO:0022409	positive regulation of cell-cell adhesion	121	-2.21077	3.99608e-05	0.000543678	Stat5a/Zbtb16/Cd74/Jak3/Cd81/Tgfbr2/Thy1/Nfkbiz/Pnp/Il4ra/Cd83/Cd86/Icam1/Icosl/Nfkbid/Il1b/Tnf/Cd80/Malt1/Ptafr/Ccr2/Gata3/Ets1/Il1rl2/Cx3cl1/Cd1d1/Egr3/Pdpn/Cd209e/Adam19/Tnfsf9/Runx1/Cd274/Il12b/Ccl2/Il2ra/Pdcd1lg2/Il7r/Socs1/Afdn/Aif1/Nr4a3/Ccr5/Cdh1
C0_cDC2	GO:0003018	vascular process in circulatory system	61	-2.2118	8.25849e-05	0.000929727	Adra2a/Plod3/Adrb1/Cav1/Gch1/Pde2a/Adora2a/P2ry1/Bmpr2/Ctnnbip1/Npr1/Apoe/Icam1/Hrh2/Dock4/Pdgfb/Ece1/Kdr/Alox5/F2r/Tnf/Ptafr/Adora2b/Cx3cl1/Calca/Hrh1/Cysltr1/Hif1a/Tbxas1/Htr7
C0_cDC2	GO:0002011	morphogenesis of an epithelial sheet	17	-2.21335	0.000639918	0.00493718	Hbegf/Pdpn/Flrt3/Mmp12/Plet1
C0_cDC2	GO:0070555	response to interleukin-1	49	-2.21619	0.000290692	0.00268913	Acod1/Fn1/Egr1/Mapk13/App/Il1b/Src/Cx3cl1/Prkca/Rora/Ccl2/Ccl24/Il1rn/Il1a/Ccl22/Ccl17
C0_cDC2	GO:0002822	regulation of adaptive immune response based on somatic recombination of immune receptors built from immunoglobulin superfamily domains	83	-2.21985	6.12532e-05	0.000749398	Jak3/Cd81/Arg1/Pvr/Nfkbiz/Pnp/P2rx7/Nectin2/Il4ra/Tnfaip3/Nfkbid/Hfe/Il1b/Tnf/Malt1/Ccr2/Gata3/Cd1d1/Arid5a/Cd40/Nod2/Rsad2/Cd274/Cd226/Il12b/Fcgr3/Il7r/Fcgr1/Il1rl1/Fcgr2b
C0_cDC2	GO:0032731	positive regulation of interleukin-1 beta production	26	-2.22259	0.000423971	0.00359426	Naip5/Usp50/Tlr4/Tlr2/P2rx7/Jak2/Egr1/Ifi204/App/Casp4/Malt1/Ifi211/Nod2/Ifi205/Ccr5
C0_cDC2	GO:0009607	response to biotic stimulus	351	-2.22341	1.89311e-05	0.000372134	Cxcl2/Acod1/P2rx7/Pde4b/Jak2/Nectin2/Irgm2/Ifit3/Map3k14/Sbno2/Il4ra/Ptgir/Slamf8/Cd86/Slfn4/Rbpj/Ddx3x/Plscr1/Litaf/Ifit1/Itgax/Oasl2/Ifi204/Tnfaip3/Prkcd/Ier3/Ifit2/F2r/Isg15/Serpina3f/Tgtp1/Il1b/Chd7/Tnf/Cd80/Malt1/Ptafr/Cxcl1/Ifi211/Tlr3/Zbp1/Irgm1/Cx3cl1/Prkca/Gbp3/Arid5a/Gbp2b/Cd84/Cflar/Cd209b/Cd40/Nod2/Rsad2/Cd274/Cd226/Il12b/Ccl2/Serpinb9/Il2ra/Pdcd1lg2/Adam15/Cd14/Gbp4/Ly6a/Ifi205/Batf2…
C0_cDC2	GO:0002687	positive regulation of leukocyte migration	61	-2.22362	8.25849e-05	0.000929727	Calr/App/Wnk1/Kitl/Il1b/Csf1/Ptafr/Ccr2/Cx3cl1/Adora3/Mmp14/C3ar1/Ccl2/Stk39/Ccl24/Aif1/Ccr1/Ptger4/Il1a/Cxcl10
C0_cDC2	GO:0043207	response to external biotic stimulus	338	-2.22535	1.8938e-05	0.000372134	Cxcl2/Acod1/P2rx7/Pde4b/Jak2/Irgm2/Ifit3/Map3k14/Sbno2/Il4ra/Ptgir/Slamf8/Cd86/Slfn4/Rbpj/Ddx3x/Plscr1/Litaf/Ifit1/Itgax/Oasl2/Ifi204/Tnfaip3/Prkcd/Ier3/Ifit2/F2r/Isg15/Serpina3f/Tgtp1/Il1b/Chd7/Tnf/Cd80/Malt1/Ptafr/Cxcl1/Ifi211/Tlr3/Zbp1/Irgm1/Cx3cl1/Prkca/Gbp3/Arid5a/Gbp2b/Cd84/Cflar/Cd209b/Cd40/Nod2/Rsad2/Cd274/Il12b/Ccl2/Serpinb9/Il2ra/Pdcd1lg2/Cd14/Gbp4/Ly6a/Ifi205/Batf2/Cxcl16/Gbp7/Il1rn/Tr…
C0_cDC2	GO:0051707	response to other organism	338	-2.22535	1.8938e-05	0.000372134	Cxcl2/Acod1/P2rx7/Pde4b/Jak2/Irgm2/Ifit3/Map3k14/Sbno2/Il4ra/Ptgir/Slamf8/Cd86/Slfn4/Rbpj/Ddx3x/Plscr1/Litaf/Ifit1/Itgax/Oasl2/Ifi204/Tnfaip3/Prkcd/Ier3/Ifit2/F2r/Isg15/Serpina3f/Tgtp1/Il1b/Chd7/Tnf/Cd80/Malt1/Ptafr/Cxcl1/Ifi211/Tlr3/Zbp1/Irgm1/Cx3cl1/Prkca/Gbp3/Arid5a/Gbp2b/Cd84/Cflar/Cd209b/Cd40/Nod2/Rsad2/Cd274/Il12b/Ccl2/Serpinb9/Il2ra/Pdcd1lg2/Cd14/Gbp4/Ly6a/Ifi205/Batf2/Cxcl16/Gbp7/Il1rn/Tr…
C0_cDC2	GO:0032653	regulation of interleukin-10 production	24	-2.22739	0.00038193	0.00331707	Bcl3/Tlr4/Tlr2/Jak3/Cd83/Cd84/Nod2/Cd274/Il12b/Pdcd1lg2/Tnfrsf9/Ptger4/Fcgr2b
C0_cDC2	GO:0001953	negative regulation of cell-matrix adhesion	13	-2.23254	0.000449179	0.00375196	Nf1/Apod/Lrp1/Src/Mmp14/Adam15/Mmp12/Plet1
C0_cDC2	GO:0098609	cell-cell adhesion	256	-2.24019	1.92619e-05	0.000372134	Zfp703/Clec4g/S100a9/Ptpn2/Itgam/Il1rap/Cav1/Wnt4/Ret/Bmp2/Stat5a/Lrrc32/Zbtb16/Cd74/Jak3/Cd81/Arg1/Tgfbr2/Adora2a/Pvr/Thy1/Cd164/Nfkbiz/Pnp/Ptprs/Jak2/Nectin2/Ass1/Itga5/Epcam/Il4ra/Cd83/Cd86/Icam1/Plek/Palld/Pip5k1c/Icosl/Itgax/Jup/Prnp/Tnfaip3/Nfkbid/Alcam/Itgb5/Wnk1/Prkcd/Nectin1/Jaml/Hfe/Il1b/Tnf/Cd80/Malt1/Ptafr/Ccr2/Gata3/Ets1/Src/Ctnna1/Il1rl2/Cx3cl1/Prkca/Cd1d1/Itgb1/Egr3/Slfn1/Pdpn/Cd20…
C0_cDC2	GO:0050766	positive regulation of phagocytosis	35	-2.24071	0.000274227	0.00257076	Calr/Lrp1/Il1b/Tnf/Cd209b/Nod2/Ccl2/Pros1/Fcgr3/Mfge8/Fcgr1/Fcgr2b
C0_cDC2	GO:0035239	tube morphogenesis	300	-2.24144	1.90745e-05	0.000372134	Mthfd1/Kdm5b/Cav1/Wnt4/Epha2/Ret/Stab1/Ccl12/Gata2/Hhex/Bmp2/Pkd2/Mgp/Maged1/Vasp/Tnfaip2/Plcg1/Pofut1/Tgfbr2/Thy1/Mmp19/Vhl/Plxnd1/Bmpr2/Ctnnbip1/S1pr1/Enah/Il17f/Itga5/Nf1/Fn1/Rxra/Apoe/Plau/Pik3r2/Rbpj/Erap1/Luzp1/Col4a2/Nfe2l2/Itgax/Jup/Lif/Pdgfb/Fgfr1/Kdr/Ngfr/Hipk2/Eng/Flt1/Lrp1/Il1b/Chd7/Tnf/Csf1/Ski/Myo1e/Ccr2/Gata3/Ets1/Hbegf/Tgfbr1/Sema4c/Tlr3/Src/Arhgap22/Plk2/Cx3cl1/Prkca/Itgb1/Tnfsf1…
C0_cDC2	GO:0061564	axon development	146	-2.24267	3.96267e-05	0.000543678	Klk8/Cyfip1/Lrp4/Epha2/Ret/Dpysl2/Csf1r/Braf/Scn1b/Vasp/B4galt5/Stxbp5/Sema6d/Dbn1/Picalm/Thy1/Plxnd1/Bmpr2/Ptprs/Jak2/Enah/Fn1/Igf1r/Plppr4/Apoe/Plxna4/Pip5k1c/Dock7/Lpar3/Camsap2/Apbb2/App/Alcam/Ngfr/Lrp1/Nectin1/Gata3/Sema4c/Nrep/Prkca/Bhlhe22/Itgb1/Skil/B4galt6/Sema4a/Tubb2b/Nrp2/Tnfrsf12a/Olfm1/Plxna1/Nr4a3/Flrt3/Ccr5/Dst/Egr2
C0_cDC2	GO:0045940	positive regulation of steroid metabolic process	15	-2.24577	0.000341588	0.0030411	Wnt4/Sec14l2/Igf1r/Apoe/Il1b/Tnf/Adora2b/Il1a/Dab2
C0_cDC2	GO:0002703	regulation of leukocyte mediated immunity	104	-2.24584	4.03951e-05	0.000543678	Clec4g/Tlr4/Itgam/Tlr2/Gata2/Cd55/Stat5a/Jak3/Cd81/Arg1/Pvr/Pnp/P2rx7/Nectin2/Il4ra/Ms4a2/Hfe/Il1b/Tnf/Malt1/Ptafr/Ccr2/Gata3/Cxcl1/Tlr3/Adora2b/Adora3/Cd1d1/Arid5a/Cd84/Cd40/Nod2/Rsad2/Cd226/Il12b/Serpinb9/Klrb1b/Fcgr3/Il7r/Fcgr1/Fcgr2b
C0_cDC2	GO:0072376	protein activation cascade	11	-2.24597	0.000299018	0.00274825	Cd55/Cfh/Cfp/Cfb/Il1b/C1qc/C1qb/C1qa
C0_cDC2	GO:1903522	regulation of blood circulation	73	-2.24664	4.10341e-05	0.000547121	Hdac4/Sp4/Popdc2/Tmem65/S100a1/Zc3h12a/Dlg1/Shc1/Adrb1/Zmpste24/Cav1/Gch1/Ank2/Scn1b/Bmpr2/Pde4b/Jak2/Rangrf/Icam1/Hopx/Nup155/Atp1a1/Jup/Hrh2/Dock4/Pdgfb/Cacnb2/Alox5/F2r/Ptafr/Atp1b1/Kcne3/Hbegf/Cx3cl1/Prkca/Calca/Hrh1/Cysltr1/Hif1a/Tbxas1
C0_cDC2	GO:0001816	cytokine production	348	-2.24694	1.89179e-05	0.000372134	Acod1/P2rx7/Ptprs/Pde4b/Jak2/Il17f/Rftn1/Capn2/Fn1/Il4ra/Ltbp3/Cd83/Egr1/Ms4a2/Rbpj/Laptm4b/Anxa4/Icosl/Hilpda/Litaf/Mc1r/Prnp/Mapk13/Ifi204/Tnfaip3/Gadd45g/App/Apod/Prkcd/Fgfr1/Casp4/F2r/Isg15/Lrp1/Hfe/Il1b/Tnf/Malt1/Ptafr/Ccr2/Gata3/Itk/Ifi211/Tlr3/Src/Adora2b/Il1rl2/Sulf2/Cx3cl1/Cd1d1/Tmem106a/Ddt/Arid5a/Hif1a/Cd84/Cd209b/Clec5a/C3ar1/Cd40/Nod2/Furin/Tnfsf9/Rsad2/Runx1/Cd274/Cd226/Rora/Il12b/C…
C0_cDC2	GO:2000027	regulation of animal organ morphogenesis	50	-2.25231	0.000186935	0.00193758	Wnt4/Bmp2/Maged1/Tgfbr2/Bmpr2/Rxra/Plau/Rbpj/Tnfaip3/Lif/Fgfr1/Ngfr/Eng/Tnf/Csf1/Gata3/Tgfbr1/Sulf2/Cflar/Vdr/Cdh1/Dab2
C0_cDC2	GO:0042116	macrophage activation	38	-2.25382	0.000210619	0.00210619	Myo18a/Clu/Tlr4/Tlr2/Ctsc/Jak2/Sbno2/Il4ra/Nampt/App/Tnf/Tlr3/Cx3cl1/Cd1d1/Tmem106a/Cd84/Rora/Aif1/C1qa/Il1rl1
C0_cDC2	GO:0043297	apical junction assembly	16	-2.25527	0.000362953	0.00319129	Tnf/Ctnna1/Itgb1/Rhoc/Afdn/Cdh1/Cldn1
C0_cDC2	GO:0008015	blood circulation	133	-2.25532	3.96991e-05	0.000543678	Mtor/Hdac4/Sp4/Popdc2/Tmem65/Mrvi1/S100a1/Zc3h12a/Dlg1/Shc1/Atp6ap2/Gclm/Map2k3/Adra2a/Plod3/Adrb1/Zmpste24/Cav1/Gch1/Ank2/Pde2a/Scn1b/Kcnk6/Adora2a/P2ry1/Bmpr2/Ctnnbip1/Pde4b/Jak2/Npr1/Rangrf/Apoe/Icam1/Nampt/Erap1/Hopx/Nup155/Atp1a1/Jup/Hrh2/Dock4/Pdgfb/Wnk1/Ece1/Kdr/Cacnb2/Ier3/Alox5/F2r/Eng/Chd7/Tnf/Ptafr/Atp1b1/Kcne3/Hbegf/Adora2b/Cx3cl1/Prkca/Calca/Hrh1/Cysltr1/Hif1a/C3ar1/Nav2/Tbxas1/F11r/…
C0_cDC2	GO:0003008	system process	416	-2.25602	1.86944e-05	0.000372134	Rac3/Pomk/Wnt10b/Hexa/Adra2a/Psap/Htt/Spata7/Plod3/Cnnm4/Adrb1/Zmpste24/Klk8/Cyfip1/Rcan1/Tlr4/Rab11fip5/Cav1/Rab8b/Tlr2/Gch1/Tjp1/Aqp3/Ank2/Pde2a/Braf/Ctsc/Scn1b/Kcnk6/Celf4/Fbxo11/Idua/Dbn1/Gpr35/Adora2a/Picalm/P2ry1/Dgat1/Gatm/Pdlim5/Bmpr2/P2rx7/Ctnnbip1/Ctss/Pde4b/Jak2/Npr1/Itga5/Nf1/Rangrf/Olfr920/Sco2/Pbx3/Apoe/Slc4a7/Egr1/Icam1/Nampt/Erap1/Hopx/Nup155/Epb41/Atp1a1/Pde6a/Synpo/Stk40/Sct/Mc1…
C0_cDC2	GO:0035150	regulation of tube size	55	-2.25638	8.28243e-05	0.000929727	Adra2a/Plod3/Adrb1/Cav1/Gch1/Adora2a/P2ry1/Bmpr2/Npr1/Apoe/Icam1/Hrh2/Dock4/Pdgfb/Ece1/Kdr/Alox5/F2r/Tnf/Ptafr/Adora2b/Cx3cl1/Calca/Hrh1/Cysltr1/Hif1a/Tbxas1/Htr7
C0_cDC2	GO:0035296	regulation of tube diameter	55	-2.25638	8.28243e-05	0.000929727	Adra2a/Plod3/Adrb1/Cav1/Gch1/Adora2a/P2ry1/Bmpr2/Npr1/Apoe/Icam1/Hrh2/Dock4/Pdgfb/Ece1/Kdr/Alox5/F2r/Tnf/Ptafr/Adora2b/Cx3cl1/Calca/Hrh1/Cysltr1/Hif1a/Tbxas1/Htr7
C0_cDC2	GO:0050880	regulation of blood vessel size	55	-2.25638	8.28243e-05	0.000929727	Adra2a/Plod3/Adrb1/Cav1/Gch1/Adora2a/P2ry1/Bmpr2/Npr1/Apoe/Icam1/Hrh2/Dock4/Pdgfb/Ece1/Kdr/Alox5/F2r/Tnf/Ptafr/Adora2b/Cx3cl1/Calca/Hrh1/Cysltr1/Hif1a/Tbxas1/Htr7
C0_cDC2	GO:0097746	regulation of blood vessel diameter	55	-2.25638	8.28243e-05	0.000929727	Adra2a/Plod3/Adrb1/Cav1/Gch1/Adora2a/P2ry1/Bmpr2/Npr1/Apoe/Icam1/Hrh2/Dock4/Pdgfb/Ece1/Kdr/Alox5/F2r/Tnf/Ptafr/Adora2b/Cx3cl1/Calca/Hrh1/Cysltr1/Hif1a/Tbxas1/Htr7
C0_cDC2	GO:0006956	complement activation	10	-2.25759	0.000256115	0.00244166	Cd55/Cfh/Cfp/Cfb/Il1b/C1qc/C1qb/C1qa
C0_cDC2	GO:0050867	positive regulation of cell activation	160	-2.25915	3.94291e-05	0.000543678	Tlr4/Itgam/Cav1/Il5/Gata2/Ppp2r3c/Irs2/Stat5a/Ctsc/Zbtb16/Cd74/Jak3/Cd81/Tgfbr2/Thy1/Dgat1/Nfkbiz/Pnp/Jak2/Nectin2/Bst1/Il4ra/Cd83/Cd86/Ms4a2/Plek/Icosl/Slc39a10/Atp11c/Nfkbid/Pdgfb/Il1b/Cd80/Malt1/Ptafr/Havcr1/Ccr2/Gata3/Adora2b/Il1rl2/Adora3/Cd1d1/Egr3/Pdpn/Cd209e/Mmp14/Cd40/Nod2/Tnfsf9/Runx1/Cd274/Cd226/Il12b/Ccl2/Il2ra/Pdcd1lg2/Il7r/Socs1/Cdkn1a/Aif1/Nr4a3/Axl/Il1rl1
C0_cDC2	GO:0040013	negative regulation of locomotion	112	-2.26302	4.03015e-05	0.000543678	Trim35/Mctp1/Ptpn2/Wnt4/Ccl12/Braf/Cd74/Sema6d/Dbn1/Adora2a/Thy1/Nf1/Timp1/Apoe/Slamf8/Pik3r2/Rbpj/Nfe2l2/Jup/Calr/Pdgfb/Apod/Eng/Lrp1/Gata3/Sema4c/Ctnna1/Cx3cl1/Adora3/Ddt/Sema4a/Clic4/Rap2a/Olfm1/Adam15/Cd63/Afdn/Spred1/Cd200r1/Il1rn/Trib1/Aif1/Ccr5/Ptger4/Cdh1
C0_cDC2	GO:0000768	syncytium formation by plasma membrane fusion	25	-2.26523	0.000276085	0.00257076	Cd81/Capn2/Sbno2/Il4ra/Ptgfrn/Ehd1/Cflar/Myof/Dcstamp/Cxcl10/Cxcl9
C0_cDC2	GO:0140253	cell-cell fusion	25	-2.26523	0.000276085	0.00257076	Cd81/Capn2/Sbno2/Il4ra/Ptgfrn/Ehd1/Cflar/Myof/Dcstamp/Cxcl10/Cxcl9
C0_cDC2	GO:1903708	positive regulation of hemopoiesis	111	-2.27161	4.03266e-05	0.000543678	Il5/Gata2/Ppp2r3c/Csf1r/Stat5a/Zbtb16/Cd74/Tgfbr2/Nfkbiz/Pnp/Ctnnbip1/Il4ra/Cd83/Atp11c/Lif/Nfkbid/Isg15/Flt1/Kitl/Il1b/Tnf/Csf1/Malt1/Ccr2/Gata3/Ets1/Cxcl1/Scin/Il1rl2/Prkca/Cd1d1/Egr3/Hif1a/Mmp14/Tnfsf9/Runx1/Il12b/Il2ra/Il7r/Socs1/Dcstamp/Trib1/Ccr1/Axl
C0_cDC2	GO:0032352	positive regulation of hormone metabolic process	11	-2.27191	0.000192226	0.0019667	Wnt4/Igf1r/Egr1/Il1b/Tnf/Gata3/Hif1a/Dab2
C0_cDC2	GO:0060986	endocrine hormone secretion	15	-2.27229	0.000234842	0.00226085	Hcar2/Fam129b/Inhba/Rab11fip5/Rab8b/Lif/Fgfr1/Il1b/Selenom/Gata3/Runx1/Dab2
C0_cDC2	GO:0097191	extrinsic apoptotic signaling pathway	101	-2.27357	4.04171e-05	0.000543678	Stk3/Gclm/Hipk1/Inhba/Sgpp1/Htt/Bcl2l2/Cav1/Ret/Bcl2l14/Sh3rf1/Bcl2a1c/Deptor/Jak3/Bcl2a1b/P2rx7/Jak2/Nf1/Pdia3/Icam1/Bag3/Ddx3x/Tnfaip3/Fyn/Fgfr1/Kitl/Itm2c/Bcl2a1d/Il1b/Tnf/Tgfbr1/Tmbim1/Tlr3/Src/Ctnna1/Cx3cl1/Tnfsf12/Skil/Fcmr/Cflar/Pea15a/Bcl2a1a/Tnfrsf12a/Il1a/Dapk1/Dab2
C0_cDC2	GO:0007409	axonogenesis	133	-2.27375	3.96991e-05	0.000543678	Cyfip1/Lrp4/Epha2/Ret/Dpysl2/Csf1r/Braf/Scn1b/Vasp/B4galt5/Stxbp5/Sema6d/Dbn1/Picalm/Thy1/Plxnd1/Bmpr2/Ptprs/Enah/Fn1/Igf1r/Plppr4/Apoe/Plxna4/Pip5k1c/Dock7/Lpar3/Apbb2/App/Alcam/Ngfr/Lrp1/Nectin1/Gata3/Sema4c/Prkca/Bhlhe22/Itgb1/Skil/B4galt6/Sema4a/Tubb2b/Nrp2/Tnfrsf12a/Olfm1/Plxna1/Nr4a3/Flrt3/Ccr5/Dst/Egr2
C0_cDC2	GO:0046627	negative regulation of insulin receptor signaling pathway	17	-2.27567	0.00034129	0.0030411	Nucb2/Prkcd/Inppl1/Il1b/Prkca/Socs1/Socs3/Socs2/Cish
C0_cDC2	GO:0055074	calcium ion homeostasis	145	-2.27708	3.96032e-05	0.000543678	Ank2/Pkd2/Atp13a3/Jak3/Plcg1/Gpr35/Thy1/P2ry1/Cxcl2/P2rx7/Jak2/S1pr1/Nucb2/Ptgir/Apoe/Ms4a2/Pde6a/Synpo/P2ry6/Lpar3/Prnp/Hexb/Fyn/App/Kdr/Cxcr6/F2r/Asph/Lrp1/Il1b/Chd7/Atp1b1/Ccr2/Cxcl1/Mcub/Tmtc2/Clec4b1/Cx3cl1/Prkca/Calca/Ccrl2/Cacnb3/C3ar1/Cd40/Vdr/Ccl2/Gpr55/Ramp3/Got1/F2rl2/Ccr1/Ccr5/Ptger4/Cxcl10
C0_cDC2	GO:0030336	negative regulation of cell migration	89	-2.27726	6.09892e-05	0.000749398	Braf/Cd74/Sema6d/Thy1/Nf1/Timp1/Apoe/Slamf8/Pik3r2/Rbpj/Nfe2l2/Jup/Calr/Pdgfb/Apod/Eng/Lrp1/Cx3cl1/Adora3/Ddt/Clic4/Rap2a/Olfm1/Adam15/Cd63/Afdn/Spred1/Cd200r1/Il1rn/Trib1/Aif1/Ccr5/Ptger4/Cdh1
C0_cDC2	GO:0007186	G protein-coupled receptor signaling pathway	187	-2.27919	1.95591e-05	0.000372134	Entpd1/Cav1/Adgrg3/Ccl12/Ffar4/Gnb4/Grk5/Pde2a/Gpr85/Gpr35/Daglb/Adora2a/P2ry1/Pde4b/Jak2/S1pr1/Olfr920/Ptgir/Apoe/Ms4a2/Plek/Gnaq/Pde6a/Kctd12/P2ry6/Lpar3/Mc1r/Vipr1/Hrh2/Cav2/Ece1/Cxcr6/Gpr84/F2r/Rgs16/Lrp1/Ptafr/Ccr2/Src/Adora2b/Cx3cl1/Calca/Adora3/Arhgef12/Hrh1/Itgb1/Ccrl2/Cysltr1/Gprc5c/Gpr82/Adgrg6/C3ar1/Gpr171/Ccl2/Gpr55/Ramp3/Htr7/F2rl2/Ccl24/Ccr1/Ccr5/Ptger4/Cish/Ccl22/Cxcl10/Ccl17
C0_cDC2	GO:0043408	regulation of MAPK cascade	261	-2.28098	1.92334e-05	0.000372134	Tlr4/Ptpn2/Prdm15/Cav1/Phlpp1/Epha2/Ret/Ccl12/Ffar4/Tlr2/Mdfic/Ulk4/Bmp2/Mid1/Csf1r/Braf/Maged1/Hipk3/Sh3rf1/Cd74/Cd81/P2ry1/P2rx7/Jak2/Pde8a/Nf1/Fn1/Igf1r/Apoe/Scimp/Pik3r2/Icam1/Stk40/Nqo2/P2ry6/Lpar3/Cav2/Lif/Gadd45g/App/Pdgfb/Prkcd/Fgfr1/Ece1/Kdr/Rell1/Ngfr/Hipk2/F2r/Flt1/Lrp1/Kitl/Inppl1/Il1b/Tnf/Tgfbr1/Sema4c/Tlr3/Src/Cx3cl1/Prkca/Dok2/Tmem106a/Lmnb1/Peli2/Ddt/Cd84/Cflar/Timp2/Cd40/Nod2/Cam…
C0_cDC2	GO:0032103	positive regulation of response to external stimulus	143	-2.28289	3.96456e-05	0.000543678	Stat5a/Pde2a/Braf/Ctsc/Cd74/Cd81/Arg1/Acod1/Nfkbiz/Bmpr2/Ctss/Jak2/S1pr1/Il17f/Fn1/Igf1r/Pla2g4a/Calr/Pdgfb/Wnk1/Fgfr1/Kdr/Lrp1/Il1b/Tnf/Csf1/Ccr2/Ets1/Cxcl1/Tlr3/Adora2b/Cx3cl1/Prkca/Adora3/Ddt/Stx3/C3ar1/Nod2/Tubb2b/Ccl2/Fcgr3/Stk39/Ccl24/Fcgr1/Aif1/Ccr1/Ccr5/Ptger4/Il1rl1/Gbp5/Cxcl10
C0_cDC2	GO:0032613	interleukin-10 production	27	-2.28489	0.00027564	0.00257076	Bcl3/Tlr4/Tlr2/Jak3/Cd83/Prkcd/Isg15/Cd84/Nod2/Cd274/Il12b/Pdcd1lg2/Tnfrsf9/Ptger4/Fcgr2b
C0_cDC2	GO:0001934	positive regulation of protein phosphorylation	349	-2.28524	1.892e-05	0.000372134	Fam129a/Tlr4/Lrp4/Cav1/Ret/Il5/Ccl12/Ffar4/Tlr2/Mdfic/Pih1d1/Bmp2/Ppp2r3c/Mid1/Csf1r/Pkd2/Braf/Maged1/Sh3rf1/Cd74/Cd81/Tgfbr2/P2ry1/Bmpr2/P2rx7/Jak2/Irgm2/Pde8a/Itga5/Nedd9/Map3k14/Igf1r/Apoe/Scimp/Egr1/Icam1/Ddx3x/Dock7/Nqo2/P2ry6/Lpar3/Prnp/Ralb/Cav2/Prr5l/Lif/Gadd45g/Fyn/App/Pdgfb/Ccdc88a/Prkcd/Fgfr1/Kdr/Rell1/Ngfr/Hipk2/F2r/Eng/Flt1/Lrp1/Kitl/Hfe/Il1b/Tnf/Csf1/Cd80/Malt1/Hbegf/Tgfbr1/Sema4c/T…
C0_cDC2	GO:0043270	positive regulation of ion transport	98	-2.28845	4.04179e-05	0.000543678	Tnfrsf11a/Htt/Adrb1/Cav1/Tspo/Ccl12/Dpysl2/Ank2/Pkd2/Scn1b/Jak3/Plcg1/Adora2a/Thy1/P2ry1/P2rx7/Ctss/Apoe/P2ry6/Lpar3/Chchd10/Orai1/Kmo/Pdgfb/Wnk1/Prkcd/Cacnb2/Alox5/F2r/Asph/Il1b/Ptafr/Atp1b1/Cxcl1/Kcne3/Clec4b1/Cox17/Cx3cl1/Cacnb3/Mllt6/Ccl2/Ramp3/Stk39/Ccr1/Il1a/Cxcl10
C0_cDC2	GO:0046885	regulation of hormone biosynthetic process	16	-2.28898	0.000256202	0.00244166	Wnt4/Bmp2/Igf1r/Egr1/Atp1a1/Il1b/Tnf/Hif1a/Vdr/Dab2
C0_cDC2	GO:0019725	cellular homeostasis	294	-2.28929	1.91179e-05	0.000372134	Atp6v0c/Sco1/Gata2/Pih1d1/Ank2/Pkd2/Slc12a7/Atp13a3/Pdia4/Jak3/Plcg1/Gpr35/Thy1/P2ry1/Cxcl2/P2rx7/Atox1/Jak2/S1pr1/Igf1r/Sco2/Nucb2/Pdia3/Ptgir/Apoe/Slamf8/Birc5/Slc4a7/Txnrd3/Pik3r2/Icam1/Ms4a2/Bag3/Atp1a1/Pde6a/Synpo/Slc31a2/Sct/P2ry6/Slc39a10/Lpar3/Nfe2l2/Prnp/Lamp2/Hexb/Fyn/App/Oxct1/Kdr/Cxcr6/Ngfr/F2r/Asph/Rab20/Lrp1/Hfe/Il1b/Chd7/Hk3/Atp1b1/Ccr2/Cxcl1/Slc41a1/Qsox1/Mcub/Clec4b1/Txnrd1/Cx3cl…
C0_cDC2	GO:1902107	positive regulation of leukocyte differentiation	91	-2.291	4.05844e-05	0.000543678	Ppp2r3c/Csf1r/Stat5a/Zbtb16/Cd74/Tgfbr2/Nfkbiz/Pnp/Ctnnbip1/Il4ra/Cd83/Atp11c/Lif/Nfkbid/Kitl/Il1b/Tnf/Csf1/Malt1/Ccr2/Gata3/Il1rl2/Prkca/Cd1d1/Egr3/Mmp14/Tnfsf9/Runx1/Il12b/Il2ra/Il7r/Socs1/Dcstamp/Trib1/Ccr1/Axl
C0_cDC2	GO:0002455	humoral immune response mediated by circulating immunoglobulin	12	-2.29328	0.000213552	0.00212059	H2-Ab1/Bcl3/Cd55/Cd81/Tnf/Nod2/C1qc/C1qb/C1qa/Fcgr2b
C0_cDC2	GO:1904064	positive regulation of cation transmembrane transport	46	-2.29505	0.000208459	0.00209196	Ank2/Pkd2/Plcg1/Thy1/Ctss/P2ry6/Chchd10/Wnk1/Cacnb2/Alox5/F2r/Asph/Atp1b1/Kcne3/Clec4b1/Cox17/Cx3cl1/Cacnb3/Ccl2/Ramp3/Cxcl10
C0_cDC2	GO:0044406	adhesion of symbiont to host	10	-2.29729	0.000170743	0.001797	Nectin2/Icam1/Nectin1/Gbp3/Gbp2b/Gbp7/Gbp2
C0_cDC2	GO:0006874	cellular calcium ion homeostasis	142	-2.29802	3.96597e-05	0.000543678	Ank2/Pkd2/Atp13a3/Jak3/Plcg1/Gpr35/Thy1/P2ry1/Cxcl2/P2rx7/Jak2/S1pr1/Nucb2/Ptgir/Apoe/Ms4a2/Pde6a/Synpo/P2ry6/Lpar3/Prnp/Hexb/Fyn/App/Kdr/Cxcr6/F2r/Asph/Lrp1/Il1b/Chd7/Atp1b1/Ccr2/Cxcl1/Mcub/Clec4b1/Cx3cl1/Prkca/Calca/Ccrl2/Cacnb3/C3ar1/Cd40/Vdr/Ccl2/Gpr55/Ramp3/Got1/F2rl2/Ccr1/Ccr5/Ptger4/Cxcl10
C0_cDC2	GO:0002548	monocyte chemotaxis	27	-2.29932	0.000254437	0.00244122	Pdgfb/Flt1/Ccr2/Cx3cl1/Ccl2/Ccl24/Aif1/Ccr1/Ccl22/Cxcl10/Ccl17
C0_cDC2	GO:0001817	regulation of cytokine production	313	-2.30193	1.90567e-05	0.000372134	Cd74/Jak3/Cd81/Arg1/Acod1/P2rx7/Ptprs/Pde4b/Jak2/Il17f/Capn2/Fn1/Il4ra/Cd83/Egr1/Laptm4b/Anxa4/Icosl/Hilpda/Litaf/Mc1r/Prnp/Mapk13/Ifi204/Tnfaip3/App/Apod/Fgfr1/Casp4/F2r/Isg15/Lrp1/Hfe/Il1b/Tnf/Malt1/Ptafr/Ccr2/Gata3/Ifi211/Tlr3/Src/Adora2b/Il1rl2/Sulf2/Cx3cl1/Cd1d1/Ddt/Arid5a/Hif1a/Cd84/Cd209b/Clec5a/C3ar1/Cd40/Nod2/Furin/Tnfsf9/Rsad2/Runx1/Cd274/Cd226/Rora/Il12b/Ccl2/F11r/Scgb1a1/Pdcd1lg2/Fcgr…
C0_cDC2	GO:0002437	inflammatory response to antigenic stimulus	26	-2.30205	0.000233184	0.00226022	Cd81/Icam1/Rbpj/Tnf/Cysltr1/Nod2/Il12b/Serpinb9/Il2ra/Fcgr3/Fcgr1/Fcgr2b
C0_cDC2	GO:0042060	wound healing	130	-2.30303	3.98319e-05	0.000543678	Cd81/Anxa8/P2ry1/Nf1/Fn1/Timp1/Apoe/Plau/Plek/Hopx/Pip5k1c/Enpp4/Nfe2l2/Pdgfb/Prkcd/P2rx5/F2r/Eng/Ptgfrn/Jaml/Ccr2/Nbeal2/Hbegf/Cx3cl1/Prkca/Pdpn/Hif1a/Procr/Cflar/Tnfrsf12a/Ccl2/Sdc4/Pros1/Myof/Clec10a/Cdkn1a/F2rl2/Dst/Ptger4/Axl/Il1a/Mmp12/Plet1
C0_cDC2	GO:0050810	regulation of steroid biosynthetic process	30	-2.30313	0.000232278	0.00225914	Tspo/Wnt4/Bmp2/Sec14l2/Igf1r/Apoe/Egr1/Atp1a1/Il1b/Tnf/Adora2b/Hrh1/Vdr/Il1a/Dab2
C0_cDC2	GO:2000146	negative regulation of cell motility	95	-2.30417	4.0503e-05	0.000543678	Braf/Cd74/Sema6d/Thy1/Nf1/Timp1/Apoe/Slamf8/Pik3r2/Rbpj/Nfe2l2/Jup/Calr/Pdgfb/Apod/Eng/Lrp1/Gata3/Ctnna1/Cx3cl1/Adora3/Ddt/Clic4/Rap2a/Olfm1/Adam15/Cd63/Afdn/Spred1/Cd200r1/Il1rn/Trib1/Aif1/Ccr5/Ptger4/Cdh1
C0_cDC2	GO:0006959	humoral immune response	51	-2.30697	6.22381e-05	0.000749398	Ppp2r3c/Cd55/Cd81/Cxcl2/Acod1/Tfe3/Rbpj/Cfh/Cfp/Cfb/Il1b/Tnf/Ccr2/Gata3/Cxcl1/Nod2/C1qc/Ccl2/C1qb/C1qa/Fcgr2b/Cxcl10/Cxcl9
C0_cDC2	GO:0007411	axon guidance	53	-2.30824	6.21556e-05	0.000749398	Zswim6/Cyfip1/Epha2/Dpysl2/Csf1r/Scn1b/Vasp/Sema6d/Plxnd1/Bmpr2/Enah/Plxna4/Apbb2/App/Alcam/Ngfr/Lrp1/Nectin1/Gata3/Sema4c/Sema4a/Tubb2b/Nrp2/Plxna1/Nr4a3/Flrt3/Egr2
C0_cDC2	GO:0097485	neuron projection guidance	53	-2.30824	6.21556e-05	0.000749398	Zswim6/Cyfip1/Epha2/Dpysl2/Csf1r/Scn1b/Vasp/Sema6d/Plxnd1/Bmpr2/Enah/Plxna4/Apbb2/App/Alcam/Ngfr/Lrp1/Nectin1/Gata3/Sema4c/Sema4a/Tubb2b/Nrp2/Plxna1/Nr4a3/Flrt3/Egr2
C0_cDC2	GO:0033005	positive regulation of mast cell activation	12	-2.30966	0.000170842	0.001797	Gata2/Nectin2/Il4ra/Ms4a2/Havcr1/Adora2b/Adora3/Cd226/Nr4a3
C0_cDC2	GO:0002684	positive regulation of immune system process	407	-2.31274	1.87084e-05	0.000372134	Tlr4/Ptpn2/Itgam/Cav1/Il5/Ccl12/Tlr2/Skint3/Gata2/Ppp2r3c/Cd55/Csf1r/Aqp3/Irs2/Stat5a/Braf/Ctsc/Zbtb16/Cd74/Jak3/Plcg1/Cd81/Arg1/Tgfbr2/Pvr/Thy1/Acod1/Nfkbiz/Pnp/P2rx7/Ctnnbip1/Ptprs/Pde4b/Nectin2/Irgm2/Rftn1/Bst1/Il4ra/Cd83/Cd86/Icam1/Ms4a2/Icosl/Plscr1/Cfh/Slc39a10/Atp11c/Cd79a/Prnp/Calr/Cfp/Ifi204/Tnfaip3/Lif/Nfkbid/Fyn/App/Wnk1/Isg15/Flt1/Kitl/Cfb/Bcl2a1d/Il1b/Tnf/Csf1/Cd80/Malt1/Ptafr/Havcr1…
C0_cDC2	GO:0071396	cellular response to lipid	177	-2.31727	1.95427e-05	0.000372134	Cxcl2/Acod1/Pde4b/Jak2/Irgm2/Npc1/Sbno2/Pdia3/Cd86/Atp1a1/Zfp366/Plscr1/P2ry6/Litaf/Calr/Tnfaip3/Il1b/Tnf/Cd80/Malt1/Cxcl1/Src/Cx3cl1/Prkca/Arid5a/Cd84/Nod2/Vdr/Cd274/Rora/Cyp7b1/Il12b/Ccl2/Klf9/Ramp3/Pdcd1lg2/Adam15/Cd14/Cxcl16/Aldh1a2/Il1rn/Trib1/Ptger4/Axl/Tnip3/Gbp2/Mrc1/Dab2/Cxcl10/Cxcl9
C0_cDC2	GO:0050878	regulation of body fluid levels	94	-2.31892	4.05088e-05	0.000543678	Adrb1/Tlr4/Entpd1/S100a9/Cav1/Aqp3/Stat5a/Anxa8/Adora2a/P2ry1/Apoe/Plau/Plek/Pip5k1c/Enpp4/Sct/Nfe2l2/Pdgfb/Wnk1/Prkcd/F2r/Nbeal2/Cx3cl1/Prkca/Adora3/Pdpn/Mllt6/Hif1a/Procr/Vdr/Pros1/Socs2/F2rl2/Stk39/Ptger4/Cdh1/Axl/Cldn1
C0_cDC2	GO:0009611	response to wounding	164	-2.32138	1.96483e-05	0.000372134	Adrb1/Klk8/Tlr4/Entpd1/S100a9/Cav1/Wnt4/Nmnat3/Braf/Cd81/Anxa8/P2ry1/Ptprs/Jak2/Nf1/Fn1/Igf1r/Timp1/Apoe/Plau/Plek/Hopx/Pip5k1c/Enpp4/Nfe2l2/Tnfaip3/Pdgfb/Prkcd/P2rx5/Ngfr/F2r/Eng/Ptgfrn/Lrp1/Jaml/Ccr2/Nbeal2/Hbegf/Nrep/Sulf2/Cx3cl1/Prkca/Pdpn/Hif1a/Procr/Cflar/Tnfrsf12a/Ccl2/Sdc4/Pros1/Myof/Clec10a/Cdkn1a/F2rl2/Flrt3/Dst/Ptger4/Axl/Il1a/Mmp12/Plet1
C0_cDC2	GO:0070372	regulation of ERK1 and ERK2 cascade	115	-2.32159	4.01776e-05	0.000543678	Tlr4/Ptpn2/Cav1/Phlpp1/Epha2/Ccl12/Ffar4/Tlr2/Bmp2/Csf1r/Braf/Cd74/P2ry1/Pde8a/Fn1/Apoe/Scimp/Icam1/Nqo2/P2ry6/Lif/App/Pdgfb/Ece1/Kdr/F2r/Flt1/Lrp1/Il1b/Src/Cx3cl1/Prkca/Ddt/Cflar/Nod2/Camk2n1/Ccl2/Gpr55/Ramp3/Spred1/Ccl24/Ccr1/Il1a/Dab2/Ccl22/Ccl17
C0_cDC2	GO:0006949	syncytium formation	27	-2.32264	0.000190828	0.0019667	Cd81/Capn2/Sbno2/Il4ra/Ptgfrn/Ehd1/Ccng1/Cflar/Myof/Dcstamp/Cxcl10/Cxcl9
C0_cDC2	GO:0048878	chemical homeostasis	363	-2.32359	1.88897e-05	0.000372134	Atp6v0c/Sco1/Gata2/Pih1d1/Ppp2r3c/Aqp3/Ank2/Pkd2/Slc12a7/Scn1b/Atp13a3/Idua/Jak3/Plcg1/Gpr35/Adora2a/Picalm/Thy1/P2ry1/Dgat1/Cxcl2/P2rx7/Atox1/Jak2/S1pr1/Npc1/Tlcd1/Rangrf/Igf1r/Sco2/Nucb2/Ptgir/Pla2g4a/Apoe/Slamf8/Birc5/Slc4a7/Pik3r2/Icam1/Ms4a2/Sesn2/Atp1a1/Pde6a/Synpo/Slc31a2/Sct/P2ry6/Slc39a10/Lpar3/Prnp/Hexb/Fyn/App/Oxct1/Wnk1/Kdr/Cxcr6/Ngfr/F2r/Asph/Rab20/Lrp1/Hfe/Il1b/Chd7/Hk3/Atp1b1/Ccr2/…
C0_cDC2	GO:0022603	regulation of anatomical structure morphogenesis	360	-2.32459	1.88761e-05	0.000372134	Lrp4/Wnt4/Epha2/Ret/Stab1/Ccl12/Dpysl2/Gata2/Hhex/Bmp2/Csf1r/Braf/Maged1/Sema6d/Dbn1/Plcg1/Tgfbr2/Picalm/Thy1/P2ry1/Plxnd1/Pdlim5/Ttc3/Bmpr2/Ptprs/Il17f/Itga5/Nf1/Capn2/Fn1/Nedd9/Rxra/Il4ra/Myo9a/Vat1/Apoe/Plau/Plxna4/Pik3r2/Icam1/Rbpj/Erap1/Nsmf/Eps8/Epb41/Col4a2/Smurf1/Lpar3/Fgd1/Nfe2l2/Itgax/Jup/Lfng/Gas7/Calr/Hexb/Dock1/Tnfaip3/Lif/Fyn/Wnk1/Fgfr1/Kdr/Ngfr/Hipk2/Eng/Flt1/Lrp1/Ago4/Il1b/Tnf/Csf…
C0_cDC2	GO:0055082	cellular chemical homeostasis	255	-2.33319	1.92326e-05	0.000372134	Atp6v0c/Sco1/Gata2/Pih1d1/Ank2/Pkd2/Atp13a3/Jak3/Plcg1/Gpr35/Thy1/P2ry1/Cxcl2/P2rx7/Atox1/Jak2/S1pr1/Igf1r/Sco2/Nucb2/Ptgir/Apoe/Slamf8/Birc5/Slc4a7/Pik3r2/Icam1/Ms4a2/Atp1a1/Pde6a/Synpo/Slc31a2/Sct/P2ry6/Slc39a10/Lpar3/Prnp/Hexb/Fyn/App/Oxct1/Kdr/Cxcr6/Ngfr/F2r/Asph/Rab20/Lrp1/Hfe/Il1b/Chd7/Hk3/Atp1b1/Ccr2/Cxcl1/Slc41a1/Mcub/Clec4b1/Cx3cl1/Prkca/Calca/Ccrl2/Cacnb3/Hif1a/C3ar1/Cd40/Vdr/Clic4/Aplp…
C0_cDC2	GO:0048771	tissue remodeling	72	-2.33635	2.05183e-05	0.000372134	Cav1/Epha2/Csf1r/Stat5a/Plekhm1/Idua/Bmpr2/P2rx7/Ctss/S1pr1/Nf1/Timp1/Ltbp3/Rbpj/Lif/F2r/Chd7/Ccr2/Tmbim1/Src/Prkca/Hif1a/Mmp14/Vdr/Gpr55/Clec10a/Dcstamp/Ptger4/Trf/Axl/Il1a
C0_cDC2	GO:0038034	signal transduction in absence of ligand	27	-2.33679	0.000127218	0.00136856	Inhba/Bcl2l2/Ret/Bcl2a1c/Jak3/Bcl2a1b/Nf1/Bag3/Fyn/Fgfr1/Kitl/Bcl2a1d/Il1b/Tnf/Ctnna1/Cx3cl1/Bcl2a1a/Il1a
C0_cDC2	GO:0097192	extrinsic apoptotic signaling pathway in absence of ligand	27	-2.33679	0.000127218	0.00136856	Inhba/Bcl2l2/Ret/Bcl2a1c/Jak3/Bcl2a1b/Nf1/Bag3/Fyn/Fgfr1/Kitl/Bcl2a1d/Il1b/Tnf/Ctnna1/Cx3cl1/Bcl2a1a/Il1a
C0_cDC2	GO:0032755	positive regulation of interleukin-6 production	51	-2.34251	6.22381e-05	0.000749398	Tlr4/Il1rap/Tlr2/Cd74/P2rx7/Il17f/Mapk13/App/F2r/Il1b/Tnf/Ptafr/Tlr3/Adora2b/Il1rl2/Arid5a/Nod2/Tnfsf9/Il1rn/Aif1/Ccr5/Il1a
C0_cDC2	GO:0003013	circulatory system process	139	-2.34296	3.97456e-05	0.000543678	Adrb1/Zmpste24/Cav1/Gch1/Ank2/Pde2a/Scn1b/Kcnk6/Adora2a/P2ry1/Bmpr2/Ctnnbip1/Pde4b/Jak2/Npr1/Rangrf/Apoe/Icam1/Nampt/Erap1/Hopx/Nup155/Atp1a1/Jup/Hrh2/Dock4/Fyn/Pdgfb/Wnk1/Ece1/Kdr/Cacnb2/Ier3/Alox5/F2r/Eng/Chd7/Tnf/Ptafr/Atp1b1/Kcne3/Hbegf/Src/Adora2b/Cx3cl1/Prkca/Calca/Hrh1/Cysltr1/Hif1a/C3ar1/Nav2/Tbxas1/F11r/Ramp3/Htr7/Stk39
C0_cDC2	GO:0010810	regulation of cell-substrate adhesion	72	-2.34414	2.05183e-05	0.000372134	Cd3e/Cass4/Cask/Rac3/Wnt4/Peak1/Braf/Dbn1/Thy1/Jak2/Itga5/Nf1/Fn1/Nedd9/Bst1/Plau/Jup/Hacd1/Calr/Dock1/Apod/Kdr/Lrp1/Csf1/Src/Itgb1/Pdpn/Mmp14/Sdc4/Adam15/Mmp12/Plet1/Dab2
C0_cDC2	GO:0032496	response to lipopolysaccharide	126	-2.34574	3.99114e-05	0.000543678	Cxcl2/Acod1/P2rx7/Pde4b/Jak2/Irgm2/Sbno2/Ptgir/Cd86/Plscr1/Litaf/Tnfaip3/F2r/Il1b/Tnf/Cd80/Malt1/Ptafr/Cxcl1/Cx3cl1/Prkca/Arid5a/Cd84/Nod2/Cd274/Il12b/Ccl2/Pdcd1lg2/Cd14/Cxcl16/Il1rn/Trib1/Ptger4/Axl/Tnip3/Gbp2/Mrc1/Cxcl10/Cxcl9
C0_cDC2	GO:0002237	response to molecule of bacterial origin	133	-2.35114	3.96991e-05	0.000543678	Cxcl2/Acod1/P2rx7/Pde4b/Jak2/Irgm2/Sbno2/Ptgir/Cd86/Plscr1/Litaf/Tnfaip3/F2r/Il1b/Tnf/Cd80/Malt1/Ptafr/Cxcl1/Cx3cl1/Prkca/Arid5a/Cd84/Nod2/Cd274/Il12b/Ccl2/Pdcd1lg2/Cd14/Cxcl16/Il1rn/Trib1/Ptger4/Axl/Tnip3/Fcgr2b/Gbp2/Mrc1/Cxcl10/Cxcl9
C0_cDC2	GO:0044057	regulation of system process	184	-2.35586	1.95419e-05	0.000372134	Adrb1/Zmpste24/Klk8/Tlr4/Rab11fip5/Cav1/Rab8b/Gch1/Ank2/Ctsc/Scn1b/Celf4/Dbn1/Gpr35/Adora2a/Dgat1/Bmpr2/Ctss/Pde4b/Jak2/Rangrf/Pbx3/Icam1/Hopx/Nup155/Epb41/Atp1a1/Sct/Itgax/Jup/Hrh2/Dock4/Lif/App/Pdgfb/Wnk1/Fgfr1/Ece1/Cacnb2/Ngfr/Alox5/F2r/Il1b/Tnf/Ptafr/Atp1b1/Kcne3/Hbegf/Src/Adora2b/Comt/Cx3cl1/Prkca/Calca/Hrh1/Cacnb3/Cysltr1/Hif1a/Runx1/Tbxas1/Afdn/Stk39/Aif1/Nr4a3/Ptger4/Fabp5/Trf/Il1a/Dab2
C0_cDC2	GO:0031589	cell-substrate adhesion	105	-2.3581	4.04351e-05	0.000543678	Cd96/Iqgap1/Prkx/Vwf/Cd3e/Cass4/Cask/Rac3/Micall2/Wnt4/Peak1/Braf/Dbn1/Thy1/Jak2/Itga5/Nf1/Fn1/Nedd9/Bst1/Plau/Nid2/Jup/Fndc3b/Hacd1/Calr/Dock1/Apod/Itgb5/Kdr/Lrp1/Csf1/Src/Parvb/Itgb1/Pdpn/Mmp14/Actn1/Tnfrsf12a/Sdc4/Adam15/Cd63/Axl/Mmp12/Plet1/Dab2
C0_cDC2	GO:0032101	regulation of response to external stimulus	304	-2.35957	1.90738e-05	0.000372134	Kpna6/Zmpste24/Klk8/Tlr4/S100a9/Ptpn2/Cav1/Wnt4/Ccl12/Ffar4/Tlr2/Ppp2r3c/Cd55/Stat5a/Pde2a/Braf/Ctsc/Cd74/Sema6d/Dbn1/Cd81/Arg1/Adora2a/Acod1/Nfkbiz/Bmpr2/Ctss/Ptprs/Jak2/S1pr1/Il17f/Fn1/Igf1r/Bst1/Sbno2/Nucb2/Pla2g4a/Apoe/Slamf8/Plau/Plxna4/Plek/Hopx/Fndc4/Enpp4/Cfh/Nfe2l2/Calr/Tnfaip3/Pdgfb/Apod/Wnk1/Prkcd/P2rx5/Fgfr1/Kdr/Ier3/F2r/Siglece/Lrp1/Ctla2a/Il1b/Tnf/Csf1/Ccr2/Gata3/Ets1/Cxcl1/Sema4c/T…
C0_cDC2	GO:0002274	myeloid leukocyte activation	94	-2.36122	4.05088e-05	0.000543678	Rasgrp1/Myo18a/Clu/Tlr4/Itgam/Snap23/Tlr2/Gata2/Ctsc/Tgfbr2/Stx11/Jak2/Nectin2/Sbno2/Il4ra/Nampt/Ms4a2/Rbpj/Plscr1/App/Prkcd/Pilrb1/Tnf/Ptafr/Havcr1/Ccr2/Tlr3/Adora2b/Cx3cl1/Adora3/Cd1d1/Tmem106a/Cd84/Tnfsf9/Cd226/Rora/Fcgr3/Batf2/Dcstamp/Aif1/Nr4a3/C1qa/Il1rl1
C0_cDC2	GO:0007204	positive regulation of cytosolic calcium ion concentration	93	-2.36669	4.05244e-05	0.000543678	Gata2/Ank2/Pkd2/Jak3/Plcg1/Gpr35/Thy1/P2ry1/Cxcl2/P2rx7/Jak2/S1pr1/Ptgir/Ms4a2/Synpo/P2ry6/Lpar3/Prnp/Fyn/Kdr/Cxcr6/F2r/Asph/Lrp1/Il1b/Chd7/Ccr2/Cxcl1/Clec4b1/Cx3cl1/Ccrl2/Cacnb3/C3ar1/Gpr55/Ramp3/F2rl2/Ccr1/Ccr5/Ptger4/Cxcl10
C0_cDC2	GO:0070371	ERK1 and ERK2 cascade	124	-2.3707	3.99672e-05	0.000543678	Tlr4/Ptpn2/Cav1/Phlpp1/Epha2/Ccl12/Ffar4/Tlr2/Bmp2/Csf1r/Braf/Cd74/P2ry1/Pde8a/Fn1/Apoe/Scimp/Icam1/Nqo2/P2ry6/Lif/App/Pdgfb/Ece1/Kdr/F2r/Flt1/Lrp1/Il1b/Src/Cx3cl1/Prkca/Ddt/Cflar/Nod2/Camk2n1/Ccl2/Gpr55/Ramp3/Spred1/Ccl24/Ccr1/Ptger4/Trf/Il1a/Dab2/Ccl22/Ccl17
C0_cDC2	GO:0003158	endothelium development	50	-2.37364	6.23118e-05	0.000749398	Plod3/Kdm6b/Apold1/Tjp1/Pde2a/Vhl/Bmpr2/Ptprs/Icam1/Rbpj/Itgax/Pdgfb/Kdr/Eng/Il1b/Tnf/Tgfbr1/Pdpn/Clic4/Tjp2/F11r/Afdn/Cldn1/Cxcl10
C0_cDC2	GO:0009617	response to bacterium	240	-2.37543	1.9305e-05	0.000372134	Cxcl2/Acod1/P2rx7/Pde4b/Jak2/Irgm2/Ifit3/Sbno2/Ptgir/Slamf8/Cd86/Slfn4/Rbpj/Plscr1/Litaf/Ifit1/Ifi204/Tnfaip3/Prkcd/F2r/Isg15/Serpina3f/Tgtp1/Il1b/Chd7/Tnf/Cd80/Malt1/Ptafr/Cxcl1/Ifi211/Irgm1/Cx3cl1/Prkca/Gbp3/Arid5a/Gbp2b/Cd84/Cflar/Cd209b/Nod2/Cd274/Il12b/Ccl2/Serpinb9/Pdcd1lg2/Cd14/Ly6a/Ifi205/Cxcl16/Gbp7/Il1rn/Trib1/Fcgr1/Iigp1/Ptger4/Trf/Axl/Tnip3/Fcgr2b/Gbp2/Gbp5/Mrc1/Mt2/AA467197/Cd209d/Cx…
C0_cDC2	GO:0044706	multi-multicellular organism process	49	-2.37551	6.22911e-05	0.000749398	Prdm1/Atr/Mtor/Ddr1/Vmp1/Grn/Mmp9/B4galt1/Adra2a/Kpna6/Il11ra1/Wnt4/Stat5a/Acod1/Bmpr2/Tnp2/Rxra/Timp1/Pla2g4a/Calr/Hexb/Lif/Ptafr/Comt/Vdr/Klf9/Cdh1/Sh3pxd2b/Mmp12
C0_cDC2	GO:0051017	actin filament bundle assembly	65	-2.37593	2.05761e-05	0.000372134	Spire1/Braf/Dbn1/Pdlim4/S1pr1/Marcks/Pik3r2/Plek/Eps8/Synpo/Gas7/Itgb5/Hsp90b1/Pls3/Tgfbr1/Src/Fscn1/Lima1/Cx3cl1/Rhoc/Actn1/Sdc4/Aif1/Mtss1/Ptger4/Sh3pxd2b
C0_cDC2	GO:0051480	regulation of cytosolic calcium ion concentration	102	-2.37605	4.04081e-05	0.000543678	Gata2/Ank2/Pkd2/Jak3/Plcg1/Gpr35/Thy1/P2ry1/Cxcl2/P2rx7/Jak2/S1pr1/Ptgir/Ms4a2/Pde6a/Synpo/P2ry6/Lpar3/Prnp/Fyn/Kdr/Cxcr6/F2r/Asph/Lrp1/Il1b/Chd7/Ccr2/Cxcl1/Clec4b1/Cx3cl1/Calca/Ccrl2/Cacnb3/C3ar1/Gpr55/Ramp3/Got1/F2rl2/Ccr1/Ccr5/Ptger4/Cxcl10
C0_cDC2	GO:0032693	negative regulation of interleukin-10 production	10	-2.38418	2.13429e-05	0.000372134	Jak3/Cd84/Cd274/Il12b/Pdcd1lg2/Tnfrsf9/Fcgr2b
C0_cDC2	GO:1902930	regulation of alcohol biosynthetic process	20	-2.39017	0.000106936	0.00117712	Wnt4/Bmp2/Sec14l2/P2ry1/Apoe/Plek/P2ry6/Il1b/Tnf/Ptafr/Vdr/Dab2
C0_cDC2	GO:2001236	regulation of extrinsic apoptotic signaling pathway	65	-2.39225	2.05761e-05	0.000372134	Acvr1/Stk3/Gclm/Inhba/Htt/Cav1/Ret/Bcl2l14/Sh3rf1/Deptor/Jak3/Nf1/Pdia3/Icam1/Tnfaip3/Fyn/Fgfr1/Itm2c/Il1b/Tnf/Tgfbr1/Tmbim1/Src/Ctnna1/Cx3cl1/Tnfsf12/Skil/Fcmr/Cflar/Pea15a/Tnfrsf12a/Dapk1/Dab2
C0_cDC2	GO:0034767	positive regulation of ion transmembrane transport	51	-2.39296	4.14921e-05	0.000550184	Ank2/Pkd2/Plcg1/Thy1/P2rx7/Ctss/P2ry6/Chchd10/Wnk1/Cacnb2/Alox5/F2r/Asph/Ptafr/Atp1b1/Kcne3/Clec4b1/Cox17/Cx3cl1/Cacnb3/Ccl2/Ramp3/Stk39/Cxcl10
C0_cDC2	GO:2001239	regulation of extrinsic apoptotic signaling pathway in absence of ligand	12	-2.39327	6.40656e-05	0.00075811	Map2k5/Inhba/Ret/Jak3/Nf1/Fyn/Fgfr1/Il1b/Tnf/Ctnna1/Cx3cl1
C0_cDC2	GO:1902533	positive regulation of intracellular signal transduction	340	-2.39798	1.8924e-05	0.000372134	Map2k3/Sos2/Map4k1/Cd3e/Jak1/Rasgrp4/Glipr2/Cysltr2/Adra2a/Psap/Rasgrp1/Tnfrsf11a/Htt/Ccl9/Sept4/Clu/Klhl22/Adrb1/Itsn1/Tlr4/S100a9/Ptpn2/Cav1/Phlpp1/Ret/Il5/Ccl12/Ffar4/Tlr2/Mdfic/Pih1d1/Bmp2/Mid1/Csf1r/Pkd2/Braf/Exoc4/Maged1/Sh3rf1/Hic1/Cd74/Gpr35/Cd81/Il10ra/P2ry1/P2rx7/Jak2/Pde8a/Npr1/Map3k14/Igf1r/Apoe/Scimp/Icam1/Nqo2/Sct/Plscr1/P2ry6/Lpar3/Mc1r/Calr/Cav2/Prr5l/Lif/Gadd45g/Fyn/App/Pdgfb/Prk…
C0_cDC2	GO:0030155	regulation of cell adhesion	281	-2.40846	1.91553e-05	0.000372134	Stat5a/Braf/Lrrc32/Zbtb16/Cd74/Dbn1/Jak3/Cd81/Arg1/Tgfbr2/Adora2a/Thy1/Plxnd1/Nfkbiz/Pnp/Tfe3/Jak2/S1pr1/Ass1/Itga5/Nf1/Fn1/Epcam/Nedd9/Bst1/Il4ra/Zfhx3/Cd83/Cd86/Plau/Plxna4/Pik3r2/Icam1/Rbpj/Icosl/Jup/Prnp/Hacd1/Calr/Dock1/Tnfaip3/Nfkbid/Apod/Wnk1/Prkcd/Kdr/Lrp1/Hfe/Il1b/Tnf/Csf1/Cd80/Malt1/Ptafr/Ccr2/Gata3/Ets1/Src/Il1rl2/Cx3cl1/Prkca/Calca/Cd1d1/Itgb1/Egr3/Stx3/Slfn1/Pdpn/Cd209e/Adam19/Mmp14/…
C0_cDC2	GO:0051047	positive regulation of secretion	167	-2.41147	1.96098e-05	0.000372134	Rasgrp1/Tnfrsf11a/Nnat/Myo18a/Adrb1/Itsn1/Usp50/Tlr4/S100a9/Itgam/Il1rap/Rab8b/Il5/Tlr2/Dpysl2/Gata2/Csf1r/Irs2/Stxbp5/Adora2a/P2ry1/P2rx7/Jak2/Il17f/Il4ra/Nucb2/Ms4a2/Sct/Kmo/Lif/Oxct1/Fgfr1/Casp4/F2r/Lrp1/Hfe/Il1b/Tnf/Ptafr/Gata3/Src/Adora2b/Prkca/Adora3/Arid5a/Hif1a/Cd84/Clec5a/Nod2/Runx1/Cd274/Wls/Sdc4/Cd14/Aif1/Ccr5/Ptger4/Il1rl1/Clec4n/Il1a/Mmp12/Dab2/Cd209d
C0_cDC2	GO:0032963	collagen metabolic process	39	-2.41183	6.30212e-05	0.000751065	Idua/Arg1/Mmp19/P2rx7/Ctss/Pdgfb/Prkcd/F2r/Eng/Adora2b/Itgb1/Hif1a/Mmp14/Ccl2/Adam15/Mmp25/Got1/Mmp12
C0_cDC2	GO:0045087	innate immune response	296	-2.41294	1.91084e-05	0.000372134	Trim35/Tbkbp1/Naip5/Tlr4/S100a9/Ptpn2/Rab11fip5/Il1rap/Cav1/Ccl12/Tlr2/Gch1/Cd55/Herc6/Csf1r/Stat5a/Cd74/Jak3/Arg1/Pvr/Stx11/Acod1/Ptprs/Jak2/Nectin2/Irgm2/Ifit3/Rftn1/Apoe/Slamf8/Capg/Cd86/Ddx3x/Plscr1/Cfh/Ifit1/Oasl2/Cfp/Ifi204/Tnfaip3/Ifit2/Casp4/B430306N03Rik/Rab20/Isg15/Cfb/Tgtp1/Tnf/Csf1/Malt1/Gata3/Ifi211/Tlr3/Zbp1/Irgm1/Il1rl2/Cx3cl1/Cd1d1/Tmem106a/Gbp3/Arid5a/Gbp2b/Cd84/Clec5a/Nod2/Rsad2…
C0_cDC2	GO:0061572	actin filament bundle organization	66	-2.41705	2.05411e-05	0.000372134	Spire1/Braf/Dbn1/Pdlim4/S1pr1/Marcks/Pik3r2/Plek/Rflnb/Eps8/Synpo/Gas7/Itgb5/Hsp90b1/Pls3/Tgfbr1/Src/Fscn1/Lima1/Cx3cl1/Rhoc/Actn1/Sdc4/Aif1/Mtss1/Ptger4/Sh3pxd2b
C0_cDC2	GO:0002460	adaptive immune response based on somatic recombination of immune receptors built from immunoglobulin superfamily domains	125	-2.42092	3.98899e-05	0.000543678	Cd74/Jak3/Cd81/Arg1/Pvr/Stx11/Nfkbiz/Pnp/P2rx7/Nectin2/Rftn1/Il4ra/Icam1/Icosl/Tnfaip3/Gadd45g/Nfkbid/Prkcd/Hfe/Il1b/Tnf/Malt1/Il18bp/Ccr2/Gata3/Cd1d1/Arid5a/Sema4a/C3ar1/Cd40/Nod2/Rsad2/C1qc/Cd274/Cd226/Rora/Il12b/Serpinb9/Fcgr3/Il7r/Fcgr1/C1qb/C1qa/Il1rl1/Fcgr2b
C0_cDC2	GO:0034764	positive regulation of transmembrane transport	68	-2.42516	2.05292e-05	0.000372134	Ank2/Pkd2/Irs2/Braf/Plcg1/Thy1/P2rx7/Ctss/P2ry6/Nfe2l2/Chchd10/Wnk1/Prkcd/Cacnb2/Alox5/F2r/Asph/Ptafr/Atp1b1/Kcne3/Clec4b1/Cox17/Cx3cl1/Cacnb3/Ccl2/Ramp3/Stk39/Nr4a3/Cxcl10
C0_cDC2	GO:0051271	negative regulation of cellular component movement	105	-2.43062	4.04351e-05	0.000543678	Cd74/Sema6d/Dbn1/Thy1/Nf1/Timp1/Apoe/Slamf8/Pik3r2/Rbpj/Nfe2l2/Jup/Calr/Pdgfb/Apod/Eng/Lrp1/Gata3/Kcne3/Sema4c/Ctnna1/Cx3cl1/Adora3/Ddt/Sema4a/Clic4/Actn1/Rap2a/Olfm1/Adam15/Cd63/Afdn/Spred1/Cd200r1/Il1rn/Trib1/Aif1/Ccr5/Ptger4/Cdh1
C0_cDC2	GO:1990868	response to chemokine	30	-2.43435	4.22324e-05	0.000550184	Wnk1/Cxcl1/Cx3cl1/Ccl2/Stk39/Ccl24/Ccr1/Ccl22/Cxcl10/Cxcl9/Ccl17
C0_cDC2	GO:1990869	cellular response to chemokine	30	-2.43435	4.22324e-05	0.000550184	Wnk1/Cxcl1/Cx3cl1/Ccl2/Stk39/Ccl24/Ccr1/Ccl22/Cxcl10/Cxcl9/Ccl17
C0_cDC2	GO:0002009	morphogenesis of an epithelium	159	-2.43987	1.96986e-05	0.000372134	Mthfd1/Kdm5b/Wnt4/Epha2/Ret/Hhex/Bmp2/Pkd2/Stat5a/Mgp/Maged1/Vasp/Ophn1/Tgfbr2/Plxnd1/Ctnnbip1/Enah/Igf1r/Rxra/Myo9a/Rbpj/Luzp1/Itgax/Lif/Pdgfb/Fgfr1/Kdr/Ngfr/Eng/Flt1/Tnf/Csf1/Ski/Gata3/Hbegf/Sema4c/Src/Pdpn/Ctnnd1/Hif1a/Mmp14/Vdr/Clic4/Runx1/Spint1/Cyp7b1/Sdc4/Plxna1/Socs3/Aldh1a2/Mtss1/Flrt3/Cdh1/Mmp12/Plet1/Dab2/Cxcl10
C0_cDC2	GO:0031644	regulation of neurological system process	46	-2.44086	6.25378e-05	0.000749398	Klk8/Tlr4/Ctsc/Celf4/Dbn1/Gpr35/Ctss/Itgax/App/Fgfr1/Ngfr/F2r/Tnf/Ptafr/Src/Comt/Calca/Cacnb3/Afdn/Fabp5/Trf/Il1a
C0_cDC2	GO:0098771	inorganic ion homeostasis	232	-2.45296	1.93076e-05	0.000372134	Atp6v0c/Sco1/Gata2/Ank2/Pkd2/Slc12a7/Atp13a3/Jak3/Plcg1/Gpr35/Adora2a/Picalm/Thy1/P2ry1/Cxcl2/P2rx7/Atox1/Jak2/S1pr1/Sco2/Nucb2/Ptgir/Apoe/Slamf8/Slc4a7/Ms4a2/Atp1a1/Pde6a/Synpo/Slc31a2/P2ry6/Slc39a10/Lpar3/Prnp/Hexb/Fyn/App/Kdr/Cxcr6/F2r/Asph/Rab20/Lrp1/Hfe/Il1b/Chd7/Atp1b1/Ccr2/Cxcl1/Slc41a1/Mcub/Tmtc2/Clec4b1/Comt/Cx3cl1/Prkca/Calca/Ccrl2/Cacnb3/Mllt6/Hif1a/C3ar1/Cd40/Vdr/Clic4/Aplp2/Tbxas1/Cc…
C0_cDC2	GO:1903532	positive regulation of secretion by cell	159	-2.45732	1.96986e-05	0.000372134	Rasgrp1/Nnat/Myo18a/Adrb1/Itsn1/Usp50/Tlr4/Itgam/Il1rap/Rab8b/Il5/Tlr2/Dpysl2/Gata2/Csf1r/Irs2/Stxbp5/Adora2a/P2ry1/P2rx7/Jak2/Il17f/Il4ra/Nucb2/Ms4a2/Sct/Kmo/Lif/Oxct1/Fgfr1/Casp4/F2r/Lrp1/Hfe/Il1b/Tnf/Ptafr/Gata3/Src/Adora2b/Prkca/Adora3/Arid5a/Hif1a/Cd84/Clec5a/Nod2/Runx1/Cd274/Wls/Sdc4/Cd14/Aif1/Ccr5/Ptger4/Il1rl1/Clec4n/Il1a/Mmp12/Dab2/Cd209d
C0_cDC2	GO:0055080	cation homeostasis	226	-2.45829	1.93983e-05	0.000372134	Atp6v0c/Sco1/Gata2/Ank2/Pkd2/Slc12a7/Atp13a3/Jak3/Plcg1/Gpr35/Adora2a/Picalm/Thy1/P2ry1/Cxcl2/P2rx7/Atox1/Jak2/S1pr1/Sco2/Nucb2/Ptgir/Apoe/Slamf8/Slc4a7/Ms4a2/Atp1a1/Pde6a/Synpo/Slc31a2/P2ry6/Slc39a10/Lpar3/Prnp/Hexb/Fyn/App/Kdr/Cxcr6/F2r/Asph/Rab20/Lrp1/Hfe/Il1b/Chd7/Atp1b1/Ccr2/Cxcl1/Slc41a1/Mcub/Tmtc2/Clec4b1/Comt/Cx3cl1/Prkca/Calca/Ccrl2/Cacnb3/Mllt6/Hif1a/C3ar1/Cd40/Vdr/Clic4/Aplp2/Ccl2/Gpr5…
C0_cDC2	GO:0070374	positive regulation of ERK1 and ERK2 cascade	82	-2.45967	2.04232e-05	0.000372134	Glipr2/Cysltr2/Rasgrp1/Tnfrsf11a/Ccl9/Tlr4/Ccl12/Ffar4/Tlr2/Bmp2/Csf1r/Braf/Cd74/P2ry1/Pde8a/Apoe/Scimp/Icam1/Nqo2/P2ry6/App/Pdgfb/Kdr/F2r/Flt1/Lrp1/Il1b/Src/Cx3cl1/Prkca/Ddt/Cflar/Nod2/Ccl2/Gpr55/Ramp3/Ccl24/Ccr1/Il1a/Ccl22/Ccl17
C0_cDC2	GO:0071216	cellular response to biotic stimulus	108	-2.46132	4.03828e-05	0.000543678	Zmpste24/Tlr4/Hspa5/Ccl12/Tlr2/Gch1/Pde2a/Cxcl2/Acod1/Pde4b/Jak2/Irgm2/Sbno2/Cd86/Plscr1/Litaf/Tnfaip3/Il1b/Tnf/Cd80/Malt1/Cxcl1/Cx3cl1/Prkca/Arid5a/Cd84/Nod2/Cd274/Il12b/Ccl2/Pdcd1lg2/Cd14/Cxcl16/Il1rn/Trib1/Axl/Tnip3/Fcgr2b/Gbp2/Mrc1/Cxcl10/Cxcl9
C0_cDC2	GO:0071674	mononuclear cell migration	34	-2.46177	4.21692e-05	0.000550184	Pdgfb/Flt1/Jaml/Csf1/Ccr2/Cx3cl1/C3ar1/Ccl2/Ccl24/Aif1/Ccr1/Ccl22/Cxcl10/Ccl17
C0_cDC2	GO:0050798	activated T cell proliferation	20	-2.464	4.27743e-05	0.000554699	Itgam/Stat5a/Lrrc32/Jak3/Arg1/Cd86/Icosl/Prnp/Fyn/Tnfsf9/Cd274/Il12b/Il2ra/Pdcd1lg2
C0_cDC2	GO:0006873	cellular ion homeostasis	208	-2.46917	1.94295e-05	0.000372134	Atp6v0c/Sco1/Gata2/Ank2/Pkd2/Atp13a3/Jak3/Plcg1/Gpr35/Thy1/P2ry1/Cxcl2/P2rx7/Atox1/Jak2/S1pr1/Sco2/Nucb2/Ptgir/Apoe/Slamf8/Slc4a7/Ms4a2/Atp1a1/Pde6a/Synpo/Slc31a2/P2ry6/Slc39a10/Lpar3/Prnp/Hexb/Fyn/App/Kdr/Cxcr6/F2r/Asph/Rab20/Lrp1/Hfe/Il1b/Chd7/Atp1b1/Ccr2/Cxcl1/Slc41a1/Mcub/Clec4b1/Cx3cl1/Prkca/Calca/Ccrl2/Cacnb3/Hif1a/C3ar1/Cd40/Vdr/Clic4/Aplp2/Tbxas1/Ccl2/Gpr55/Ramp3/Got1/F2rl2/Mt1/Ccr1/Atp6v…
C0_cDC2	GO:0006875	cellular metal ion homeostasis	182	-2.46958	1.95565e-05	0.000372134	Ank2/Pkd2/Atp13a3/Jak3/Plcg1/Gpr35/Thy1/P2ry1/Cxcl2/P2rx7/Atox1/Jak2/S1pr1/Sco2/Nucb2/Ptgir/Apoe/Ms4a2/Atp1a1/Pde6a/Synpo/Slc31a2/P2ry6/Slc39a10/Lpar3/Prnp/Hexb/Fyn/App/Kdr/Cxcr6/F2r/Asph/Lrp1/Hfe/Il1b/Chd7/Atp1b1/Ccr2/Cxcl1/Slc41a1/Mcub/Clec4b1/Cx3cl1/Prkca/Calca/Ccrl2/Cacnb3/Hif1a/C3ar1/Cd40/Vdr/Aplp2/Ccl2/Gpr55/Ramp3/Got1/F2rl2/Mt1/Ccr1/Slc30a4/Ccr5/Ptger4/Trf/Mt2/Cxcl10
C0_cDC2	GO:0055065	metal ion homeostasis	204	-2.47189	1.94799e-05	0.000372134	Ank2/Pkd2/Slc12a7/Atp13a3/Jak3/Plcg1/Gpr35/Adora2a/Picalm/Thy1/P2ry1/Cxcl2/P2rx7/Atox1/Jak2/S1pr1/Sco2/Nucb2/Ptgir/Apoe/Ms4a2/Atp1a1/Pde6a/Synpo/Slc31a2/P2ry6/Slc39a10/Lpar3/Prnp/Hexb/Fyn/App/Kdr/Cxcr6/F2r/Asph/Lrp1/Hfe/Il1b/Chd7/Atp1b1/Ccr2/Cxcl1/Slc41a1/Mcub/Tmtc2/Clec4b1/Comt/Cx3cl1/Prkca/Calca/Ccrl2/Cacnb3/Mllt6/Hif1a/C3ar1/Cd40/Vdr/Aplp2/Ccl2/Gpr55/Ramp3/Got1/F2rl2/Mt1/Ccr1/Slc30a4/Mtss1/Ccr…
C0_cDC2	GO:0030003	cellular cation homeostasis	202	-2.47839	1.94492e-05	0.000372134	Atp6v0c/Sco1/Gata2/Ank2/Pkd2/Atp13a3/Jak3/Plcg1/Gpr35/Thy1/P2ry1/Cxcl2/P2rx7/Atox1/Jak2/S1pr1/Sco2/Nucb2/Ptgir/Apoe/Slamf8/Slc4a7/Ms4a2/Atp1a1/Pde6a/Synpo/Slc31a2/P2ry6/Slc39a10/Lpar3/Prnp/Hexb/Fyn/App/Kdr/Cxcr6/F2r/Asph/Rab20/Lrp1/Hfe/Il1b/Chd7/Atp1b1/Ccr2/Cxcl1/Slc41a1/Mcub/Clec4b1/Cx3cl1/Prkca/Calca/Ccrl2/Cacnb3/Hif1a/C3ar1/Cd40/Vdr/Clic4/Aplp2/Ccl2/Gpr55/Ramp3/Got1/F2rl2/Mt1/Ccr1/Atp6v0a1/Slc…
C0_cDC2	GO:0040017	positive regulation of locomotion	228	-2.48042	1.93356e-05	0.000372134	Cav1/Ret/Hspa5/Ccl12/Tlr2/Gata2/Bmp2/Csf1r/Irs2/Stat5a/Cd74/Sema6d/Plcg1/Tgfbr2/Thy1/Bmpr2/Jak2/S1pr1/Itga5/Fn1/Epcam/Nedd9/Igf1r/Plau/Egr1/Icam1/Nsmf/Dock7/P2ry6/Nfe2l2/Itgax/Calr/Dock4/Cav2/Dock1/App/Pdgfb/Wnk1/Fgfr1/Kdr/F2r/Flt1/Lrp1/Kitl/Il1b/Csf1/Ptafr/Ccr2/Gata3/Ets1/Hbegf/Tgfbr1/Sema4c/Src/Adora2b/Plk2/Cx3cl1/Prkca/Adora3/Itgb1/Stx3/Pdpn/Hif1a/Rhoc/Sema4a/Mmp14/C3ar1/Cd40/Furin/Tubb2b/Cd27…
C0_cDC2	GO:0051272	positive regulation of cellular component movement	221	-2.48314	1.93832e-05	0.000372134	Cav1/Ret/Hspa5/Ccl12/Tlr2/Gata2/Bmp2/Csf1r/Irs2/Stat5a/Cd74/Sema6d/Plcg1/Tgfbr2/Thy1/Bmpr2/Jak2/S1pr1/Itga5/Fn1/Epcam/Nedd9/Igf1r/Plau/Egr1/Icam1/Nsmf/Dock7/P2ry6/Nfe2l2/Itgax/Calr/Dock4/Dock1/App/Pdgfb/Wnk1/Fgfr1/Kdr/F2r/Flt1/Lrp1/Kitl/Il1b/Csf1/Ptafr/Ccr2/Gata3/Ets1/Hbegf/Tgfbr1/Sema4c/Src/Adora2b/Plk2/Cx3cl1/Prkca/Adora3/Itgb1/Pdpn/Hif1a/Rhoc/Sema4a/Mmp14/C3ar1/Cd40/Furin/Tubb2b/Cd274/Syne2/Cc…
C0_cDC2	GO:0035456	response to interferon-beta	32	-2.48586	2.10953e-05	0.000372134	Acod1/Irgm2/Ifit3/Gm12185/Igtp/Plscr1/Ifit1/Ifi204/Tgtp1/Ifi211/Irgm1/Gbp3/Gbp2b/Gm4951/Ifi205/Iigp1/Gbp2
C0_cDC2	GO:0072676	lymphocyte migration	45	-2.49293	4.16745e-05	0.000550184	App/Apod/Wnk1/Ccr2/Gata3/Cx3cl1/Cyp7b1/Ccl2/Cxcl16/Cd200r1/Stk39/Ccl24/Aif1/Ccl22/Cxcl10/Ccl17
C0_cDC2	GO:0019233	sensory perception of pain	41	-2.49326	2.09477e-05	0.000372134	P2ry1/P2rx7/Ctss/Mc1r/Fyn/Fgfr1/Ngfr/Alox5/F2r/Tnf/Ptafr/Ccr2/Comt/Calca/Cacnb3/Il12b/Ccl2/Htr7/Il1rn/Fabp5/Il1a
C0_cDC2	GO:0035272	exocrine system development	11	-2.4949	2.13584e-05	0.000372134	Plxnd1/Igf1r/Pdgfb/Fgfr1/Tnf/Ctnnd1/Wls/Plxna1/Cdh1
C0_cDC2	GO:0030335	positive regulation of cell migration	207	-2.49746	1.94492e-05	0.000372134	Cav1/Ret/Hspa5/Ccl12/Tlr2/Gata2/Bmp2/Csf1r/Irs2/Stat5a/Cd74/Sema6d/Plcg1/Tgfbr2/Thy1/Bmpr2/Jak2/S1pr1/Itga5/Fn1/Nedd9/Igf1r/Plau/Egr1/Icam1/Nsmf/Dock7/P2ry6/Nfe2l2/Itgax/Calr/Dock4/Dock1/App/Pdgfb/Wnk1/Fgfr1/Kdr/F2r/Flt1/Lrp1/Kitl/Il1b/Csf1/Ptafr/Ccr2/Gata3/Ets1/Hbegf/Tgfbr1/Sema4c/Src/Adora2b/Plk2/Cx3cl1/Prkca/Adora3/Itgb1/Pdpn/Hif1a/Rhoc/Sema4a/Mmp14/C3ar1/Cd40/Furin/Cd274/Syne2/Ccl2/Cxcl16/Stk…
C0_cDC2	GO:0001819	positive regulation of cytokine production	201	-2.49902	1.94568e-05	0.000372134	Mapk13/Ifi204/App/Casp4/F2r/Lrp1/Il1b/Tnf/Malt1/Ptafr/Ccr2/Gata3/Ifi211/Tlr3/Src/Adora2b/Il1rl2/Sulf2/Cx3cl1/Cd1d1/Ddt/Arid5a/Hif1a/Cd84/Cd209b/Clec5a/C3ar1/Cd40/Nod2/Furin/Tnfsf9/Rsad2/Runx1/Cd274/Cd226/Rora/Il12b/Ccl2/Fcgr3/Cd14/Ifi205/Il1rn/Aif1/Nr4a3/Ccr5/Ptger4/Il1rl1/Clec4n/Il1a/Gbp5/Mmp12/Cd209d
C0_cDC2	GO:0040012	regulation of locomotion	374	-2.50109	1.88427e-05	0.000372134	Cav1/Wnt4/Epha2/Ret/Hspa5/Adgrg3/Ccl12/Tlr2/Gata2/Ulk4/Bmp2/Csf1r/Irs2/Stat5a/Braf/Cd74/Sema6d/Dbn1/Plcg1/Cd81/Tgfbr2/Adora2a/Thy1/Plxnd1/Bmpr2/Jak2/S1pr1/Itga5/Nf1/Fn1/Epcam/Nedd9/Igf1r/Bst1/Timp1/Apoe/Slamf8/Arsb/Plau/Egr1/Plxna4/Pik3r2/Icam1/Rbpj/Sdc3/Nsmf/Dock7/P2ry6/Nfe2l2/Itgax/Jup/Calr/Dock4/Cav2/Dock1/Prr5l/App/Pdgfb/Apod/Wnk1/Fgfr1/Kdr/F2r/Eng/Flt1/Lrp1/Kitl/Il1b/Csf1/Ptafr/Ccr2/Gata3/Et…
C0_cDC2	GO:0045785	positive regulation of cell adhesion	182	-2.50138	1.95565e-05	0.000372134	Stat5a/Braf/Zbtb16/Cd74/Dbn1/Jak3/Cd81/Tgfbr2/Thy1/Nfkbiz/Pnp/Tfe3/Jak2/Itga5/Fn1/Nedd9/Il4ra/Zfhx3/Cd83/Cd86/Pik3r2/Icam1/Icosl/Jup/Hacd1/Calr/Dock1/Nfkbid/Kdr/Il1b/Tnf/Csf1/Cd80/Malt1/Ptafr/Ccr2/Gata3/Ets1/Src/Il1rl2/Cx3cl1/Prkca/Calca/Cd1d1/Itgb1/Egr3/Stx3/Pdpn/Cd209e/Adam19/Tnfsf9/Runx1/Cd274/Il12b/Ccl2/Sdc4/Il2ra/Pdcd1lg2/Il7r/Cd63/Socs1/Afdn/Aif1/Nr4a3/Ccr5/Ptger4/Cdh1/Dab2
C0_cDC2	GO:0072503	cellular divalent inorganic cation homeostasis	152	-2.50323	1.97453e-05	0.000372134	Ank2/Pkd2/Atp13a3/Jak3/Plcg1/Gpr35/Thy1/P2ry1/Cxcl2/P2rx7/Jak2/S1pr1/Nucb2/Ptgir/Apoe/Ms4a2/Pde6a/Synpo/P2ry6/Slc39a10/Lpar3/Prnp/Hexb/Fyn/App/Kdr/Cxcr6/F2r/Asph/Lrp1/Il1b/Chd7/Atp1b1/Ccr2/Cxcl1/Slc41a1/Mcub/Clec4b1/Cx3cl1/Prkca/Calca/Ccrl2/Cacnb3/C3ar1/Cd40/Vdr/Ccl2/Gpr55/Ramp3/Got1/F2rl2/Mt1/Ccr1/Slc30a4/Ccr5/Ptger4/Mt2/Cxcl10
C0_cDC2	GO:0051050	positive regulation of transport	363	-2.50497	1.88897e-05	0.000372134	Adrb1/Itsn1/Usp50/Tlr4/S100a9/Itgam/Il1rap/Cav1/Tspo/Rab8b/Il5/Ccl12/Ubr5/Tlr2/Dpysl2/Gata2/Csf1r/Ank2/Pkd2/Irs2/Braf/Scn1b/Stxbp5/Jak3/Plcg1/Cd81/Adora2a/Picalm/Thy1/P2ry1/P2rx7/Ctss/Jak2/Il17f/Il4ra/Nucb2/Pla2g4a/Apoe/Pik3r2/Ms4a2/Bag3/Sct/P2ry6/Lpar3/Nfe2l2/Chchd10/Jup/Prnp/Calr/Orai1/Kmo/Prr5l/Lif/Fyn/Pdgfb/Oxct1/Wnk1/Prkcd/Fgfr1/Cacnb2/Alox5/Casp4/F2r/Asph/Lrp1/Edem1/Hfe/Il1b/Tnf/Ptafr/Atp1b…
C0_cDC2	GO:0072507	divalent inorganic cation homeostasis	159	-2.50617	1.96986e-05	0.000372134	Ank2/Pkd2/Atp13a3/Jak3/Plcg1/Gpr35/Thy1/P2ry1/Cxcl2/P2rx7/Jak2/S1pr1/Nucb2/Ptgir/Apoe/Ms4a2/Pde6a/Synpo/P2ry6/Slc39a10/Lpar3/Prnp/Hexb/Fyn/App/Kdr/Cxcr6/F2r/Asph/Lrp1/Il1b/Chd7/Atp1b1/Ccr2/Cxcl1/Slc41a1/Mcub/Tmtc2/Clec4b1/Cx3cl1/Prkca/Calca/Ccrl2/Cacnb3/C3ar1/Cd40/Vdr/Ccl2/Gpr55/Ramp3/Got1/F2rl2/Mt1/Ccr1/Slc30a4/Mtss1/Ccr5/Ptger4/Mt2/Cxcl10
C0_cDC2	GO:2001237	negative regulation of extrinsic apoptotic signaling pathway	34	-2.51384	2.10846e-05	0.000372134	Icam1/Tnfaip3/Fyn/Il1b/Tnf/Tgfbr1/Tmbim1/Src/Ctnna1/Cx3cl1/Fcmr/Cflar/Pea15a/Dapk1/Dab2
C0_cDC2	GO:0050801	ion homeostasis	254	-2.5139	1.92422e-05	0.000372134	Atp6v0c/Sco1/Gata2/Ppp2r3c/Ank2/Pkd2/Slc12a7/Scn1b/Atp13a3/Jak3/Plcg1/Gpr35/Adora2a/Picalm/Thy1/P2ry1/Dgat1/Cxcl2/P2rx7/Atox1/Jak2/S1pr1/Tlcd1/Rangrf/Sco2/Nucb2/Ptgir/Apoe/Slamf8/Slc4a7/Ms4a2/Atp1a1/Pde6a/Synpo/Slc31a2/P2ry6/Slc39a10/Lpar3/Prnp/Hexb/Fyn/App/Wnk1/Kdr/Cxcr6/Ngfr/F2r/Asph/Rab20/Lrp1/Hfe/Il1b/Chd7/Atp1b1/Ccr2/Cxcl1/Slc41a1/Mcub/Tmtc2/Clec4b1/Src/Comt/Cx3cl1/Prkca/Calca/Ccrl2/Cacnb3/M…
C0_cDC2	GO:2000147	positive regulation of cell motility	214	-2.51715	1.93892e-05	0.000372134	Cav1/Ret/Hspa5/Ccl12/Tlr2/Gata2/Bmp2/Csf1r/Irs2/Stat5a/Cd74/Sema6d/Plcg1/Tgfbr2/Thy1/Bmpr2/Jak2/S1pr1/Itga5/Fn1/Epcam/Nedd9/Igf1r/Plau/Egr1/Icam1/Nsmf/Dock7/P2ry6/Nfe2l2/Itgax/Calr/Dock4/Dock1/App/Pdgfb/Wnk1/Fgfr1/Kdr/F2r/Flt1/Lrp1/Kitl/Il1b/Csf1/Ptafr/Ccr2/Gata3/Ets1/Hbegf/Tgfbr1/Sema4c/Src/Adora2b/Plk2/Cx3cl1/Prkca/Adora3/Itgb1/Pdpn/Hif1a/Rhoc/Sema4a/Mmp14/C3ar1/Cd40/Furin/Cd274/Syne2/Ccl2/Cxcl…
C0_cDC2	GO:0010575	positive regulation of vascular endothelial growth factor production	11	-2.53165	2.13584e-05	0.000372134	Il1b/Adora2b/Sulf2/Hif1a/C3ar1/Rora/Il1a
C0_cDC2	GO:0030595	leukocyte chemotaxis	89	-2.5317	2.03297e-05	0.000372134	Cd74/Gpr35/Hsd3b7/Cxcl2/Pde4b/S1pr1/Bst1/Slamf8/Calr/Pdgfb/Wnk1/Flt1/Jaml/Il1b/Csf1/Ccr2/Cxcl1/Cx3cl1/Prkca/Hrh1/Ddt/C3ar1/Nod2/Cyp7b1/Ccl2/Fcgr3/Cxcl16/Stk39/Ccl24/Il1rn/Aif1/Ccr1/Ccl22/Cxcl10/Cxcl9/Ccl17
C0_cDC2	GO:0030334	regulation of cell migration	328	-2.53374	1.90067e-05	0.000372134	Cav1/Wnt4/Epha2/Ret/Hspa5/Adgrg3/Ccl12/Tlr2/Gata2/Ulk4/Bmp2/Csf1r/Irs2/Stat5a/Braf/Cd74/Sema6d/Plcg1/Cd81/Tgfbr2/Thy1/Plxnd1/Bmpr2/Jak2/S1pr1/Itga5/Nf1/Fn1/Nedd9/Igf1r/Bst1/Timp1/Apoe/Slamf8/Arsb/Plau/Egr1/Plxna4/Pik3r2/Icam1/Rbpj/Sdc3/Nsmf/Dock7/P2ry6/Nfe2l2/Itgax/Jup/Calr/Dock4/Dock1/Prr5l/App/Pdgfb/Apod/Wnk1/Fgfr1/Kdr/F2r/Eng/Flt1/Lrp1/Kitl/Il1b/Csf1/Ptafr/Ccr2/Gata3/Ets1/Hbegf/Tgfbr1/Sema4c/S…
C0_cDC2	GO:0070098	chemokine-mediated signaling pathway	26	-2.53603	2.11986e-05	0.000372134	Wnk1/Cxcl1/Cx3cl1/Ccl2/Stk39/Ccl24/Ccr1/Ccl22/Cxcl10/Cxcl9/Ccl17
C0_cDC2	GO:0019221	cytokine-mediated signaling pathway	127	-2.53608	1.99653e-05	0.000372134	Ptpn2/Il1rap/Cav1/Il11ra1/Il5/Ccl12/Csf1r/Stat5a/Cd74/Jak3/Gpr35/Arg1/Il10ra/Cxcl2/Jak2/Irgm2/Egr1/Pdgfb/Wnk1/Casp4/Il1b/Tnf/Csf1/Ccr2/Cxcl1/Zbp1/Irgm1/Cx3cl1/Tjp2/Csf2rb/Ccl2/Socs1/Lifr/Stk39/Ccl24/Il1rn/Ccr1/Iigp1/Csf2rb2/Axl/Il1a/Mmp12/Ccl22/Cxcl10/Cxcl9/Ccl17
C0_cDC2	GO:0048729	tissue morphogenesis	187	-2.54395	1.95591e-05	0.000372134	Mthfd1/Kdm5b/Wnt4/Epha2/Ret/Hhex/Bmp2/Pkd2/Stat5a/Mgp/Exoc4/Maged1/Vasp/Ophn1/Ext2/Tgfbr2/Plxnd1/Bmpr2/Ctnnbip1/S1pr1/Enah/Igf1r/Rxra/Myo9a/Rbpj/Luzp1/Itgax/Lif/Pdgfb/Fgfr1/Kdr/Ngfr/Eng/Flt1/Chd7/Tnf/Csf1/Ski/Gata3/Hbegf/Tgfbr1/Sema4c/Txnrd1/Src/Pdpn/Ctnnd1/Hif1a/Mmp14/Vdr/Clic4/Nrp2/Runx1/Spint1/Cyp7b1/Wls/Sdc4/Plxna1/Socs3/Aldh1a2/Mtss1/Nr4a3/Flrt3/Cdh1/Mmp12/Plet1/Dab2/Cxcl10
C0_cDC2	GO:0016477	cell migration	496	-2.54655	1.85932e-05	0.000372134	S100a9/Cdc42bpb/Itgam/Cav1/Tspo/Wnt4/Epha2/Ret/Hspa5/Adgrg3/Ccl12/Tlr2/Peak1/Gata2/Ulk4/Bmp2/Csf1r/Irs2/Stat5a/Braf/Sh3rf1/Tns1/Cd74/Sema6d/Plcg1/Gpr35/Cd81/Tgfbr2/Hsd3b7/Pvr/Thy1/P2ry1/Vhl/Plxnd1/Cxcl2/Bmpr2/Pde4b/Jak2/S1pr1/Itga5/Nf1/Fn1/Nedd9/Nav1/Igf1r/Bst1/Timp1/Vcan/Apoe/Slamf8/Arsb/Plau/Egr1/Plxna4/Pik3r2/Icam1/Rbpj/Sdc3/Nsmf/Palld/Eps8/Aspm/Dock7/P2ry6/Nfe2l2/Itgax/Jup/Fndc3b/Calr/Hexb/Do…
C0_cDC2	GO:0048247	lymphocyte chemotaxis	23	-2.55027	2.12495e-05	0.000372134	Wnk1/Ccr2/Cx3cl1/Cyp7b1/Ccl2/Cxcl16/Stk39/Ccl24/Ccl22/Cxcl10/Ccl17
C0_cDC2	GO:0051270	regulation of cellular component movement	374	-2.55954	1.88427e-05	0.000372134	Cav1/Wnt4/Epha2/Ret/Hspa5/Adgrg3/Ccl12/Tlr2/Gata2/Ulk4/Bmp2/Csf1r/Ank2/Irs2/Stat5a/Braf/Cd74/Sema6d/Dbn1/Plcg1/Cd81/Tgfbr2/Thy1/Plxnd1/Bmpr2/Pde4b/Jak2/S1pr1/Itga5/Nf1/Fn1/Epcam/Nedd9/Rangrf/Igf1r/Bst1/Timp1/Apoe/Slamf8/Arsb/Plau/Egr1/Plxna4/Pik3r2/Icam1/Rbpj/Sdc3/Nsmf/Atp1a1/Dock7/P2ry6/Nfe2l2/Itgax/Jup/Calr/Dock4/Dock1/Prr5l/App/Pdgfb/Apod/Wnk1/Fgfr1/Kdr/F2r/Eng/Flt1/Lrp1/Kitl/Il1b/Csf1/Ptafr/C…
C0_cDC2	GO:0043062	extracellular structure organization	77	-2.5626	2.04754e-05	0.000372134	Idua/Dgat1/Mmp19/Vhl/Mpzl3/Col15a1/Ctss/Nf1/P4ha1/Fn1/Apoe/Col4a2/Colgalt1/Apbb2/App/Eng/Tnf/Myo1e/Ets1/Tgfbr1/Qsox1/Fscn1/Sulf2/Itgb1/Pdpn/Cflar/Mmp14/Aplp2/Spint1/Sdc4/Col27a1/Mmp25/Sh3pxd2b/Mmp12
C0_cDC2	GO:0045807	positive regulation of endocytosis	67	-2.5695	2.05491e-05	0.000372134	Lrp1/Hfe/Il1b/Tnf/Itgb1/Hip1/Cd209b/Nod2/Ccl2/Pros1/Fcgr3/Cd14/Cd63/Mfge8/Fcgr1/Trf/Axl/Fcgr2b/Dab2
C0_cDC2	GO:2000145	regulation of cell motility	346	-2.57381	1.89132e-05	0.000372134	Cav1/Wnt4/Epha2/Ret/Hspa5/Adgrg3/Ccl12/Tlr2/Gata2/Ulk4/Bmp2/Csf1r/Irs2/Stat5a/Braf/Cd74/Sema6d/Plcg1/Cd81/Tgfbr2/Thy1/Plxnd1/Bmpr2/Jak2/S1pr1/Itga5/Nf1/Fn1/Epcam/Nedd9/Igf1r/Bst1/Timp1/Apoe/Slamf8/Arsb/Plau/Egr1/Plxna4/Pik3r2/Icam1/Rbpj/Sdc3/Nsmf/Dock7/P2ry6/Nfe2l2/Itgax/Jup/Calr/Dock4/Dock1/Prr5l/App/Pdgfb/Apod/Wnk1/Fgfr1/Kdr/F2r/Eng/Flt1/Lrp1/Kitl/Il1b/Csf1/Ptafr/Ccr2/Gata3/Ets1/Hbegf/Tgfbr1/Se…
C0_cDC2	GO:0071222	cellular response to lipopolysaccharide	93	-2.58609	2.02622e-05	0.000372134	Cxcl2/Acod1/Pde4b/Jak2/Irgm2/Sbno2/Cd86/Plscr1/Litaf/Tnfaip3/Il1b/Tnf/Cd80/Malt1/Cxcl1/Cx3cl1/Prkca/Arid5a/Cd84/Nod2/Cd274/Il12b/Ccl2/Pdcd1lg2/Cd14/Cxcl16/Il1rn/Trib1/Axl/Tnip3/Gbp2/Mrc1/Cxcl10/Cxcl9
C0_cDC2	GO:0043410	positive regulation of MAPK cascade	184	-2.59104	1.95419e-05	0.000372134	Ret/Ccl12/Ffar4/Tlr2/Mdfic/Bmp2/Mid1/Csf1r/Braf/Maged1/Sh3rf1/Cd74/Cd81/P2ry1/P2rx7/Jak2/Pde8a/Igf1r/Apoe/Scimp/Icam1/Nqo2/P2ry6/Lpar3/Cav2/Lif/Gadd45g/App/Pdgfb/Prkcd/Fgfr1/Kdr/Rell1/Ngfr/Hipk2/F2r/Flt1/Lrp1/Kitl/Il1b/Tnf/Tgfbr1/Sema4c/Tlr3/Src/Cx3cl1/Prkca/Tmem106a/Lmnb1/Peli2/Ddt/Cd84/Cflar/Timp2/Cd40/Nod2/Gadd45b/Ccl2/Gpr55/Ramp3/Stk39/Ccl24/Il1rn/Ccr1/Trf/Il1a/Fcgr2b/Dab2/Ccl22/Ccl17
C0_cDC2	GO:0071219	cellular response to molecule of bacterial origin	99	-2.59857	2.02057e-05	0.000372134	Cxcl2/Acod1/Pde4b/Jak2/Irgm2/Sbno2/Cd86/Plscr1/Litaf/Tnfaip3/Il1b/Tnf/Cd80/Malt1/Cxcl1/Cx3cl1/Prkca/Arid5a/Cd84/Nod2/Cd274/Il12b/Ccl2/Pdcd1lg2/Cd14/Cxcl16/Il1rn/Trib1/Axl/Tnip3/Fcgr2b/Gbp2/Mrc1/Cxcl10/Cxcl9
C0_cDC2	GO:0046006	regulation of activated T cell proliferation	16	-2.59991	2.13502e-05	0.000372134	Stat5a/Lrrc32/Jak3/Arg1/Cd86/Icosl/Prnp/Tnfsf9/Cd274/Il12b/Il2ra/Pdcd1lg2
C0_cDC2	GO:0050663	cytokine secretion	116	-2.61814	2.00711e-05	0.000372134	Usp50/Tlr4/Il1rap/Ubr5/Ffar4/Tlr2/Srgn/Csf1r/Lrrc32/P2rx7/Il17f/Fn1/Il4ra/Ms4a2/Rbpj/Anxa4/Tnfaip3/Casp4/F2r/Isg15/Lrp1/Il1b/Tnf/Gata3/Src/Cx3cl1/Tmem106a/Arid5a/Cd84/Clec5a/Nod2/Cd274/Cd14/Socs1/Tnfrsf9/Cd200r1/Aif1/Ccr5/Ptger4/Il1rl1/Clec4n/Il1a/Gbp5/Mmp12/Cd209d
C0_cDC2	GO:0050707	regulation of cytokine secretion	99	-2.62178	2.02057e-05	0.000372134	Usp50/Tlr4/Il1rap/Ubr5/Ffar4/Tlr2/Srgn/Csf1r/Lrrc32/P2rx7/Il17f/Fn1/Il4ra/Anxa4/Tnfaip3/Casp4/F2r/Lrp1/Il1b/Tnf/Gata3/Src/Cx3cl1/Arid5a/Cd84/Clec5a/Nod2/Cd274/Cd14/Socs1/Tnfrsf9/Cd200r1/Aif1/Ccr5/Ptger4/Il1rl1/Clec4n/Il1a/Mmp12/Cd209d
C0_cDC2	GO:0007155	cell adhesion	410	-2.62654	1.87038e-05	0.000372134	Cd74/Dbn1/Jak3/Cd81/Arg1/Tgfbr2/Adora2a/Pvr/Thy1/Cd164/Plxnd1/Mpzl3/Nfkbiz/Pnp/Tfe3/Col15a1/Ptprs/Jak2/Nectin2/S1pr1/Ass1/Itga5/Nf1/Fn1/Epcam/Nedd9/Bst1/Il4ra/Zfhx3/Cd83/Vcan/Cd86/Plau/Plxna4/Pik3r2/Icam1/Rbpj/Plek/Sdc3/Palld/Nid2/Pip5k1c/Cd33/Icosl/Itgax/Jup/Fndc3b/Prnp/Hacd1/Calr/Dock1/Tnfaip3/Nfkbid/App/Lgals3bp/Alcam/Apod/Itgb5/Wnk1/Prkcd/Kdr/Eng/Siglece/Lrp1/Kitl/Inppl1/Nectin1/Jaml/Hfe/Il1b…
C0_cDC2	GO:0050900	leukocyte migration	137	-2.63133	1.98279e-05	0.000372134	Cd74/Gpr35/Cd81/Hsd3b7/Thy1/Cxcl2/Pde4b/S1pr1/Bst1/Slamf8/Icam1/Eps8/Calr/App/Pdgfb/Apod/Wnk1/Flt1/Kitl/Jaml/Il1b/Tnf/Csf1/Ptafr/Ccr2/Gata3/Cxcl1/Cx3cl1/Prkca/Adora3/Hrh1/Itgb1/Ddt/Mmp14/C3ar1/Nod2/Cyp7b1/Ccl2/Fcgr3/Cxcl16/Cd200r1/Stk39/Ccl24/Il1rn/Aif1/Ccr1/Ptger4/Il1a/Ccl22/Cxcl10/Cxcl9/Ccl17
C0_cDC2	GO:0030593	neutrophil chemotaxis	41	-2.65667	2.09477e-05	0.000372134	Jaml/Il1b/Cxcl1/Cx3cl1/Prkca/C3ar1/Nod2/Ccl2/Fcgr3/Ccl24/Il1rn/Ccl22/Cxcl10/Cxcl9/Ccl17
C0_cDC2	GO:0022612	gland morphogenesis	44	-2.66262	2.08808e-05	0.000372134	Kdm5b/Cav1/Wnt4/Epha2/Stat5a/Tgfbr2/Plxnd1/Igf1r/Rxra/Plau/Tnfaip3/Mki67/Pdgfb/Fgfr1/Tnf/Csf1/Src/Sulf2/Ctnnd1/Cflar/Vdr/Cyp7b1/Plxna1/Cdh1
C0_cDC2	GO:0035458	cellular response to interferon-beta	27	-2.6641	2.12031e-05	0.000372134	Acod1/Irgm2/Ifit3/Gm12185/Igtp/Ifit1/Ifi204/Tgtp1/Ifi211/Irgm1/Gbp3/Gbp2b/Gm4951/Ifi205/Iigp1/Gbp2
C0_cDC2	GO:0034341	response to interferon-gamma	67	-2.66605	2.05491e-05	0.000372134	Myo18a/Ccl9/Tlr4/Ptpn2/Rab11fip5/Ccl12/Tlr2/Gch1/Arg1/Stx11/Acod1/Jak2/Irgm2/Capg/Rab20/Tgtp1/Irgm1/Cx3cl1/Gbp3/Gbp2b/Il12b/Ccl2/Socs1/Gbp4/Cxcl16/Ccl24/Gbp7/Dapk1/Gbp2/Gbp5/Mrc1/Ccl22/Ccl17
C0_cDC2	GO:0071621	granulocyte chemotaxis	48	-2.66929	2.08021e-05	0.000372134	Jaml/Il1b/Csf1/Cxcl1/Cx3cl1/Prkca/Hrh1/C3ar1/Nod2/Ccl2/Fcgr3/Ccl24/Il1rn/Ccl22/Cxcl10/Cxcl9/Ccl17
C0_cDC2	GO:0050715	positive regulation of cytokine secretion	70	-2.68463	2.05036e-05	0.000372134	Casp4/F2r/Lrp1/Il1b/Tnf/Gata3/Src/Arid5a/Cd84/Clec5a/Nod2/Cd274/Cd14/Aif1/Ccr5/Ptger4/Il1rl1/Clec4n/Il1a/Mmp12/Cd209d
C0_cDC2	GO:0071345	cellular response to cytokine stimulus	290	-2.68877	1.91494e-05	0.000372134	Tlr4/Ptpn2/Rab11fip5/Ifi47/Il1rap/Kdm5b/Cav1/Il11ra1/Il5/Hspa5/Ccl12/Tlr2/Csf1r/Ybx3/Stat5a/Pde2a/Cd74/Dbn1/Jak3/Gpr35/Stip1/Arg1/Il10ra/Cxcl2/Stx11/Acod1/Smpd4/Jak2/Enah/Irgm2/Ifit3/Fn1/Sbno2/Gm12185/Pdia3/Capg/Egr1/Icam1/Eps8/Igtp/Plscr1/Mras/Ifit1/Nfe2l2/Mapk13/Ifi204/Birc3/Pdgfb/Wnk1/Ifit2/Casp4/Rab20/Trim2/Tgtp1/Il1b/Tnf/Csf1/Ccr2/Gata3/Cxcl1/Ifi211/Zbp1/Irgm1/Cx3cl1/Gbp3/Gbp2b/Gm4951/Nrp2/H…
C0_cDC2	GO:0060326	cell chemotaxis	113	-2.69196	2.01276e-05	0.000372134	Calr/Dock4/Pdgfb/Wnk1/Prkcd/Fgfr1/Kdr/Cxcr6/Eng/Flt1/Jaml/Il1b/Csf1/Ccr2/Cxcl1/Hbegf/Cx3cl1/Prkca/Hrh1/Ccrl2/Egr3/Ddt/C3ar1/Nod2/Cyp7b1/Ccl2/Fcgr3/Cxcl16/Stk39/Ccl24/Il1rn/Aif1/Ccr1/Ccr5/Ccl22/Cxcl10/Cxcl9/Ccl17
C0_cDC2	GO:0071346	cellular response to interferon-gamma	57	-2.69935	2.06889e-05	0.000372134	Myo18a/Ccl9/Tlr4/Ptpn2/Rab11fip5/Ccl12/Tlr2/Arg1/Stx11/Acod1/Jak2/Irgm2/Capg/Rab20/Irgm1/Cx3cl1/Gbp3/Gbp2b/Il12b/Ccl2/Socs1/Gbp4/Ccl24/Gbp7/Dapk1/Gbp2/Gbp5/Mrc1/Ccl22/Ccl17
C0_cDC2	GO:0022610	biological adhesion	417	-2.70278	1.86741e-05	0.000372134	Cd74/Dbn1/Jak3/Cd81/Arg1/Tgfbr2/Adora2a/Pvr/Thy1/Cd164/Plxnd1/Mpzl3/Nfkbiz/Pnp/Tfe3/Col15a1/Ptprs/Jak2/Nectin2/S1pr1/Ass1/Itga5/Nf1/Fn1/Epcam/Nedd9/Bst1/Il4ra/Zfhx3/Cd83/Vcan/Cd86/Plau/Plxna4/Pik3r2/Icam1/Rbpj/Plek/Sdc3/Palld/Nid2/Pip5k1c/Cd33/Icosl/Itgax/Jup/Fndc3b/Prnp/Hacd1/Calr/Dock1/Tnfaip3/Nfkbid/App/Lgals3bp/Alcam/Apod/Itgb5/Wnk1/Prkcd/Kdr/Eng/Siglece/Lrp1/Kitl/Inppl1/Nectin1/Jaml/Hfe/Il1b…
C0_cDC2	GO:0010573	vascular endothelial growth factor production	15	-2.71592	2.13493e-05	0.000372134	Il1b/Ccr2/Adora2b/Sulf2/Hif1a/C3ar1/Rora/Ccl2/Il1a
C0_cDC2	GO:0010574	regulation of vascular endothelial growth factor production	15	-2.71592	2.13493e-05	0.000372134	Il1b/Ccr2/Adora2b/Sulf2/Hif1a/C3ar1/Rora/Ccl2/Il1a
C0_cDC2	GO:0034097	response to cytokine	338	-2.71804	1.8938e-05	0.000372134	Tlr4/Ptpn2/Rab11fip5/Ifi47/Il1rap/Kdm5b/Cav1/Il11ra1/Il5/Hspa5/Ccl12/Tlr2/Gch1/Csf1r/Ybx3/Stat5a/Pde2a/Cd74/Dbn1/Jak3/Gpr35/Stip1/Arg1/Il10ra/Cxcl2/Stx11/Acod1/Smpd4/Jak2/Enah/Irgm2/Ifit3/Fn1/Timp1/Sbno2/Gm12185/Pdia3/Capg/Egr1/Icam1/Eps8/Igtp/Plscr1/Mras/Ifit1/Nfe2l2/Mapk13/Ifi204/Birc3/App/Pdgfb/Wnk1/Ifit2/Casp4/Rab20/Isg15/Serpina3g/Trim2/Serpina3f/Tgtp1/Il1b/Tnf/Csf1/Ccr2/Gata3/Cxcl1/Ifi211/Z…
C0_cDC2	GO:1990266	neutrophil migration	48	-2.72422	2.08021e-05	0.000372134	Jaml/Il1b/Cxcl1/Cx3cl1/Prkca/C3ar1/Nod2/Ccl2/Fcgr3/Ccl24/Il1rn/Ptger4/Il1a/Ccl22/Cxcl10/Cxcl9/Ccl17
C0_cDC2	GO:0097530	granulocyte migration	55	-2.73301	2.07061e-05	0.000372134	Jaml/Il1b/Csf1/Cxcl1/Cx3cl1/Prkca/Hrh1/C3ar1/Nod2/Ccl2/Fcgr3/Ccl24/Il1rn/Ptger4/Il1a/Ccl22/Cxcl10/Cxcl9/Ccl17
C0_cDC2	GO:0030198	extracellular matrix organization	66	-2.74704	2.05411e-05	0.000372134	Idua/Mmp19/Vhl/Mpzl3/Col15a1/Ctss/Nf1/P4ha1/Fn1/Col4a2/Colgalt1/Apbb2/App/Eng/Tnf/Myo1e/Ets1/Tgfbr1/Qsox1/Fscn1/Sulf2/Itgb1/Pdpn/Cflar/Mmp14/Aplp2/Spint1/Col27a1/Mmp25/Sh3pxd2b/Mmp12
C0_cDC2	GO:0097529	myeloid leukocyte migration	78	-2.78044	2.04336e-05	0.000372134	Pdgfb/Flt1/Jaml/Il1b/Csf1/Ccr2/Cxcl1/Cx3cl1/Prkca/Hrh1/Ddt/Mmp14/C3ar1/Nod2/Ccl2/Fcgr3/Cd200r1/Ccl24/Il1rn/Aif1/Ccr1/Ptger4/Il1a/Ccl22/Cxcl10/Cxcl9/Ccl17
C0_cDC2	GO:0006954	inflammatory response	282	-2.84093	1.916e-05	0.000372134	Clu/Kdm6b/Kpna6/Naip5/Tlr4/S100a9/Ptpn2/Itgam/Il1rap/Epha2/Stab1/Ccl12/Snap23/Ffar4/Tlr2/Bmp2/Cd55/Csf1r/Stat5a/Pde2a/Ctsc/Cd81/Adora2a/Cxcl2/Acod1/Nfkbiz/P2rx7/Ctnnbip1/Ctss/Jak2/Il17f/Fn1/Cd163/Bst1/Timp1/Sbno2/Il4ra/Ptgir/Pla2g4a/Apoe/Slamf8/Icam1/Nampt/Ms4a2/Rbpj/Acer3/Fndc4/Plscr1/Cfh/Nfe2l2/Tnfaip3/Nfkbid/App/Apod/Cxcr6/Ier3/Alox5/Casp4/F2r/Siglece/Lrp1/Ctla2a/Il1b/Tnf/Csf1/Ptafr/Ccr2/Gata3…
C0_cDC2	GO:0042330	taxis	187	-2.85064	1.95591e-05	0.000372134	Cyfip1/S100a9/Ptpn2/Itgam/Epha2/Ccl12/Dpysl2/Csf1r/Scn1b/Vasp/Cd74/Sema6d/Gpr35/Hsd3b7/Plxnd1/Cxcl2/Bmpr2/Pde4b/S1pr1/Enah/Fn1/Bst1/Slamf8/Plxna4/Pip5k1c/Calr/Dock4/Apbb2/App/Pdgfb/Alcam/Wnk1/Prkcd/Fgfr1/Kdr/Cxcr6/Ngfr/Eng/Flt1/Lrp1/Nectin1/Jaml/Il1b/Csf1/Ptafr/Ccr2/Gata3/Cxcl1/Hbegf/Sema4c/Cx3cl1/Prkca/Hrh1/Ccrl2/Egr3/Ddt/Stx3/Cysltr1/Sema4a/C3ar1/Nod2/Tubb2b/Nrp2/Cyp7b1/Ccl2/Fcgr3/Plxna1/Cxcl16…
C0_cDC2	GO:0006935	chemotaxis	185	-2.86755	1.95324e-05	0.000372134	Cyfip1/S100a9/Ptpn2/Itgam/Epha2/Ccl12/Dpysl2/Csf1r/Scn1b/Vasp/Cd74/Sema6d/Gpr35/Hsd3b7/Plxnd1/Cxcl2/Bmpr2/Pde4b/S1pr1/Enah/Fn1/Bst1/Slamf8/Plxna4/Pip5k1c/Calr/Dock4/Apbb2/App/Pdgfb/Alcam/Wnk1/Prkcd/Fgfr1/Kdr/Cxcr6/Ngfr/Eng/Flt1/Lrp1/Nectin1/Jaml/Il1b/Csf1/Ptafr/Ccr2/Gata3/Cxcl1/Hbegf/Sema4c/Cx3cl1/Prkca/Hrh1/Ccrl2/Egr3/Ddt/Stx3/Cysltr1/Sema4a/C3ar1/Nod2/Tubb2b/Nrp2/Cyp7b1/Ccl2/Fcgr3/Plxna1/Cxcl16…
C1_cDC1a	GO:0016126	sterol biosynthetic process	31	2.56227	2.1394e-05	0.000485126	Lbr/Msmo1/Fdps/Por/Sqle/Mvd/Hsd17b7/Hmgcs1/Fdft1/Pmvk/Insig1/Erg28/G6pdx
C1_cDC1a	GO:0006626	protein targeting to mitochondrion	46	2.45673	2.19998e-05	0.00049136	Bid/Tomm40/Dnajc15/Grpel1/Gsk3a/Dusp18/Bnip3l/Mterf4/Chchd4/Tomm22/Pdcd5/Samm50/Timm13/Tomm5/Mff/Fis1/Parl/Pmpca/Timm44/Timm22/Uqcrc2/Tomm7/Dnlz/Mfn2
C1_cDC1a	GO:1902653	secondary alcohol biosynthetic process	28	2.42474	2.12139e-05	0.000484741	Lbr/Fdps/Por/Mvd/Hsd17b7/Hmgcs1/Fdft1/Pmvk/Insig1/Erg28/G6pdx/Erlin1/Nsdhl
C1_cDC1a	GO:0072655	establishment of protein localization to mitochondrion	57	2.41192	2.23934e-05	0.000495606	Bid/Oxa1l/Tspo/Tomm40/Dnajc15/Grpel1/Gsk3a/Dusp18/Maip1/Bnip3l/Mterf4/Chchd4/Tomm22/Pdcd5/Samm50/Timm13/Tomm5/Mff/Fis1/Parl/Pmpca/Timm44/Timm22/Uqcrc2/Tomm7/Dnlz/Mfn2
C1_cDC1a	GO:0042254	ribosome biogenesis	148	2.38792	2.48429e-05	0.000534756	C1qbp/Exosc3/Pa2g4/Imp3/Noc2l/C1d/Lyar/Gar1/Exosc7/Nop16/Rbfa/Brix1/Wdr55/Efl1/Ebna1bp2/Pih1d1/Srfbp1/Gtpbp10/Npm3/Ran/Utp14a/Mterf4/Nol11/Npm1/Suv39h1/Trmt112/Ngdn/Sdad1/Rpp30/Emg1/Wdr74/Ddx27/Dkc1/Fbl/Mrpl20/Pop5/Pop7/Mrpl22/Exosc4/Mrps11/Mrm3/Utp14b/Rrp7a/Bms1/Exosc5/Dhx37/Naf1/Fcf1/Mrpl1/Exosc2/Gtf3a/Ddx31/Riox1/Wdr12/Exosc9/Nop10/Nom1/Mrpl10/Utp23/Tsr3/Zfp622/Eif2a/Noc4l/Snu13/Nip7/Rrp15/Mrp…
C1_cDC1a	GO:0070585	protein localization to mitochondrion	59	2.3788	2.25235e-05	0.000495606	Bid/Oxa1l/Tspo/Tomm40/Dnajc15/Grpel1/Gsk3a/Dusp18/Maip1/Bnip3l/Mterf4/Chchd4/Tomm22/Pdcd5/Samm50/Timm13/Tomm5/Mff/Fis1/Parl/Pmpca/Timm44/Timm22/Uqcrc2/Tomm7/Dnlz/Mfn2
C1_cDC1a	GO:0042775	mitochondrial ATP synthesis coupled electron transport	42	2.37732	2.18317e-05	0.0004913	Bid/Ndufs8/Dnajc15/Ndufv2/Ndufv3/Cox5b/Ndufb9/Park7/Uqcrc1/Cox5a/Ndufb8/Ndufv1/Dld/Ndufa10/Iscu/Ndufs6/Sdhd/Uqcr10/Ndufa7/Cox4i1/Uqcrfs1/Ndufb6/Coq7/Pink1/Uqcrb/Cycs/Ndufa8/Ndufa12/Ccnb1/Ndufc2/Cox6a1/Uqcc3
C1_cDC1a	GO:0006695	cholesterol biosynthetic process	27	2.34533	4.22547e-05	0.000756137	Lbr/Fdps/Por/Mvd/Hsd17b7/Hmgcs1/Fdft1/Pmvk/Insig1/G6pdx/Erlin1/Nsdhl
C1_cDC1a	GO:0042773	ATP synthesis coupled electron transport	43	2.33902	4.36691e-05	0.000776767	Bid/Ndufs8/Dnajc15/Ndufv2/Ndufv3/Cox5b/Ndufb9/Park7/Uqcrc1/Cox5a/Ndufb8/Ndufv1/Dld/Ndufa10/Iscu/Ndufs6/Sdhd/Uqcr10/Ndufa7/Cox4i1/Uqcrfs1/Ndufb6/Coq7/Pink1/Uqcrb/Cycs/Ndufa8/Ndufa12/Ccnb1/Ndufc2/Cox6a1/Uqcc3
C1_cDC1a	GO:0006364	rRNA processing	104	2.27737	2.374e-05	0.000514747	Exosc3/Pa2g4/Imp3/C1d/Lyar/Gar1/Exosc7/Rbfa/Wdr55/Ebna1bp2/Pih1d1/Srfbp1/Npm3/Utp14a/Mterf4/Nol11/Npm1/Suv39h1/Trmt112/Ngdn/Rpp30/Emg1/Wdr74/Ddx27/Dkc1/Fbl/Pop5/Pop7/Exosc4/Mrps11/Mrm3/Utp14b/Rrp7a/Bms1/Exosc5/Dhx37/Naf1/Fcf1/Mrpl1/Exosc2/Wdr12/Exosc9/Nop10/Utp23/Tsr3/Snu13/Rrp15/Pin4/Tfb2m/Exosc8/Mrto4
C1_cDC1a	GO:0006120	mitochondrial electron transport, NADH to ubiquinone	18	2.26925	0.000206808	0.00227561	Ndufs8/Dnajc15/Ndufv2/Ndufb9/Park7/Ndufb8/Ndufv1/Dld/Ndufa10/Iscu/Ndufs6/Ndufa7/Ndufb6/Pink1/Ndufa8
C1_cDC1a	GO:0033108	mitochondrial respiratory chain complex assembly	61	2.26802	4.52335e-05	0.00078629	Ndufs8/Oxa1l/Ndufs7/Ndufb11/Foxred1/Ndufb5/Ndufb9/Samm50/Dmac1/Ndufb8/Ndufb2/Cox14/Fastkd3/Cox16/Ndufa11/Ndufs4/Ndufa5/Aifm1/Ndufa10/Uqcr10/Ndufab1/Ndufb6/Ndufb10/Cox19/Ndufaf6/Slc25a33/Ndufa1/Uqcrb/Ndufaf7/Ndufa8/Ttc19/Sco2/Ndufa13/Ndufs5/Ndufc2/Ndufaf4/Ndufa6/Uqcc3/Coa5/Ndufaf3/Dmac2/Sdhaf1/Nubpl/Cox18/Surf1/Ndufa2
C1_cDC1a	GO:0006119	oxidative phosphorylation	63	2.25333	4.52632e-05	0.00078629	Bid/Ndufs8/Dnajc15/Gadd45gip1/Ndufv2/Ndufv3/Cox5b/Ndufb9/Park7/Uqcrc1/Cox5a/Ndufb8/Ndufv1/Dld/Shmt2/Ndufa10/Iscu/Fxn/Chchd10/Ndufs6/Sdhd/Uqcr10/Ndufa7/Cox4i1/Uqcrfs1/Nipsnap2/Ndufb6/Coq7/Slc25a23/Msh2/Slc25a33/Pink1/Uqcrb/Cycs/Ndufa8/Ndufa12/Nupr1/Ccnb1/Ndufc2/Cox6a1/Uqcc3/Ppif/Pgk1/Surf1/Atp5b/Ndufaf1/Pde12/Sdhaf2/Cyc1/Ndufs2
C1_cDC1a	GO:0016074	snoRNA metabolic process	14	2.24784	0.00016376	0.00194581	Exosc3/Gar1/Dkc1/Fbl/Nudt16/Exosc4/Exosc5/Naf1/Exosc2/Nop10/Rnf113a1/Rnf113a2
C1_cDC1a	GO:0022613	ribonucleoprotein complex biogenesis	228	2.20267	2.64746e-05	0.00056174	C1qbp/Exosc3/Pa2g4/Imp3/Noc2l/Gemin2/Lsm3/C1d/Lyar/Gar1/Exosc7/Nop16/Rbfa/Brix1/Wdr55/Efl1/Ebna1bp2/Pih1d1/Srfbp1/Nudt21/Gtpbp10/Npm3/Strap/Rbmxl1/Ran/Utp14a/Eif3d/Mterf4/Cirbp/Snrpg/Nol11/Npm1/Suv39h1/Trmt112/Ngdn/Lsm4/Sdad1/Rpp30/Emg1/Wdr74/Taf9/Ddx27/Dkc1/Fbl/Prpf19/Mrpl20/Pop5/Pop7/Mcts1/Mrpl22/Exosc4/Snrpb/Mrps11/Mrm3/Utp14b/Rrp7a/Bms1/Snrpd2/Exosc5/Dhx37/Naf1/Ruvbl2/Snrpe/Gemin6/Ruvbl1/Fcf1…
C1_cDC1a	GO:0045333	cellular respiration	101	2.19143	2.36871e-05	0.000514747	Bid/Sirt3/Ndufs8/Pank2/Oxa1l/Dnajc15/Mdh2/Ndufs7/Sdhb/Ndufv2/Ndufv3/Idh2/Suclg1/Cox5b/Ndufb9/Park7/Chchd4/Prelid1/Uqcrc1/Cox5a/Ndufb8/Fastkd3/Ndufv1/Dld/Sod2/Atp5d/Pik3ca/Prkaca/Ndufs4/Ndufa5/Idh3g/Shmt2/Ndufa10/Idh1/Iscu/Fxn/Ndufs6/Sdhd/Uqcr10/Ndufa7/Cox4i1/Uqcrfs1/Pdhb/Ndufb6/Coq7/Slc25a23/Slc25a12/Noa1/Bax/Pink1/Cs/Uqcrb/Cycs/Ndufa8/Nfatc3/Ndufa12/Sco2
C1_cDC1a	GO:0016072	rRNA metabolic process	123	2.17506	4.85732e-05	0.000813193	Exosc3/Pa2g4/Imp3/C1d/Lyar/Gar1/Exosc7/Rbfa/Wdr55/Pelo/Ebna1bp2/Pih1d1/Srfbp1/Polr1e/Npm3/Utp14a/Mterf4/Nol11/Macroh2a1/Npm1/Suv39h1/Trmt112/Ngdn/Rpp30/Emg1/Wdr74/Ddx27/Dkc1/Fbl/Pop5/Pop7/Trir/Exosc4/Mrps11/Mrm3/Utp14b/Rrp7a/Bms1/Exosc5/Dhx37/Naf1/Sirt7/Fcf1/Mrpl1/Exosc2/Wdr12/Exosc9/Nop10/Utp23/Tsr3
C1_cDC1a	GO:0034470	ncRNA processing	195	2.16842	2.58164e-05	0.000551715	Exosc3/Pa2g4/Imp3/C1d/Lyar/Gar1/Exosc7/Qtrt2/Sephs2/Sephs1/Rbfa/Wdr55/Ebna1bp2/Pih1d1/Srfbp1/Npm3/Utp14a/Mterf4/Trit1/Nol11/Npm1/Suv39h1/Trmt112/Ngdn/Dph3/Lcmt2/Rpp30/Emg1/Wdr74/Ddx27/Dkc1/Fbl/Pop5/Rpusd4/Pop7/Gtpbp3/Exosc4/Pus10/Mrps11/Rtraf/Mrm3/Utp14b/Hsd17b10/Rrp7a/Bms1/Exosc5/Trmt44/Dhx37/Naf1/Trmt10c/Kti12/Fcf1/Mrpl1/Trmt10a/Exosc2/Wdr12/Exosc9/Nop10/Lage3/Utp23/Tsr3/Trmt1/Urm1/Mocs3/Clp1/O…
C1_cDC1a	GO:0022900	electron transport chain	58	2.15097	6.73764e-05	0.00101709	Bid/Ndufs8/Dnajc15/Sdhb/Ndufv2/Ndufv3/Cox5b/Ndufb9/Park7/Uqcrc1/Cox5a/Ndufb8/Ndufv1/Dld/Sod2/Ndufs4/Ndufa5/Ndufa10/Iscu/Ndufs6/Sdhd/Uqcr10/Ndufa7/Cox4i1/Uqcrfs1/Ndufb6/Coq7/Slc25a12/Pink1/Uqcrb/Cycs/Ndufa8/Ndufa12/Sco2/Ccnb1/Ndufc2/Cox6a1/Uqcc3
C1_cDC1a	GO:0022904	respiratory electron transport chain	56	2.14652	8.92937e-05	0.00123948	Bid/Ndufs8/Dnajc15/Sdhb/Ndufv2/Ndufv3/Cox5b/Ndufb9/Park7/Uqcrc1/Cox5a/Ndufb8/Ndufv1/Dld/Sod2/Ndufa5/Ndufa10/Iscu/Ndufs6/Sdhd/Uqcr10/Ndufa7/Cox4i1/Uqcrfs1/Ndufb6/Coq7/Slc25a12/Pink1/Uqcrb/Cycs/Ndufa8/Ndufa12/Sco2/Ccnb1/Ndufc2/Cox6a1/Uqcc3
C1_cDC1a	GO:0010257	NADH dehydrogenase complex assembly	39	2.12833	0.000413934	0.00373739	Ndufs8/Oxa1l/Ndufs7/Ndufb11/Foxred1/Ndufb5/Ndufb9/Dmac1/Ndufb8/Ndufb2/Ndufa11/Ndufs4/Ndufa5/Aifm1/Ndufa10/Ndufab1/Ndufb6/Ndufb10/Ndufaf6/Ndufa1/Ndufaf7/Ndufa8/Ndufa13/Ndufs5/Ndufc2/Ndufaf4/Ndufa6/Ndufaf3/Dmac2/Nubpl
C1_cDC1a	GO:0032981	mitochondrial respiratory chain complex I assembly	39	2.12833	0.000413934	0.00373739	Ndufs8/Oxa1l/Ndufs7/Ndufb11/Foxred1/Ndufb5/Ndufb9/Dmac1/Ndufb8/Ndufb2/Ndufa11/Ndufs4/Ndufa5/Aifm1/Ndufa10/Ndufab1/Ndufb6/Ndufb10/Ndufaf6/Ndufa1/Ndufaf7/Ndufa8/Ndufa13/Ndufs5/Ndufc2/Ndufaf4/Ndufa6/Ndufaf3/Dmac2/Nubpl
C1_cDC1a	GO:0006399	tRNA metabolic process	110	2.12243	7.18442e-05	0.00106177	Exosc3/Exosc7/Qtrt2/Sephs2/Sephs1/Polr2l/Sars2/Trit1/Aimp1/Trmt112/Dph3/Lcmt2/Rpp30/Pop5/Hars2/Rpusd4/Pop7/Gtpbp3/Pus10/Rtraf/Hsd17b10/Trmt44/Nars/Trmt10c/Kti12/Qars/Trmt10a/Exosc2/Exosc9/Lage3/Gatc/Trmt1/Urm1/Mocs3/Clp1/Osgep/Polr3k/Adat2/Zbtb8os/Dus4l/Aarsd1/Ears2/Cars2/Trmt2b/Rpp14/Exosc8/Trub2/Tarbp1/Trmu/Ssb/Farsb/Pusl1/Tyw1/Rpp21/Tyw5
C1_cDC1a	GO:0000387	spliceosomal snRNP assembly	20	2.11982	0.00072759	0.00567277	Gemin2/Strap/Snrpg/Lsm4/Prpf19/Snrpb/Snrpd2/Snrpe/Gemin6/Snrpc/Snrpd1/Prpf3/Snrpd3/Lsm2/Snrpf/Prmt5
C1_cDC1a	GO:0008652	cellular amino acid biosynthetic process	30	2.11487	0.000490991	0.00419191	Phgdh/Psat1/Upb1/Bcat2/Sephs2/Sephs1/Aasdhppt/Pycrl/Asns/Park7/Ass1
C1_cDC1a	GO:0031497	chromatin assembly	59	2.11257	9.00941e-05	0.00124478	H1f4/H1f3/Noc2l/H2bu2/Cenpv/H1f5/H3f3a/H4c4/Rsf1/Smyd3/H3c6/Hat1/Macroh2a1/Npm1/H1f0/Cabin1/Cdan1/H3c1/Hira/H4c3/H4c8/Gatad1/Mis18a/H2bc4/H4c9/Hmgb1/Asf1b/H3f3b/Tspyl4/Ctcf/H2bc3/Asf1a/Cenpp
C1_cDC1a	GO:0009060	aerobic respiration	39	2.1111	0.000522864	0.00438752	Sirt3/Ndufs8/Pank2/Oxa1l/Mdh2/Ndufs7/Sdhb/Idh2/Suclg1/Cox5b/Cox5a/Atp5d/Idh3g/Shmt2/Idh1/Fxn/Sdhd/Uqcr10/Cox4i1/Pdhb/Cs/Uqcrb/Cycs
C1_cDC1a	GO:0035456	response to interferon-beta	33	2.09116	0.000558539	0.00460666	Ifitm6/Ifi47/Ifitm3/Iigp1/Igtp/Bst2/Irf1/Ifnar2/Ddx41/Ifi203/Ifi209
C1_cDC1a	GO:0009200	deoxyribonucleoside triphosphate metabolic process	12	2.08724	0.000733242	0.00570187	Samhd1/Dctpp1/Dut/Tbpl1/Cmpk2/Nudt16/Guk1
C1_cDC1a	GO:0043496	regulation of protein homodimerization activity	12	2.07477	0.000916553	0.00659236	Bcl2/Itga4/Lgals3/Park7/Crbn/Ticam1/Mef2c
C1_cDC1a	GO:0008033	tRNA processing	76	2.07443	4.59971e-05	0.000794393	Qtrt2/Sephs2/Sephs1/Trit1/Trmt112/Dph3/Lcmt2/Rpp30/Pop5/Rpusd4/Pop7/Gtpbp3/Pus10/Rtraf/Hsd17b10/Trmt44/Trmt10c/Kti12/Trmt10a/Lage3/Trmt1/Urm1/Mocs3/Clp1/Osgep/Polr3k/Adat2/Zbtb8os/Dus4l/Trmt2b/Rpp14/Trub2/Tarbp1/Trmu/Ssb/Pusl1/Tyw1/Rpp21/Tyw5
C1_cDC1a	GO:0015985	energy coupled proton transport, down electrochemical gradient	15	2.0679	0.00117175	0.00782186	Atp5g2/Cox5b/Atp5pb/Atp5j/Atp5h/Atp5d/Atp5e/Atp5a1/Atp5c1/Atp5k/Atp5g1/Atp5g3/Atp5l
C1_cDC1a	GO:0015986	ATP synthesis coupled proton transport	15	2.0679	0.00117175	0.00782186	Atp5g2/Cox5b/Atp5pb/Atp5j/Atp5h/Atp5d/Atp5e/Atp5a1/Atp5c1/Atp5k/Atp5g1/Atp5g3/Atp5l
C1_cDC1a	GO:0001522	pseudouridine synthesis	10	2.06173	0.000912779	0.00658115	Gar1/Dkc1/Rpusd4/Pus10/Naf1/Pus7l/Nop10/Trub2/Pusl1
C1_cDC1a	GO:0009409	response to cold	11	2.0334	0.00140324	0.00902241	Plac8/Rbm3/Acadl/Cirbp
C1_cDC1a	GO:0071624	positive regulation of granulocyte chemotaxis	14	2.02813	0.00167854	0.0102596	Sell/Ripor2/C1qbp/Rac2
C1_cDC1a	GO:0090023	positive regulation of neutrophil chemotaxis	14	2.02813	0.00167854	0.0102596	Sell/Ripor2/C1qbp/Rac2
C1_cDC1a	GO:0006323	DNA packaging	75	2.00577	0.000160761	0.00191785	H1f4/H1f3/Noc2l/H2bu2/Cenpv/H1f5/H3f3a/H4c4/Rsf1/Smyd3/H3c6/Hat1/Macroh2a1/Npm1/Suv39h1/Selenof/H1f0/Cabin1/Banf1/Cdan1/H3c1/Hira/H4c3/Nusap1/H4c8/Gatad1/Mis18a/H2bc4/Rnf8/H4c9/Hmgb1/Asf1b/H3f3b/Tspyl4/Ctcf/H2bc3/Asf1a/Cenpp/Dffb/Ccnb1/Mta2
C1_cDC1a	GO:0015980	energy derivation by oxidation of organic compounds	131	1.98983	7.33927e-05	0.00107661	Bid/Sirt3/Ndufs8/Pank2/Oxa1l/Dnajc15/Mdh2/Gsk3a/Ndufs7/Khk/Sdhb/Pygl/Ndufv2/Ndufv3/Idh2/Suclg1/Il6st/Cox5b/Gaa/Ndufb9/Park7/Chchd4/Prelid1/Uqcrc1/Cox5a/Ndufb8/Fastkd3/Ndufv1/Dld/Sod2/Atp5d/Pik3ca/Ugp2/Prkaca/Ndufs4/Ndufa5/Ppp1r2/Idh3g/Shmt2/Ndufa10/Idh1/Iscu/Fxn/Ndufs6/Sdhd/Ppp1ca/Uqcr10/Ndufa7/Cox4i1/Uqcrfs1/Pdhb/Ndufb6/Coq7/Slc25a23/Slc25a12/Noa1/Bax/Ldha/Pink1/Hmgb1/Cs/Uqcrb/Cycs
C1_cDC1a	GO:0042273	ribosomal large subunit biogenesis	30	1.98968	0.00172914	0.0105255	Noc2l/Nop16/Brix1/Ebna1bp2/Npm1/Sdad1/Wdr74/Mrpl20/Mrpl1/Gtf3a/Wdr12/Zfp622/Snu13/Nip7/Mrpl11/Mrto4/Rsl24d1
C1_cDC1a	GO:1901607	alpha-amino acid biosynthetic process	29	1.98814	0.00183197	0.0109938	Phgdh/Psat1/Bcat2/Sephs2/Sephs1/Aasdhppt/Pycrl/Asns/Park7/Ass1
C1_cDC1a	GO:0006694	steroid biosynthetic process	60	1.98263	0.0004963	0.00420021	Lbr/Msmo1/Fdps/Por/Sqle/Tspo/Mvd/Hsd17b7/Hmgcs1/Adora2b/Fdft1/Asah1/Pmvk/Insig1/Erg28/Dkkl1/G6pdx/Scarb1/Tecr/Dhrs11/Erlin1/Nsdhl
C1_cDC1a	GO:0016125	sterol metabolic process	67	1.97882	0.000295636	0.00300752	Lbr/Msmo1/Fdps/Npc2/Por/Sqle/Mvd/Hsd17b7/Acadl/Hmgcs1/Cebpa/Fdft1/Sorl1/Pmvk/Fdxr/Insig1/Erg28/G6pdx/Scarb1
C1_cDC1a	GO:0071025	RNA surveillance	14	1.97286	0.00282486	0.0150923	Exosc3/Exosc7/Pelo/Exosc4/Exosc5/Dxo/Exosc2/Exosc9/Pcid2/Exosc8
C1_cDC1a	GO:0009394	2'-deoxyribonucleotide metabolic process	15	1.96606	0.00298078	0.015507	Samhd1/Dctpp1/Dut/Tbpl1/Cmpk2/Nudt16/Guk1/Tyms
C1_cDC1a	GO:0019692	deoxyribose phosphate metabolic process	15	1.96606	0.00298078	0.015507	Samhd1/Dctpp1/Dut/Tbpl1/Cmpk2/Nudt16/Guk1/Tyms
C1_cDC1a	GO:0032543	mitochondrial translation	57	1.96386	0.000559835	0.00460666	C1qbp/Mrpl23/Mrpl58/Mrps12/Mrps34/Mrps27/Mrpl47/Mrps6/Mrpl2/Mrpl43/Mterf4/Ngrn/Rpusd4/Fastkd3/Mrps17/Mtg2/Mrps11/Trmt10c/Shmt2/Rmnd1/Gatc/Ndufa7/Tufm/Ears2/Noa1/Trub2/Mrps15/Mrps16/Mrpl52/Mrps18b/Mrpl57/Yars2/Iars2/Mtif3/Rars2/Mrps21
C1_cDC1a	GO:0008637	apoptotic mitochondrial changes	60	1.9603	0.000563978	0.00461518	Bid/Pycard/Bcl2/Siva1/Gclm/Gsk3a/Higd1a/Bnip3l/Triap1/Prelid1/Bloc1s2/Pdcd5/Slc25a4/Ccar2/Rnf7/Ggct/Slc25a5/Fis1/Sod2/Parl/Naif1/Ppp2cb/Apopt1
C1_cDC1a	GO:0140053	mitochondrial gene expression	77	1.95246	0.000207273	0.00227561	C1qbp/Sirt3/Mrpl23/Mrpl58/Mrps12/Mrps34/Mrps27/Mrpl47/Mrps6/Mrpl2/Mrpl43/Mterf4/Ngrn/Mrpl12/Rpusd4/Fastkd3/Mrps17/Mtg2/Mrps11/Hsd17b10/Trmt10c/Trmt10a/Polrmt/Shmt2/Rmnd1/Gatc/Chchd10/Ndufa7/Tufm/Ears2/Tfb2m/Noa1/Twnk/Trub2/Mrps15/Slc25a33/Mrps16
C1_cDC1a	GO:0034660	ncRNA metabolic process	256	1.9481	2.7027e-05	0.000569394	Exosc3/Pa2g4/Imp3/Hras/C1d/Lyar/Gar1/Exosc7/Qtrt2/Sephs2/Sephs1/Rbfa/Wdr55/Pelo/Ebna1bp2/Pih1d1/Srfbp1/Polr1e/Npm3/Polr2l/Utp14a/Sars2/Mterf4/Trit1/Nol11/Macroh2a1/Aimp1/Npm1/Suv39h1/Trmt112/Ngdn/Dph3/Lcmt2/Rpp30/Emg1/Wdr74/Ddx27/Dkc1/Fbl/Pop5/Hars2/Rpusd4/Nudt16/Pop7/Trir/Gtpbp3/Exosc4/Pus10/Mrps11/Rtraf/Mrm3/Utp14b/Hsd17b10/Rrp7a/Bms1/Exosc5/Trmt44/Dhx37/Nars/Naf1/Trmt10c/Sirt7/Kti12/Qars/Fcf1/…
C1_cDC1a	GO:0006333	chromatin assembly or disassembly	69	1.94544	0.000387111	0.00361612	H1f4/H1f3/H2aw/Noc2l/H2bu2/Cenpv/H1f5/H3f3a/H4c4/Rsf1/Smyd3/H3c6/Cebpg/Hat1/Macroh2a1/Npm1/H1f0/Cabin1/Cdan1/H3c1/Hira/H4c3/H4c8/Gatad1/Mis18a/H2bc4/H4c9/Hmgb1/Smarcd2/Asf1b/H3f3b/Tspyl4/Ctcf/H2bc3/Asf1a/Cenpp
C1_cDC1a	GO:0060337	type I interferon signaling pathway	16	1.94435	0.00368123	0.0179855	Ifitm6/Ifitm3/Samhd1/Irf7/Ifnar2
C1_cDC1a	GO:0071357	cellular response to type I interferon	16	1.94435	0.00368123	0.0179855	Ifitm6/Ifitm3/Samhd1/Irf7/Ifnar2
C1_cDC1a	GO:0009451	RNA modification	76	1.93712	0.000344978	0.0033164	Gar1/Qtrt2/Sephs2/Sephs1/Trit1/Trmt112/Dph3/Lcmt2/Emg1/Dkc1/Fbl/Rpusd4/Nudt16/Gtpbp3/Apobec1/Pus10/Mrm3/Hsd17b10/Trmt44/Naf1/Trmt10c/Pus7l/Kti12/Trmt10a/Nop10/Trmt1/Urm1/Mocs3/Osgep/Pcif1/Adat2/Tfb2m/Trub2/Tarbp1/Trmu/Dnajb11/Pusl1/Tyw5
C1_cDC1a	GO:0007005	mitochondrion organization	279	1.92767	2.74025e-05	0.000573239	Atp13a2/Bid/Pycard/Ndufs8/Pank2/Oxa1l/Tspo/Bcl2/Tomm40/Dnajc15/Grpel1/Siva1/Gclm/Ssbp1/Cebpa/Gsk3a/Lpin1/Fmc1/Pex5/Wipi2/Ndufs7/Mrpl15/Dctn6/Dusp18/Ndufb11/Foxred1/Maip1/Higd1a/P2rx7/Apool/Bnip3l/Mterf4/Ndufb5/Triap1/Ndufb9/Park7/Chchd4/Prelid1/Tomm22/Bloc1s2/Pdcd5/Samm50/Timm13/Slc25a4/Prdx3/Dmac1/Ccar2/Rnf41/Tomm5/Mrpl17/Rnf7/Ggct/Ndufb8/Ndufb2/Cox14/Slc25a5/Fastkd3/Cox16/Mff/Fis1/Sod2/Atp5d/Pa…
C1_cDC1a	GO:0044743	protein transmembrane import into intracellular organelle	28	1.92745	0.00296994	0.0155049	Tomm40/Dnajc15/Grpel1/Pex5/Chchd4/Timm13/Timm44/Timm22/Tomm7/Dnlz/Pex1/Pex7/Hspd1/Romo1/Ndufa13/Timm23/Timm50/Pex6/Tomm20/Timm17b/Pex16/Pam16/Timm10
C1_cDC1a	GO:0043144	snoRNA processing	10	1.92407	0.00377282	0.0183125	Exosc3/Dkc1/Fbl/Exosc4/Exosc5/Exosc2/Rnf113a1/Rnf113a2
C1_cDC1a	GO:0000460	maturation of 5.8S rRNA	17	1.91999	0.00410741	0.0194886	Exosc3/C1d/Exosc7/Npm1/Exosc4/Fcf1/Exosc2/Wdr12/Exosc9
C1_cDC1a	GO:0010499	proteasomal ubiquitin-independent protein catabolic process	19	1.9194	0.00433385	0.0202419	Psma7/Psma5/Enc1/Psmb2/Psmb8/Psmb5/Psmb3/Psma1/Psma4/Psmb1/Psmb10/Keap1/Psmb9/Psma3/Psma2/Psmb6
C1_cDC1a	GO:0006334	nucleosome assembly	47	1.91117	0.0016725	0.0102596	H1f4/H1f3/H2bu2/H1f5/H4c4/Rsf1/Smyd3/H3c6/Hat1/Macroh2a1/Npm1/H1f0/Cabin1/H3c1/Hira/H4c3/H4c8/Mis18a/H2bc4/H4c9/Asf1b/Tspyl4/H2bc3/Asf1a/Cenpp
C1_cDC1a	GO:0045454	cell redox homeostasis	36	1.90998	0.00250757	0.0138196	Pdia5/Glrx5/Prdx4/Txn2/Pdia6/Glrx/Prdx3/Egln2/Txn1/Dld/Txnrd2/Txnl1/Txndc16/Glrx3/Txndc5/Nxn/Apex1/Selenos/Prdx1/Pdia4/Prdx2/Txndc11/Txndc9/Sco2
C1_cDC1a	GO:0017004	cytochrome complex assembly	19	1.9061	0.00476931	0.0217959	Oxa1l/Cox14/Fastkd3/Cox16/Cyba/Hccs/Uqcr10/Cox19/Slc25a33/Uqcrb/Ttc19/Sco2/Uqcc3/Coa5/Cox18/Surf1
C1_cDC1a	GO:0071027	nuclear RNA surveillance	12	1.90176	0.00496975	0.0224877	Exosc3/Exosc7/Exosc4/Exosc5/Dxo/Exosc2/Exosc9/Pcid2/Exosc8
C1_cDC1a	GO:0071028	nuclear mRNA surveillance	12	1.90176	0.00496975	0.0224877	Exosc3/Exosc7/Exosc4/Exosc5/Dxo/Exosc2/Exosc9/Pcid2/Exosc8
C1_cDC1a	GO:0061050	regulation of cell growth involved in cardiac muscle cell development	12	1.90028	0.00501049	0.0225512	Fdps/Gsk3a/G6pdx/Slc25a4/Parp2/Pin1/Yy1
C1_cDC1a	GO:0034728	nucleosome organization	65	1.90005	0.000796015	0.00597659	H1f4/H1f3/H2aw/H2bu2/H1f5/H4c4/Rsf1/Smyd3/H3c6/Cebpg/Hat1/Ptma/Macroh2a1/Npm1/H1f0/Cabin1/Vps72/H3c1/Hira/H4c3/H4c8/Actr6/Mis18a/H2bc4/Rnf8/H4c9/Smarcd2/Mcm3ap/Asf1b/Tspyl4/Ctcf/H2bc3/Asf1a/Cenpp
C1_cDC1a	GO:0009262	deoxyribonucleotide metabolic process	20	1.89575	0.00513471	0.0230057	Samhd1/Dctpp1/Dut/Dera/Tbpl1/Cmpk2/Nudt16/Guk1/Tyms
C1_cDC1a	GO:0008203	cholesterol metabolic process	61	1.89261	0.0010856	0.00743045	Lbr/Fdps/Npc2/Por/Sqle/Mvd/Hsd17b7/Acadl/Hmgcs1/Cebpa/Fdft1/Sorl1/Pmvk/Fdxr/Insig1/G6pdx/Scarb1
C1_cDC1a	GO:1902652	secondary alcohol metabolic process	64	1.881	0.0010436	0.00720943	Lbr/Fdps/Npc2/Por/Sqle/Mvd/Hsd17b7/Acadl/Hmgcs1/Cebpa/Fdft1/Sorl1/Pmvk/Fdxr/Insig1/Erg28/G6pdx/Scarb1
C1_cDC1a	GO:0000375	RNA splicing, via transesterification reactions	144	1.87519	0.000173173	0.00201227	C1qbp/Snrnp25/Rbm3/Gemin2/Lsm3/Prpf38a/Dhx40/Zcrb1/Dcps/Strap/Rbmxl1/Lsm7/Ddx41/Eif4a3/Cirbp/Snrpg/Rbm22/Npm1/U2af1l4/Phf5a/Lsm4/Prpf19/Rsrc1/Cwc15/Lsm5/Srsf7/Snrpb/Plrg1/Snrpd2/Rbm7/Snrpe/Gemin6/Snrpc/Snrpd1/Txnl4a/Snrpa/Cdc40/U2af1/Ddx39/Sf3b6/Prpf3/Snu13/Sfswap/Snrpd3/Sf3b5/Ncbp1/Ubl5/Rbm8a/Pqbp1/Lsm2/Snrpb2/Rnf113a2/Prpf4/Snrpf/Sf3b4/Fam172a/Scaf11/Wtap/Rbmx2/Srsf3/Prmt5/Sf3a2/Wbp11/Snrnp70/P…
C1_cDC1a	GO:0000377	RNA splicing, via transesterification reactions with bulged adenosine as nucleophile	144	1.87519	0.000173173	0.00201227	C1qbp/Snrnp25/Rbm3/Gemin2/Lsm3/Prpf38a/Dhx40/Zcrb1/Dcps/Strap/Rbmxl1/Lsm7/Ddx41/Eif4a3/Cirbp/Snrpg/Rbm22/Npm1/U2af1l4/Phf5a/Lsm4/Prpf19/Rsrc1/Cwc15/Lsm5/Srsf7/Snrpb/Plrg1/Snrpd2/Rbm7/Snrpe/Gemin6/Snrpc/Snrpd1/Txnl4a/Snrpa/Cdc40/U2af1/Ddx39/Sf3b6/Prpf3/Snu13/Sfswap/Snrpd3/Sf3b5/Ncbp1/Ubl5/Rbm8a/Pqbp1/Lsm2/Snrpb2/Rnf113a2/Prpf4/Snrpf/Sf3b4/Fam172a/Scaf11/Wtap/Rbmx2/Srsf3/Prmt5/Sf3a2/Wbp11/Snrnp70/P…
C1_cDC1a	GO:0000398	mRNA splicing, via spliceosome	144	1.87519	0.000173173	0.00201227	C1qbp/Snrnp25/Rbm3/Gemin2/Lsm3/Prpf38a/Dhx40/Zcrb1/Dcps/Strap/Rbmxl1/Lsm7/Ddx41/Eif4a3/Cirbp/Snrpg/Rbm22/Npm1/U2af1l4/Phf5a/Lsm4/Prpf19/Rsrc1/Cwc15/Lsm5/Srsf7/Snrpb/Plrg1/Snrpd2/Rbm7/Snrpe/Gemin6/Snrpc/Snrpd1/Txnl4a/Snrpa/Cdc40/U2af1/Ddx39/Sf3b6/Prpf3/Snu13/Sfswap/Snrpd3/Sf3b5/Ncbp1/Ubl5/Rbm8a/Pqbp1/Lsm2/Snrpb2/Rnf113a2/Prpf4/Snrpf/Sf3b4/Fam172a/Scaf11/Wtap/Rbmx2/Srsf3/Prmt5/Sf3a2/Wbp11/Snrnp70/P…
C1_cDC1a	GO:0034340	response to type I interferon	20	1.86598	0.00627806	0.0264903	Ifitm6/Ifitm3/Samhd1/Irf7/Ifnar2/Isg15
C1_cDC1a	GO:0009141	nucleoside triphosphate metabolic process	166	1.84033	7.58572e-05	0.00109386	Bid/Ddit4/Ndufs8/Samhd1/Tspo/Gapdh/Dctpp1/Nme4/Dnajc15/Entpd7/Gadd45gip1/Impdh2/Khk/Efl1/Atp5g2/Dut/Ndufv2/Ndufv3/Suclg1/Cox5b/P2rx7/Ran/Tbpl1/Ndufb9/Park7/Cmpk2/Uqcrc1/Atp5pb/Cox5a/Atp5j/Pfkl/Ndufb8/Tkfc/Nudt16/Guk1/Ndufv1/Mif/Dld/Atp5h/Ampd2/Atp5d/Nme2/Galt/Shmt2/Ndufa10/Iscu/Itpa/Fxn/Chchd10/Atp5e/Ndufs6/Sdhd/Uqcr10/Atp5a1/Ndufa7/Cox4i1/Uqcrfs1/Atp5c1/Atp5k/Pkm/Nipsnap2/Atp5j2/Ndufb6/Coq7/Slc2…
C1_cDC1a	GO:0006839	mitochondrial transport	101	1.83328	0.00066324	0.00527976	Bid/Bcl2/Tomm40/Dnajc15/Grpel1/Siva1/Gsk3a/Dusp18/Maip1/Cox5b/Bnip3l/Mterf4/Chchd4/Tomm22/Bloc1s2/Pdcd5/Samm50/Timm13/Slc25a4/Tomm5/Slc25a5/Mff/Fis1/Parl/Pmpca/Timm44/Naif1/Timm22/Uqcrc2/Mrpl18/Tomm7/Dnlz/Mfn2/Chchd10/Alkbh7/Aip/Pmpcb/Slc25a23/Tmem14c/Slc25a12/Bax/Mpc2/Slc25a33/Pink1
C1_cDC1a	GO:0009069	serine family amino acid metabolic process	14	1.8225	0.0098256	0.0357686	Phgdh/Psat1/Gclm/Sephs2/Sephs1
C1_cDC1a	GO:0006400	tRNA modification	42	1.81675	0.00497762	0.0224877	Qtrt2/Sephs2/Sephs1/Trit1/Trmt112/Dph3/Lcmt2/Gtpbp3/Pus10/Hsd17b10/Trmt44/Kti12/Trmt10a/Trmt1/Urm1/Mocs3/Osgep/Adat2/Tarbp1/Trmu/Pusl1/Tyw5
C1_cDC1a	GO:0019682	glyceraldehyde-3-phosphate metabolic process	12	1.81605	0.00949141	0.0349371	Pgls/Taldo1/Khk/Tkt/G6pdx/Tkfc
C1_cDC1a	GO:2000725	regulation of cardiac muscle cell differentiation	18	1.81507	0.0096993	0.0354391	Fdps/Gsk3a/G6pdx/Slc25a4/Mef2c/Parp2/Pin1/Hdac3/Yy1
C1_cDC1a	GO:0006412	translation	293	1.79844	2.76916e-05	0.000574534	C1qbp/Mrpl32/Pa2g4/Rbm3/Mrpl14/Eif3i/Mrpl30/Bcl3/Srp9/Gapdh/Eif4ebp1/Mrpl23/Pml/Eef2k/Mrpl58/Enc1/Mrps12/Efl1/Mrps34/Mrps27/Mrpl47/Mrpl15/Cnot3/Mrps6/Mrpl2/Cdk4/Dapk3/Mrpl43/Mrps23/Eif5a/Eif3d/Sars2/Mterf4/Paip2/Eif4a3/Cirbp/Mrpl35/Ngrn/Aimp1/Mrpl12/Npm1/Vim/Ngdn/Dph3/Otud6b/Eef1g/Mrpl17/Mrps5/Mrpl49/Mrpl20/Hars2/Mrps14/Rpusd4/Gle1/Mcts1/Fastkd3/Mrpl22/Mrps17/Mtg2/Mrpl9/Unk/Eef1b2/Eefsec/Tyms/Inp…
C1_cDC1a	GO:0045815	positive regulation of gene expression, epigenetic	21	1.79832	0.0103318	0.0370664	H1f4/H1f3/Elof1/H1f5/Macroh2a1/H1f0/Apobec1
C1_cDC1a	GO:0006396	RNA processing	446	1.79498	3.05446e-05	0.00060895	C1qbp/Exosc3/Pa2g4/Snrnp25/Imp3/Rbm3/Arl6ip4/Gemin2/Lsm3/C1d/Lyar/Map2k2/Gar1/Exosc7/Qtrt2/Sephs2/Prpf38a/Dhx40/Sephs1/Rbfa/Wdr55/Zcrb1/Lgals3/Ebna1bp2/Pih1d1/Srfbp1/Nudt21/Dcps/Npm3/Strap/Snrnp40/Rbmxl1/Lsm7/Utp14a/Ddx41/Mterf4/Eif4a3/Trit1/Cirbp/Rbm38/Snrpg/Nol11/Rbm22/Npm1/Suv39h1/U2af1l4/Trmt112/Phf5a/Ngdn/Lsm4/Dph3/Lcmt2/Alyref/Rpp30/Ccar2/Emg1/Wdr74/Ddx27/Dkc1/Fbl/Prpf19/Cstf2t/Pop5/Rpusd4/…
C1_cDC1a	GO:0006888	ER to Golgi vesicle-mediated transport	66	1.78911	0.00243281	0.0136307	Kdelr2/Erp29/Sorl1/Sec13/Insig1/Sar1a/Bcap31/Cope/Tmed9/Tmed2/Lman2l/Trappc4/Sec24d/Copb2/Trappc11/Mppe1/Sec23a/Rint1/Tmed1/Ergic1/Bet1/Trappc6b/Arf1/Trappc6a/Trappc2l/Ddhd2/Vapa/Tbc1d20/Cnih4/Copg1/Copg2/Lman2/Pef1/Rab30/Sec23b/Ergic3/Trappc1/Cog3/Tmed10/Tmed4/Scfd1/Tex261/Trappc3/Rab19/Preb
C1_cDC1a	GO:0090022	regulation of neutrophil chemotaxis	16	1.78852	0.0116607	0.0401371	Sell/Ripor2/C1qbp/Rac2
C1_cDC1a	GO:0006220	pyrimidine nucleotide metabolic process	21	1.78806	0.0110401	0.0385368	Dctpp1/Nme4/Dut/Tbpl1/Cmpk2/Upp1/Tyms/Nme2/Nt5c/Cds1/Dtymk/Ctps2/Nt5m/Uck2/Nme1
C1_cDC1a	GO:0043029	T cell homeostasis	23	1.78708	0.00987592	0.0358644	Tsc22d3/Casp3/Bcl2/Siva1/Ccnb2/Lmo1/P2rx7
C1_cDC1a	GO:0071103	DNA conformation change	99	1.78492	0.00122885	0.00809386	H1f4/H1f3/Noc2l/H2bu2/Cenpv/H1f5/H3f3a/H4c4/Rsf1/Anxa1/Smyd3/H3c6/Hat1/Macroh2a1/Npm1/Suv39h1/Selenof/H1f0/Rad50/Recql/Mcm6/Cabin1/Banf1/Cdan1/H3c1/Ercc2/Hira/H4c3/Nusap1/H4c8/Gatad1/Mis18a/H2bc4/Rnf8/Twnk/H4c9/Hmgb1/Asf1b/H3f3b/Tspyl4/Ctcf/H2bc3/Asf1a/Cenpp/Mcm7/Dffb/Ccnb1/Mta2/Dhx36/Recql5/Prdm9/Daxx
C1_cDC1a	GO:0008299	isoprenoid biosynthetic process	16	1.78324	0.0121131	0.0414188	Fdps/Mvd/Hmgcs1/Fdft1/Pmvk/Idi1/Srd5a3/Mvk/Ggps1/Coq2/Rdh10
C1_cDC1a	GO:0050873	brown fat cell differentiation	19	1.78288	0.0116122	0.0400632	Plac8/Cebpb/Cebpa
C1_cDC1a	GO:0070131	positive regulation of mitochondrial translation	12	1.78069	0.0125873	0.0424322	C1qbp/Mrps27/Ngrn/Rpusd4/Fastkd3/Trmt10c/Rmnd1/Trub2
C1_cDC1a	GO:0045843	negative regulation of striated muscle tissue development	19	1.77698	0.0121306	0.0414188	Tsc22d3/Hdac5/Gsk3a/Hdac9/Hdac7/G6pdx/Ybx3/Hdac3/Yy1
C1_cDC1a	GO:1901862	negative regulation of muscle tissue development	19	1.77698	0.0121306	0.0414188	Tsc22d3/Hdac5/Gsk3a/Hdac9/Hdac7/G6pdx/Ybx3/Hdac3/Yy1
C1_cDC1a	GO:1904814	regulation of protein localization to chromosome, telomeric region	10	1.77606	0.0126369	0.042505	Pml/Macroh2a1/Dkc1/Tcp1/Cct4/Cct7
C1_cDC1a	GO:0070129	regulation of mitochondrial translation	19	1.77389	0.0124002	0.042127	C1qbp/Mrps27/Ngrn/Rpusd4/Fastkd3/Mtg2/Trmt10c/Shmt2/Rmnd1
C1_cDC1a	GO:0040015	negative regulation of multicellular organism growth	10	1.76927	0.013428	0.044271	Plac8/Lgmn
C1_cDC1a	GO:0006278	RNA-dependent DNA biosynthetic process	36	1.76852	0.00797665	0.0307725	Aurkb/Dcp2/Pml/Fbxo4/Stn1/Ten1/Dkc1/Hmbox1/Tcp1/Cct4/Rad50/Pnkp/Nop10/Cct7/Smg6/Pot1b
C1_cDC1a	GO:0007004	telomere maintenance via telomerase	36	1.76852	0.00797665	0.0307725	Aurkb/Dcp2/Pml/Fbxo4/Stn1/Ten1/Dkc1/Hmbox1/Tcp1/Cct4/Rad50/Pnkp/Nop10/Cct7/Smg6/Pot1b
C1_cDC1a	GO:0008380	RNA splicing	209	1.75967	0.000156863	0.00187889	C1qbp/Snrnp25/Rbm3/Arl6ip4/Gemin2/Lsm3/Prpf38a/Dhx40/Zcrb1/Lgals3/Dcps/Strap/Snrnp40/Rbmxl1/Lsm7/Ddx41/Eif4a3/Cirbp/Rbm38/Snrpg/Rbm22/Npm1/U2af1l4/Phf5a/Lsm4/Alyref/Ccar2/Prpf19/Rsrc1/Thoc7/Cwc15/Lsm5/Srsf7/Snrpb/Plrg1/Rtraf/Snrpd2/Lsm1/Rbm7/Snrpe/Gemin6/Pnn/Snrpc/Snrpd1/Sugp1/Txnl4a/Snrpa/Cdc40/U2af1/Thoc6/Ddx39/Thoc3/Sf3b6/Clp1/Prpf3/Snu13/Sfswap/Raly/Zbtb8os/Snrpd3/Sf3b5/Ncbp1/Rnf113a1/Ubl5/Rb…
C1_cDC1a	GO:0034656	nucleobase-containing small molecule catabolic process	12	1.74886	0.015724	0.0497348	Upb1/Pycrl/Dera/Upp1/Galt/Enpp4
C1_cDC1a	GO:0042274	ribosomal small subunit biogenesis	25	1.74656	0.0127933	0.0428167	Srfbp1/Nol11/Npm1/Ngdn/Mrps11/Rrp7a/Bms1/Dhx37/Fcf1/Nom1/Utp23/Tsr3
C1_cDC1a	GO:0090307	mitotic spindle assembly	31	1.74641	0.0103975	0.0371808	Ripor2/Racgap1/Kif23/Hspa1b/Birc5/Aurkb/Chmp2b/Cep192/Hspa1a/Arhgef10/Cdc20
C1_cDC1a	GO:0043043	peptide biosynthetic process	301	1.74595	2.78513e-05	0.000574534	C1qbp/Mrpl32/Pa2g4/Rbm3/Mrpl14/Eif3i/Mrpl30/Bcl3/Srp9/Gapdh/Eif4ebp1/Hagh/Gclm/Mrpl23/Pml/Eef2k/Mrpl58/Enc1/Mrps12/Efl1/Mrps34/Mrps27/Mrpl47/Mrpl15/Cnot3/Mrps6/Mrpl2/Cdk4/Dapk3/Mrpl43/Mrps23/Eif5a/Eif3d/Sars2/Mterf4/Paip2/Eif4a3/Cirbp/Mrpl35/Ngrn/Aimp1/Mrpl12/Npm1/Vim/Ngdn/Dph3/Otud6b/Eef1g/Mrpl17/Mrps5/Mrpl49/Mrpl20/Hars2/Mrps14/Rpusd4/Gle1/Mcts1/Fastkd3/Mrpl22/Mrps17/Mtg2/Mrpl9/Unk/Eef1b2/Eefse…
C1_cDC1a	GO:0051881	regulation of mitochondrial membrane potential	42	1.73387	0.00903831	0.0335607	Bid/Pank2/Tspo/Bcl2/Gclm/Casp1/P2rx7/Bnip3l/Park7/Prelid1/Arl6ip5/Prdx3/Ubb
C1_cDC1a	GO:0048635	negative regulation of muscle organ development	21	1.72937	0.015831	0.049869	Tsc22d3/Hdac5/Gsk3a/Hdac9/Hdac7/G6pdx/Ybx3/Hdac3/Yy1
C1_cDC1a	GO:0055086	nucleobase-containing small molecule metabolic process	326	1.72606	5.65147e-05	0.000912383	Bid/Ddit4/Ndufs8/Samhd1/Pank2/Upb1/Tspo/Mvd/Pgls/Uap1/Gapdh/Dctpp1/Nme4/Dnajc15/Hmgcs1/Mdh2/Entpd7/Adora2b/Gadd45gip1/Dpm1/Impdh2/Taldo1/Khk/Pmvk/Efl1/Tkt/Atp5g2/Dut/Ndufv2/Ndufv3/Fdxr/Idh2/Pycrl/Dera/Suclg1/Cox5b/G6pdx/Acss2/P2rx7/Ran/Pcmt1/Tbpl1/Ndufb9/Park7/Gnpda2/Guca1a/Nadk2/Cmpk2/Hint1/Acat1/Uqcrc1/Aprt/Atp5pb/Cox5a/Atp5j/Pfkl/Ndufb8/Upp1/Tkfc/Gne/Nudt16/Guk1/Ndufv1/Mif/Fasn/Dld/Atp5h/Ampd2…
C1_cDC1a	GO:0009123	nucleoside monophosphate metabolic process	151	1.72584	0.000969932	0.00689284	Bid/Ddit4/Ndufs8/Tspo/Gapdh/Dnajc15/Gadd45gip1/Impdh2/Khk/Atp5g2/Dut/Ndufv2/Ndufv3/Cox5b/P2rx7/Ndufb9/Park7/Uqcrc1/Aprt/Atp5pb/Cox5a/Atp5j/Pfkl/Ndufb8/Tkfc/Guk1/Ndufv1/Mif/Dld/Atp5h/Ampd2/Tyms/Prps2/Atp5d/Galt/Shmt2/Ndufa10/Iscu/Fxn/Chchd10/Prps1/Atp5e/Ndufs6/Sdhd/Paics/Uqcr10/Atp5a1/Ndufa7/Ppat/Cox4i1/Uqcrfs1/Atp5c1/Atp5k/Pkm/Nipsnap2/Atp5j2/Ndufb6/Coq7/Slc25a23/Atp5g1/Msh2/Slc25a33/Ldha/Pink1/U…
C1_cDC1a	GO:0001836	release of cytochrome c from mitochondria	35	1.72535	0.0113027	0.0391356	Bid/Pycard/Bcl2/Higd1a/Triap1/Prelid1/Pdcd5/Ggct/Fis1/Sod2/Parl/Apopt1/Fxn/Chchd10/Psmd10/Bax/Pink1/Pla2g6/Moap1/Mapk9
C1_cDC1a	GO:0009126	purine nucleoside monophosphate metabolic process	144	1.72328	0.00098956	0.00695793	Bid/Ddit4/Ndufs8/Tspo/Gapdh/Dnajc15/Gadd45gip1/Impdh2/Khk/Atp5g2/Ndufv2/Ndufv3/Cox5b/P2rx7/Ndufb9/Park7/Uqcrc1/Aprt/Atp5pb/Cox5a/Atp5j/Pfkl/Ndufb8/Tkfc/Guk1/Ndufv1/Mif/Dld/Atp5h/Ampd2/Prps2/Atp5d/Galt/Shmt2/Ndufa10/Iscu/Fxn/Chchd10/Prps1/Atp5e/Ndufs6/Sdhd/Paics/Uqcr10/Atp5a1/Ndufa7/Ppat/Cox4i1/Uqcrfs1/Atp5c1/Atp5k/Pkm/Nipsnap2/Atp5j2/Ndufb6/Coq7/Slc25a23/Atp5g1/Msh2/Slc25a33/Ldha/Pink1/Uqcrb/Cycs…
C1_cDC1a	GO:0009167	purine ribonucleoside monophosphate metabolic process	144	1.72328	0.00098956	0.00695793	Bid/Ddit4/Ndufs8/Tspo/Gapdh/Dnajc15/Gadd45gip1/Impdh2/Khk/Atp5g2/Ndufv2/Ndufv3/Cox5b/P2rx7/Ndufb9/Park7/Uqcrc1/Aprt/Atp5pb/Cox5a/Atp5j/Pfkl/Ndufb8/Tkfc/Guk1/Ndufv1/Mif/Dld/Atp5h/Ampd2/Prps2/Atp5d/Galt/Shmt2/Ndufa10/Iscu/Fxn/Chchd10/Prps1/Atp5e/Ndufs6/Sdhd/Paics/Uqcr10/Atp5a1/Ndufa7/Ppat/Cox4i1/Uqcrfs1/Atp5c1/Atp5k/Pkm/Nipsnap2/Atp5j2/Ndufb6/Coq7/Slc25a23/Atp5g1/Msh2/Slc25a33/Ldha/Pink1/Uqcrb/Cycs…
C1_cDC1a	GO:0071824	protein-DNA complex subunit organization	111	1.7183	0.00158311	0.00987958	H1f4/H1f3/Cenpw/H2aw/H2bu2/Cenpv/H1f5/H3f3a/Polr1e/H4c4/Rsf1/Smyd3/H3c6/Cebpg/Hat1/Cenpx/Taf12/Tbpl1/Ptma/Macroh2a1/Npm1/Psmc5/Med6/H1f0/Mcm6/Cabin1/Vps72/H3c1/Hira/H4c3/H4c8/Actr6/Mis18a/Taf7/Cenps/H2bc4/Rnf8/Cenpa/H4c9/Smarcd2/Mcm3ap/Asf1b/Psmc4/H3f3b/Tspyl4/Ctcf/H2bc3/Gtf2a2/Asf1a/Cenpp/Mcm7
C1_cDC1a	GO:0006518	peptide metabolic process	366	1.71287	5.80636e-05	0.000932321	Ctsa/C1qbp/Mrpl32/Ethe1/Casp3/Pa2g4/Rbm3/Mrpl14/Eif3i/Mrpl30/Bcl3/Srp9/Gapdh/Spcs2/Eif4ebp1/Hagh/Gclm/Mrpl23/Pml/Eef2k/Mrpl58/Gsk3a/Enc1/Ace/Sorl1/Mrps12/Efl1/Mrps34/Mrps27/Mrpl47/Mrpl15/Cnot3/Mrps6/Ctsh/Mrpl2/Cdk4/G6pdx/Dapk3/Mrpl43/Gstp1/Mrps23/Eif5a/Eif3d/Sars2/Mterf4/Carnmt1/Paip2/Eif4a3/Cirbp/Mrpl35/Park7/Ngrn/Spcs1/Aimp1/Mrpl12/Npm1/Vim/Ngdn/Dph3/Otud6b/Eef1g/Mrpl17/Hmgn5/Mrps5/Mrpl49/Gpx4/…
C1_cDC1a	GO:0006753	nucleoside phosphate metabolic process	297	1.70894	0.000111006	0.00145263	Bid/Ddit4/Ndufs8/Samhd1/Pank2/Tspo/Mvd/Pgls/Gapdh/Dctpp1/Nme4/Dnajc15/Hmgcs1/Mdh2/Entpd7/Adora2b/Gadd45gip1/Impdh2/Taldo1/Khk/Pmvk/Efl1/Tkt/Atp5g2/Dut/Ndufv2/Ndufv3/Fdxr/Idh2/Dera/Suclg1/Cox5b/G6pdx/Acss2/P2rx7/Ran/Tbpl1/Ndufb9/Park7/Guca1a/Nadk2/Cmpk2/Hint1/Acat1/Uqcrc1/Aprt/Atp5pb/Cox5a/Atp5j/Pfkl/Ndufb8/Upp1/Tkfc/Nudt16/Guk1/Ndufv1/Mif/Fasn/Dld/Atp5h/Ampd2/Tyms/Prps2/Atp5d/Mcee/Me2/Nme2/Pnkp/M…
C1_cDC1a	GO:0046034	ATP metabolic process	130	1.70745	0.00151397	0.00960957	Bid/Ddit4/Ndufs8/Tspo/Gapdh/Dnajc15/Gadd45gip1/Khk/Atp5g2/Ndufv2/Ndufv3/Cox5b/P2rx7/Ndufb9/Park7/Uqcrc1/Atp5pb/Cox5a/Atp5j/Pfkl/Ndufb8/Tkfc/Guk1/Ndufv1/Mif/Dld/Atp5h/Ampd2/Atp5d/Galt/Shmt2/Ndufa10/Iscu/Fxn/Chchd10/Atp5e/Ndufs6/Sdhd/Uqcr10/Atp5a1/Ndufa7/Cox4i1/Uqcrfs1/Atp5c1/Atp5k/Pkm/Nipsnap2/Atp5j2/Ndufb6/Coq7/Slc25a23/Atp5g1/Msh2/Slc25a33/Ldha/Pink1/Uqcrb/Cycs/Pgam1/Ndufa8/Atp5g3/Psen1/Pid1/Ndu…
C1_cDC1a	GO:0009144	purine nucleoside triphosphate metabolic process	153	1.70069	0.0013211	0.00860608	Bid/Ddit4/Ndufs8/Samhd1/Tspo/Gapdh/Nme4/Dnajc15/Gadd45gip1/Impdh2/Khk/Efl1/Atp5g2/Ndufv2/Ndufv3/Cox5b/P2rx7/Ran/Ndufb9/Park7/Uqcrc1/Atp5pb/Cox5a/Atp5j/Pfkl/Ndufb8/Tkfc/Nudt16/Guk1/Ndufv1/Mif/Dld/Atp5h/Ampd2/Atp5d/Nme2/Galt/Shmt2/Ndufa10/Iscu/Itpa/Fxn/Chchd10/Atp5e/Ndufs6/Sdhd/Uqcr10/Atp5a1/Ndufa7/Cox4i1/Uqcrfs1/Atp5c1/Atp5k/Pkm/Nipsnap2/Atp5j2/Ndufb6/Coq7/Slc25a23/Atp5g1/Msh2/Slc25a33/Ldha/Pink1/…
C1_cDC1a	GO:0009117	nucleotide metabolic process	292	1.69495	8.29233e-05	0.00117484	Bid/Ddit4/Ndufs8/Samhd1/Pank2/Tspo/Mvd/Pgls/Gapdh/Dctpp1/Nme4/Dnajc15/Hmgcs1/Mdh2/Adora2b/Gadd45gip1/Impdh2/Taldo1/Khk/Pmvk/Efl1/Tkt/Atp5g2/Dut/Ndufv2/Ndufv3/Fdxr/Idh2/Dera/Suclg1/Cox5b/G6pdx/Acss2/P2rx7/Ran/Tbpl1/Ndufb9/Park7/Guca1a/Nadk2/Cmpk2/Hint1/Acat1/Uqcrc1/Aprt/Atp5pb/Cox5a/Atp5j/Pfkl/Ndufb8/Upp1/Tkfc/Nudt16/Guk1/Ndufv1/Mif/Fasn/Dld/Atp5h/Ampd2/Tyms/Prps2/Atp5d/Mcee/Me2/Nme2/Pnkp/Mvk/Galt…
C1_cDC1a	GO:0071826	ribonucleoprotein complex subunit organization	118	1.68363	0.00205369	0.0118843	C1qbp/Dyrk3/Gemin2/Lsm3/Brix1/Pelo/Efl1/Pih1d1/Nudt21/Strap/Rbmxl1/Eif3d/Mterf4/Cirbp/Snrpg/Lsm4/Taf9/Prpf19/Mrpl20/Mcts1/Mrpl22/Snrpb/Mrps11/Rrp7a/Snrpd2/Naf1/Ruvbl2/Snrpe/Gemin6/Ruvbl1/Snrpc/Snrpd1/Eif2s2/Eif2a/Clp1/Prpf3/Snu13/Nip7/Sfswap/Mrpl11/Snrpd3/Edc3/Ncbp1/Mrto4/Pqbp1/Ago1/Lsm2/Eif2d/Rsl24d1/Snrpf/Eif4h/Scaf11
C1_cDC1a	GO:0009161	ribonucleoside monophosphate metabolic process	147	1.68359	0.00168969	0.0103065	Bid/Ddit4/Ndufs8/Tspo/Gapdh/Dnajc15/Gadd45gip1/Impdh2/Khk/Atp5g2/Ndufv2/Ndufv3/Cox5b/P2rx7/Ndufb9/Park7/Uqcrc1/Aprt/Atp5pb/Cox5a/Atp5j/Pfkl/Ndufb8/Tkfc/Guk1/Ndufv1/Mif/Dld/Atp5h/Ampd2/Prps2/Atp5d/Galt/Shmt2/Ndufa10/Iscu/Fxn/Chchd10/Prps1/Atp5e/Ndufs6/Sdhd/Paics/Uqcr10/Atp5a1/Ndufa7/Ppat/Cox4i1/Uqcrfs1/Atp5c1/Atp5k/Pkm/Nipsnap2/Atp5j2/Ndufb6/Coq7/Slc25a23/Atp5g1/Msh2/Slc25a33/Ldha/Pink1/Uqcrb/Cycs…
C1_cDC1a	GO:0007006	mitochondrial membrane organization	59	1.68268	0.00806343	0.0309866	Bid/Oxa1l/Bcl2/Tomm40/Siva1/Gsk3a/Pex5/Maip1/Apool/Bnip3l/Tomm22/Bloc1s2/Pdcd5/Samm50/Timm13/Slc25a4/Slc25a5/Naif1/Timm22/Mfn2/Immt/Chchd10/Alkbh7
C1_cDC1a	GO:0009199	ribonucleoside triphosphate metabolic process	153	1.68066	0.00152051	0.00962041	Bid/Ddit4/Ndufs8/Tspo/Gapdh/Nme4/Dnajc15/Entpd7/Gadd45gip1/Impdh2/Khk/Efl1/Atp5g2/Ndufv2/Ndufv3/Cox5b/P2rx7/Ran/Ndufb9/Park7/Uqcrc1/Atp5pb/Cox5a/Atp5j/Pfkl/Ndufb8/Tkfc/Guk1/Ndufv1/Mif/Dld/Atp5h/Ampd2/Atp5d/Nme2/Galt/Shmt2/Ndufa10/Iscu/Itpa/Fxn/Chchd10/Atp5e/Ndufs6/Sdhd/Uqcr10/Atp5a1/Ndufa7/Cox4i1/Uqcrfs1/Atp5c1/Atp5k/Pkm/Nipsnap2/Atp5j2/Ndufb6/Coq7/Slc25a23/Atp5g1/Msh2/Slc25a33/Ldha/Pink1/Uqcrb/C…
C1_cDC1a	GO:0065004	protein-DNA complex assembly	93	1.67212	0.0043739	0.0203649	H1f4/H1f3/Cenpw/H2bu2/Cenpv/H1f5/H3f3a/Polr1e/H4c4/Rsf1/Smyd3/H3c6/Hat1/Cenpx/Taf12/Tbpl1/Macroh2a1/Npm1/Psmc5/Med6/H1f0/Mcm6/Cabin1/H3c1/Hira/H4c3/H4c8/Mis18a/Taf7/Cenps/H2bc4/Cenpa/H4c9/Asf1b/Psmc4/H3f3b/Tspyl4/H2bc3/Gtf2a2/Asf1a/Cenpp/Mcm7
C1_cDC1a	GO:0008202	steroid metabolic process	107	1.66967	0.00352389	0.0174173	Lbr/Msmo1/Fdps/Npc2/Por/Pank2/Sqle/Tspo/Mvd/Hsd17b7/Acadl/Hmgcs1/Cebpa/Adora2b/Fdft1/Sorl1/Asah1/Dhrs4/Pmvk/Fdxr/Insig1/Erg28/Dkkl1/G6pdx/Scarb1
C1_cDC1a	GO:0006457	protein folding	88	1.66965	0.0046657	0.0213883	Tbcc/Hspa1b/Grpel1/Prdx4/Tor2a/Hspa2/Ppib/Emc6/Ppia/Chchd4/Pdcd5/Selenof/Sgta/Hspa1a/Dnajb4/Tcp1/Cct4/Pfdn1/Emc2/Dnlz/Nudcd2/Cct7/Hspa9/Dnajc25/Dnajb12/Aip/Pdcl/Dnajb1/Dnajb11/Bag5/Tor1a/Hspd1/Dnajb6/Pdia4/Ppie/Stub1/Nudc/Ppil3/Ppil1/Ero1lb/P4hb/Pfdn6/Pfdn2/Ppif/Dnaja2/Hspa8/Tbcel/Cct8/Cryab/Hsp90aa1/Ube4b/Cct5/Ppid/Ppig/Ptges3l/Dnaja1/Nudcd3/Tbcd/Hspe1
C1_cDC1a	GO:0022618	ribonucleoprotein complex assembly	111	1.6695	0.00299832	0.0155588	C1qbp/Gemin2/Lsm3/Brix1/Efl1/Pih1d1/Nudt21/Strap/Rbmxl1/Eif3d/Mterf4/Cirbp/Snrpg/Lsm4/Taf9/Prpf19/Mrpl20/Mcts1/Mrpl22/Snrpb/Mrps11/Rrp7a/Snrpd2/Naf1/Ruvbl2/Snrpe/Gemin6/Ruvbl1/Snrpc/Snrpd1/Eif2s2/Eif2a/Clp1/Prpf3/Snu13/Nip7/Sfswap/Mrpl11/Snrpd3/Edc3/Ncbp1/Mrto4/Pqbp1/Ago1/Lsm2/Eif2d/Rsl24d1/Snrpf/Eif4h/Scaf11/Prmt5/Sf3a2
C1_cDC1a	GO:0009205	purine ribonucleoside triphosphate metabolic process	149	1.66621	0.0020618	0.0118925	Bid/Ddit4/Ndufs8/Tspo/Gapdh/Nme4/Dnajc15/Gadd45gip1/Impdh2/Khk/Efl1/Atp5g2/Ndufv2/Ndufv3/Cox5b/P2rx7/Ran/Ndufb9/Park7/Uqcrc1/Atp5pb/Cox5a/Atp5j/Pfkl/Ndufb8/Tkfc/Guk1/Ndufv1/Mif/Dld/Atp5h/Ampd2/Atp5d/Nme2/Galt/Shmt2/Ndufa10/Iscu/Itpa/Fxn/Chchd10/Atp5e/Ndufs6/Sdhd/Uqcr10/Atp5a1/Ndufa7/Cox4i1/Uqcrfs1/Atp5c1/Atp5k/Pkm/Nipsnap2/Atp5j2/Ndufb6/Coq7/Slc25a23/Atp5g1/Msh2/Slc25a33/Ldha/Pink1/Uqcrb/Cycs/Pga…
C1_cDC1a	GO:0043604	amide biosynthetic process	352	1.65913	8.67679e-05	0.00121591	C1qbp/Mrpl32/Pa2g4/Rbm3/Mrpl14/Eif3i/Mrpl30/Bcl3/Srp9/Gapdh/Eif4ebp1/Hagh/Gclm/Mrpl23/Pml/Cebpa/Eef2k/Mrpl58/Enc1/Mrps12/Asah1/Efl1/Mrps34/Mrps27/Mrpl47/Mrpl15/Cnot3/Mrps6/Mrpl2/Asns/Cdk4/Dapk3/Acss2/P2rx7/Mrpl43/Mrps23/Eif5a/Eif3d/Sars2/Mterf4/Paip2/Eif4a3/Cirbp/Mrpl35/St6galnac6/Ngrn/Ass1/Aimp1/Mrpl12/Npm1/Vim/Ngdn/Dph3/Acat1/Sptssa/Otud6b/Eef1g/Mrpl17/Mrps5/Mrpl49/Mrpl20/Hars2/Mrps14/Rpusd4/Gl…
C1_cDC1a	GO:1901617	organic hydroxy compound biosynthetic process	79	1.63819	0.00793303	0.0307725	Lbr/Msmo1/Fdps/Pts/Por/Sqle/Mvd/Hsd17b7/Isyna1/Hmgcs1/Fdft1/Asah1/Pmvk/Insig1/Erg28/Dkkl1/G6pdx/Park7
C1_cDC1a	GO:0006091	generation of precursor metabolites and energy	189	1.63212	0.00133752	0.00869394	Bid/Ddit4/Sirt3/Ndufs8/Pank2/Oxa1l/Gapdh/Dnajc15/Mdh2/Gsk3a/Gadd45gip1/Ndufs7/Khk/Sdhb/Pygl/Ndufv2/Ndufv3/Idh2/Suclg1/Il6st/Cox5b/P2rx7/Gaa/Ndufb9/Park7/Chchd4/Prelid1/Acat1/Uqcrc1/Cox5a/Pfkl/Ndufb8/Tkfc/Fastkd3/Ndufv1/Mif/Dld/Sod2/Atp5d/Phb2/Pik3ca/Ugp2/Prkaca/Galt/Ndufs4/Ndufa5/Ppp1r2/Idh3g/Shmt2/Ndufa10/Idh1/Iscu/Fxn/Chchd10/Ndufs6/Sdhd/Ppp1ca/Uqcr10/Ndufa7/Cox4i1/Uqcrfs1/Pdhb/Pkm/Nipsnap2/Ndu…
C1_cDC1a	GO:0046165	alcohol biosynthetic process	62	1.62299	0.0127052	0.0426452	Lbr/Fdps/Pts/Por/Mvd/Hsd17b7/Isyna1/Hmgcs1/Fdft1/Asah1/Pmvk/Insig1/Erg28/G6pdx/Park7/Srd5a3/Erlin1/Nsdhl
C1_cDC1a	GO:0043603	cellular amide metabolic process	467	1.61303	3.10684e-05	0.00061119	Ctsa/Fut7/C1qbp/Mrpl32/Ethe1/Casp3/Pa2g4/Rbm3/Mrpl14/Eif3i/Mrpl30/Mvd/Bcl3/Srp9/Gapdh/Spcs2/Eif4ebp1/Hagh/Gclm/Hmgcs1/Mrpl23/Pml/Cebpa/Eef2k/Mrpl58/Gsk3a/Enc1/Ace/Sorl1/Mrps12/Asah1/Pmvk/Efl1/Mrps34/Mrps27/Mrpl47/Mrpl15/Cnot3/Mrps6/Ctsh/Mrpl2/Suclg1/Asns/Cdk4/G6pdx/Dapk3/Acss2/P2rx7/Mrpl43/Gstp1/Mrps23/Eif5a/Eif3d/Sars2/Mterf4/Carnmt1/Paip2/Eif4a3/Cirbp/Mrpl35/St6galnac6/Park7/Ngrn/Ass1/Spcs1/Aim…
C1_cDC1a	GO:0006605	protein targeting	130	1.57567	0.00625122	0.0264145	Stom/Bid/Hras/Srp9/Spcs2/Tomm40/Dnajc15/Grpel1/Pml/Gsk3a/Pex5/Cib1/Sorl1/Nedd4/Dusp18/Sec61b/Bnip3l/Mterf4/Chchd4/Spcs1/Tomm22/Pdcd5/Samm50/Timm13/Nup54/Tomm5/Gnptab/Srp19/Sgta/Mff/Fis1/Parl/Pmpca/Timm44/Timm22/Uqcrc2
C1_cDC1a	GO:0019693	ribose phosphate metabolic process	237	1.56508	0.00152215	0.00962041	Bid/Ddit4/Ndufs8/Pank2/Tspo/Mvd/Pgls/Gapdh/Nme4/Dnajc15/Hmgcs1/Gadd45gip1/Impdh2/Taldo1/Khk/Pmvk/Efl1/Tkt/Atp5g2/Pygl/Ndufv2/Ndufv3/Suclg1/Cox5b/G6pdx/Acss2/P2rx7/Ran/Ndufb9/Park7/Hint1/Acat1/Uqcrc1/Aprt/Atp5pb/Cox5a/Atp5j/Pfkl/Ndufb8/Tkfc/Nudt16/Guk1/Ndufv1/Mif/Fasn/Dld/Atp5h/Ampd2/Prps2/Atp5d/Mcee/Nme2/Mvk/Galt/Shmt2/Rpia/Ndufa10/Iscu/Itpa/Fxn/Chchd10/Prps1/Atp5e/Ndufs6/Sdhd/Paics/Uqcr10/Atp5a1…
C1_cDC1a	GO:0006163	purine nucleotide metabolic process	227	1.53586	0.00249066	0.0138033	Bid/Ddit4/Ndufs8/Samhd1/Pank2/Tspo/Mvd/Gapdh/Nme4/Dnajc15/Hmgcs1/Adora2b/Gadd45gip1/Impdh2/Khk/Pmvk/Efl1/Atp5g2/Ndufv2/Ndufv3/Suclg1/Cox5b/Acss2/P2rx7/Ran/Ndufb9/Park7/Guca1a/Hint1/Acat1/Uqcrc1/Aprt/Atp5pb/Cox5a/Atp5j/Pfkl/Ndufb8/Tkfc/Nudt16/Guk1/Ndufv1/Mif/Fasn/Dld/Atp5h/Ampd2/Prps2/Atp5d/Mcee/Nme2/Mvk/Galt/Shmt2/Ndufa10/Iscu/Itpa/Fxn/Chchd10/Prps1/Atp5e/Ndufs6/Sdhd/Paics/Uqcr10/Atp5a1/Ndufa7/Co…
C1_cDC1a	GO:0006397	mRNA processing	235	1.53135	0.00244831	0.0136449	C1qbp/Snrnp25/Rbm3/Arl6ip4/Gemin2/Lsm3/Prpf38a/Dhx40/Zcrb1/Lgals3/Nudt21/Dcps/Strap/Snrnp40/Rbmxl1/Lsm7/Ddx41/Eif4a3/Cirbp/Rbm38/Snrpg/Rbm22/Npm1/U2af1l4/Phf5a/Lsm4/Alyref/Ccar2/Prpf19/Cstf2t/Rsrc1/Thoc7/Cwc15/Lsm5/Srsf7/Apobec1/Snrpb/Plrg1/Snrpd2/Lsm1/Rbm7/Snrpe/Gemin6/Prkaca/Pnn/Kin/Snrpc/Snrpd1/Sugp1/Txnl4a/Snrpa/Cdc40/U2af1/Thoc6/Ddx39/Thoc3/Sf3b6/Clp1/Prpf3/Sltm/Snu13/Sfswap/Raly/Snrpd3/Sf3b…
C1_cDC1a	GO:0098542	defense response to other organism	191	1.50551	0.00586269	0.0250828	Plac8/Ifitm6/Cebpb/Il17ra/Spn/C1qbp/Ifitm3/Ddit4/Pycard/Hras/Samhd1/Iigp1/Bcl3/Gapdh/Bcl2/Irf7/Fcer1g/Ufd1/Pml/Bst2/Hmgb2/Crcp/Wipi2/Ppm1b/Irf1/Nod1/Ifnar2/Klrk1/P2rx7/Bnip3l/Ddx41
C1_cDC1a	GO:0006066	alcohol metabolic process	133	1.50373	0.0125989	0.0424322	Lbr/Fdps/Akr7a5/Npc2/Pts/Por/Sqle/Mvd/Hsd17b7/Inpp5b/Isyna1/Acadl/Hmgcs1/Impa2/Cebpa/Fdft1/Sorl1/Dpm1/Asah1/Dhrs4/Pmvk/Fdxr/Insig1/Erg28/G6pdx/Scarb1
C1_cDC1a	GO:0055114	oxidation-reduction process	407	1.49971	0.000776815	0.00597659	Hpgd/Lbr/Cybb/Msmo1/Blvrb/Akr7a5/Ndufa4/Bid/Sirt3/Ndufs8/Por/Pank2/Oxa1l/Acat2/Sqle/Hsd17b7/Acadl/Dnajc15/Prdx4/Mdh2/Msrb1/Dhrs1/Gsk3a/Pex5/Frrs1/Impdh2/Ndufs7/Dhrs4/Khk/Sdhb/Pygl/Ndufv2/Ndufv3/Fdxr/Sesn1/Idh2/Pycrl/Ndufb11/Foxred1/Suclg1/Il6st/Cox5b/G6pdx/Higd1a/Marc2/Txn2/Ndufb5/Gaa/Ndufb9/Auh/Park7/Chchd4/Prelid1/Glrx/Acat1/Uqcrc1/Prdx3/Ndufs3/Egln2/Egln1/Tecr/Cox5a/Pfkl/Dhrs11/Hadhb/Ndufb8/Nd…
C1_cDC1a	GO:0072521	purine-containing compound metabolic process	239	1.49103	0.00414671	0.0196145	Bid/Ddit4/Ndufs8/Samhd1/Pank2/Tspo/Mvd/Gapdh/Nme4/Dnajc15/Hmgcs1/Adora2b/Gadd45gip1/Impdh2/Khk/Pmvk/Efl1/Atp5g2/Ndufv2/Ndufv3/Suclg1/Cox5b/Acss2/P2rx7/Ran/Pcmt1/Ndufb9/Park7/Guca1a/Hint1/Acat1/Uqcrc1/Aprt/Atp5pb/Cox5a/Atp5j/Pfkl/Ndufb8/Tkfc/Nudt16/Guk1/Ndufv1/Mif/Fasn/Dld/Atp5h/Ampd2/Prps2/Atp5d/Mcee/Nme2/Mvk/Galt/Enpp4/Shmt2/Ndufa10/Iscu/Itpa/Fxn/Chchd10/Prps1/Atp5e/Ndufs6/Sdhd/Paics/Uqcr10/Atp5…
C1_cDC1a	GO:0009150	purine ribonucleotide metabolic process	217	1.4861	0.00559408	0.0243656	Bid/Ddit4/Ndufs8/Pank2/Tspo/Mvd/Gapdh/Nme4/Dnajc15/Hmgcs1/Gadd45gip1/Impdh2/Khk/Pmvk/Efl1/Atp5g2/Ndufv2/Ndufv3/Suclg1/Cox5b/Acss2/P2rx7/Ran/Ndufb9/Park7/Hint1/Acat1/Uqcrc1/Aprt/Atp5pb/Cox5a/Atp5j/Pfkl/Ndufb8/Tkfc/Nudt16/Guk1/Ndufv1/Mif/Fasn/Dld/Atp5h/Ampd2/Prps2/Atp5d/Mcee/Nme2/Mvk/Galt/Shmt2/Ndufa10/Iscu/Itpa/Fxn/Chchd10/Prps1/Atp5e/Ndufs6/Sdhd/Paics/Uqcr10/Atp5a1/Ndufa7/Cox4i1/Uqcrfs1/Atp5c1/Pd…
C1_cDC1a	GO:0072594	establishment of protein localization to organelle	201	1.48393	0.00749044	0.0295098	Lamp1/Bid/Oxa1l/Tspo/Srp9/Spcs2/Tomm40/Dnajc15/Grpel1/Pml/Gsk3a/Pex5/Sorl1/Pih1d1/Nedd4/Dusp18/Maip1/Akap1/Sec61b/Ran/Pkig/Bnip3l/Mterf4/Nutf2/Hikeshi/Chchd4/Macroh2a1/Rbm22/Spcs1/Tomm22/Pdcd5/Samm50/Timm13/Nup54/Tomm5/Gnptab/Dkc1/Srp19/Sgta/Trim28/Tcp1/Cct4/Mff/Pik3r2/Fis1/Parl/Pmpca/Phb2/Timm44
C1_cDC1a	GO:0009259	ribonucleotide metabolic process	224	1.47101	0.00695616	0.0283061	Bid/Ddit4/Ndufs8/Pank2/Tspo/Mvd/Gapdh/Nme4/Dnajc15/Hmgcs1/Gadd45gip1/Impdh2/Khk/Pmvk/Efl1/Atp5g2/Ndufv2/Ndufv3/Suclg1/Cox5b/Acss2/P2rx7/Ran/Ndufb9/Park7/Hint1/Acat1/Uqcrc1/Aprt/Atp5pb/Cox5a/Atp5j/Pfkl/Ndufb8/Tkfc/Nudt16/Guk1/Ndufv1/Mif/Fasn/Dld/Atp5h/Ampd2/Prps2/Atp5d/Mcee/Nme2/Mvk/Galt/Shmt2/Ndufa10/Iscu/Itpa/Fxn/Chchd10/Prps1/Atp5e/Ndufs6/Sdhd/Paics/Uqcr10/Atp5a1/Ndufa7/Cox4i1/Uqcrfs1/Atp5c1/Pd…
C1_cDC1a	GO:1901987	regulation of cell cycle phase transition	147	1.47051	0.01476	0.0475026	Ccnd3/Rgcc/Dyrk3/Bid/Cenpf/Cdk2ap2/Cdk2/Mdm2/Bcl2/Cdkn2d/Birc5/Aurkb/Pml/Hspa2/Anapc5/Psme2/Anxa1/Ptpn6/Cdk4/Cirbp/Cep192/Rbm38/Macroh2a1/Npm1/Ezh2/Fbxo31/Dgkz/Bub3/Cdk5rap3/Rcc2/Mad2l1bp/Atp2b4/Mta3/Phb2/Plrg1/Nsmce2/E2f1
C1_cDC1a	GO:1901615	organic hydroxy compound metabolic process	174	1.43958	0.0158678	0.0499318	Lbr/Msmo1/Fdps/Akr7a5/Npc2/Pts/Por/Pank2/Sqle/Mvd/Bcl2/Hsd17b7/Inpp5b/Isyna1/Acadl/Hagh/Hmgcs1/Impa2/Cebpa/Fdft1/Sorl1/Dpm1/Asah1/Dhrs4/Pmvk/Fdxr/Insig1/Erg28/Dkkl1/G6pdx/Scarb1
C1_cDC1a	GO:0044283	small molecule biosynthetic process	295	1.41927	0.00710145	0.0285841	Phgdh/Lbr/Fdps/Psat1/Ccnd3/Ddit4/Pts/Por/Samhd1/Upb1/Bcat2/Mvd/Gapdh/Dctpp1/Hsd17b7/Nme4/Isyna1/Acadl/Hmgcs1/Sephs2/Entpd7/Fdft1/Sephs1/Impdh2/Asah1/Sik1/Khk/Pmvk/Dut/Elovl6/Aasdhppt/Fdxr/Insig1/Anxa1/Pycrl/Dera/Erg28/Asns/Dkkl1/G6pdx/Acss2/P2rx7/Chst12/Park7/Ass1/Foxo1/Hint1/Acat1/Aprt/Tecr/Pfkl/Srd5a3/Upp1/Tkfc/Nudt16/Guk1/Erlin1/Coq4/Mif/Fasn/Nsdhl
C1_cDC1a	GO:0017144	drug metabolic process	308	1.39708	0.0086178	0.0323677	Phgdh/Cybb/Ethe1/Akr7a5/Klf2/Bid/Ddit4/Pts/Ndufs8/Por/Tspo/Gapdh/Dnajc15/Cx3cr1/Prdx4/Mdh2/Chil5/Gadd45gip1/Ace/Khk/Sdhb/Atp5g2/Ndufv2/Ndufv3/Klrk1/Idh2/Pycrl/Ctsh/Suclg1/Cox5b/Sms/Acss2/P2rx7/Pcmt1/Carnmt1/Chst12/Ndufb9/Cd34/Park7/Gnpda2/Ass1/Esd/Ticam1/Acat1/Uqcrc1/Prdx3/Aprt/Atp5pb/Cox5a/Atp5j/Pfkl/Ndufb8/Tkfc/Gne/Sirpa/Mpst/Pebp1/Guk1/Ndufv1/Dynll1/Mif/Dld/Atp5h/Ampd2/Sod2/Prps2/Atp2b4/Atp5d
C1_cDC1a	GO:0016071	mRNA metabolic process	335	1.34318	0.0153736	0.0493172	C1qbp/Exosc3/Snrnp25/Rbm3/Arl6ip4/Gemin2/Lsm3/Dcp2/Exosc7/Prpf38a/Dhx40/Pelo/Zcrb1/Lgals3/Nudt21/Dcps/Strap/Snrnp40/Rbmxl1/Cebpg/Lsm7/Ddx41/Polr2i/Eif4a3/Cirbp/Hnrnpdl/Auh/Rbm38/Snrpg/Rbm22/Npm1/Vim/U2af1l4/Phf5a/Lsm4/Alyref/Ccar2/Dkc1/Prpf19/Cstf2t/Nudt16/Fastkd3/Rsrc1/Thoc7/Cwc15/Lsm5/Srsf7/Exosc4/Apobec1/Snrpb/Plrg1/E2f1/Snrpd2/Exosc5/Lsm1/Rbm7/Snrpe/Gemin6/Trmt10c/Prkaca/Pnn/Lmo2/Kin/Dxo/Exos…
C1_cDC1a	GO:0043065	positive regulation of apoptotic process	321	-1.39842	0.0142981	0.0463538	Unc13b/Hip1r/Camk1d/Bcl2l1/Prnp/Nr4a1/Itm2c/Jak2/Tnfsf12/Prkcd/Nck2/Capn1/Hdac4/Runx3/Adam8/Gsn/Hif1a/Wnt11/Ano6/Plekhn1/Rapgef2/Trim35/Nlrp1b/Ctnna1/Pla2g4a/Ddx3x/Aldh1a3/Ccr5/Aldh1a2/Pde5a/Nlrp3/Trps1/Gadd45a/Rarb/Stk3/Arrb1/Cd40/Tcf7l2/Rxra/Skil/Tgfbr1/Pea15a/Ifit2/Nfkbid/Il12b/Il18/Egr1/Hip1/Nr4a3/Ccl3/Gadd45b/Dapk1/Tnf/Phlda1/Igf2r
C1_cDC1a	GO:0033993	response to lipid	288	-1.40648	0.0154293	0.0494426	Clock/Eif2ak2/Cd68/Cyp26b1/Synj1/Cd274/Cflar/Pcna/Trip4/Adam9/Ncor2/Mapk14/Tnfrsf11a/Scd4/Il1rn/Clu/Il1b/Ppargc1b/Sphk2/Ogt/Pdk3/Strn3/Ptpn22/Ccl2/Plscr1/Rnf4/Spp1/Tmem161a/Prmt2/Chuk/Zfp36/Tgfbr2/Pou5f1/Asxl1/Fosl2/Egfr/Kdm3a/Malt1/Klf9/Gch1/Jak2/Cnr2/Atp1a2/Cx3cl1/Ptger4/Zfp703/Lcat/Ccr7/Litaf/Nod2/Anxa3/Ccr5/Aldh1a2/Cxcl2/Nlrp3/Rarb/Trim41/Sash1/Cd86/Nfkbia/Rxra/Tgfbr1/Havcr2/Cd80/Tead1/Cd36/I…
C1_cDC1a	GO:0060548	negative regulation of cell death	462	-1.40818	0.00637282	0.0267382	Cst3/Serpinb9/Prkcz/Nckap1l/Retreg1/Alms1/Eif2ak2/Notch1/Tax1bp1/Myo18a/Sirt2/Irs2/G2e3/Nrp1/Rb1/Itpr1/Vhl/Cflar/Birc3/Pim2/Xrcc4/Fyn/Atox1/Lifr/Mgmt/Il1rn/Kdm2b/Ccng1/Dstyk/Itsn1/Clu/Angpt1/Atad3a/Il1b/Ago4/March7/Bcl2a1c/Ncoa7/Clec5a/Sphk2/Ogt/Bmf/Bcl2l2/Rnf4/Bmi1/Tmem132a/Spp1/Tmem161a/Ppp1r10/Rb1cc1/Klhl20/Pik3cg/Naip6/Mt3/Btg2/Sirt4/Egfr/Fnip1/Rbpj/Acvr1/Lig4/Clcf1/Lims1/Hip1r/Camk1d/Bcl2l1/…
C1_cDC1a	GO:0043207	response to external biotic stimulus	348	-1.41484	0.0105829	0.0374442	Rbpj/Alpk1/Il15/Lrsam1/Malt1/Unc13b/Bcl2l1/Naip2/Gch1/Drosha/Jak2/Prkcd/Ifnlr1/Cnr2/Lyz1/Cx3cl1/Pglyrp1/Ptger4/Ccr7/Ivns1abp/Litaf/Nod2/Anxa3/Nlrc5/Ddx3x/Treml4/Cxcl2/Ilf3/Naip5/Nlrp3/Map3k14/Fgr/Trim41/Cd40/Ccdc88b/Sash1/Cd86/Itgav/Nfkbia/Itgax/Tlr3/Fcgr2b/Havcr2/Ifit2/Mt2/Cd80/Trf/Cd36/Il12b/Chd7/Ier3/Trib1/Il18/Tnfaip3/Cxcl16/Tnip3/Axl/AA467197/Cd84/Rgs1/Tnf/Cd207
C1_cDC1a	GO:0051707	response to other organism	348	-1.41484	0.0105829	0.0374442	Rbpj/Alpk1/Il15/Lrsam1/Malt1/Unc13b/Bcl2l1/Naip2/Gch1/Drosha/Jak2/Prkcd/Ifnlr1/Cnr2/Lyz1/Cx3cl1/Pglyrp1/Ptger4/Ccr7/Ivns1abp/Litaf/Nod2/Anxa3/Nlrc5/Ddx3x/Treml4/Cxcl2/Ilf3/Naip5/Nlrp3/Map3k14/Fgr/Trim41/Cd40/Ccdc88b/Sash1/Cd86/Itgav/Nfkbia/Itgax/Tlr3/Fcgr2b/Havcr2/Ifit2/Mt2/Cd80/Trf/Cd36/Il12b/Chd7/Ier3/Trib1/Il18/Tnfaip3/Cxcl16/Tnip3/Axl/AA467197/Cd84/Rgs1/Tnf/Cd207
C1_cDC1a	GO:0034220	ion transmembrane transport	265	-1.41759	0.0156141	0.0496597	Atp2c1/Chp1/Trpv2/Slc36a4/Fkbp1b/Stoml1/Irs2/Itpr1/Pkd2/Fyn/Atox1/Pik3c2a/Afg3l2/Fasl/Rgs2/Slc39a13/Kcnk6/Sphk2/Slc38a1/Letm1/Ptpn22/Orai1/Ccl2/Stim2/Atp6v0a1/Ero1l/Pik3cg/Hap1/Nedd4l/Myo5a/1810037I17Rik/Slc3a2/Ryr1/Slc7a7/Prnp/Plcb2/Gpr35/Slc39a1/Slc25a20/Abcc1/Prkcd/Atp1a2/Cx3cl1/Ano6/Hvcn1/Itpr2/Lrrc8d/Shisa7/Slc9a3r2/Slc9a8/Anxa3/Ccr5/P2ry12/Slc41a1/Kcnk13/Lrrc8c/Slc20a1/Itgav/Cacnb2/Slc30a4/…
C1_cDC1a	GO:0002252	immune effector process	337	-1.42064	0.0101242	0.036542	Lyst/Inpp5d/Il23a/Nbn/Sec14l1/Stat2/Oas1a/Clu/Angpt1/Il2ra/Il1b/Ccr2/Rab27a/Ulbp1/Lcp1/Sphk2/Ptpn22/Rtn4/Ccl2/Plscr1/Dicer1/H2-Q10/Chuk/Notch2/Fcgr3/Adora3/Ctsc/H2-M5/Parp3/Ptprj/Il15/Malt1/Rc3h1/Lig4/Clcf1/Klrd1/Prkcd/Ifnlr1/H2-Q4/Crtam/Pglyrp1/Ptger4/Ccr7/Lfng/Pvr/Nod2/Anxa3/Treml4/Dennd1b/Ilf3/Nlrp3/H2-Q6/Map3k14/Sema7a/Fgr/Cd40/Icosl/Cd86/Itgax/Tlr3/Fcgr2b/Havcr2/Ifit2/Nfkbiz/Dnase1l3/Nfkbid/…
C1_cDC1a	GO:0009607	response to biotic stimulus	361	-1.43074	0.00770628	0.0301603	Rbpj/Alpk1/Il15/Lrsam1/Malt1/Unc13b/Bcl2l1/Naip2/Gch1/Drosha/Jak2/Prkcd/Ifnlr1/Cnr2/Lyz1/Crtam/Cx3cl1/Pglyrp1/Ptger4/Ccr7/Pvr/Ivns1abp/Litaf/Nod2/Slx4/Anxa3/Nlrc5/Ddx3x/Treml4/Cxcl2/Ilf3/Naip5/Nlrp3/Map3k14/Fgr/Trim41/Cd40/Ccdc88b/Sash1/Cd86/Itgav/Nfkbia/Itgax/Tlr3/Fcgr2b/Havcr2/Ifit2/Mt2/Cd80/Trf/Cd36/Il12b/Chd7/Ier3/Trib1/Il18/Tnfaip3/Cxcl16/Tnip3/Axl/AA467197/Cd84/Rgs1/Tnf/Cd207
C1_cDC1a	GO:0043069	negative regulation of programmed cell death	421	-1.43088	0.00544788	0.0240105	Serpinb9/Prkcz/Nckap1l/Retreg1/Alms1/Eif2ak2/Notch1/Tax1bp1/Myo18a/Sirt2/Irs2/G2e3/Nrp1/Rb1/Vhl/Cflar/Birc3/Pim2/Xrcc4/Fyn/Atox1/Lifr/Mgmt/Il1rn/Kdm2b/Ccng1/Dstyk/Itsn1/Clu/Angpt1/Atad3a/Il1b/Ago4/March7/Bcl2a1c/Clec5a/Sphk2/Bmf/Bcl2l2/Bmi1/Tmem132a/Spp1/Tmem161a/Ppp1r10/Rb1cc1/Klhl20/Pik3cg/Naip6/Mt3/Btg2/Sirt4/Egfr/Fnip1/Rbpj/Acvr1/Lig4/Clcf1/Lims1/Hip1r/Camk1d/Bcl2l1/Prnp/Naip2/Nr4a1/Itpkb/Soc…
C1_cDC1a	GO:0090087	regulation of peptide transport	328	-1.43629	0.00874334	0.0327479	Prkcz/Nf1/Clock/Thoc2/Fkbp1b/Cd2/Myo18a/Irs2/Cd274/Adam9/Clec9a/Fyn/Mapk14/Ice1/Srgn/Itsn1/Angpt1/Uhmk1/Il1b/Ndel1/Lcp1/Clec5a/Ogt/Ptpn22/Ccl2/Rab8b/Chuk/Pde3b/Akap12/Syt11/Rab11fip3/Sirt4/Picalm/Egfr/Exoc4/Clcf1/Unc13b/Prnp/Rhbdf1/Jak2/Prkcd/Frmd4a/Cask/Os9/Cdh1/Klf7/Anxa4/Rptor/Ndfip2/Gabbr1/Tnfrsf21/Crtam/Hif1a/Cx3cl1/Glmn/Ptger4/Ccr7/Ffar4/Nod2/Nlrp1b/Mdfic/Ccr5/Rufy3/Xpo1/Pde8b/Nlrp3/Prr5l/A…
C1_cDC1a	GO:0043068	positive regulation of programmed cell death	324	-1.43944	0.00831488	0.0316256	Unc13b/Hip1r/Camk1d/Bcl2l1/Prnp/Nr4a1/Itm2c/Jak2/Tnfsf12/Prkcd/Nck2/Capn1/Hdac4/Runx3/Adam8/Gsn/Hif1a/Wnt11/Ano6/Plekhn1/Rapgef2/Trim35/Nlrp1b/Ctnna1/Pla2g4a/Ddx3x/Aldh1a3/Ccr5/Aldh1a2/Pde5a/Nlrp3/Trps1/Gadd45a/Rarb/Stk3/Arrb1/Cd40/Tcf7l2/Rxra/Skil/Tgfbr1/Pea15a/Ifit2/Nfkbid/Il12b/Il18/Egr1/Hip1/Nr4a3/Ccl3/Cdkn1a/Gadd45b/Dapk1/Tnf/Phlda1/Igf2r
C1_cDC1a	GO:0009792	embryo development ending in birth or egg hatching	353	-1.45417	0.00600936	0.0256111	Nf1/Acvrl1/Gna13/Thoc2/Notch1/Bmpr2/G2e3/Mxi1/Tab1/Pkd2/Ncor2/Phactr4/Xrcc4/Nbn/Lpar6/Rbbp8/Kdm2b/Angpt1/Rundc1/Ndel1/Ankrd11/Rtn4/Ocrl/Shroom3/Ece1/Bmi1/Dicer1/Jag2/Bptf/Asxl2/Dvl2/Kdm6a/Brca2/Matr3/Notch2/Slc35e2/Sbds/Tgfbr2/Pou5f1/Prrc2b/Egfr/Rbpj/Acvr1/Sp1/Sulf2/Mks1/Tanc2/Heg1/Usp9x/Lig4/Lims1/Bcl2l1/Luzp1/Vasp/Slc39a1/Slc35d1/Socs3/Senp2/Zbtb18/Slc25a20/Otud7b/Cdh1/Polg2/Kif1b/Arnt/Pdgfra/H…
C1_cDC1a	GO:0045087	innate immune response	312	-1.46564	0.00665847	0.027586	Adam8/Crtam/Gsn/Cx3cl1/Pglyrp1/Rab20/Pvr/Trim35/Nod2/Nlrp1b/Flnb/Nlrc5/Ddx3x/Treml4/Naip5/Nlrp3/Fgr/Cd86/Nfkbia/Tlr3/Havcr2/Ifit2/Cd36/Il12b/Il18/Cadm1/Cfh/Ccl4/Tnfaip3/Ccl3/Cxcl16/Tnip3/Axl/Cd84/Dapk1/Tnf/Klrb1b/Ccl22/Ccl17
C1_cDC1a	GO:0003006	developmental process involved in reproduction	245	-1.47097	0.00951485	0.0349371	Srd5a1/Ythdc1/Prkdc/Ptgis/Agfg1/Icam1/Sp3/Eaf2/Serpinb6a/Rec8/Piwil2/Junb/Stk11/Zfp830/Plaur/Sec23ip/Il11ra1/Kit/Src/Arid4b/Wnt4/Ift88/Gdf9/Map3k4/Birc6/Eif2b2/Psap/Runx1/Ncoa3/Dazap1/Mlh1/Hook1/Alms1/Notch1/Bmpr2/Sirt2/Pkd2/Diaph2/Mapk14/Fndc3a/Fancc/Angpt1/Amhr2/Mcmdc2/Il1b/Serpinb6b/Ago4/Bcl2l2/Kdm5b/Dicer1/Bptf/Brca2/Xlr4c/Notch2/Atrx/Zbtb16/Slc22a5/Egfr/Kdm3a/Rbpj/Acvr1/Sp1/Nphp1/Bcl2l1/Ash1…
C1_cDC1a	GO:0030098	lymphocyte differentiation	193	-1.47353	0.0135199	0.0443771	Plcl2/Rasgrp1/Dock2/Zfp36l1/Ap3b1/Adam17/Pik3r1/Bcl6/Apc/Ptprc/H2-DMa/Prkdc/Sema4a/Sp3/Abl2/Prex1/Stk11/Il11ra1/Mink1/Kit/Relb/Wnt4/Zeb1/Zc3h12a/Dnajb9/Lag3/Runx1/Tusc2/Prkcz/Nckap1l/Sart1/Cyp26b1/Xrcc4/Inpp5d/Il23a/Zc3h8/Il2ra/Il1b/Ccr2/Ptpn22/Sos2/Bmi1/Dicer1/Jag2/Card11/Notch2/Tgfbr2/Zbtb16/Zfp609/Fnip1/Rbpj/Ptprj/Il15/Malt1/Rc3h1/Lig4/Clcf1/Mafb/Tnfsf9/Atp11c/Itpkb/Drosha/Runx3/Adam8/Flt3l/Pg…
C1_cDC1a	GO:0043066	negative regulation of apoptotic process	410	-1.47851	0.00276455	0.0149041	Serpinb9/Prkcz/Nckap1l/Retreg1/Alms1/Eif2ak2/Notch1/Tax1bp1/Myo18a/Sirt2/Irs2/G2e3/Nrp1/Rb1/Vhl/Cflar/Birc3/Pim2/Xrcc4/Fyn/Atox1/Lifr/Mgmt/Il1rn/Kdm2b/Ccng1/Dstyk/Itsn1/Clu/Angpt1/Atad3a/Il1b/Ago4/March7/Bcl2a1c/Clec5a/Sphk2/Bmf/Bcl2l2/Bmi1/Spp1/Tmem161a/Ppp1r10/Rb1cc1/Klhl20/Pik3cg/Naip6/Mt3/Btg2/Sirt4/Egfr/Fnip1/Rbpj/Acvr1/Lig4/Clcf1/Lims1/Hip1r/Camk1d/Bcl2l1/Prnp/Naip2/Nr4a1/Itpkb/Socs3/Raf1/J…
C1_cDC1a	GO:0034097	response to cytokine	384	-1.47949	0.00333076	0.016713	Eif2ak2/Stoml1/Myo18a/Synj1/Acsl1/Cd274/Mapk13/Adam9/Birc3/Csf2ra/Mapk14/Sh2b2/Lifr/Tnfrsf11a/Ecm1/Il1rn/Map4k3/Otud4/Stat2/Angpt1/Ifi205/Il1b/Ccr2/Pmm1/Nfat5/Kdm5b/Ccl2/Plscr1/Spp1/Prmt2/Chuk/Zfp36/Pou5f1/Mt3/Kdm3a/Mras/Tjp2/Il15/Tank/Il10ra/Rc3h1/Lims1/Pggt1b/Bcl2l1/Ubxn2a/Gpr35/Gch1/Socs3/Jak2/Ifnlr1/Hdac4/Tnfrsf21/Gsn/Cx3cl1/Nfe2l2/Rab20/Rel/Ccr7/Flnb/Nlrc5/Aldh1a2/Cxcl2/Timp2/Ildr1/Eps8/Pde1…
C1_cDC1a	GO:0043009	chordate embryonic development	346	-1.4864	0.00397514	0.0191072	Nf1/Acvrl1/Gna13/Thoc2/Notch1/Bmpr2/G2e3/Mxi1/Tab1/Pkd2/Ncor2/Phactr4/Xrcc4/Nbn/Lpar6/Rbbp8/Kdm2b/Angpt1/Rundc1/Ndel1/Ankrd11/Rtn4/Ocrl/Shroom3/Ece1/Bmi1/Dicer1/Jag2/Bptf/Asxl2/Dvl2/Kdm6a/Brca2/Matr3/Notch2/Slc35e2/Sbds/Tgfbr2/Pou5f1/Prrc2b/Egfr/Rbpj/Acvr1/Sp1/Sulf2/Mks1/Tanc2/Heg1/Usp9x/Lig4/Lims1/Bcl2l1/Luzp1/Vasp/Slc39a1/Slc35d1/Socs3/Senp2/Zbtb18/Slc25a20/Otud7b/Cdh1/Polg2/Arnt/Pdgfra/Hif1a/K…
C1_cDC1a	GO:0007264	small GTPase mediated signal transduction	218	-1.4962	0.00879075	0.0328467	Rabgef1/Arhgap26/Dock1/Nf1/Arhgef40/Gna13/Itga3/Notch1/Rnd2/Nrp1/Ralb/Phactr4/Als2/Spata13/Sh2b2/Lpar6/Itsn1/Arhgef3/Rab27a/P2ry10/Ogt/Cyth3/Ksr1/Rtn4/Sos2/Cyfip1/Rac3/Rab8b/Chuk/Notch2/Scai/Rasa2/Tnfaip1/Fgd3/Rnd1/Mras/Heg1/Farp2/Rab6b/Itsn2/Dnmbp/Itpkb/Gpr35/Rab13/Rab20/Rapgef2/Dennd4b/Rapgef5/Rasgrp3/Sipa1/Dock4/Timp2/Arrb1/Map4k4/Eps8/Bcar3/Myo9b/Rhoc/Rasgrp4/Rap2a/Arhgap18/Arhgef12/Rhoq/Gpr5…
C1_cDC1a	GO:0002253	activation of immune response	182	-1.50071	0.011292	0.0391356	Fyn/Sh2b2/Tlr13/Sec14l1/Otud4/Nfatc2/Ifi205/Il1b/Pik3ap1/Tnip1/Ptpn22/Rtn4/Usp46/Plscr1/Matr3/Ptprs/Ptprj/Alpk1/Usp9x/Malt1/Rc3h1/Prnp/Tnfrsf21/Ccr7/Gcsam/Nod2/Treml4/Dennd1b/Icosl/Cd86/Tec/Nfkbia/Gpr33/Tlr3/Fcgr2b/Havcr2/Nfkbiz/Nfkbid/Cd36/Wnk1/Cfh/Cd81/Nr4a3/Tnfaip3/Bcl2a1d/Tespa1/Tnip3/Tnf
C1_cDC1a	GO:0051090	regulation of DNA-binding transcription factor activity	178	-1.5009	0.01163	0.040078	Pim1/Kit/Kat6a/Kdm5a/Rela/Tnfrsf4/Rnf31/Stk36/Zc3h12a/Rnf25/E130311K13Rik/Ncoa3/Chp1/Prkcz/Clock/Eif2ak2/Tax1bp1/Cflar/Pkd2/Tnfrsf11a/Trim8/Crtc2/Clu/Il1b/Ppargc1b/Ctnnbip1/Setd6/Dvl2/Prmt2/Card11/Chuk/Adora3/Malt1/Camk1d/Prnp/Jak2/Anxa4/Hdac4/Adam8/Cx3cl1/Nod2/Anxa3/Nlrc5/Traf1/Nlrp3/Stk3/Arrb1/Cd40/Fzd1/Tcf7l2/Nfkbia/Tlr3/Fcgr2b/Havcr2/Nfkbid/App/Cd36/Trib1/Il18/Jup/Tnfaip3/Cd84/Bhlhe40/Tnf
C1_cDC1a	GO:0051235	maintenance of location	143	-1.50415	0.0157284	0.0497348	Ero1l/Hap1/Gm2a/Hexa/Myo5a/Dgat1/Ryr1/Vps13c/Plcb2/Vps13d/Os9/Syne1/Gsn/Cx3cl1/Tmem135/Itpr2/Ccr5/Dbn1/Itgav/Slc30a4/Slc8a1/Nfkbia/Asph/Xcr1/Plce1/Ubash3b/Cd36/Ank2/Chd7/Syne2/Tnf/Ttc39b
C1_cDC1a	GO:0010876	lipid localization	152	-1.50596	0.0144884	0.0468315	C2cd2l/Esyt2/Gdf9/Lpl/Zc3h12a/Tmem30a/Vps51/Psap/Runx1/Tnfaip8l3/Aqp9/Stoml1/Acsl1/Irs2/Pitpnm1/Tnfrsf11a/Soat1/Sgpp1/Il1b/Kdm5b/Map2k6/Spp1/Gm2a/Hexa/Atp8a1/Dgat1/Abca5/Atp11c/Abcc1/Prkcd/Abca9/Tmem135/Ano6/Lcat/Col4a3bp/Prelid2/Pla2g4a/Atp8b4/Atp11a/Pdzd8/Abca7/Slco3a1/Itgav/Nfkbia/Il1a/Lima1/Cd36/Esyt3/Lrp1/Tnf/Ttc39b
C1_cDC1a	GO:0010942	positive regulation of cell death	352	-1.5111	0.00270531	0.0146379	Txnrd1/Map2k6/Plscr1/Pmaip1/Map3k20/Prmt2/Notch2/Akap12/Ctsc/Zbtb16/Mt3/Picalm/Atf3/Fnip1/Malt1/Unc13b/Hip1r/Camk1d/Bcl2l1/Prnp/Nr4a1/Itm2c/Jak2/Tnfsf12/Prkcd/Nck2/Capn1/Hdac4/Runx3/Adam8/Gsn/Hif1a/Wnt11/Ano6/Dnmt3a/Kmo/Plekhn1/Rapgef2/Nradd/Trim35/Nlrp1b/Ctnna1/Pla2g4a/Ddx3x/Aldh1a3/Ccr5/Aldh1a2/Pde5a/Nlrp3/Trps1/Gadd45a/Rarb/Stk3/Arrb1/Cd40/Tcf7l2/Rxra/Skil/Tgfbr1/Fcgr2b/Pea15a/Ifit2/Nfkbid/Cd3…
C1_cDC1a	GO:0030099	myeloid cell differentiation	205	-1.51184	0.00809855	0.0310813	Zbtb46/Nbeal2/Plscr1/Ctnnbip1/Asxl2/Chuk/Notch2/Zfp36/Gpr171/Tgfbr2/Zbtb16/H4f16/Rbpj/Tjp2/Il15/Sp1/Clec1b/Cbfa2t3/Farp2/Mafb/Tnfsf9/Itpkb/Jak2/Ireb2/Adam8/Hif1a/Ccr7/Myh9/Tet2/Ank1/Sh3pxd2a/Gpr68/Smad5/Cdkn1c/Cd101/Tmem64/Nfkbia/Actn1/Hhex/Gpr55/Ubash3b/App/Trf/Il12b/Trib1/Pir/Cd81/Dcstamp/Ccl3/Tnf
C1_cDC1a	GO:0034762	regulation of transmembrane transport	168	-1.51369	0.0111368	0.0387379	Fkbp1b/Stoml1/Irs2/Pkd2/Fyn/Mapk14/Sh2b2/Pik3c2a/Il1b/Rgs2/Lmbrd1/Sphk2/Ptpn22/Ccl2/Stim2/Crebl2/Pik3cg/Hap1/Nedd4l/Myo5a/Mef2a/Cttnbp2nl/1810037I17Rik/Prnp/Gpr35/Prkcd/Atp1a2/Cx3cl1/Nfe2l2/Ano6/Hvcn1/Ffar4/Shisa7/Slc9a3r2/Anxa3/Kcnk13/Cacnb2/Slc8a1/Asph/Pea15a/Rhoq/Ubash3b/Ank2/Chd7/Wnk1/Clic4/Nr4a3/Dapk1/Tnf
C1_cDC1a	GO:0040007	growth	412	-1.51422	0.00144036	0.0092411	Ryk/Ncoa3/Trpv2/Mgll/Prkcz/Dnajb2/Acvrl1/Alms1/Extl3/Notch1/Rnd2/Bmpr2/Dusp6/Nrp1/Rb1/Cflar/Mapk14/Brat1/Zfp950/Plau/Ecm1/Nbn/Iqgap1/Kdm2b/Nanos1/Afg3l2/Atad3a/Ppp1r9b/Ndel1/Sec61a1/Rgs2/Ankrd11/Sphk2/Fubp1/Kdm5b/Rtn4/Limk1/Cyfip1/Dicer1/Kdm6a/Prmt2/Brca2/Notch2/Sbds/Ptprs/Nedd4l/Tgfbr2/Atrx/Pou5f1/Osgin2/Picalm/Egfr/Rbpj/Ptprj/Heg1/Usp9x/Cgrrf1/Bcl2l1/Itsn2/Jade2/Arhgap4/Ptgfrn/Socs3/Tmtc3/Arih2…
C1_cDC1a	GO:1901652	response to peptide	175	-1.51468	0.0102247	0.0368156	Socs2/Apc/Syap1/Sik2/Parp1/Prkdc/Smarcc1/Icam1/Inpp5k/Rock2/Esrra/Sesn2/Src/Cpeb2/Rab31/Rela/Shc1/Stat4/Lpl/Irf5/Scap/Eif2b2/Mbd5/Prkcz/Notch1/Irs2/Fyn/Mapk14/Sh2b2/Kat2b/Stat2/Il1b/Ndel1/Lmbrd1/Ogt/Ptpn22/Cyfip1/Rab8b/Chuk/Pde3b/Myo5a/Sp1/Ptpra/Prnp/Nr4a1/Socs3/Rab13/Jak2/Prkcd/Cav2/Capn1/Leprot/Soga1/Nod2/Nr4a2/Trim41/Ptk2/Nfkbia/Inppl1/Fcgr2b/Rhoq/App/Cd36/Tbc1d4/Egr2/Il18/Egr1/Nr4a3/Timeless/…
C1_cDC1a	GO:0046649	lymphocyte activation	361	-1.51635	0.00239581	0.0134788	Prkcz/Mlh1/Nckap1l/Nsd2/Sart1/Fkbp1b/Cd2/Cyp26b1/Irs2/Cd274/Xrcc4/Fyn/Lyst/Inpp5d/Il23a/Ctps/Nbn/Pibf1/Zc3h8/Nfatc2/Il2ra/Il1b/Ccr2/Rab27a/Ulbp1/Lcp1/March7/Ptpn22/Sos2/Ccl2/Bmi1/Dicer1/Cd209a/Jag2/Card11/Notch2/Tgfbr2/Zbtb16/Parp3/Zfp609/Fnip1/Rbpj/Ptprj/Il15/Ebi3/Malt1/Rc3h1/Lig4/Clcf1/Prnp/Mafb/Tnfsf9/Atp11c/Itpkb/Drosha/Prkcd/Nck2/Runx3/Adam8/Tnfrsf21/Pag1/Gsn/Flt3l/Pglyrp1/Glmn/Ptger4/Cd83/C…
C1_cDC1a	GO:0031346	positive regulation of cell projection organization	190	-1.52408	0.00838427	0.0317675	Kit/Src/Retreg3/Itgb1/Shtn1/Gdi1/Nckipsd/Arap1/Camk1/Tmem30a/Eif2b2/Atmin/Scarf1/Kif3c/Trpv2/Nf1/Itga3/Fkbp1b/Rnd2/Bmpr2/Nrp1/Itpr1/Cflar/Fyn/Kat2b/Iqgap1/Itsn1/Ss18l1/Ndel1/Rgs2/Rtn4/Limk1/Cyfip1/Rab8b/Hap1/Nedd4l/Picalm/Pacsin1/Camk1d/Itsn2/Kctd17/Cask/Hdac4/Kidins220/Cx3cl1/Nfe2l2/Rapgef2/Ccr7/Ankrd27/P2ry12/Rufy3/Rnf157/Smurf1/Ccdc88a/Fgfr1/Sema7a/Eps8/Fzd1/Elavl4/Arsb/Dbn1/Skil/Tgfbr1/Rhoq/L…
C1_cDC1a	GO:2001234	negative regulation of apoptotic signaling pathway	121	-1.52841	0.0156072	0.0496597	G2e3/Nrp1/Rb1/Cflar/Fyn/Clu/Il1b/March7/Bcl2a1c/Bmf/Bcl2l2/Bmi1/Tmem161a/Rb1cc1/Acvr1/Bcl2l1/Raf1/Hif1a/Cx3cl1/Nfe2l2/Ivns1abp/Ctnna1/Ddx3x/Nr4a2/Sgms1/Itgav/Tgfbr1/Pea15a/Tmbim1/Ier3/Tnfaip3/Bcl2a1d/Bcl2a1a/Dapk1/Bcl2a1b/Tnf
C1_cDC1a	GO:0035690	cellular response to drug	138	-1.52947	0.0132647	0.0438298	Map3k5/Zc3h12a/Pde4b/Trp53inp1/Mtr/Psap/Mapk13/Ndor1/Cflar/Fyn/Adcy7/Ppp1r9b/Il1b/Sphk2/Ptpn22/Rnf4/Ppp1r12a/Atrx/Rgs10/Ryr1/Prnp/Klf9/Kdm6b/Jak2/Prkcd/Cdh1/Capn1/Nfe2l2/Itpr2/Pde8a/Nod2/Ctnna1/P2ry12/Trim41/Slc8a1/Rap2a/Pdgfb/Egr1/Ccl4/Nr4a3/Timeless/Jup/Tnfaip3/Axl/Tnf
C1_cDC1a	GO:0010035	response to inorganic substance	202	-1.53	0.00677322	0.0278939	Nedd4l/Atrx/Syt11/Mt3/Mef2a/Egfr/Prnp/Kdm6b/Nr4a1/Itpkb/Gch1/Prkcd/Ireb2/Cdh1/Capn1/Gsn/Aptx/Nfe2l2/Lcat/Hvcn1/Ccr7/Pde8a/Pla2g4a/Slc41a1/Nr4a2/Sipa1/Fosb/Itgav/Slc30a4/Asph/Mt2/Il1a/Trf/Cd36/Hfe/Wnk1/Clic4/Loxl2/Nr4a3/Timeless/Tnfaip3/Axl/Tnf
C1_cDC1a	GO:0006811	ion transport	487	-1.53072	0.000791394	0.00597659	Pik3c2a/Afg3l2/Fasl/Il1b/Rgs2/Slc39a13/Kcnk6/Sphk2/Slc38a1/Slc6a6/Letm1/Ptpn22/Rtn4/Orai1/Slc5a3/Ccl2/Map2k6/Stim2/Atp6v0a1/Ero1l/Plcb4/Fcgr3/Pik3cg/Hap1/Srl/Nedd4l/Adora3/Slc22a5/Syt11/Mt3/Atp8a1/Myo5a/Homer2/Slc22a18/Tmem63b/1810037I17Rik/Slc3a2/Ryr1/Slc7a7/Cnnm4/Mllt6/Prnp/Plcb2/Atp11c/Gpr35/Slc39a1/Slc25a20/Abcc1/Prkcd/Slc16a13/Cask/Atp1a2/Ndfip2/Gabbr1/Slc44a1/Cx3cl1/Cysltr1/Ano6/Kmo/Gramd2/…
C1_cDC1a	GO:0050776	regulation of immune response	345	-1.53144	0.00210158	0.0120285	Fyn/Mapk14/Sh2b2/Inpp5d/Il23a/Tlr13/Ecm1/Sec14l1/Otud4/Adcy7/Angpt1/Nfatc2/Il2ra/Ifi205/Il1b/Ccr2/Pik3ap1/Ulbp1/Tnip1/Sphk2/Ptpn22/Rtn4/Usp46/Plscr1/H2-Q10/Card11/Matr3/Fcgr3/Ptprs/Adora3/H2-M5/Parp3/Ptprj/Alpk1/Il15/Usp9x/Malt1/Rc3h1/Clcf1/Prnp/Adam8/Tnfrsf21/H2-Q4/Crtam/Pglyrp1/Ccr7/Pvr/Gcsam/Nod2/Nlrc5/Treml4/Dennd1b/Nlrp3/H2-Q6/Sema7a/Fgr/Cd40/Icosl/Cd86/Tec/Nfkbia/Gpr33/Tlr3/Btla/Fcgr2b/Tnfs…
C1_cDC1a	GO:0032943	mononuclear cell proliferation	153	-1.53843	0.0105871	0.0374442	Nckap1l/Fkbp1b/Irs2/Cd274/Fyn/Inpp5d/Il23a/Ctps/Nfatc2/Il2ra/Il1b/Ccr2/March7/Ptpn22/Sos2/Bmi1/Cd209a/Card11/Tgfbr2/Il15/Ebi3/Malt1/Rc3h1/Clcf1/Prnp/Tnfsf9/Prkcd/Nck2/Tnfrsf21/Glmn/Ccr7/Hes1/Sdc4/Pde5a/Cd40/Ccdc88b/Icosl/Lrrc32/Cd86/Btla/Fcgr2b/Tnfsf13b/Havcr2/Bst1/St6gal1/Cd80/Il12b/Il18/Cd81/Cdkn1a/Scgb1a1
C1_cDC1a	GO:1902903	regulation of supramolecular fiber organization	166	-1.53969	0.00853542	0.0322169	Colgalt1/Nckap1l/Alms1/Scin/Nrp1/Rb1/Clu/Ppfia1/Vill/Camsap2/Taok1/Limk1/Cyfip1/Rac3/Eml2/Spef1/Dstn/Hip1r/Pde4dip/Vasp/Kank3/Camsap1/Prkcd/Serpinf2/Nck2/Capn1/Arpin/Clasp2/Gsn/Cx3cl1/Wnt11/Ptger4/Plek/Synpo/Fchsd2/Dctn1/Sdc4/Clasp1/Eml4/Fhod1/Eps8/Dbn1/Rhoc/Tgfbr1/Arhgap18/Lima1/App/Spire1/Sh3pxd2b/Mtss1
C1_cDC1a	GO:0051336	regulation of hydrolase activity	413	-1.54291	0.000974659	0.0069099	Tbc1d22b/Rictor/Casp12/Psap/Oasl1/Chp1/Cst3/Serpinb9/Rcan1/Prkcz/Nf1/Dnajb2/Nckap1l/Anxa8/Gna13/Fkbp1b/Ctsd/Cflar/Pcna/Birc3/Als2/Fyn/Mapk14/Tbc1d5/Mgmt/Ecm1/Iqgap1/Sbf2/Oas1a/Fasl/Ppp1r9b/Serpinb6b/Rundc1/Ndel1/Rgs2/Ppargc1b/Sphk2/Tbc1d10a/Ocrl/Tnni3/Ccl2/Plscr1/Pmaip1/Fkbp15/Dvl2/Ppp1r12a/Rasa2/Rgs10/Asap1/Rapgef6/Picalm/1810037I17Rik/Fnip1/Tank/Gtf2h2/Malt1/Lims1/Hip1r/Naip2/Nr4a1/Tbc1d8/Jak2/…
C1_cDC1a	GO:0030217	T cell differentiation	144	-1.5432	0.0108761	0.038054	Rasgrp1/Dock2/Zfp36l1/Ap3b1/Adam17/Bcl6/Apc/Ptprc/H2-DMa/Prkdc/Sema4a/Sp3/Abl2/Prex1/Stk11/Mink1/Kit/Relb/Wnt4/Zeb1/Zc3h12a/Lag3/Runx1/Prkcz/Nckap1l/Sart1/Cyp26b1/Xrcc4/Il23a/Zc3h8/Il2ra/Il1b/Ccr2/Ptpn22/Sos2/Bmi1/Dicer1/Jag2/Card11/Tgfbr2/Zbtb16/Zfp609/Il15/Malt1/Rc3h1/Lig4/Mafb/Tnfsf9/Itpkb/Drosha/Runx3/Adam8/Ptger4/Cd83/Ccr7/Lfng/Nlrp3/Mpzl2/Nfkbiz/Nfkbid/Il12b/Chd7/Il18/Egr1/Bcl2a1d/Tespa1/Eg…
C1_cDC1a	GO:0050808	synapse organization	144	-1.54393	0.010809	0.0378637	Adgrl2/Chd4/Itga3/Nrp1/Vhl/Als2/Fyn/Mapk14/Srgn/Itsn1/Afg3l2/Cyfip1/Ptprs/Myo5a/Arhgap22/Picalm/Il10ra/Unc13b/Prnp/Cask/Cdh1/Synpo/Shisa7/Flrt3/Dctn1/Fzd1/Ptk2/Malat1/Dbn1/Cacnb2/Tanc1/Actn1/Igsf9/Fcgr2b/Pdgfb/Nectin1/App/Cadm1/Afdn/Myo6/Tnf
C1_cDC1a	GO:0061024	membrane organization	274	-1.54454	0.00310495	0.0159298	Lemd2/Clu/Parp11/Afg3l2/Ndel1/Letm1/Vapb/Bcl2l2/Rtn4/Plscr1/Rac3/Rab8b/Pmaip1/Nup93/Fcgr3/Tor1b/Pacsin2/Syt11/Asap1/Mt3/Atp8a1/Reep3/Picalm/Pacsin1/Spg7/Stx3/Mfge8/Hip1r/Bcl2l1/Ubxn2a/Atp11c/Stx17/Laptm4b/Abcc1/Taz/Prkcd/Cav2/Adam8/Gsn/Rab20/Ano6/Tmcc1/Col4a3bp/Ankrd27/Shisa7/Pla2g4a/Treml4/Fchsd2/Dctn1/Myh9/Smurf1/Ccdc88a/Atl2/Atp8b4/Atp11a/Abca7/Dbn1/Myof/Fcgr2b/Tram2/Lpcat2/Cd36/Ank2/Ier3/Tbc1…
C1_cDC1a	GO:0051961	negative regulation of nervous system development	118	-1.54612	0.0141095	0.0459568	Ryk/Nf1/Thoc2/Notch1/Sirt2/Nrp1/Nbn/Il1b/Rtn4/Dicer1/Ptprs/Ctsc/Asap1/Mt3/Lrig2/Rbpj/Itm2c/Arhgap4/Tnfrsf21/Rapgef2/Hes1/Ctnna1/Srgap2/Ccr5/Rufy3/Map4k4/Sema7a/Ski/Ptk2/Mylip/Inppl1/Rtn4rl1/Hook3/App/Sema6d/Lrp1/Tnf
C1_cDC1a	GO:0050778	positive regulation of immune response	275	-1.55021	0.00283773	0.0151338	Fyn/Mapk14/Sh2b2/Il23a/Tlr13/Sec14l1/Otud4/Nfatc2/Ifi205/Il1b/Ccr2/Pik3ap1/Ulbp1/Tnip1/Sphk2/Ptpn22/Rtn4/Usp46/Plscr1/H2-Q10/Matr3/Fcgr3/Ptprs/Adora3/H2-M5/Ptprj/Alpk1/Il15/Usp9x/Malt1/Rc3h1/Clcf1/Prnp/Adam8/Tnfrsf21/H2-Q4/Crtam/Ccr7/Pvr/Gcsam/Nod2/Nlrc5/Treml4/Dennd1b/Nlrp3/H2-Q6/Sema7a/Fgr/Cd40/Icosl/Cd86/Tec/Nfkbia/Gpr33/Tlr3/Fcgr2b/Tnfsf13b/Havcr2/Nfkbiz/Nfkbid/Cd36/Il12b/Wnk1/Il18/Cadm1/Cfh/…
C1_cDC1a	GO:0042110	T cell activation	255	-1.55341	0.00324319	0.0164198	Prkcz/Nckap1l/Sart1/Fkbp1b/Cd2/Cyp26b1/Cd274/Xrcc4/Fyn/Il23a/Ctps/Zc3h8/Il2ra/Il1b/Ccr2/Rab27a/Lcp1/March7/Ptpn22/Sos2/Ccl2/Bmi1/Dicer1/Cd209a/Jag2/Card11/Tgfbr2/Zbtb16/Zfp609/Il15/Ebi3/Malt1/Rc3h1/Lig4/Prnp/Mafb/Tnfsf9/Itpkb/Drosha/Nck2/Runx3/Adam8/Tnfrsf21/Pag1/Gsn/Glmn/Ptger4/Cd83/Ccr7/Lfng/Hes1/Jaml/Sdc4/Myh9/Pde5a/Nlrp3/Ccdc88b/Mpzl2/Icosl/Lrrc32/Cd86/Itgav/Btla/Tnfsf13b/Havcr2/Nfkbiz/Cd80/N…
C1_cDC1a	GO:1901342	regulation of vasculature development	129	-1.55528	0.0117035	0.040238	Ptgis/Sema4a/Cxcr2/Rhoj/Fgf1/Rock2/Ago2/Hspb6/Kit/Itgb1/Shc1/Wnt4/Sparc/Zc3h12a/Runx1/Nf1/Acvrl1/Notch1/Btg1/Nrp1/Cflar/Ecm1/Pik3c2a/Nfatc2/Fasl/Il1b/Ccr2/Rtn4/Ccl2/Pde3b/Tgfbr2/Stard13/Sp1/Ppp1r16b/Pak4/Hif1a/Cx3cl1/Nfe2l2/Ptger4/Cysltr1/Rapgef2/Foxj2/Anxa3/Cd40/Sash1/Itgax/Tlr3/Hhex/Il1a/Pdgfb/Cd36/Egr1/Spred1/Notch4/Emp2/Jup
C1_cDC1a	GO:0031098	stress-activated protein kinase signaling cascade	137	-1.55793	0.0108068	0.0378637	Map3k5/Map2k4/Spag9/Zc3h12a/Map3k4/Map3k11/Eif2ak2/Mapk13/Mapk14/Tnfrsf11a/Taok2/Il1rn/Map4k3/Il1b/Taok1/Ptpn22/Phlpp1/Map2k6/Dvl2/Map3k20/Rb1cc1/Zfp36/Egfr/Serpinf2/Pak4/Ptger4/Ccr7/Nod2/Map4k5/Mdfic/Gadd45a/Map3k14/Stk3/Map4k4/Ptk2/Sash1/Tlr3/Rap2a/Fcgr2b/Il1a/App/Trf/Trib1/Gadd45b/Tnf
C1_cDC1a	GO:0009306	protein secretion	254	-1.5654	0.00287575	0.0152002	Clock/Notch1/Fkbp1b/Cd2/Myo18a/Irs2/Cd274/Adam9/Clec9a/Mapk14/Lyst/Srgn/Il1rn/Angpt1/Il1b/Clec5a/Sphk2/Ptpn22/Rab8b/Card11/Chuk/Pde3b/Notch2/Akap12/Syt11/Myo5a/Rab11fip3/Sirt4/Dgat1/Egfr/Rbpj/Unc13b/Rhbdf1/Raf1/Jak2/Frmd4a/Cask/Tvp23a/Klf7/Anxa4/Rptor/Tnfrsf21/Crtam/Hif1a/Cx3cl1/Glmn/Ptger4/Ccr7/Ffar4/Plek/Nod2/Nlrp1b/Ccr5/Pde8b/Nlrp3/Arrb1/Map4k4/Fgr/Gpr68/Cd40/Cd200r1/Cd300c2/Tcf7l2/Lrrc32/Itga…
C1_cDC1a	GO:0009790	embryo development	488	-1.56596	0.000410449	0.00373739	Nf1/Acvrl1/Gna13/Thoc2/Notch1/Cyp26b1/Bmpr2/G2e3/Disp1/Nrp1/Mxi1/Tab1/Pkd2/Ncor2/Phactr4/Xrcc4/Polr1b/Nbn/Lpar6/Rbbp8/Ets2/Il1rn/Kdm2b/Angpt1/Phldb1/Rundc1/Ndel1/Ankrd11/Zfp57/Rtn4/Ocrl/Shroom3/Ece1/Nphp3/Txnrd1/Bmi1/Dicer1/Jag2/Bptf/Asxl2/Dvl2/Map3k20/Kdm6a/Brca2/Matr3/Notch2/Slc35e2/Sbds/Tgfbr2/Pou5f1/Prrc2b/Zbtb16/Egfr/Insig2/Rbpj/Acvr1/Sp1/Sulf2/Mks1/Tanc2/Heg1/Usp9x/Exoc4/Lig4/Lims1/Pdgfa/Bc…
C1_cDC1a	GO:0044087	regulation of cellular component biogenesis	420	-1.57033	0.000493908	0.00419191	Prkcz/Pip4k2a/Dnajb2/Nckap1l/Acvrl1/Alms1/Eif2ak2/Notch1/Sirt2/Scin/Nrp1/Ralb/Odf2l/Ice1/Kat2b/Ncln/Iqgap1/Clu/Tppp/Ppfia1/Phldb1/Ndel1/Lcp1/Vill/Riok1/Sphk2/Camsap2/Bmf/Limk1/Cyfip1/Rac3/Rnf4/Ctnnbip1/Cnot6l/Eml2/Sdccag8/Heatr1/Hap1/Ptprs/Nedd4l/Samd8/Syt11/Asap1/Cdk10/Map4/Fnip1/Ptprj/Lrsam1/Nphp1/Lims1/Unc13b/Hip1r/Farp2/Zfp451/Pde4dip/Ldlrad4/Vasp/Kank3/Kctd17/Camsap1/Raf1/Prkcd/Slx1b/Serpinf…
C1_cDC1a	GO:0050708	regulation of protein secretion	202	-1.57057	0.00420687	0.0198359	Rhbdf1/Jak2/Frmd4a/Cask/Klf7/Anxa4/Rptor/Tnfrsf21/Crtam/Hif1a/Cx3cl1/Glmn/Ptger4/Ccr7/Ffar4/Nod2/Nlrp1b/Ccr5/Pde8b/Nlrp3/Arrb1/Map4k4/Fgr/Gpr68/Cd40/Cd200r1/Cd300c2/Tcf7l2/Lrrc32/Havcr2/Il1a/Cd36/Cadm1/Tnfaip3/Ccl3/Lrp1/Cd84/Tnf
C1_cDC1a	GO:0051403	stress-activated MAPK cascade	121	-1.57397	0.0101779	0.0366913	Map3k5/Map2k4/Spag9/Zc3h12a/Map3k4/Map3k11/Eif2ak2/Mapk13/Mapk14/Tnfrsf11a/Taok2/Il1rn/Il1b/Taok1/Ptpn22/Phlpp1/Dvl2/Map3k20/Rb1cc1/Zfp36/Egfr/Serpinf2/Ptger4/Ccr7/Nod2/Mdfic/Gadd45a/Stk3/Map4k4/Ptk2/Sash1/Tlr3/Rap2a/Fcgr2b/Il1a/App/Trf/Trib1/Gadd45b/Tnf
C1_cDC1a	GO:0006812	cation transport	342	-1.57584	0.00116622	0.00782004	Pik3c2a/Afg3l2/Fasl/Rgs2/Slc39a13/Kcnk6/Sphk2/Slc38a1/Letm1/Ptpn22/Rtn4/Orai1/Slc5a3/Ccl2/Stim2/Atp6v0a1/Ero1l/Plcb4/Fcgr3/Pik3cg/Hap1/Srl/Nedd4l/Adora3/Slc22a5/Syt11/Mt3/Myo5a/Homer2/1810037I17Rik/Slc3a2/Ryr1/Cnnm4/Mllt6/Prnp/Plcb2/Gpr35/Slc39a1/Slc25a20/Cask/Atp1a2/Ndfip2/Gabbr1/Slc44a1/Cx3cl1/Cysltr1/Ano6/Gramd2/Hvcn1/Itpr2/Cltc/Hes1/Shisa7/Slc9a8/Anxa3/Ccr5/P2ry12/Slc41a1/Kcnk13/Ank1/Slc41a2/…
C1_cDC1a	GO:0043270	positive regulation of ion transport	91	-1.57928	0.0143094	0.0463538	Chp1/Trpv2/Itpr1/Pkd2/Tnfrsf11a/Il1b/Sphk2/Rtn4/Orai1/Ccl2/Map2k6/Stim2/Hap1/Nedd4l/Atp8a1/Mllt6/Prkcd/Cask/Gabbr1/Cx3cl1/Ano6/Kmo/Slc9a3r2/P2ry12/Abca7/Cacnb2/Asph/Il1a/Pdgfb/Lpar3/Ank2/Wnk1/Ccl4
C1_cDC1a	GO:1901699	cellular response to nitrogen compound	237	-1.57978	0.00268564	0.0145579	Ssh1/Sesn2/Src/Cpeb2/Rab31/Rela/Shc1/Ddi2/Zeb1/Diaph1/Map3k5/Lpl/Pde4b/Mbd5/Mtr/Prkcz/Sirt2/Irs2/Mapk13/Itpr1/Cflar/Pkd2/Ralb/Fyn/Sh2b2/Kat2b/Nsmf/Ppp1r9b/Il1b/Ndel1/Lmbrd1/Ogt/Ptpn22/Cyfip1/Rab8b/Rnf4/Pde3b/Pik3cg/Atrx/Rgs10/Myo5a/Egfr/Ryr1/Sp1/Ptpra/Bcl2l1/Prnp/Nr4a1/Socs3/Rab13/Jak2/Prkcd/Cdh1/Cav2/Rptor/Pdgfra/Dnmt3a/Rapgef2/Itpr2/Leprot/Soga1/Nod2/Ctnna1/P2ry12/Nr4a2/Cpeb4/Nlrp3/Trim41/Ptk2/…
C1_cDC1a	GO:0051493	regulation of cytoskeleton organization	249	-1.58023	0.00259778	0.0141592	Vill/Camsap2/Taok1/Limk1/Cyfip1/Rac3/Rnf4/Eml2/Notch2/Spef1/Dstn/Cdk10/Parp3/Rnd1/Katnbl1/Hip1r/Cntrl/Pde4dip/Vasp/Kank3/Camsap1/Prkcd/Serpinf2/Nck2/Capn1/Arpin/Clasp2/Gsn/Cx3cl1/Wnt11/Ptger4/Plek/Synpo/Cltc/Fchsd2/Dync1h1/Dctn1/Xpo1/Sdc4/Clasp1/Bicd2/Eml4/Ccdc88a/Fgr/Fhod1/Eps8/Dbn1/Rhoc/Afap1/Tgfbr1/Arhgap18/Il1a/Lima1/Rhoq/Bst1/Spire1/Sh3pxd2b/Mtss1/Lrp1/Dst/F11r
C1_cDC1a	GO:0031347	regulation of defense response	288	-1.5842	0.0015555	0.00978954	Mapk14/Tnfrsf11a/Il23a/Tlr13/Sec14l1/Otud4/Adcy7/Il2ra/Ifi205/Il1b/Ccr2/Pik3ap1/Ulbp1/Tnip1/Ptpn22/Rtn4/Plscr1/Dicer1/Setd6/Matr3/Fcgr3/Pik3cg/Zfp36/Ptprs/Adora3/Ctsc/Syt11/Egfr/Alpk1/Il15/Lrsam1/Clcf1/Unc13b/Ash1l/Socs3/Drosha/Abcc1/Jak2/Ifnlr1/Cnr2/Adam8/Crtam/Cx3cl1/Pglyrp1/Ptger4/Ccr7/Ffar4/Pvr/Nod2/Fndc4/Pla2g4a/Nlrc5/Treml4/Ccr5/Pde5a/Nlrp3/Sema7a/Fgr/Cd200r1/Cd86/Nfkbia/Tlr3/Fcgr2b/Havcr2/…
C1_cDC1a	GO:0051091	positive regulation of DNA-binding transcription factor activity	105	-1.58425	0.0113038	0.0391356	Rnf25/Ncoa3/Prkcz/Clock/Eif2ak2/Cflar/Tnfrsf11a/Trim8/Crtc2/Clu/Il1b/Ppargc1b/Dvl2/Card11/Chuk/Malt1/Camk1d/Jak2/Hdac4/Adam8/Cx3cl1/Nod2/Anxa3/Traf1/Nlrp3/Stk3/Cd40/Fzd1/Tlr3/Fcgr2b/App/Cd36/Il18/Jup/Cd84/Tnf
C1_cDC1a	GO:0042098	T cell proliferation	113	-1.58552	0.0102565	0.0368597	Nckap1l/Fkbp1b/Cd274/Fyn/Il23a/Ctps/Il2ra/Il1b/Ccr2/March7/Ptpn22/Sos2/Bmi1/Cd209a/Card11/Tgfbr2/Il15/Ebi3/Malt1/Rc3h1/Prnp/Tnfsf9/Nck2/Tnfrsf21/Glmn/Ccr7/Hes1/Sdc4/Pde5a/Ccdc88b/Icosl/Lrrc32/Cd86/Btla/Tnfsf13b/Havcr2/Cd80/Il12b/Il18/Cd81/Scgb1a1
C1_cDC1a	GO:0043112	receptor metabolic process	90	-1.5871	0.0134583	0.0443218	Synj1/Sirt2/Als2/Tbc1d5/Angpt1/Lmbrd1/Ece1/Usp46/Hap1/Picalm/Pacsin1/Gtf2h2/Jak2/Syne1/Capn1/Hif1a/Sag/Cltc/Fut8/Smurf1/Arrb1/Itgav/Furin/Mylip/Cd36/Cd81/Myo6/Tnf
C1_cDC1a	GO:0051047	positive regulation of secretion	186	-1.58777	0.00411354	0.0194886	Cd2/Myo18a/Irs2/Cd274/Adam9/Clec9a/Mapk14/Tnfrsf11a/Itsn1/Il1b/Rab27a/Clec5a/Sphk2/Ptpn22/Rtn4/Map2k6/Rab8b/Spp1/Chuk/Akap12/Adora3/Egfr/Clcf1/Unc13b/Bcl2l1/Jak2/Frmd4a/Cask/Gabbr1/Clasp2/Crtam/Hif1a/Glmn/Ptger4/Kmo/Ccr7/Nod2/Nlrp1b/Ccr5/Sdc4/Clasp1/Nlrp3/Arrb1/Fgfr1/Fgr/Ildr1/Gpr68/Cd300c2/Tcf7l2/Havcr2/Il1a/Cd36/Hfe/Cadm1/Ccl3/Lrp1/Cd84/Tnf
C1_cDC1a	GO:0002449	lymphocyte mediated immunity	135	-1.59334	0.00793758	0.0307725	Serpinb9/Prkcz/Mlh1/Nsd2/Xrcc4/Lyst/Inpp5d/Il23a/Nbn/Il1b/Ccr2/Rab27a/Ulbp1/H2-Q10/Fcgr3/Ctsc/H2-M5/Parp3/Malt1/Lig4/Clcf1/Klrd1/Prkcd/H2-Q4/Crtam/Pvr/Nod2/Treml4/Dennd1b/Nlrp3/H2-Q6/Cd40/Icosl/Fcgr2b/Havcr2/Il12b/Hfe/Il18/Cadm1/Cd81/Emp2/Tnf/Klrb1b
C1_cDC1a	GO:0002443	leukocyte mediated immunity	171	-1.59748	0.00404644	0.0192879	Rabgef1/Tusc2/Serpinb9/Prkcz/Mlh1/Nsd2/Xrcc4/Lyst/Inpp5d/Il23a/Nbn/Il1b/Ccr2/Rab27a/Ulbp1/Sphk2/H2-Q10/Fcgr3/Adora3/Ctsc/H2-M5/Parp3/Malt1/Lig4/Clcf1/Klrd1/Prkcd/H2-Q4/Crtam/Pvr/Nod2/Anxa3/Treml4/Dennd1b/Nlrp3/H2-Q6/Fgr/Cd40/Icosl/Tlr3/Fcgr2b/Havcr2/Dnase1l3/Il12b/Hfe/Il18/Cadm1/Cd81/Emp2/Nr4a3/Cd84/Tnf/Klrb1b
C1_cDC1a	GO:0048705	skeletal system morphogenesis	78	-1.60178	0.0144551	0.0467747	Smad3/Zeb1/Nab2/Trip11/Ryk/Cyp26b1/Mapk14/Zfp950/Mef2d/Ppargc1b/Ankrd11/Bmi1/Asxl2/Nab1/Glg1/Tgfbr2/Insig2/Barx2/Slc39a1/Dhrs3/Pdgfra/Csrnp1/Rarb/Fgr/Ski/Inppl1/Tgfbr1/Chst11/Sh3pxd2b/Mmp14/Col27a1
C1_cDC1a	GO:0060627	regulation of vesicle-mediated transport	223	-1.60393	0.00238417	0.0134388	Siglecf/Src/Pkdcc/Rab31/Gab2/Ap1g1/Itgb1/Cd14/Cd300lf/Bin1/Rabgef1/Rnf139/Vps41/Nckap1l/Notch1/Myo18a/Synj1/Sirt2/Ralb/Tbc1d5/Itsn1/Clu/Angpt1/Il1b/Ccr2/Rab27a/Sphk2/Usp46/Ccl2/Rab8b/Fcgr3/Hap1/Nedd4l/Pou5f1/Adora3/Pacsin2/Syt11/Myo5a/Picalm/Pacsin1/Ptprj/Il15/Lrsam1/Mfge8/Unc13b/Hip1r/Camk1d/Bcl2l1/Btbd9/Cask/Syne1/Mical1/Pros1/Clasp2/Rab20/Ano6/Ccr7/Ankrd27/Mctp1/Nod2/Pla2g4a/Sdc4/Clasp1/Arrb1/…
C1_cDC1a	GO:0050714	positive regulation of protein secretion	129	-1.60644	0.00741845	0.0293823	Jak2/Frmd4a/Cask/Crtam/Hif1a/Glmn/Ptger4/Ccr7/Nod2/Nlrp1b/Ccr5/Nlrp3/Arrb1/Fgr/Gpr68/Cd300c2/Tcf7l2/Havcr2/Il1a/Cd36/Cadm1/Ccl3/Lrp1/Cd84/Tnf
C1_cDC1a	GO:0002757	immune response-activating signal transduction	158	-1.60736	0.00464845	0.0213421	Fyn/Sh2b2/Tlr13/Sec14l1/Otud4/Nfatc2/Pik3ap1/Tnip1/Ptpn22/Rtn4/Usp46/Plscr1/Ptprs/Ptprj/Alpk1/Usp9x/Malt1/Rc3h1/Prnp/Tnfrsf21/Ccr7/Gcsam/Nod2/Treml4/Dennd1b/Icosl/Cd86/Tec/Nfkbia/Gpr33/Tlr3/Fcgr2b/Havcr2/Nfkbiz/Nfkbid/Cd36/Wnk1/Cd81/Nr4a3/Tnfaip3/Bcl2a1d/Tespa1/Tnip3/Tnf
C1_cDC1a	GO:0016358	dendrite development	114	-1.60755	0.00855534	0.0322276	Nrp1/Fyn/Taok2/Iqgap1/Itsn1/Nsmf/Ppp1r9b/Ss18l1/Camsap2/Cyfip1/Ptprs/Nedd4l/Asap1/Mef2a/Picalm/Pacsin1/Camk1d/Cask/Nck2/Syne1/Klf7/Pak4/Kidins220/Rapgef2/Ankrd27/Srgap2/Uba6/Elavl4/Dbn1/Rap2a/Igsf9/Fcgr2b/App/Spire1/Afdn/Myo6
C1_cDC1a	GO:0008361	regulation of cell size	82	-1.60762	0.0135107	0.0443771	Ttl/Clcn3/Shtn1/Gdi1/Eif2b2/Ryk/Trpv2/Mgll/Rnd2/Bmpr2/Arhgap5/Nrp1/Ndel1/Ogt/Rtn4/Limk1/Cyfip1/Rb1cc1/Ptprs/Arhgap4/Deptor/Rptor/Clasp2/Ano6/Plek/Ccr5/Rufy3/Sema7a/Dbn1/Lpar3/Sema6d/Lrp1
C1_cDC1a	GO:0050673	epithelial cell proliferation	145	-1.60786	0.00612457	0.0259903	Nf1/Acvrl1/Alms1/Notch1/Bmpr2/Rb1/Itpr1/Vhl/Cflar/Plau/Ecm1/Bcl2l2/Kdm5b/Rtn4/Ccl2/Brca2/Chuk/Notch2/Zfp36/Egfr/Sp1/Sulf2/Lims1/Klf9/Nr4a1/Ppp1r16b/Cask/Cdh1/Cav2/Rptor/Runx3/Ccnd1/Zfp703/Nod2/Hes1/Jaml/Aldh1a2/Fgfr1/Tcf7l2/Tgfbr1/Pdgfb/Ccnd2/Loxl2/Nr4a3/Tnfaip3/Egr3/Mtss1/Tnf
C1_cDC1a	GO:0001558	regulation of cell growth	181	-1.60895	0.00322003	0.0163507	Ttl/Smad3/Shtn1/Gdi1/Gdf9/Dcbld2/Eif2b2/Ryk/Ncoa3/Trpv2/Mgll/Dnajb2/Acvrl1/Extl3/Rnd2/Bmpr2/Nrp1/Rb1/Brat1/Kdm2b/Nanos1/Atad3a/Ppp1r9b/Ndel1/Rgs2/Sphk2/Rtn4/Limk1/Cyfip1/Ptprs/Nedd4l/Osgin2/Picalm/Egfr/Ptprj/Cgrrf1/Itsn2/Arhgap4/Rptor/Clasp2/Wnt11/Cdkn2c/Ddx3x/Ccr5/Rufy3/Hsd3b7/Rnf157/Smurf1/Sema7a/Ptk2/Dbn1/Csf2rb/Tgfbr1/Osgin1/Lpar3/Cd81/Dcstamp/Afdn/Cxcl16/Cdkn1a/Mmp14/Sema6d/Lrp1
C1_cDC1a	GO:0045666	positive regulation of neuron differentiation	178	-1.61032	0.00348736	0.0172753	Retreg3/Itgb1/Shtn1/Gdi1/Zeb1/Nckipsd/Camk1/Spag9/Tmem30a/Eif2b2/Scarf1/Kif3c/Trpv2/Nf1/Itga3/Fkbp1b/Rnd2/Bmpr2/Nrp1/Itpr1/Cflar/Fyn/Kat2b/Iqgap1/Itsn1/Ss18l1/Ndel1/Rgs2/Rtn4/Limk1/Cyfip1/Hap1/Nedd4l/Picalm/Pacsin1/Bend6/Nap1l2/Camk1d/Itsn2/Gdpd5/Cask/Kidins220/Cx3cl1/Nfe2l2/Rapgef2/Ankrd27/Ccr5/Rufy3/Rnf157/Smurf1/Tgif1/Rarb/Timp2/Fgfr1/Sema7a/Fzd1/Elavl4/Arsb/Dbn1/Skil/Lpar3/Plxna1/Afdn/Lrp1
C1_cDC1a	GO:0010001	glial cell differentiation	81	-1.61121	0.0128872	0.0430132	Eif2b2/Bin1/Nf1/Notch1/Sirt2/Clu/Il1b/Rtn4/Dicer1/Nab1/Mt3/Egfr/Ptprj/Exoc4/Ptpra/Clcf1/Tnfrsf21/Hes1/Ski/Tcf7l2/Pdgfb/App/Egr2/B4galt6/Spint1/Afdn/Lrp1
C1_cDC1a	GO:1903038	negative regulation of leukocyte cell-cell adhesion	70	-1.61214	0.0145377	0.0469397	Rc3h1/Prnp/Runx3/Adam8/Tnfrsf21/Pag1/Glmn/Sdc4/Pde5a/Lrrc32/Cd86/Btla/Havcr2/Cd80/Nfkbid/Hfe/Wnk1/Scgb1a1
C1_cDC1a	GO:0019221	cytokine-mediated signaling pathway	149	-1.61276	0.00515516	0.0230625	Sh2b2/Lifr/Tnfrsf11a/Ecm1/Il1rn/Otud4/Stat2/Angpt1/Il1b/Ccr2/Ccl2/Prmt2/Chuk/Mt3/Tjp2/Il15/Il10ra/Lims1/Gpr35/Jak2/Ifnlr1/Cx3cl1/Nlrc5/Cxcl2/Nfkbia/Csf2rb/Il1a/Pdgfb/Csf2rb2/Wnk1/Il18/Egr1/Ccl4/Ccl3/Axl/Tnf/Ccl22/Ccl17
C1_cDC1a	GO:0031345	negative regulation of cell projection organization	84	-1.61518	0.0118367	0.0406488	Ryk/Itga3/Thoc2/Nrp1/Fyn/Odf2l/Rtn4/Ptprs/Asap1/Lrig2/Cdk10/Map4/Rbpj/Prnp/Itm2c/Arhgap4/Prkcd/Rapgef2/Hes1/Ccr5/Rufy3/Map4k4/Sema7a/Ptk2/Mylip/Inppl1/Rtn4rl1/Sema6d/Lrp1
C1_cDC1a	GO:0010959	regulation of metal ion transport	139	-1.61667	0.00583851	0.0250828	Chp1/Trpv2/Fkbp1b/Stoml1/Itpr1/Pkd2/Fyn/Pik3c2a/Sphk2/Ptpn22/Orai1/Stim2/Plcb4/Pik3cg/Hap1/Nedd4l/Myo5a/Homer2/1810037I17Rik/Mllt6/Prnp/Gpr35/Cask/Atp1a2/Cx3cl1/Ano6/Gramd2/Hes1/P2ry12/Cacnb2/Slc8a1/Asph/Pdgfb/Ubash3b/Trf/Lpar3/Ank2/Chd7/Hfe/Wnk1/Ccl4/Gnao1/Cd84
C1_cDC1a	GO:0070661	leukocyte proliferation	160	-1.61691	0.00392111	0.0189087	Nckap1l/Fkbp1b/Irs2/Cd274/Fyn/Inpp5d/Il23a/Ctps/Clu/Nfatc2/Il2ra/Il1b/Ccr2/March7/Ptpn22/Sos2/Bmi1/Cd209a/Card11/Tgfbr2/Il15/Ebi3/Malt1/Rc3h1/Clcf1/Prnp/Tnfsf9/Prkcd/Nck2/Tnfrsf21/Flt3l/Cx3cl1/Glmn/Ccr7/Hes1/Sdc4/Pde5a/Cd40/Ccdc88b/Icosl/Lrrc32/Cd86/Btla/Fcgr2b/Tnfsf13b/Havcr2/Hhex/Bst1/St6gal1/Cd80/Il12b/Il18/Cd81/Cdkn1a/Scgb1a1
C1_cDC1a	GO:0045927	positive regulation of growth	119	-1.61864	0.00711701	0.0286079	Ncoa3/Trpv2/Extl3/Notch1/Rnd2/Bmpr2/Nrp1/Mapk14/Brat1/Kdm2b/Ndel1/Rtn4/Limk1/Cyfip1/Nedd4l/Picalm/Egfr/Rbpj/Itsn2/Rptor/Ptger4/Ddx3x/Rufy3/Rnf157/Smurf1/Fgfr1/Sema7a/Ptk2/Dbn1/Tgfbr1/Lpar3/Chd7/Cd81/Afdn/Cxcl16/Sh3pxd2b/Mmp14/Lrp1
C1_cDC1a	GO:0043588	skin development	84	-1.61873	0.0112756	0.0391356	Psap/Runx1/Ncoa3/Nf1/Itga3/Notch1/Cyp26b1/Mreg/Sgpp1/Dicer1/Zfp36/Myo5a/Fosl2/Egfr/Rbpj/Ryr1/Barx2/Pdgfa/Ash1l/Arrdc3/Runx3/Flnb/Trps1/Tcf7l2/Il1a/Clic4/Jup/Tnf/Cldn1
C1_cDC1a	GO:0090066	regulation of anatomical structure size	207	-1.61887	0.00236944	0.0134066	Shc1/Ttl/Clcn3/Shtn1/Gdi1/Arhgap42/Eif2b2/Bin1/Rictor/Ryk/Trpv2/Mgll/Nckap1l/Rnd2/Bmpr2/Arhgap5/Scin/Nrp1/Kat2b/Ndel1/Rgs2/Vill/Ogt/Rtn4/Limk1/Ece1/Cyfip1/Rac3/Rb1cc1/Ptprs/Dstn/Picalm/Egfr/Hip1r/Arhgap4/Vasp/Gch1/Kank3/Prkcd/Deptor/Serpinf2/Nck2/Capn1/Rptor/Atp1a2/Arpin/Mrvi1/Clasp2/Gsn/Hif1a/Cx3cl1/Cysltr1/Ano6/Plek/Ccr5/Rufy3/Ppp1r15a/Fchsd2/Pde5a/Dock4/Sema7a/Eps8/Tbxas1/Ptk2/Dbn1/Slc8a1/Arhg…
C1_cDC1a	GO:0071417	cellular response to organonitrogen compound	215	-1.61949	0.00211738	0.0120956	Sirt2/Irs2/Mapk13/Itpr1/Pkd2/Fyn/Sh2b2/Kat2b/Nsmf/Ppp1r9b/Il1b/Ndel1/Lmbrd1/Ogt/Ptpn22/Cyfip1/Rab8b/Pde3b/Pik3cg/Myo5a/Egfr/Ryr1/Sp1/Ptpra/Bcl2l1/Prnp/Nr4a1/Socs3/Rab13/Jak2/Prkcd/Cdh1/Cav2/Rptor/Pdgfra/Dnmt3a/Rapgef2/Itpr2/Leprot/Soga1/Nod2/Ctnna1/P2ry12/Nr4a2/Cpeb4/Nlrp3/Trim41/Ptk2/Slc8a1/Inppl1/Fcgr2b/Rhoq/App/Cd36/Tbc1d4/Il18/Egr1/Nr4a3/Timeless/Jup/Cish/Lrp1/Tnf
C1_cDC1a	GO:0030097	hemopoiesis	425	-1.61976	0.000209221	0.00227654	Dock1/Prkcz/Pip4k2a/Nf1/Nckap1l/Sart1/Eif2ak2/Notch1/Cyp26b1/Scin/Rb1/Xrcc4/Mapk14/Zfp950/Tnfrsf11a/Inpp5d/Il23a/Zc3h8/Angpt1/Il2ra/Il1b/Ccr2/Ppargc1b/Clec5a/Fubp1/Ptpn22/Zbtb46/Sos2/Nbeal2/Plscr1/Bmi1/Dicer1/Ctnnbip1/Jag2/Asxl2/Card11/Brca2/Chuk/Notch2/Zfp36/Gpr171/Tgfbr2/Tmem143/Zbtb16/Asxl1/H4f16/Picalm/Zfp609/Fnip1/Rbpj/Tjp2/Ptprj/Il15/Sp1/Rogdi/Clec1b/Malt1/Rc3h1/Lig4/Cbfa2t3/Clcf1/Farp2/Maf…
C1_cDC1a	GO:0046883	regulation of hormone secretion	96	-1.62001	0.0095124	0.0349371	Kdm5b/Rab8b/Spp1/Pde3b/Rab11fip3/Sirt4/Egfr/Clcf1/Jak2/Cask/Klf7/Rptor/Gabbr1/Hif1a/Ptger4/Pde8b/Arrb1/Fgfr1/Map4k4/Ildr1/Gpr68/Tcf7l2/Chd7/Hfe/Lrp1/Tnf
C1_cDC1a	GO:1903532	positive regulation of secretion by cell	176	-1.6202	0.00314186	0.0160636	Cd2/Myo18a/Irs2/Cd274/Adam9/Clec9a/Mapk14/Itsn1/Il1b/Rab27a/Clec5a/Sphk2/Ptpn22/Rtn4/Rab8b/Spp1/Chuk/Akap12/Adora3/Egfr/Clcf1/Unc13b/Bcl2l1/Jak2/Frmd4a/Cask/Gabbr1/Clasp2/Crtam/Hif1a/Glmn/Ptger4/Kmo/Ccr7/Nod2/Nlrp1b/Ccr5/Sdc4/Clasp1/Nlrp3/Arrb1/Fgfr1/Fgr/Ildr1/Gpr68/Cd300c2/Tcf7l2/Havcr2/Il1a/Cd36/Hfe/Cadm1/Ccl3/Lrp1/Cd84/Tnf
C1_cDC1a	GO:0071241	cellular response to inorganic substance	73	-1.62242	0.0128139	0.0428167	Cflar/Pkd2/Iqgap1/Adcy7/Rnf4/Chuk/Atrx/Syt11/Mt3/Mef2a/Egfr/Prnp/Itpkb/Ireb2/Cdh1/Gsn/Nfe2l2/Hvcn1/Slc41a1/Fosb/Asph/Mt2/Trf/Hfe/Wnk1/Clic4/Timeless
C1_cDC1a	GO:0097530	granulocyte migration	59	-1.62531	0.0155385	0.0495537	Mapk14/Il23a/Il1rn/Il1b/Rtn4/Ccl2/Spp1/Fcgr3/Ptprj/Camk1d/Adam8/Cx3cl1/Ptger4/Ccr7/Nod2/Jaml/Cxcl2/Il1a/Bst1/Ccl4/Ccl3/Ccl22/Ccl17
C1_cDC1a	GO:0099177	regulation of trans-synaptic signaling	159	-1.62622	0.00357713	0.0175927	Mgll/Prkcz/Nf1/Vhl/Fyn/Srgn/Nsmf/Ppp1r9b/Il1b/Ccr2/Slc6a6/Usp46/Ccl2/Cyfip1/Sqstm1/Plcb4/Hap1/Akap12/Ptprs/Pacsin2/Egfr/Stx3/Ptpra/Unc13b/Bcl2l1/Prnp/Jak2/Cask/Cdh1/Cnr2/Syne1/Gabbr1/Ptger4/Kmo/Rapgef2/Synpo/Mctp1/Shisa7/Elavl4/Ptk2/Dbn1/Fcgr2b/Celf4/App/Egr1/Afdn/Myo6/Tnf
C1_cDC1a	GO:0048534	hematopoietic or lymphoid organ development	438	-1.62714	0.000119129	0.00152533	Fubp1/Ptpn22/Zbtb46/Sos2/Nbeal2/Plscr1/Bmi1/Dicer1/Ctnnbip1/Jag2/Asxl2/Card11/Brca2/Chuk/Notch2/Sbds/Zfp36/Gpr171/Tgfbr2/Tmem143/Zbtb16/Asxl1/H4f16/Picalm/Zfp609/Fnip1/Rbpj/Tjp2/Ptprj/Il15/Sp1/Rogdi/Clec1b/Malt1/Rc3h1/Lig4/Cbfa2t3/Clcf1/Farp2/Mafb/Tnfsf9/Atp11c/Itpkb/Raf1/Drosha/Taz/Jak2/Slc7a6os/Ireb2/Arih2/Runx3/Adam8/Nfkb2/Pdgfra/Hif1a/Flt3l/Nfe2l2/Pglyrp1/Ptger4/Cd83/Ccr7/Lfng/Hes1/Wdr7/Myh9/…
C1_cDC1a	GO:0002274	myeloid leukocyte activation	105	-1.63055	0.00769695	0.0301603	Clu/Ccr2/Ulbp1/Sphk2/Plscr1/Notch2/Fcgr3/Tgfbr2/Adora3/Ctsc/Rbpj/Il15/Tnfsf9/Jak2/Prkcd/Cnr2/Flt3l/Cx3cl1/Anxa3/Havcr1/Fgr/Tlr3/Havcr2/Dnase1l3/App/Il18/Dcstamp/Nr4a3/Cd84/Tnf
C1_cDC1a	GO:0031032	actomyosin structure organization	83	-1.63162	0.010513	0.0373735	Pik3r1/Smad4/Epb41/Asap3/S1pr1/Csrp1/Inpp5k/Rock2/Src/Itgb1/Wnt4/Smad3/Arap1/Alms1/Myo18a/Nrp1/Cflar/Itgb5/Ppfia1/Limk1/Mef2a/Tnfaip1/Frmd5/Kank3/Serpinf2/Clasp2/Pdgfra/Wnt11/Ptger4/Synpo/Sdc4/Myh9/Clasp1/Arrb1/Fhod1/Rhoc/Tgfbr1/Sh3pxd2b/F11r
C1_cDC1a	GO:0010631	epithelial cell migration	125	-1.63178	0.00586958	0.0250828	Dock1/Nf1/Acvrl1/Itga3/Notch1/Bmpr2/Nrp1/Vhl/Adam9/Nanos1/Pik3c2a/Angpt1/Rtn4/Tgfbr2/Stard13/Sp1/Nr4a1/Rab13/Adam8/Clasp2/Amotl1/Hif1a/Nfe2l2/Anxa3/Myh9/Clasp1/Fgfr1/Map4k4/Cd40/Ptk2/Arsb/Sash1/Itgav/Tgfbr1/Pdgfb/Spred1/Loxl2/Emp2/Jup/Egr3
C1_cDC1a	GO:0090130	tissue migration	125	-1.63178	0.00586958	0.0250828	Dock1/Nf1/Acvrl1/Itga3/Notch1/Bmpr2/Nrp1/Vhl/Adam9/Nanos1/Pik3c2a/Angpt1/Rtn4/Tgfbr2/Stard13/Sp1/Nr4a1/Rab13/Adam8/Clasp2/Amotl1/Hif1a/Nfe2l2/Anxa3/Myh9/Clasp1/Fgfr1/Map4k4/Cd40/Ptk2/Arsb/Sash1/Itgav/Tgfbr1/Pdgfb/Spred1/Loxl2/Emp2/Jup/Egr3
C1_cDC1a	GO:0090132	epithelium migration	125	-1.63178	0.00586958	0.0250828	Dock1/Nf1/Acvrl1/Itga3/Notch1/Bmpr2/Nrp1/Vhl/Adam9/Nanos1/Pik3c2a/Angpt1/Rtn4/Tgfbr2/Stard13/Sp1/Nr4a1/Rab13/Adam8/Clasp2/Amotl1/Hif1a/Nfe2l2/Anxa3/Myh9/Clasp1/Fgfr1/Map4k4/Cd40/Ptk2/Arsb/Sash1/Itgav/Tgfbr1/Pdgfb/Spred1/Loxl2/Emp2/Jup/Egr3
C1_cDC1a	GO:0030072	peptide hormone secretion	93	-1.63356	0.00855995	0.0322276	Clock/Fkbp1b/Irs2/Il1rn/Itsn1/Il1b/Rab8b/Pde3b/Myo5a/Sirt4/Dgat1/Egfr/Clcf1/Raf1/Jak2/Cask/Klf7/Rptor/Gabbr1/Hif1a/Ptger4/Pde8b/Arrb1/Map4k4/Ildr1/Gpr68/Tcf7l2/Chd7/Hfe/Lrp1/Tnf
C1_cDC1a	GO:0031344	regulation of cell projection organization	302	-1.63515	0.000608567	0.00489909	Kit/Src/Retreg3/Itgb1/Ttl/Shtn1/Gdi1/Ift88/Nckipsd/Arap1/Camk1/Klk8/Tmem30a/Eif2b2/Atmin/Scarf1/Ryk/Kif3c/Trpv2/Mgll/Nf1/Itga3/Thoc2/Fkbp1b/Rnd2/Bmpr2/Nrp1/Itpr1/Cflar/Fyn/Odf2l/Kat2b/Iqgap1/Itsn1/Nsmf/Ss18l1/Ndel1/Kif13b/Rgs2/Camsap2/Rtn4/Limk1/Cyfip1/Rab8b/Sdccag8/Hap1/Ptprs/Nedd4l/Asap1/Lrig2/Cdk10/Map4/Picalm/Pacsin1/Zswim8/Rbpj/Camk1d/Prnp/Itsn2/Itm2c/Arhgap4/Kctd17/Prkcd/Cask/Syne1/Hdac4/Cl…
C1_cDC1a	GO:0010976	positive regulation of neuron projection development	146	-1.63562	0.00447199	0.0206918	Retreg3/Itgb1/Shtn1/Gdi1/Nckipsd/Camk1/Tmem30a/Eif2b2/Scarf1/Kif3c/Trpv2/Nf1/Itga3/Fkbp1b/Rnd2/Bmpr2/Nrp1/Itpr1/Cflar/Fyn/Kat2b/Iqgap1/Itsn1/Ss18l1/Ndel1/Rgs2/Rtn4/Limk1/Cyfip1/Hap1/Nedd4l/Picalm/Pacsin1/Camk1d/Itsn2/Cask/Kidins220/Cx3cl1/Nfe2l2/Rapgef2/Ankrd27/Rufy3/Rnf157/Smurf1/Fgfr1/Sema7a/Fzd1/Elavl4/Arsb/Dbn1/Skil/Lpar3/Plxna1/Afdn/Lrp1
C1_cDC1a	GO:0007219	Notch signaling pathway	68	-1.63599	0.0121831	0.0415503	Maml2/Il2ra/Rfng/Dicer1/Jag2/Notch2/Tgfbr2/Rbpj/Bend6/Dtx4/Aph1b/Gdpd5/Anxa4/Got1/Lfng/Nod2/Hes1/Arrb1/Nfkbia/Hhex/App/Notch4/Mmp14
C1_cDC1a	GO:0007519	skeletal muscle tissue development	74	-1.63936	0.0110019	0.0384487	Rcan1/Nf1/Notch1/Cyp26b1/Rb1/Cflar/Mapk14/Mef2d/Lemd2/Nln/Btg2/Atf3/Ryr1/Gpcpd1/Nr4a1/Zbtb18/Taz/Cav2/Hdac4/Smyd1/Flnb/Ski/Maff/Tcf7l2/Skil/Asb2/Hivep3/Egr2/Egr1
C1_cDC1a	GO:0044089	positive regulation of cellular component biogenesis	226	-1.63961	0.00139896	0.00901443	Iqgap1/Clu/Tppp/Phldb1/Ndel1/Lcp1/Riok1/Bmf/Limk1/Cyfip1/Rac3/Cnot6l/Heatr1/Hap1/Asap1/Fnip1/Ptprj/Lrsam1/Nphp1/Lims1/Unc13b/Hip1r/Pde4dip/Vasp/Kctd17/Slx1b/Serpinf2/Nck2/Hdac4/Arpin/Clasp2/Gsn/Cx3cl1/Wnt11/Mpp7/Ccr7/Slf2/Plek/Synpo/Slx4/Flrt3/Fnip2/P2ry12/Fchsd2/Dync1h1/Dctn1/Sdc4/Clasp1/Ccdc88a/Map4k4/Eps8/Rhoc/Tgfbr1/Rhoq/Cd36/Spire1/Sh3pxd2b/Mtss1/Tnf/Cldn1
C1_cDC1a	GO:0050804	modulation of chemical synaptic transmission	158	-1.64012	0.00313229	0.0160423	Mgll/Prkcz/Nf1/Vhl/Fyn/Srgn/Nsmf/Ppp1r9b/Il1b/Ccr2/Slc6a6/Usp46/Ccl2/Cyfip1/Sqstm1/Plcb4/Hap1/Akap12/Ptprs/Pacsin2/Egfr/Stx3/Ptpra/Unc13b/Bcl2l1/Prnp/Jak2/Cask/Cdh1/Cnr2/Syne1/Gabbr1/Ptger4/Kmo/Rapgef2/Synpo/Mctp1/Shisa7/Elavl4/Ptk2/Dbn1/Fcgr2b/Celf4/App/Egr1/Afdn/Myo6/Tnf
C1_cDC1a	GO:0001909	leukocyte mediated cytotoxicity	64	-1.6402	0.0129461	0.0431131	Lag3/Tusc2/Serpinb9/Lyst/Il23a/Rab27a/Ulbp1/Ccl2/H2-Q10/Fcgr3/Ctsc/H2-M5/H2-Q4/Crtam/Pvr/H2-Q6/Havcr2/Dnase1l3/Il12b/Il18/Cadm1/Emp2/Klrb1b
C1_cDC1a	GO:0010977	negative regulation of neuron projection development	67	-1.64044	0.0119402	0.0409571	Ptprs/Asap1/Lrig2/Rbpj/Itm2c/Arhgap4/Rapgef2/Hes1/Ccr5/Rufy3/Map4k4/Sema7a/Ptk2/Mylip/Inppl1/Rtn4rl1/Sema6d/Lrp1
C1_cDC1a	GO:0019932	second-messenger-mediated signaling	132	-1.64495	0.00481435	0.021968	Mt1/Adgrl2/Chp1/Rcan1/Alms1/Gna13/Fkbp1b/Itpr1/Pkd2/Adcy7/Nfatc2/Ppp1r9b/Ccr2/Rgs2/Nfat5/Ksr1/Ece1/Tnni3/Pde3b/Hap1/Adora3/Myo5a/Homer2/Egfr/Ptprj/Exoc4/Prnp/Mc1r/Arrdc3/Hdac4/Mrvi1/Ptger4/Rapgef2/Ccr7/Ccr5/P2ry12/Pde5a/Adcy9/Ccrl2/Slc8a1/Asph/Mt2/Xcr1/Bst1/Cd36/Ank2/Ccl4/Tnf
C1_cDC1a	GO:0110053	regulation of actin filament organization	122	-1.64504	0.00530306	0.0236175	Vasp/Kank3/Prkcd/Serpinf2/Nck2/Capn1/Arpin/Clasp2/Gsn/Cx3cl1/Wnt11/Ptger4/Plek/Synpo/Fchsd2/Sdc4/Clasp1/Fhod1/Eps8/Dbn1/Rhoc/Tgfbr1/Arhgap18/Lima1/Spire1/Sh3pxd2b/Mtss1
C1_cDC1a	GO:0120035	regulation of plasma membrane bounded cell projection organization	298	-1.64546	0.000453749	0.0040424	Kit/Src/Retreg3/Itgb1/Ttl/Shtn1/Gdi1/Ift88/Nckipsd/Arap1/Camk1/Klk8/Tmem30a/Eif2b2/Atmin/Scarf1/Ryk/Kif3c/Trpv2/Mgll/Nf1/Itga3/Thoc2/Fkbp1b/Rnd2/Bmpr2/Nrp1/Itpr1/Cflar/Fyn/Odf2l/Kat2b/Iqgap1/Itsn1/Nsmf/Ss18l1/Ndel1/Kif13b/Rgs2/Camsap2/Rtn4/Limk1/Cyfip1/Sdccag8/Hap1/Ptprs/Nedd4l/Asap1/Lrig2/Cdk10/Map4/Picalm/Pacsin1/Zswim8/Rbpj/Camk1d/Prnp/Itsn2/Itm2c/Arhgap4/Kctd17/Prkcd/Cask/Syne1/Hdac4/Clasp2/K…
C1_cDC1a	GO:0048863	stem cell differentiation	62	-1.64703	0.0124085	0.042127	Ncoa3/Eif2ak2/Notch1/Nrp1/Phactr4/Dicer1/Setd6/Pou5f1/Kdm3a/Rbpj/Acvr1/Pdgfra/Hif1a/Nfe2l2/Hes1/Aldh1a2/Chd2/Sema7a/Fzd1/Hhex/Sema6d/Epcam
C1_cDC1a	GO:0051048	negative regulation of secretion	104	-1.6481	0.00649631	0.0271795	Srgn/Il1rn/Angpt1/Il1b/Ccr2/Ptpn22/Pde3b/Pou5f1/Syt11/Rab11fip3/Sirt4/Rhbdf1/Frmd4a/Klf7/Anxa4/Rptor/Gabbr1/Tnfrsf21/Cx3cl1/Ptger4/Ffar4/P2ry12/Pde8b/Anpep/Nlrp3/Map4k4/Cd200r1/Lrrc32/Entpd1/Wnk1/Tnfaip3/Cd84/Tnf
C1_cDC1a	GO:0002683	negative regulation of immune system process	223	-1.64914	0.00119209	0.00793974	Pibf1/Zc3h8/Sec14l1/Otud4/Angpt1/Il2ra/Ccr2/Pik3ap1/March7/Ptpn22/Zbtb46/Zfp36/Gpr171/Ptprs/Zbtb16/H4f16/Parp3/Tjp2/Ptprj/Rc3h1/Prnp/Mafb/Itpkb/Cnr2/Runx3/Tnfrsf21/Pag1/Cx3cl1/Nfe2l2/Pglyrp1/Glmn/Ptger4/Gcsam/Nod2/Hes1/Nlrc5/Sdc4/Pde5a/Gpr68/Cd200r1/Lrrc32/Cd86/Nfkbia/Btla/Fcgr2b/Havcr2/Gpr55/Cd80/Nfkbid/Ubash3b/Il12b/Hfe/Trib1/Il18/Tnfaip3/Axl/Cd84/Tnf/Klrb1b/Scgb1a1
C1_cDC1a	GO:0051050	positive regulation of transport	408	-1.65128	0.000150234	0.00182469	Chp1/Trpv2/Prkcz/Nckap1l/Cd2/Myo18a/Synj1/Irs2/Cd274/Itpr1/Pkd2/Adam9/Clec9a/Fyn/Mapk14/Ice1/Tbc1d5/Tnfrsf11a/Itsn1/Clu/Angpt1/Il1b/Rab27a/Clec5a/Sphk2/Ptpn22/Rtn4/Orai1/Ccl2/Map2k6/Stim2/Rab8b/Pmaip1/Spp1/Chuk/Crebl2/Fcgr3/Hap1/Akap12/Nedd4l/Adora3/Atp8a1/Mef2a/Picalm/Egfr/Ptprj/Il15/Clcf1/Mfge8/Unc13b/Hip1r/Mllt6/Camk1d/Bcl2l1/Prnp/Jak2/Prkcd/Frmd4a/Cask/Cdh1/Syne1/Pros1/Gabbr1/Clasp2/Crtam/Hif…
C1_cDC1a	GO:0060538	skeletal muscle organ development	76	-1.65236	0.00935935	0.0345369	Rcan1/Nf1/Notch1/Cyp26b1/Disp1/Rb1/Cflar/Mapk14/Mef2d/Lemd2/Nln/Btg2/Atf3/Ryr1/Gpcpd1/Nr4a1/Zbtb18/Taz/Cav2/Hdac4/Smyd1/Flnb/Ski/Maff/Tcf7l2/Skil/Asb2/Hivep3/Egr2/Egr1
C1_cDC1a	GO:0061061	muscle structure development	256	-1.65355	0.000857116	0.00627607	Rcan1/Nf1/Notch1/Cyp26b1/Btg1/Sirt2/Disp1/Rb1/Cflar/Trip4/Mapk14/Mef2d/Lemd2/Angpt1/Nfatc2/Afg3l2/Rgs2/Paxbp1/Tnni3/Nln/Dicer1/Chuk/Tgfbr2/Btg2/Mef2a/Zfp609/Atf3/Rbpj/Acvr1/Ryr1/Heg1/Barx2/Gpcpd1/Kdm6b/Nr4a1/Ptgfrn/Zbtb18/Tmtc3/Taz/Zfhx3/Cav2/Syne1/Hdac4/Smyd1/Pdgfra/Flt3l/Glmn/Hes1/Etv1/Flnb/Myh9/Chd2/Rarb/Fgfr1/Ski/Fzd1/Maff/Tcf7l2/Tanc1/Slc8a1/Rxra/Skil/Myof/Tgfbr1/Asb2/Pdgfb/Hivep3/Ank2/Chd7/…
C1_cDC1a	GO:1903531	negative regulation of secretion by cell	95	-1.65457	0.00734133	0.0291546	Srgn/Il1rn/Angpt1/Il1b/Ccr2/Ptpn22/Pde3b/Pou5f1/Syt11/Rab11fip3/Sirt4/Rhbdf1/Frmd4a/Klf7/Anxa4/Rptor/Gabbr1/Tnfrsf21/Cx3cl1/Ptger4/Ffar4/P2ry12/Pde8b/Nlrp3/Map4k4/Cd200r1/Lrrc32/Entpd1/Tnfaip3/Cd84/Tnf
C1_cDC1a	GO:0002764	immune response-regulating signaling pathway	162	-1.65485	0.0025242	0.0138599	Fyn/Sh2b2/Tlr13/Sec14l1/Otud4/Nfatc2/Pik3ap1/Tnip1/Ptpn22/Rtn4/Usp46/Plscr1/Ptprs/Ptprj/Alpk1/Usp9x/Malt1/Rc3h1/Prnp/Tnfrsf21/Ccr7/Gcsam/Nod2/Treml4/Dennd1b/Cd40/Icosl/Cd86/Tec/Nfkbia/Gpr33/Tlr3/Btla/Fcgr2b/Havcr2/Nfkbiz/Nfkbid/Cd36/Wnk1/Cd81/Nr4a3/Tnfaip3/Bcl2a1d/Tespa1/Tnip3/Tnf
C1_cDC1a	GO:0030001	metal ion transport	260	-1.65837	0.000808343	0.00600527	Pik3c2a/Afg3l2/Fasl/Slc39a13/Kcnk6/Sphk2/Slc38a1/Letm1/Ptpn22/Orai1/Slc5a3/Stim2/Ero1l/Plcb4/Pik3cg/Hap1/Srl/Nedd4l/Slc22a5/Mt3/Myo5a/Homer2/1810037I17Rik/Ryr1/Cnnm4/Mllt6/Prnp/Plcb2/Gpr35/Slc39a1/Cask/Atp1a2/Ndfip2/Cx3cl1/Cysltr1/Ano6/Gramd2/Itpr2/Cltc/Hes1/Slc9a8/Ccr5/P2ry12/Slc41a1/Kcnk13/Slc41a2/Slc20a1/Itgav/Cacnb2/Slc30a4/Slc8a1/Asph/Marcksl1/Xcr1/Pdgfb/Nectin1/Plce1/Ubash3b/Trf/Lpar3/Ank2/…
C1_cDC1a	GO:0071248	cellular response to metal ion	60	-1.65928	0.0115494	0.0398927	Chuk/Syt11/Mt3/Mef2a/Egfr/Prnp/Itpkb/Ireb2/Cdh1/Gsn/Nfe2l2/Hvcn1/Slc41a1/Fosb/Asph/Mt2/Trf/Hfe/Wnk1/Clic4
C1_cDC1a	GO:0050729	positive regulation of inflammatory response	65	-1.65953	0.0107972	0.0378637	Il1b/Ccr2/Tnip1/Fcgr3/Pik3cg/Adora3/Ctsc/Egfr/Abcc1/Jak2/Adam8/Ptger4/Ccr7/Nod2/Pla2g4a/Ccr5/Pde5a/Nfkbia/Tlr3/Nfkbiz/Cd81/Ccl3/Tnf
C1_cDC1a	GO:0001654	eye development	124	-1.65975	0.00442357	0.0205183	Rpgr/Nf1/Acvrl1/Alms1/Bmpr2/Nrp1/Vhl/Phactr4/Kdm2b/Fasl/Crybg3/Notch2/Megf11/Tgfbr2/Lpcat1/Egfr/Sp1/Nphp1/Naglu/Pdgfra/Hif1a/Kmt2c/Aldh1a3/Aldh1a2/Tgif1/Rarb/Ski/Cdkn1c/Bcar3/Rxra/Skil/Tgfbr1/Pdgfb/Nectin1/Celf4/Chd7/Clic4/Sh3pxd2b
C1_cDC1a	GO:0002790	peptide secretion	268	-1.66127	0.000600629	0.00486154	Clock/Notch1/Fkbp1b/Cd2/Myo18a/Irs2/Cd274/Adam9/Clec9a/Mapk14/Lyst/Srgn/Il1rn/Itsn1/Angpt1/Il1b/Clec5a/Sphk2/Ptpn22/Rab8b/Card11/Chuk/Pde3b/Notch2/Akap12/Syt11/Myo5a/Rab11fip3/Sirt4/Dgat1/Egfr/Rbpj/Clcf1/Unc13b/Rhbdf1/Raf1/Jak2/Frmd4a/Cask/Tvp23a/Klf7/Anxa4/Rptor/Gabbr1/Tnfrsf21/Crtam/Hif1a/Cx3cl1/Glmn/Ptger4/Ccr7/Ffar4/Plek/Nod2/Nlrp1b/Ccr5/Pde8b/Nlrp3/Arrb1/Map4k4/Fgr/Ildr1/Gpr68/Cd40/Cd200r1/C…
C1_cDC1a	GO:0032680	regulation of tumor necrosis factor production	92	-1.66149	0.00707601	0.0285833	Clu/Angpt1/Ccr2/Ptpn22/Ccl2/Dicer1/Fcgr3/Zfp36/Akap12/Syt11/Ptprj/Mc1r/Jak2/Cx3cl1/Ptger4/Ccr7/Nod2/Ccr5/Zbtb20/Zfp64/Tlr3/Havcr2/App/Cd36/Il12b/Il18/Ccl4/Tnfaip3/Ccl3/Axl/Cd84
C1_cDC1a	GO:0030595	leukocyte chemotaxis	92	-1.66171	0.00705858	0.0285833	Mapk14/Lyst/Il23a/Il1rn/Il1b/Ccr2/Ccl2/Spp1/Fcgr3/Sbds/Ptprj/Camk1d/Gpr35/Cnr2/Adam8/Cx3cl1/Ano6/Ccr7/Nod2/Jaml/Cxcl2/Hsd3b7/Myo9b/Pdgfb/Bst1/Wnk1/Ccl4/Ccl3/Cxcl16/Ccl22/Ccl17
C1_cDC1a	GO:0002520	immune system development	468	-1.6621	7.36844e-05	0.00107661	Dock1/Prkcz/Pip4k2a/Mlh1/Nf1/Nckap1l/Nsd2/Sart1/Eif2ak2/Notch1/Cyp26b1/Cd274/Scin/Rb1/Xrcc4/Mapk14/Zfp950/Tnfrsf11a/Inpp5d/Il23a/Nbn/Zc3h8/Angpt1/Il2ra/Il1b/Ccr2/Ppargc1b/March7/Clec5a/Fubp1/Ptpn22/Zbtb46/Phlpp1/Sos2/Nbeal2/Plscr1/Bmi1/Dicer1/Ctnnbip1/Jag2/Asxl2/Card11/Brca2/Chuk/Notch2/Sbds/Zfp36/Gpr171/Tgfbr2/Tmem143/Zbtb16/Asxl1/H4f16/Parp3/Picalm/Zfp609/Fnip1/Rbpj/Tjp2/Ptprj/Il15/Sp1/Rogdi/Cl…
C1_cDC1a	GO:0002697	regulation of immune effector process	189	-1.66276	0.00161966	0.0100265	Rabgef1/Trim44/Serpinb9/Prkcz/Mlh1/Nsd2/Myo18a/Mapk14/Il23a/Sec14l1/Angpt1/Il2ra/Il1b/Ccr2/Ulbp1/Sphk2/Ptpn22/Rtn4/Ccl2/H2-Q10/Fcgr3/Adora3/H2-M5/Parp3/Ptprj/Il15/Malt1/Rc3h1/Clcf1/Ifnlr1/H2-Q4/Crtam/Pglyrp1/Ccr7/Pvr/Nod2/Treml4/Nlrp3/H2-Q6/Sema7a/Fgr/Cd40/Tlr3/Fcgr2b/Havcr2/Nfkbiz/Dnase1l3/Nfkbid/Cd36/Il12b/Hfe/Il18/Cadm1/Cfh/Cd81/Nr4a3/Tnfaip3/Cd84/Tnf/Klrb1b
C1_cDC1a	GO:0008284	positive regulation of cell proliferation	376	-1.66307	0.000182379	0.0020593	Prkcz/Nf1/Nckap1l/Acvrl1/Notch1/Bmpr2/Arhgap5/Irs2/Cd274/Itpr1/Vhl/Cflar/Xrcc4/Tns3/Mapk14/Lifr/Plau/Il23a/Ecm1/Nbn/Mef2d/Clu/Nfatc2/Fasl/Il2ra/Il1b/Ccr2/March7/Sphk2/Paxbp1/Ptpn22/Kdm5b/Rtn4/Ccl2/Bmi1/Cnot6l/Card11/Notch2/Tgfbr2/Fosl2/Egfr/Cdc6/Atf3/Rbpj/Eif5a2/Il15/Sp1/Rogdi/Stx3/Lig4/Clcf1/Pdgfa/Pggt1b/Bcl2l1/Tnfsf9/Nr4a1/Ppp1r16b/Jak2/Serpinf2/Dot1l/Cav2/Nck2/Syne1/Rptor/Hdac4/Acer3/Ccnd1/Pdg…
C1_cDC1a	GO:1905475	regulation of protein localization to membrane	76	-1.66632	0.00813857	0.0311544	Ppfia1/Ppp1r9b/Ogt/Ccl2/Pmaip1/Sqstm1/Myo5a/Picalm/Egfr/Stx3/Bcl2l1/Prnp/Gsn/Cltc/Shisa7/Dbn1/Rhoq/Tmbim1/Cd81/Mmp14/Lrp1/Tnf
C1_cDC1a	GO:0050852	T cell receptor signaling pathway	65	-1.66692	0.0102618	0.0368597	Ptprj/Usp9x/Malt1/Rc3h1/Prnp/Tnfrsf21/Ccr7/Dennd1b/Icosl/Tec/Nfkbiz/Nfkbid/Wnk1/Cd81/Bcl2a1d/Tespa1
C1_cDC1a	GO:1904018	positive regulation of vasculature development	79	-1.66807	0.00801568	0.030843	Ptgis/Cxcr2/Rhoj/Fgf1/Ago2/Hspb6/Kit/Itgb1/Zc3h12a/Runx1/Acvrl1/Notch1/Btg1/Nrp1/Cflar/Ecm1/Pik3c2a/Il1b/Rtn4/Tgfbr2/Sp1/Ppp1r16b/Pak4/Hif1a/Cx3cl1/Nfe2l2/Cysltr1/Rapgef2/Anxa3/Cd40/Sash1/Itgax/Tlr3/Il1a/Pdgfb/Egr1/Notch4/Jup
C1_cDC1a	GO:0051046	regulation of secretion	316	-1.66891	0.000325879	0.00322175	Prkcz/Nf1/Clock/Notch1/Fkbp1b/Cd2/Myo18a/Irs2/Cd274/Adam9/Clec9a/Ralb/Mapk14/Tnfrsf11a/Srgn/Il1rn/Itsn1/Angpt1/Il1b/Ccr2/Rab27a/Clec5a/Sphk2/Ptpn22/Kdm5b/Rtn4/Map2k6/Rab8b/Spp1/Chuk/Pde3b/Hap1/Akap12/Pou5f1/Adora3/Syt11/Myo5a/Rab11fip3/Sirt4/Egfr/Clcf1/Unc13b/Hip1r/Bcl2l1/Rhbdf1/Jak2/Frmd4a/Cask/Klf7/Anxa4/Mical1/Rptor/Gabbr1/Clasp2/Tnfrsf21/Crtam/Hif1a/Cx3cl1/Glmn/Ptger4/Kmo/Ccr7/Ffar4/Mctp1/Nod…
C1_cDC1a	GO:0009914	hormone transport	115	-1.67066	0.00475279	0.0217539	Il1rn/Itsn1/Il1b/Kdm5b/Rab8b/Spp1/Pde3b/Adora3/Myo5a/Rab11fip3/Sirt4/Dgat1/Egfr/Clcf1/Raf1/Jak2/Cask/Klf7/Rptor/Gabbr1/Hif1a/Ptger4/Ffar4/Pde8b/Arrb1/Fgfr1/Map4k4/Ildr1/Gpr68/Tcf7l2/Chd7/Hfe/Lrp1/Tnf
C1_cDC1a	GO:0002699	positive regulation of immune effector process	122	-1.67093	0.00407927	0.0193881	Prkcz/Mlh1/Nsd2/Myo18a/Mapk14/Il23a/Il1b/Ccr2/Ulbp1/Sphk2/Ptpn22/Rtn4/Ccl2/H2-Q10/Fcgr3/Adora3/H2-M5/Ptprj/Malt1/Clcf1/H2-Q4/Crtam/Ccr7/Pvr/Nod2/Nlrp3/H2-Q6/Sema7a/Fgr/Cd40/Nfkbiz/Nfkbid/Cd36/Il12b/Il18/Cadm1/Cd81/Nr4a3/Cd84/Tnf
C1_cDC1a	GO:0051338	regulation of transferase activity	387	-1.67134	0.000120833	0.00154051	Tnfaip8l3/Chp1/Map3k11/Prkcz/Nf1/Eif2ak2/Dusp6/Acsl1/Irs2/Rb1/Tab1/Mvp/Pkd2/Adam9/Ralb/Als2/Tnfrsf11a/Parp4/Il23a/Taok2/Kat2b/Nbn/Il1rn/Map4k3/Pibf1/Iqgap1/Ccng1/Dstyk/Clu/Angpt1/Ranbp2/Il1b/Dcun1d2/Rgs2/Taok1/Ptpn22/Ksr1/Limk1/Map2k6/Dusp16/Dvl2/Map3k20/Wdr91/Pik3cg/Zfp36/Tgfbr2/Pkib/Ccnyl1/Parp3/Egfr/Cdc6/Ptprj/Heg1/Malt1/Spred2/Pdgfa/Prnp/Raf1/Ccnl1/Jak2/Prkcd/Deptor/Dbndd2/Arrdc3/Rptor/Pak4/C…
C1_cDC1a	GO:0032640	tumor necrosis factor production	94	-1.67172	0.00629313	0.0265162	Clu/Angpt1/Ccr2/Sphk2/Ptpn22/Ccl2/Dicer1/Fcgr3/Zfp36/Akap12/Syt11/Ptprj/Mc1r/Jak2/Cx3cl1/Ptger4/Ccr7/Nod2/Ccr5/Zbtb20/Zfp64/Tlr3/Havcr2/App/Cd36/Il12b/Il18/Ccl4/Tnfaip3/Ccl3/Axl/Cd84
C1_cDC1a	GO:0051051	negative regulation of transport	225	-1.67207	0.000869131	0.00633035	Chp1/Nf1/Notch1/Fkbp1b/Stoml1/Irs2/Pkd2/Sh2b2/Srgn/Il1rn/Pik3c2a/Angpt1/Il1b/Ccr2/Rgs2/Lmbrd1/Ogt/Ptpn22/Cyfip1/Plcb4/Pde3b/Nedd4l/Pou5f1/Pacsin2/Syt11/Cttnbp2nl/Rab11fip3/Sirt4/Picalm/Pacsin1/1810037I17Rik/Lrsam1/Gpr35/Rhbdf1/Frmd4a/Os9/Klf7/Anxa4/Rptor/Atp1a2/Ndfip2/Gabbr1/Tnfrsf21/Cx3cl1/Ptger4/Ffar4/Ankrd27/Mctp1/Hes1/Mdfic/P2ry12/Pde8b/Anpep/Nlrp3/Map4k4/Cd200r1/Abca7/Lrrc32/Itgav/Fcgr2b/Pea…
C1_cDC1a	GO:0045664	regulation of neuron differentiation	280	-1.67488	0.000393422	0.00365209	Shtn1/Gdi1/Zeb1/Nckipsd/Camk1/Spag9/Klk8/Tmem30a/Eif2b2/Bin1/Scarf1/Ryk/Kif3c/Trpv2/Mgll/Nf1/Itga3/Thoc2/Notch1/Fkbp1b/Rnd2/Bmpr2/Nrp1/Itpr1/Cflar/Fyn/Kat2b/Nbn/Iqgap1/Itsn1/Nsmf/Ss18l1/Il1b/Ndel1/Kif13b/Rgs2/Camsap2/Rtn4/Limk1/Cyfip1/Rac3/Dicer1/Hap1/Ptprs/Nedd4l/Asap1/Lrig2/Picalm/Pacsin1/Zswim8/Rbpj/Bend6/Nap1l2/Camk1d/Itsn2/Itm2c/Arhgap4/Gdpd5/Zfhx3/Cask/Syne1/Clasp2/Kidins220/Cx3cl1/Nfe2l2/R…
C1_cDC1a	GO:0002526	acute inflammatory response	52	-1.67495	0.0124736	0.0421913	Tnfrsf11a/Il1rn/Il1b/Plscr1/Ctnnbip1/Fcgr3/Pik3cg/Acvr1/Ash1l/Serpinf2/Adam8/Ano6/Ccr7/Ccr5/Nlrp3/Fcgr2b/Il1a/Dnase1l3/Cfh/Tnf
C1_cDC1a	GO:0032675	regulation of interleukin-6 production	67	-1.67496	0.00908458	0.0336904	Nod2/Ccr5/Zbtb20/Zfp64/Arrb1/Cd200r1/Tlr3/Havcr2/Il1a/App/Cd36/Tnfaip3/Cd84/Tnf
C1_cDC1a	GO:0006909	phagocytosis	107	-1.67514	0.00458597	0.0211533	Il1b/Ccr2/Rab27a/Ccl2/Rac3/Fcgr3/Syt11/Ptprj/Il15/Mfge8/Camk1d/Pros1/Gsn/Rab20/Ano6/Ccr7/Nod2/Anxa3/Treml4/Myh9/Fgr/Cd302/Ptk2/Abca7/Itgav/Fcgr2b/Cd36/Axl/Lrp1/Tnf
C1_cDC1a	GO:0048589	developmental growth	275	-1.67712	0.000409894	0.00373739	Prkdc/Hopx/Adnp/Sema4a/Abl2/S1pr1/Fgf1/Smarca4/Tbce/Ppp2r3a/P2rx5/Stk11/Zfp830/Palb2/Large1/Pim1/Pkdcc/Itgb1/Ttl/Smad3/Shtn1/Gdi1/Gdf9/Map2k4/Eif2b2/Mbd5/Psap/Ryk/Ncoa3/Trpv2/Mgll/Prkcz/Alms1/Notch1/Rnd2/Bmpr2/Dusp6/Nrp1/Cflar/Mapk14/Zfp950/Plau/Ecm1/Nbn/Iqgap1/Afg3l2/Ndel1/Rgs2/Ankrd11/Fubp1/Kdm5b/Rtn4/Limk1/Cyfip1/Dicer1/Kdm6a/Prmt2/Brca2/Notch2/Sbds/Ptprs/Nedd4l/Tgfbr2/Atrx/Pou5f1/Picalm/Rbpj/…
C1_cDC1a	GO:0019722	calcium-mediated signaling	80	-1.67717	0.0070907	0.0285833	Chp1/Rcan1/Alms1/Fkbp1b/Itpr1/Pkd2/Nfatc2/Ppp1r9b/Ccr2/Nfat5/Tnni3/Hap1/Adora3/Myo5a/Homer2/Ptprj/Exoc4/Prnp/Hdac4/Ccr7/Ccr5/P2ry12/Ccrl2/Slc8a1/Asph/Xcr1/Bst1/Ank2/Ccl4/Tnf
C1_cDC1a	GO:0030534	adult behavior	49	-1.67781	0.0130563	0.0433825	Usp46/Hexa/Homer2/Btbd9/Atp1a2/Nr4a2/Rnf180/Pbx3/Eps8/Zfhx2/Ccnd2/App/Chd7/Nr4a3
C1_cDC1a	GO:0002521	leukocyte differentiation	282	-1.67891	0.000377252	0.00353513	Ptpn22/Zbtb46/Sos2/Bmi1/Dicer1/Ctnnbip1/Jag2/Asxl2/Card11/Chuk/Notch2/Tgfbr2/Zbtb16/Zfp609/Fnip1/Rbpj/Tjp2/Ptprj/Il15/Malt1/Rc3h1/Lig4/Cbfa2t3/Clcf1/Farp2/Mafb/Tnfsf9/Atp11c/Itpkb/Drosha/Ireb2/Runx3/Adam8/Flt3l/Pglyrp1/Ptger4/Cd83/Ccr7/Lfng/Nlrp3/Sh3pxd2a/Gpr68/Mpzl2/Cd101/Tmem64/Hhex/Nfkbiz/Gpr55/Nfkbid/Ubash3b/App/Trf/Il12b/Chd7/Trib1/Il18/Egr1/Pir/Cd81/Dcstamp/Tnfaip3/Ccl3/Bcl2a1d/Tespa1/Egr3/…
C1_cDC1a	GO:1903530	regulation of secretion by cell	296	-1.67948	0.000297056	0.00301165	Prkcz/Nf1/Clock/Notch1/Fkbp1b/Cd2/Myo18a/Irs2/Cd274/Adam9/Clec9a/Ralb/Mapk14/Srgn/Il1rn/Itsn1/Angpt1/Il1b/Ccr2/Rab27a/Clec5a/Sphk2/Ptpn22/Kdm5b/Rtn4/Rab8b/Spp1/Chuk/Pde3b/Hap1/Akap12/Pou5f1/Adora3/Syt11/Myo5a/Rab11fip3/Sirt4/Egfr/Clcf1/Unc13b/Bcl2l1/Rhbdf1/Jak2/Frmd4a/Cask/Klf7/Anxa4/Mical1/Rptor/Gabbr1/Clasp2/Tnfrsf21/Crtam/Hif1a/Cx3cl1/Glmn/Ptger4/Kmo/Ccr7/Ffar4/Mctp1/Nod2/Nlrp1b/Ccr5/P2ry12/Sd…
C1_cDC1a	GO:0030323	respiratory tube development	72	-1.68041	0.00774698	0.03024	Itga3/Notch1/Bmpr2/Tab1/Ncor2/Lipa/Tns3/Man1a2/Nphp3/Dicer1/Tgfbr2/Asxl1/Rbpj/Sp1/Heg1/Pdgfa/Tmtc3/Pdgfra/Hes1/Aldh1a2/Fgfr1/Hhex/Mgp/Timeless/Mmp14/Tnf
C1_cDC1a	GO:0030324	lung development	72	-1.68041	0.00774698	0.03024	Itga3/Notch1/Bmpr2/Tab1/Ncor2/Lipa/Tns3/Man1a2/Nphp3/Dicer1/Tgfbr2/Asxl1/Rbpj/Sp1/Heg1/Pdgfa/Tmtc3/Pdgfra/Hes1/Aldh1a2/Fgfr1/Hhex/Mgp/Timeless/Mmp14/Tnf
C1_cDC1a	GO:0007169	transmembrane receptor protein tyrosine kinase signaling pathway	196	-1.68043	0.00107571	0.00737971	Mbd5/Rabgef1/Ryk/Prkcz/Notch1/Clnk/Sirt2/Irs2/Nrp1/Mvp/Fyn/Mapk14/Sh2b2/Zfp950/Iqgap1/Dstyk/Angpt1/Fasl/Il1b/Ndel1/Lmbrd1/Ogt/Rtn4/Ccl2/Cyfip1/Hap1/Lrig2/Egfr/Rbpj/Ptprj/Sulf2/Ptpra/Pdgfa/Hip1r/Socs3/Rhbdf1/Raf1/Jak2/Prkcd/Cav2/Nck2/Clasp2/Pdgfra/Hif1a/Rapgef2/Leprot/Soga1/Flrt3/Csrnp1/Fgfr1/Fgr/Ptk2/Tcf7l2/Inppl1/Myof/Hhex/Pdgfb/Rhoq/Ubash3b/App/Hip1/Nr4a3/Cish/Axl/Lrp1
C1_cDC1a	GO:0002792	negative regulation of peptide secretion	70	-1.6817	0.00787458	0.0306977	Srgn/Angpt1/Il1b/Ptpn22/Pde3b/Syt11/Rab11fip3/Sirt4/Rhbdf1/Frmd4a/Klf7/Anxa4/Rptor/Tnfrsf21/Cx3cl1/Ptger4/Ffar4/Pde8b/Nlrp3/Map4k4/Cd200r1/Lrrc32/Tnfaip3/Cd84/Tnf
C1_cDC1a	GO:1903555	regulation of tumor necrosis factor superfamily cytokine production	94	-1.68353	0.00573684	0.024878	Clu/Angpt1/Ccr2/Ptpn22/Ccl2/Dicer1/Fcgr3/Zfp36/Akap12/Syt11/Ptprj/Mc1r/Jak2/Adam8/Cx3cl1/Ptger4/Ccr7/Nod2/Ccr5/Zbtb20/Zfp64/Tlr3/Havcr2/App/Cd36/Il12b/Il18/Ccl4/Tnfaip3/Ccl3/Axl/Cd84
C1_cDC1a	GO:0043534	blood vessel endothelial cell migration	57	-1.6838	0.0104073	0.0371808	Nf1/Acvrl1/Notch1/Nrp1/Vhl/Pik3c2a/Angpt1/Stard13/Sp1/Nr4a1/Adam8/Amotl1/Hif1a/Nfe2l2/Myh9/Fgfr1/Cd40/Pdgfb/Spred1/Emp2/Jup/Egr3
C1_cDC1a	GO:0001818	negative regulation of cytokine production	127	-1.68465	0.00348934	0.0172753	Inpp5d/Il23a/Srgn/Pibf1/Adcy7/Angpt1/Ptpn22/Dicer1/Zfp36/Ptprs/Syt11/Homer2/Prnp/Mc1r/Laptm4b/Otud7b/Anxa4/Tnfrsf21/Cx3cl1/Wnt11/Pglyrp1/Rel/Ptger4/Cd83/Ffar4/Nod2/Nlrp3/Arrb1/Fgfr1/Cd200r1/Lrrc32/Furin/Fcgr2b/Havcr2/Il12b/Hfe/Tnfaip3/Axl/Cd84/Tnf/Scgb1a1
C1_cDC1a	GO:0032612	interleukin-1 production	54	-1.68484	0.0107816	0.0378637	Jak2/Cx3cl1/Ptger4/Ccr7/Nod2/Nlrp1b/Ccr5/Naip5/Nlrp3/Havcr2/App/Cd36/Egr1/Tnfaip3/Ccl3
C1_cDC1a	GO:0046879	hormone secretion	113	-1.68548	0.00404096	0.0192879	Il1rn/Itsn1/Il1b/Kdm5b/Rab8b/Spp1/Pde3b/Adora3/Myo5a/Rab11fip3/Sirt4/Dgat1/Egfr/Clcf1/Raf1/Jak2/Cask/Klf7/Rptor/Gabbr1/Hif1a/Ptger4/Ffar4/Pde8b/Arrb1/Fgfr1/Map4k4/Ildr1/Gpr68/Tcf7l2/Chd7/Hfe/Lrp1/Tnf
C1_cDC1a	GO:0090276	regulation of peptide hormone secretion	77	-1.68634	0.00683975	0.0280244	Clock/Fkbp1b/Irs2/Itsn1/Il1b/Rab8b/Pde3b/Sirt4/Egfr/Clcf1/Jak2/Cask/Klf7/Rptor/Gabbr1/Hif1a/Ptger4/Pde8b/Arrb1/Map4k4/Ildr1/Gpr68/Tcf7l2/Chd7/Hfe/Lrp1/Tnf
C1_cDC1a	GO:0009617	response to bacterium	228	-1.68774	0.000787402	0.00597659	Adgrl2/Tusc2/Serpinb9/Slfn2/Mlh1/Eif2ak2/Cd68/Sirt2/Cd274/Cflar/Adam9/Mapk14/Tnfrsf11a/Lyst/Il23a/Il1rn/Ifi205/Il1b/Ogt/Ptpn22/Ccl2/Plscr1/Chuk/Notch2/Mpeg1/Zfp36/Naip6/Syt11/Rbpj/Alpk1/Malt1/Unc13b/Naip2/Gch1/Drosha/Jak2/Prkcd/Cnr2/Lyz1/Cx3cl1/Pglyrp1/Ptger4/Ccr7/Litaf/Nod2/Anxa3/Nlrc5/Cxcl2/Naip5/Nlrp3/Fgr/Trim41/Sash1/Cd86/Itgav/Nfkbia/Fcgr2b/Havcr2/Mt2/Cd80/Trf/Cd36/Il12b/Chd7/Trib1/Il18/Tnfa…
C1_cDC1a	GO:0002791	regulation of peptide secretion	215	-1.68899	0.000791996	0.00597659	Prkcz/Clock/Fkbp1b/Cd2/Myo18a/Irs2/Cd274/Adam9/Clec9a/Mapk14/Srgn/Itsn1/Angpt1/Il1b/Clec5a/Ptpn22/Rab8b/Chuk/Pde3b/Akap12/Syt11/Rab11fip3/Sirt4/Egfr/Clcf1/Unc13b/Rhbdf1/Jak2/Frmd4a/Cask/Klf7/Anxa4/Rptor/Gabbr1/Tnfrsf21/Crtam/Hif1a/Cx3cl1/Glmn/Ptger4/Ccr7/Ffar4/Nod2/Nlrp1b/Ccr5/Pde8b/Nlrp3/Arrb1/Map4k4/Fgr/Ildr1/Gpr68/Cd40/Cd200r1/Cd300c2/Tcf7l2/Lrrc32/Havcr2/Il1a/Cd36/Chd7/Hfe/Cadm1/Tnfaip3/Ccl3/…
C1_cDC1a	GO:0030856	regulation of epithelial cell differentiation	44	-1.69057	0.0132042	0.0437761	Ncoa3/Acvrl1/Clock/Notch1/Btg1/Vhl/Sgpp1/Il1b/Zfp36/Klf7/Ccnd1/Foxj2/Hes1/Cdkn1c/Maff/Tgfbr1/Il1a/Notch4/Tnf
C1_cDC1a	GO:0051896	regulation of protein kinase B signaling	71	-1.69068	0.00725617	0.0289801	Itsn1/Lemd2/Angpt1/Lmbrd1/Rtn4/Phlpp1/Pik3cg/Pou5f1/Egfr/Ptprj/Clcf1/Pdgfa/Mc1r/Adam8/Cx3cl1/P2ry12/Stk3/Ptk2/Tcf7l2/Tgfbr1/Il18/Axl/Tnf
C1_cDC1a	GO:0043542	endothelial cell migration	90	-1.69075	0.00565563	0.0245977	Stard13/Sp1/Nr4a1/Rab13/Adam8/Amotl1/Hif1a/Nfe2l2/Anxa3/Myh9/Fgfr1/Cd40/Ptk2/Sash1/Itgav/Tgfbr1/Pdgfb/Spred1/Loxl2/Emp2/Jup/Egr3
C1_cDC1a	GO:0048880	sensory system development	126	-1.69224	0.00330806	0.0166272	Rpgr/Nf1/Acvrl1/Alms1/Bmpr2/Nrp1/Vhl/Phactr4/Kdm2b/Fasl/Crybg3/Notch2/Megf11/Tgfbr2/Lpcat1/Egfr/Sp1/Nphp1/Naglu/Pdgfra/Hif1a/Kmt2c/Aldh1a3/P2ry12/Aldh1a2/Tgif1/Rarb/Ski/Cdkn1c/Bcar3/Rxra/Skil/Tgfbr1/Pdgfb/Nectin1/Celf4/Chd7/Clic4/Sh3pxd2b
C1_cDC1a	GO:0150063	visual system development	126	-1.69224	0.00330806	0.0166272	Rpgr/Nf1/Acvrl1/Alms1/Bmpr2/Nrp1/Vhl/Phactr4/Kdm2b/Fasl/Crybg3/Notch2/Megf11/Tgfbr2/Lpcat1/Egfr/Sp1/Nphp1/Naglu/Pdgfra/Hif1a/Kmt2c/Aldh1a3/P2ry12/Aldh1a2/Tgif1/Rarb/Ski/Cdkn1c/Bcar3/Rxra/Skil/Tgfbr1/Pdgfb/Nectin1/Celf4/Chd7/Clic4/Sh3pxd2b
C1_cDC1a	GO:0071706	tumor necrosis factor superfamily cytokine production	96	-1.69286	0.00492979	0.0223915	Clu/Angpt1/Ccr2/Sphk2/Ptpn22/Ccl2/Dicer1/Fcgr3/Zfp36/Akap12/Syt11/Ptprj/Mc1r/Jak2/Adam8/Cx3cl1/Ptger4/Ccr7/Nod2/Ccr5/Zbtb20/Zfp64/Tlr3/Havcr2/App/Cd36/Il12b/Il18/Ccl4/Tnfaip3/Ccl3/Axl/Cd84
C1_cDC1a	GO:0030593	neutrophil chemotaxis	42	-1.69298	0.0139307	0.0455241	Il23a/Il1rn/Il1b/Ccl2/Spp1/Fcgr3/Camk1d/Cx3cl1/Ccr7/Nod2/Jaml/Cxcl2/Bst1/Ccl4/Ccl3/Ccl22/Ccl17
C1_cDC1a	GO:0007163	establishment or maintenance of cell polarity	90	-1.69345	0.00546362	0.0240245	Sipa1l3/Dock2/Macf1/Fgf13/Htt/Apc/Rhoj/Actr2/Stk11/Fscn1/Coro7/Shtn1/Zw10/Rictor/Prkcz/Nckap1l/Rnd2/Myo18a/Cyp26b1/Ndel1/Cyth3/Nphp3/Sdccag8/Map4/Rnd1/Exoc4/Lims1/Frmd4a/Clasp2/Gsn/Amotl1/Wnt11/Ccr7/Hes1/Ctnna1/Rufy3/Ckap5/Dctn1/Myh9/Clasp1/Myo9a/Myo9b/Rhoc/Rhoq/Syne2/Dock7
C1_cDC1a	GO:0002703	regulation of leukocyte mediated immunity	115	-1.69353	0.00355604	0.0175284	Il1b/Ccr2/Ulbp1/Sphk2/H2-Q10/Fcgr3/Adora3/H2-M5/Parp3/Malt1/Clcf1/H2-Q4/Crtam/Pvr/Nod2/Nlrp3/H2-Q6/Fgr/Cd40/Tlr3/Fcgr2b/Havcr2/Dnase1l3/Il12b/Hfe/Il18/Cadm1/Cd81/Cd84/Tnf/Klrb1b
C1_cDC1a	GO:0046903	secretion	429	-1.69356	4.47714e-05	0.00078629	Rabgef1/Runx1/Vps41/Chp1/Aqp9/Prkcz/Nf1/Clock/Notch1/Fkbp1b/Cd2/Myo18a/Synj1/Irs2/Cd274/Adam9/Clec9a/Ralb/Exoc3l4/Mapk14/Tnfrsf11a/Lyst/Srgn/Il1rn/Itsn1/Pik3c2a/Angpt1/Il1b/Ccr2/Rab27a/Clec5a/Sphk2/Ptpn22/Kdm5b/Rtn4/Map2k6/Rab8b/Exoc6b/Spp1/Card11/Chuk/Pde3b/Notch2/Fcgr3/Hap1/Akap12/Pou5f1/Adora3/Syt11/Myo5a/Rab11fip3/Sirt4/Dgat1/Egfr/Rbpj/Stx3/Exoc4/Clcf1/Unc13b/Hip1r/Bcl2l1/Rhbdf1/Raf1/Jak2/Frm…
C1_cDC1a	GO:0045321	leukocyte activation	424	-1.69428	4.48739e-05	0.00078629	Prkcz/Mlh1/Nckap1l/Nsd2/Sart1/Fkbp1b/Cd2/Myo18a/Cyp26b1/Irs2/Cd274/Adam9/Xrcc4/Fyn/Lyst/Inpp5d/Il23a/Ctps/Nbn/Pibf1/Zc3h8/Clu/Nfatc2/Il2ra/Il1b/Ccr2/Rab27a/Ulbp1/Lcp1/March7/Sphk2/Ptpn22/Sos2/Ccl2/Plscr1/Bmi1/Dicer1/Cd209a/Jag2/Card11/Notch2/Fcgr3/Tgfbr2/Adora3/Ctsc/Zbtb16/Parp3/Zfp609/Fnip1/Rbpj/Ptprj/Il15/Ebi3/Malt1/Rc3h1/Lig4/Clcf1/Prnp/Mafb/Tnfsf9/Atp11c/Itpkb/Drosha/Jak2/Prkcd/Cnr2/Nck2/Runx…
C1_cDC1a	GO:0023061	signal release	151	-1.69541	0.00195675	0.0115235	Kdm5b/Rab8b/Spp1/Pde3b/Adora3/Syt11/Myo5a/Rab11fip3/Sirt4/Dgat1/Egfr/Stx3/Clcf1/Unc13b/Bcl2l1/Raf1/Jak2/Cask/Klf7/Rptor/Gabbr1/Hif1a/Ptger4/Kmo/Ffar4/Mctp1/Pde8b/Arrb1/Fgfr1/Map4k4/Ildr1/Gpr68/Tcf7l2/Otof/Chd7/Hfe/Lrp1/Myo6/Tnf
C1_cDC1a	GO:0009636	response to toxic substance	140	-1.69601	0.00259185	0.0141529	Bcl2l1/Kdm6b/Gch1/Prkcd/Capn1/Atp1a2/Arnt/Hif1a/Aptx/Nfe2l2/Itpr2/Pde8a/Gucy2c/Nr4a2/Gstm2/Eps8/Pde1b/Slc30a4/Mt2/Pdgfb/Inmt/Cd36/Egr1/Ccl4/Nr4a3/Timeless/Tnfaip3/Axl/Tnf
C1_cDC1a	GO:0050830	defense response to Gram-positive bacterium	34	-1.69696	0.0157233	0.0497348	Drosha/Lyz1/Pglyrp1/Nod2/Nlrp3/Fgr/Havcr2/Cd36/Tnf
C1_cDC1a	GO:0002819	regulation of adaptive immune response	101	-1.69742	0.00401488	0.019236	Prkcz/Mlh1/Nsd2/Cd274/Il23a/Adcy7/Il1b/Ccr2/H2-Q10/Fcgr3/H2-M5/Parp3/Malt1/Rc3h1/Clcf1/H2-Q4/Ccr7/Pvr/Nod2/Nlrp3/H2-Q6/Cd40/Fcgr2b/Tnfsf13b/Havcr2/Nfkbiz/Nfkbid/Il12b/Hfe/Il18/Cd81/Tnfaip3/Tnf
C1_cDC1a	GO:0030282	bone mineralization	42	-1.69837	0.013414	0.044271	S1pr1/Ccr1/Bcor/Pkdcc/Snx10/Wnt4/Smad3/Bmpr2/Ecm1/Srgn/Asxl2/Sbds/Acvr1/Hif1a/Wnt11/Ano6/Fgr/Tcf7l2/Slc8a1/Mgp/Mtss1
C1_cDC1a	GO:0001890	placenta development	68	-1.70254	0.00702049	0.0284898	Map3k4/Birc6/Ncoa3/Dazap1/Bmpr2/Pkd2/Mapk14/Bptf/Notch2/Egfr/Rbpj/Sp1/Ash1l/Socs3/Senp2/Cdh1/Arnt/Hif1a/Hes1/Pla2g4a/Stk3/Vwf/Cdkn1c/Itgav/Slc8a1/Rxra/Pdgfb/Spint1
C1_cDC1a	GO:0010769	regulation of cell morphogenesis involved in differentiation	120	-1.70337	0.00300121	0.0155588	Ryk/Trpv2/Mgll/Dock1/Rnd2/Bmpr2/Nrp1/Nsmf/Ss18l1/Ndel1/Kif13b/Rtn4/Limk1/Cyfip1/Rac3/Ptprs/Nedd4l/Picalm/Zswim8/Lims1/Arhgap4/Cask/Syne1/Clasp2/Nedd9/Rapgef2/Ankrd27/Ccr5/Rufy3/Sema7a/Ptk2/Dbn1/Skil/Rap2a/St6gal1/Lpar3/Plxna1/Cass4/Afdn/Sema6d/Lrp1
C1_cDC1a	GO:0043010	camera-type eye development	107	-1.70491	0.00341362	0.0170711	Rpgr/Nf1/Acvrl1/Bmpr2/Nrp1/Vhl/Phactr4/Kdm2b/Crybg3/Notch2/Megf11/Tgfbr2/Lpcat1/Egfr/Sp1/Nphp1/Pdgfra/Hif1a/Kmt2c/Aldh1a3/Aldh1a2/Tgif1/Rarb/Ski/Cdkn1c/Bcar3/Rxra/Skil/Tgfbr1/Pdgfb/Nectin1/Celf4/Chd7/Clic4
C1_cDC1a	GO:0051093	negative regulation of developmental process	387	-1.70573	6.04166e-05	0.000964887	Zbtb46/Rtn4/Nphp3/Ccl2/Dicer1/Brca2/Pde3b/Zfp36/Gpr171/Ptprs/Tgfbr2/Pou5f1/Ctsc/Zbtb16/Asap1/Mt3/Lrig2/Asxl1/H4f16/Parp3/Stard13/Egfr/Rbpj/Tjp2/Abca5/Rc3h1/Lims1/Mafb/Itm2c/Arhgap4/Ldlrad4/Itpkb/Zfhx3/Klf7/Hdac4/Runx3/Ccnd1/Clasp2/Tnfrsf21/Hif1a/Nfe2l2/Pglyrp1/Ptger4/Rapgef2/Foxj2/Lfng/Hes1/Ctnna1/Srgap2/Ccr5/P2ry12/Rufy3/Clasp1/Rarb/Stk3/Fgfr1/Vat1/Map4k4/Sema7a/Gpr68/Ski/Tmem64/Ptk2/Tcf7l2/Cd86…
C1_cDC1a	GO:0001906	cell killing	74	-1.70573	0.00610427	0.0259412	Lyst/Il23a/Rab27a/Ulbp1/Ccl2/H2-Q10/Fcgr3/Ctsc/H2-M5/H2-Q4/Crtam/Pglyrp1/Pvr/Ccr5/H2-Q6/Havcr2/Dnase1l3/Il12b/Il18/Cadm1/Cfh/Emp2/Klrb1b
C1_cDC1a	GO:0051924	regulation of calcium ion transport	98	-1.70714	0.00372824	0.0181555	Sphk2/Ptpn22/Orai1/Stim2/Pik3cg/Hap1/Myo5a/Homer2/1810037I17Rik/Prnp/Gpr35/Cask/Atp1a2/Cx3cl1/Gramd2/Hes1/P2ry12/Cacnb2/Slc8a1/Asph/Pdgfb/Ubash3b/Lpar3/Ank2/Chd7/Ccl4/Gnao1/Cd84
C1_cDC1a	GO:0001667	ameboidal-type cell migration	170	-1.70732	0.00125531	0.00821348	Dock1/Nf1/Acvrl1/Itga3/Notch1/Bmpr2/Nrp1/Vhl/Adam9/Phactr4/Nanos1/Pik3c2a/Angpt1/Rtn4/Akap12/Tgfbr2/Stard13/Acvr1/Sp1/Nr4a1/Arhgap4/Rab13/Adam8/Clasp2/Amotl1/Hif1a/Wnt11/Nfe2l2/Srgap2/Anxa3/P2ry12/Sdc4/Myh9/Clasp1/Prr5l/Fgfr1/Map4k4/Sema7a/Cd40/Ptk2/Arsb/Sash1/Itgav/Slc8a1/Tgfbr1/Pdgfb/Spred1/Loxl2/Emp2/Syne2/Jup/Egr3/Sema6d
C1_cDC1a	GO:0042509	regulation of tyrosine phosphorylation of STAT protein	35	-1.70845	0.0147587	0.0475026	Fyn/Il23a/Pibf1/Prmt2/Il15/Clcf1/Socs3/Jak2/Ptger4/Hes1/Cd40/Il12b/Il18/Tnf
C1_cDC1a	GO:0048017	inositol lipid-mediated signaling	69	-1.70883	0.00631162	0.0265469	Tnfaip8l3/Nf1/Synj1/Sirt2/Fyn/Pik3c2a/Angpt1/Pik3ap1/Ogt/Pik3cg/Adora3/Egfr/Pdgfa/Plcb2/Ppp1r16b/Jak2/Pdgfra/Gsn/Slc9a3r2/Prr5l/Fgr/Ptk2/Pdgfb/Plce1/Il18/Tnf
C1_cDC1a	GO:0032635	interleukin-6 production	72	-1.71115	0.00584577	0.0250828	Nod2/Ccr5/Zbtb20/Zfp64/Arrb1/Cd200r1/Tlr3/Havcr2/Il1a/App/Cd36/Il18/Tnfaip3/Cd84/Tnf
C1_cDC1a	GO:0046849	bone remodeling	40	-1.71126	0.0125636	0.0424098	Src/Snx10/Suco/Nf1/Tnfrsf11a/Inpp5d/Ppargc1b/Tpp1/Spp1/Notch2/Egfr/Adam8/Ptger4/Tmem64/Itgav/Gpr55/Ubash3b/Trf/Dcstamp
C1_cDC1a	GO:0050670	regulation of lymphocyte proliferation	118	-1.71162	0.0029345	0.0154019	Inpp5d/Il23a/Nfatc2/Il2ra/Il1b/Ccr2/March7/Ptpn22/Sos2/Bmi1/Cd209a/Card11/Tgfbr2/Il15/Rc3h1/Clcf1/Prnp/Tnfsf9/Nck2/Tnfrsf21/Glmn/Ccr7/Hes1/Sdc4/Pde5a/Cd40/Ccdc88b/Icosl/Lrrc32/Cd86/Btla/Fcgr2b/Tnfsf13b/Havcr2/Bst1/Cd80/Il12b/Il18/Cd81/Cdkn1a/Scgb1a1
C1_cDC1a	GO:0045445	myoblast differentiation	33	-1.71194	0.0140497	0.0458124	Notch1/Btg1/Rb1/Trip4/Mapk14/Dicer1/Rbpj/Zfhx3/Smyd1/Flt3l/Tcf7l2/Asb2/Il18/Tnf/Ccl17
C1_cDC1a	GO:0045453	bone resorption	34	-1.71201	0.0141734	0.046064	Src/Snx10/Nf1/Tnfrsf11a/Inpp5d/Ppargc1b/Tpp1/Spp1/Egfr/Adam8/Ptger4/Tmem64/Itgav/Gpr55/Ubash3b/Trf/Dcstamp
C1_cDC1a	GO:0015918	sterol transport	31	-1.71252	0.0157717	0.0497348	Lcat/Abca7/Nfkbia/Lima1/Cd36/Lrp1/Ttc39b
C1_cDC1a	GO:0030301	cholesterol transport	31	-1.71252	0.0157717	0.0497348	Lcat/Abca7/Nfkbia/Lima1/Cd36/Lrp1/Ttc39b
C1_cDC1a	GO:0043954	cellular component maintenance	31	-1.71306	0.015659	0.0497348	Prnp/Lnpk/Tanc1/Fcgr2b/Cadm1/Afdn/Mtss1
C1_cDC1a	GO:1900407	regulation of cellular response to oxidative stress	37	-1.71446	0.013032	0.0433505	Gch1/Hif1a/Nfe2l2/Pde8a/Fut8/Fzd1/Cd36/Nr4a3/Tnf
C1_cDC1a	GO:0032760	positive regulation of tumor necrosis factor production	58	-1.71701	0.00749874	0.0295098	Il23a/Clu/Ccr2/Ccl2/Fcgr3/Akap12/Ptprj/Jak2/Ccr7/Nod2/Ccr5/Zbtb20/Zfp64/Tlr3/Havcr2/App/Cd36/Il12b/Il18/Ccl4/Ccl3/Cd84
C1_cDC1a	GO:0097237	cellular response to toxic substance	78	-1.71701	0.00523708	0.0233938	Kdm6b/Gch1/Prkcd/Capn1/Nfe2l2/Itpr2/Pde8a/Gstm2/Pdgfb/Cd36/Egr1/Nr4a3/Timeless/Tnfaip3/Axl/Tnf
C1_cDC1a	GO:0002793	positive regulation of peptide secretion	138	-1.71797	0.00205366	0.0118843	Prkcz/Cd2/Myo18a/Irs2/Cd274/Adam9/Clec9a/Mapk14/Itsn1/Il1b/Clec5a/Ptpn22/Rab8b/Chuk/Akap12/Egfr/Clcf1/Unc13b/Jak2/Frmd4a/Cask/Gabbr1/Crtam/Hif1a/Glmn/Ptger4/Ccr7/Nod2/Nlrp1b/Ccr5/Nlrp3/Arrb1/Fgr/Ildr1/Gpr68/Cd300c2/Tcf7l2/Havcr2/Il1a/Cd36/Hfe/Cadm1/Ccl3/Lrp1/Cd84/Tnf
C1_cDC1a	GO:0061458	reproductive system development	164	-1.71862	0.00114308	0.00769969	Fosl1/Ggnbp2/Lrp6/Ahr/Lif/Krt19/Zfp36l1/Smad4/Safb2/Nrip1/Apc/Ptgis/Icam1/Sp3/Eaf2/Serpinb6a/Rec8/Junb/Stk11/Zfp830/Plaur/Il11ra1/Kit/Src/Arid4b/Wnt4/Gdf9/Map3k4/Birc6/Eif2b2/Psap/Runx1/Ncoa3/Dazap1/Notch1/Bmpr2/Pkd2/Mapk14/Fndc3a/Angpt1/Serpinb6b/Ago4/Bcl2l2/Kdm5b/Dicer1/Bptf/Brca2/Notch2/Atrx/Slc22a5/Egfr/Rbpj/Sp1/Bcl2l1/Ash1l/Socs3/Senp2/Rab13/Cdh1/Arnt/Ccnd1/Pdgfra/Hif1a/Ptger4/Lfng/Hes1/Pla2…
C1_cDC1a	GO:0002706	regulation of lymphocyte mediated immunity	89	-1.7187	0.004301	0.0201836	Serpinb9/Prkcz/Mlh1/Nsd2/Il23a/Il1b/Ccr2/Ulbp1/H2-Q10/Fcgr3/H2-M5/Parp3/Malt1/Clcf1/H2-Q4/Crtam/Pvr/Nod2/Nlrp3/H2-Q6/Cd40/Fcgr2b/Havcr2/Il12b/Hfe/Il18/Cadm1/Cd81/Tnf/Klrb1b
C1_cDC1a	GO:0048015	phosphatidylinositol-mediated signaling	67	-1.71923	0.00606829	0.0258252	Nf1/Synj1/Sirt2/Fyn/Pik3c2a/Angpt1/Pik3ap1/Ogt/Pik3cg/Adora3/Egfr/Pdgfa/Plcb2/Ppp1r16b/Jak2/Pdgfra/Gsn/Slc9a3r2/Prr5l/Fgr/Ptk2/Pdgfb/Plce1/Il18/Tnf
C1_cDC1a	GO:0019725	cellular homeostasis	345	-1.71977	0.00012272	0.00155788	Afg3l2/Fasl/Il1b/Ccr2/Gna15/P2ry10/Slc39a13/Ogt/Pdk3/Letm1/Vapb/Taok1/Rtn4/Txnrd1/Tnni3/Ccl2/Dnajc16/Stim2/Atp6v0a1/Ero1l/Pde3b/Pik3cg/Hap1/Mt3/Myo5a/1600014C10Rik/Ryr1/Rogdi/Unc13b/Prnp/Plcb2/Gpr35/Kctd17/Raf1/Jak2/Ireb2/Klf7/Atp1a2/Tmx3/Pdgfra/Hif1a/Cx3cl1/Nfe2l2/Rab20/Ptger4/Ano6/Got1/Kctd7/Ccr7/Itpr2/Synpo/Slc9a8/Ccr5/Slc41a1/Dctn1/Zbtb20/Cxcl2/Pde8b/Arrb1/Map4k4/Gpr68/Cd40/Tbxas1/Ccrl2/Tmem6…
C1_cDC1a	GO:0001701	in utero embryonic development	235	-1.72056	0.000368442	0.0034745	Acvrl1/Gna13/Thoc2/Notch1/G2e3/Mxi1/Tab1/Pkd2/Ncor2/Xrcc4/Nbn/Lpar6/Rbbp8/Angpt1/Rundc1/Ndel1/Ankrd11/Rtn4/Ocrl/Bmi1/Dicer1/Jag2/Bptf/Kdm6a/Brca2/Matr3/Notch2/Slc35e2/Sbds/Tgfbr2/Pou5f1/Prrc2b/Egfr/Rbpj/Acvr1/Sp1/Tanc2/Heg1/Usp9x/Lig4/Bcl2l1/Slc39a1/Socs3/Senp2/Zbtb18/Slc25a20/Otud7b/Cdh1/Polg2/Arnt/Pdgfra/Hif1a/Kidins220/Col4a3bp/Hes1/Myh9/Adcy9/Stk3/Fgfr1/Sh3pxd2a/Cdkn1c/Atp11a/Maff/Tcf7l2/Dbn1…
C1_cDC1a	GO:0048608	reproductive structure development	161	-1.72101	0.00106311	0.00731014	Fosl1/Ggnbp2/Lrp6/Ahr/Lif/Krt19/Zfp36l1/Smad4/Safb2/Nrip1/Apc/Ptgis/Icam1/Sp3/Eaf2/Serpinb6a/Rec8/Junb/Stk11/Zfp830/Plaur/Il11ra1/Kit/Src/Arid4b/Wnt4/Gdf9/Map3k4/Birc6/Eif2b2/Psap/Runx1/Ncoa3/Dazap1/Notch1/Bmpr2/Pkd2/Mapk14/Fndc3a/Angpt1/Serpinb6b/Ago4/Bcl2l2/Kdm5b/Dicer1/Bptf/Brca2/Notch2/Atrx/Slc22a5/Egfr/Rbpj/Sp1/Bcl2l1/Ash1l/Socs3/Senp2/Rab13/Cdh1/Arnt/Ccnd1/Pdgfra/Hif1a/Ptger4/Lfng/Hes1/Pla2…
C1_cDC1a	GO:0043491	protein kinase B signaling	82	-1.7213	0.00457392	0.0211306	Itsn1/Lemd2/Angpt1/Il1b/Lmbrd1/Rtn4/Phlpp1/Pik3cg/Pou5f1/Egfr/Ptprj/Clcf1/Pdgfa/Mc1r/Adam8/Cx3cl1/P2ry12/Stk3/Cd40/Ptk2/Tcf7l2/Tgfbr1/Plk3/Il18/Axl/Tnf
C1_cDC1a	GO:0003151	outflow tract morphogenesis	29	-1.7219	0.0152286	0.0489348	Notch1/Bmpr2/Nrp1/Dicer1/Dvl2/Tgfbr2/Rbpj/Ryr1/Dhrs3/Hif1a/Wnt11/Hes1/Rarb/Fzd1
C1_cDC1a	GO:0001503	ossification	135	-1.72229	0.00207287	0.0119107	Sp3/S1pr1/Zfp932/Ccr1/Junb/Esrra/Bcor/Pkdcc/Snx10/Suco/Wnt4/Smad3/Nab2/Twsg1/Zhx3/Nf1/Notch1/Bmpr2/Mapk14/Tnfrsf11a/Ecm1/Srgn/Mef2d/Ppargc1b/Clec5a/Ctnnbip1/Asxl2/Spp1/Sbds/Nab1/Zbtb16/Rbpj/Acvr1/Ryr1/Sp1/Dhrs3/Hdac4/Gabbr1/Hif1a/Wnt11/Ptger4/Ano6/Smurf1/Fgfr1/Fgr/Smad5/Ski/Fzd1/Tmem64/Ptk2/Tcf7l2/Slc8a1/Inppl1/Egr2/Mgp/Sh3pxd2b/Mmp14/Mtss1/Tnf
C1_cDC1a	GO:2000107	negative regulation of leukocyte apoptotic process	34	-1.72381	0.0130903	0.0434471	Itpkb/Hif1a/Ccr7/Nod2/Ccr5/Fcgr2b/St6gal1/Il18/Axl/Bcl2a1a
C1_cDC1a	GO:0016049	cell growth	216	-1.72447	0.000468278	0.00411548	Itgb1/Ttl/Smad3/Shtn1/Gdi1/Gdf9/Map2k4/Dcbld2/Eif2b2/Ryk/Ncoa3/Trpv2/Mgll/Prkcz/Dnajb2/Acvrl1/Extl3/Rnd2/Bmpr2/Nrp1/Rb1/Brat1/Iqgap1/Kdm2b/Nanos1/Atad3a/Ppp1r9b/Ndel1/Sec61a1/Rgs2/Sphk2/Fubp1/Rtn4/Limk1/Cyfip1/Prmt2/Ptprs/Nedd4l/Tgfbr2/Osgin2/Picalm/Egfr/Ptprj/Usp9x/Cgrrf1/Itsn2/Jade2/Arhgap4/Arih2/Rptor/Clasp2/Wnt11/Cdkn2c/Ddx3x/Flrt3/Ccr5/Rufy3/Hsd3b7/Rnf157/Smurf1/Sema7a/Ptk2/Dbn1/Csf2rb/Tgfbr…
C1_cDC1a	GO:0032103	positive regulation of response to external stimulus	135	-1.72455	0.00203917	0.0118772	Nckap1l/Clock/Fkbp1b/Bmpr2/Nrp1/Mapk14/Tnfrsf11a/Il23a/Il1b/Ndel1/Ccr2/Tnip1/Rtn4/Ccl2/Fcgr3/Pik3cg/Adora3/Ctsc/Egfr/Ptprj/Lrsam1/Stx3/Unc13b/Camk1d/Abcc1/Jak2/Serpinf2/Adam8/Cx3cl1/Ptger4/Ano6/Ccr7/Nod2/Pla2g4a/Ccr5/P2ry12/Pde5a/Fgfr1/Sash1/Nfkbia/Tlr3/Havcr2/Pdgfb/Nfkbiz/Wnk1/Cd81/Ccl4/Ccl3/Lrp1/Tnf
C1_cDC1a	GO:0046578	regulation of Ras protein signal transduction	102	-1.72564	0.00287157	0.0152002	Psd4/Plekhg3/Rabgef1/Nf1/Arhgef40/Itga3/Notch1/Nrp1/Als2/Spata13/Sh2b2/Lpar6/Itsn1/Arhgef3/P2ry10/Ogt/Cyth3/Rtn4/Sos2/Notch2/Scai/Rasa2/Tnfaip1/Fgd3/Heg1/Farp2/Itsn2/Dnmbp/Itpkb/Gpr35/Dennd4b/Timp2/Arrb1/Map4k4/Eps8/Myo9b/Rasgrp4/Arhgef12/Gpr55/Plce1/Trio/F2rl2
C1_cDC1a	GO:0009791	post-embryonic development	49	-1.72598	0.00861896	0.0323677	Kdm5b/Dicer1/Atrx/Heg1/Usp9x/Ash1l/Tmtc3/Jak2/Ireb2/Nr4a2/Tet2/Csrnp1/Tcf7l2/Slc8a1/Inppl1/Tgfbr1/Chst11
C1_cDC1a	GO:0010324	membrane invagination	33	-1.7262	0.0129272	0.0430985	Rac3/Fcgr3/Syt11/Mfge8/Gsn/Ano6/Treml4/Myh9/Smurf1/Abca7/Fcgr2b/Cd36/Spire1
C1_cDC1a	GO:0021761	limbic system development	28	-1.72625	0.0154929	0.0495537	Nf1/Nrp1/Hap1/Ptprs/Btg2/Usp9x/Kdm6b/Zbtb18/Aldh1a3/Uba6/Fgfr1/Nr4a3
C1_cDC1a	GO:0060041	retina development in camera-type eye	47	-1.72694	0.00910907	0.0337391	Rpgr/Acvrl1/Bmpr2/Nrp1/Megf11/Lpcat1/Nphp1/Pdgfra/Hif1a/Tgif1/Rarb/Ski/Pdgfb/Nectin1/Celf4/Chd7/Clic4
C1_cDC1a	GO:0002440	production of molecular mediator of immune response	104	-1.72719	0.00278167	0.0149532	Prkcz/Mlh1/Nsd2/Xrcc4/Mapk14/Nbn/Angpt1/Il1b/Ccr2/Sphk2/Ptpn22/Rtn4/Card11/Parp3/Malt1/Lig4/Clcf1/Nod2/Dennd1b/Nlrp3/Sema7a/Cd40/Icosl/Tlr3/Fcgr2b/Tnfsf13b/Cd36/Il12b/Hfe/Il18/Cd81/Nr4a3/Tnfaip3/Tnf
C1_cDC1a	GO:0002460	adaptive immune response based on somatic recombination of immune receptors built from immunoglobulin superfamily domains	139	-1.72723	0.00188447	0.0111958	Serpinb9/Prkcz/Mlh1/Nsd2/Cd274/Xrcc4/Lyst/Inpp5d/Il23a/Nbn/Il1b/Ccr2/Rab27a/Ulbp1/H2-Q10/Fcgr3/Ctsc/H2-M5/Parp3/Malt1/Rc3h1/Lig4/Clcf1/Prkcd/H2-Q4/Nfkb2/Ccr7/Pvr/Nod2/Treml4/Dennd1b/Nlrp3/H2-Q6/Cd40/Icosl/Fcgr2b/Tnfsf13b/Havcr2/Nfkbiz/Nfkbid/Il12b/Hfe/Il18/Cd81/Emp2/Tnfaip3/Tnf
C1_cDC1a	GO:0038034	signal transduction in absence of ligand	40	-1.72848	0.0111246	0.0387379	Cx3cl1/Ctnna1/Fgfr1/Itgav/Il1a/Bcl2a1d/Bcl2a1a/Bcl2a1b/Tnf
C1_cDC1a	GO:0097192	extrinsic apoptotic signaling pathway in absence of ligand	40	-1.72848	0.0111246	0.0387379	Cx3cl1/Ctnna1/Fgfr1/Itgav/Il1a/Bcl2a1d/Bcl2a1a/Bcl2a1b/Tnf
C1_cDC1a	GO:0002224	toll-like receptor signaling pathway	54	-1.7293	0.00747813	0.0295098	Tlr13/Otud4/Pik3ap1/Tnip1/Ptpn22/Rtn4/Ptprs/Nod2/Treml4/Cd86/Nfkbia/Tlr3/Havcr2/Cd36/Tnfaip3/Tnip3/Tnf
C1_cDC1a	GO:1905114	cell surface receptor signaling pathway involved in cell-cell signaling	156	-1.73092	0.00111784	0.00761784	Nphp3/Ctnnbip1/Dvl2/Kdm6a/Pou5f1/Egfr/Rbpj/Sulf2/Mks1/Unc13b/Cdk14/Daam1/Senp2/Cdh1/Syne1/Ccnd1/Amotl1/Cx3cl1/Wnt11/Zfp703/Nlk/Ddx3x/Mdfic/Stk3/Ctnnd1/Fzd1/Tmem64/Tcf7l2/Dbn1/Dkk3/Hhex/Celf4/App/Wnk1/Egr1/Tnfaip3/Afdn/Axl/Lrp1
C1_cDC1a	GO:1901701	cellular response to oxygen-containing compound	442	-1.73236	2.97685e-05	0.000603818	Fkbp1b/Cd68/Cyp26b1/Sirt2/Irs2/Cd274/Mapk13/Itpr1/Ndor1/Cflar/Pkd2/Adam9/Fyn/Mapk14/Sh2b2/Kat2b/Il1rn/Fancc/Adcy7/Nsmf/Clu/Il1b/Ndel1/Ppargc1b/Lmbrd1/Sphk2/Ogt/Pdk3/Ptpn22/Ccl2/Cyfip1/Plscr1/Rab8b/Rnf4/Spp1/Chuk/Agap3/Pde3b/Pik3cg/Zfp36/Rgs10/Myo5a/Egfr/Ryr1/Sp1/Mpv17/Malt1/Ptpra/Unc13b/Bcl2l1/Prnp/Klf9/Kdm6b/Nr4a1/Gch1/Socs3/Raf1/Rab13/Jak2/Prkcd/Ireb2/Cdh1/Cav2/Klf7/Capn1/Rptor/Pdgfra/Hif1a/Cx3…
C1_cDC1a	GO:0007416	synapse assembly	40	-1.73411	0.0106634	0.0376646	Cdh1/Flrt3/Fzd1/Ptk2/Pdgfb/Nectin1/App/Cadm1/Myo6
C1_cDC1a	GO:0030038	contractile actin filament bundle assembly	53	-1.73434	0.00723979	0.0289801	Asap3/S1pr1/Inpp5k/Rock2/Src/Wnt4/Smad3/Arap1/Alms1/Nrp1/Itgb5/Ppfia1/Limk1/Tnfaip1/Kank3/Serpinf2/Clasp2/Wnt11/Ptger4/Synpo/Sdc4/Clasp1/Arrb1/Fhod1/Rhoc/Tgfbr1/Sh3pxd2b
C1_cDC1a	GO:0043149	stress fiber assembly	53	-1.73434	0.00723979	0.0289801	Asap3/S1pr1/Inpp5k/Rock2/Src/Wnt4/Smad3/Arap1/Alms1/Nrp1/Itgb5/Ppfia1/Limk1/Tnfaip1/Kank3/Serpinf2/Clasp2/Wnt11/Ptger4/Synpo/Sdc4/Clasp1/Arrb1/Fhod1/Rhoc/Tgfbr1/Sh3pxd2b
C1_cDC1a	GO:0002821	positive regulation of adaptive immune response	70	-1.73478	0.00482808	0.0219968	Prkcz/Mlh1/Nsd2/Cd274/Il23a/Il1b/Ccr2/H2-Q10/Fcgr3/H2-M5/Malt1/Clcf1/H2-Q4/Ccr7/Pvr/Nod2/Nlrp3/H2-Q6/Cd40/Tnfsf13b/Nfkbiz/Nfkbid/Il12b/Il18/Cd81/Tnf
C1_cDC1a	GO:0050709	negative regulation of protein secretion	66	-1.73631	0.00531953	0.023637	Srgn/Angpt1/Il1b/Ptpn22/Pde3b/Syt11/Rab11fip3/Sirt4/Rhbdf1/Frmd4a/Klf7/Anxa4/Rptor/Tnfrsf21/Cx3cl1/Ptger4/Ffar4/Pde8b/Nlrp3/Map4k4/Cd200r1/Lrrc32/Tnfaip3/Cd84/Tnf
C1_cDC1a	GO:0071495	cellular response to endogenous stimulus	436	-1.73934	2.98103e-05	0.000603818	Prkcz/Acvrl1/Itga3/Clock/Notch1/Bmpr2/Sirt2/Acsl1/Irs2/Mapk13/Itpr1/Cflar/Tab1/Trip4/Pkd2/Adam9/Ncor2/Fyn/Sh2b2/Itgb5/Kat2b/Iqgap1/Dstyk/Nsmf/Lemd2/Amhr2/Ppp1r9b/Il1b/Rasl11b/Ndel1/Ppargc1b/Lmbrd1/Ogt/Strn3/Ptpn22/Ccl2/Cyfip1/Rab8b/Rnf4/Spp1/Prmt2/Pde3b/Notch2/Pik3cg/Zfp36/Glg1/Tgfbr2/Pou5f1/Rgs10/Mt3/Myo5a/Egfr/Kdm3a/Rbpj/Acvr1/Ryr1/Sp1/Sulf2/Usp9x/Ptpra/Bcl2l1/Prnp/Zfp451/Klf9/Nr4a1/Ldlrad4/Soc…
C1_cDC1a	GO:0006816	calcium ion transport	148	-1.74001	0.00112136	0.00762248	Afg3l2/Fasl/Sphk2/Letm1/Ptpn22/Orai1/Stim2/Ero1l/Pik3cg/Hap1/Srl/Myo5a/Homer2/1810037I17Rik/Ryr1/Prnp/Plcb2/Gpr35/Cask/Atp1a2/Cx3cl1/Cysltr1/Ano6/Gramd2/Itpr2/Hes1/Ccr5/P2ry12/Itgav/Cacnb2/Slc8a1/Asph/Marcksl1/Xcr1/Pdgfb/Plce1/Ubash3b/Lpar3/Ank2/Chd7/Ccl4/Gnao1/Cd84
C1_cDC1a	GO:0014855	striated muscle cell proliferation	24	-1.74012	0.0152379	0.0489348	Apc/Fgf1/Pim1/Notch1/Cflar/Mapk14/Angpt1/Paxbp1/Tgfbr2/Rbpj/Jak2/Fgfr1/Arid2/Rxra/Tgfbr1
C1_cDC1a	GO:0022406	membrane docking	37	-1.74148	0.0106963	0.0376911	Esyt2/Chp1/Ralb/Vapb/Rab8b/Exoc6b/Stx3/Exoc4/Unc13b/Stx17/Cav2/Gramd2/Plek/Pdzd8/Esyt3
C1_cDC1a	GO:0001707	mesoderm formation	25	-1.74178	0.0141987	0.0460959	Smad3/Twsg1/Bmpr2/Txnrd1/Kdm6a/Pou5f1/Acvr1/Exoc4/Kdm6b/Wnt11/Fgfr1/Nr4a3
C1_cDC1a	GO:0032956	regulation of actin cytoskeleton organization	161	-1.74218	0.000747496	0.00578268	Vill/Taok1/Limk1/Cyfip1/Rac3/Notch2/Dstn/Cdk10/Rnd1/Hip1r/Vasp/Kank3/Prkcd/Serpinf2/Nck2/Capn1/Arpin/Clasp2/Gsn/Cx3cl1/Wnt11/Ptger4/Plek/Synpo/Fchsd2/Sdc4/Clasp1/Ccdc88a/Fgr/Fhod1/Eps8/Dbn1/Rhoc/Tgfbr1/Arhgap18/Il1a/Lima1/Rhoq/Bst1/Spire1/Sh3pxd2b/Mtss1/Lrp1/F11r
C1_cDC1a	GO:0032940	secretion by cell	392	-1.74325	3.01746e-05	0.000605637	Rabgef1/Runx1/Vps41/Chp1/Prkcz/Nf1/Clock/Notch1/Fkbp1b/Cd2/Myo18a/Synj1/Irs2/Cd274/Adam9/Clec9a/Ralb/Exoc3l4/Mapk14/Lyst/Srgn/Il1rn/Itsn1/Pik3c2a/Angpt1/Il1b/Ccr2/Rab27a/Clec5a/Sphk2/Ptpn22/Kdm5b/Rtn4/Rab8b/Exoc6b/Spp1/Card11/Chuk/Pde3b/Notch2/Fcgr3/Hap1/Akap12/Pou5f1/Adora3/Syt11/Myo5a/Rab11fip3/Sirt4/Dgat1/Egfr/Rbpj/Stx3/Exoc4/Clcf1/Unc13b/Bcl2l1/Rhbdf1/Raf1/Jak2/Frmd4a/Cask/Tvp23a/Klf7/Anxa4/M…
C1_cDC1a	GO:0030307	positive regulation of cell growth	86	-1.74396	0.00348621	0.0172753	Shtn1/Gdi1/Eif2b2/Ncoa3/Trpv2/Extl3/Rnd2/Bmpr2/Nrp1/Brat1/Kdm2b/Ndel1/Rtn4/Limk1/Cyfip1/Nedd4l/Picalm/Egfr/Itsn2/Rptor/Ddx3x/Rufy3/Rnf157/Smurf1/Sema7a/Ptk2/Dbn1/Tgfbr1/Lpar3/Cd81/Afdn/Cxcl16/Mmp14/Lrp1
C1_cDC1a	GO:0050900	leukocyte migration	143	-1.74423	0.00115947	0.00779238	Cnr2/Capn1/Adam8/Cx3cl1/Ptger4/Ano6/Ccr7/Gcsam/Nod2/Jaml/P2ry12/Cxcl2/Hsd3b7/Eps8/Cd200r1/Myo9b/Il1a/Pdgfb/Bst1/App/Wnk1/Cd81/Ccl4/Ccl3/Cxcl16/Mmp14/Tnf/Ccl22/Ccl17
C1_cDC1a	GO:0031214	biomineral tissue development	54	-1.74434	0.00655244	0.0272608	S1pr1/Ccr1/Bcor/Pkdcc/Snx10/Wnt4/Smad3/Notch1/Bmpr2/Ecm1/Srgn/Dicer1/Asxl2/Spp1/Sbds/Acvr1/Cnnm4/Hif1a/Wnt11/Ano6/Fgr/Slc20a1/Tcf7l2/Slc8a1/Nectin1/Mgp/Mtss1
C1_cDC1a	GO:0014013	regulation of gliogenesis	63	-1.74478	0.00567938	0.0246648	Nf1/Notch1/Synj1/Sirt2/Il1b/Ccr2/Fubp1/Rtn4/Dicer1/Ptpra/Clcf1/Tnfrsf21/Hes1/P2ry12/Ski/Ptk2/Tcf7l2/Trf/Spint1/Afdn/Lrp1/Tnf
C1_cDC1a	GO:2001237	negative regulation of extrinsic apoptotic signaling pathway	46	-1.74548	0.00799311	0.030796	Src/Rela/Tnfrsf4/Birc6/Nrp1/Cflar/Fyn/Il1b/Rb1cc1/Acvr1/Bcl2l1/Raf1/Cx3cl1/Ctnna1/Sgms1/Itgav/Tgfbr1/Pea15a/Tmbim1/Tnfaip3/Dapk1/Tnf
C1_cDC1a	GO:0010771	negative regulation of cell morphogenesis involved in differentiation	25	-1.74663	0.0138171	0.0452689	Fgf13/Efnb3/Sema4a/Gdi1/Ryk/Nrp1/Rtn4/Ptprs/Arhgap4/Rapgef2/Ccr5/Rufy3/Sema7a/Ptk2/Sema6d
C1_cDC1a	GO:0048871	multicellular organismal homeostasis	176	-1.74716	0.000493486	0.00419191	Trpv2/Acaca/Nf1/Notch1/Cyp26b1/Acsl1/Rb1/Vhl/Lipa/Tnfrsf11a/Inpp5d/Il1rn/Nanos1/Il1b/Ccr2/Ppargc1b/Ankrd11/Ogt/Nphp3/Map2k6/Rac3/Tpp1/Spp1/Lpcat1/Slc22a5/Homer2/Egfr/Kdm3a/Rbpj/Il15/Mks1/Btbd9/Kdm6b/Jak2/Lnpep/Arrdc3/Cdh1/Adam8/Flt3l/Ptger4/Ffar4/Nod2/Pla2g4a/Ccr5/Dync1h1/Vps54/Tmem64/Itgav/Il1a/Gpr55/Ubash3b/Trf/Cd36/Hfe/Il18/Egr1/Dcstamp/Nr4a3/Dock7/Tnf/Cldn1
C1_cDC1a	GO:0001819	positive regulation of cytokine production	218	-1.74763	0.000354856	0.00337855	Tusc2/Prkcz/Eif2ak2/Cd2/Cd274/Mapk13/Clec9a/Mapk14/Il23a/Il1rn/Pibf1/Sec14l1/Clu/Ifi205/Il1b/Ccr2/Ulbp1/Clec5a/Ptpn22/Rtn4/Ccl2/Card11/Chuk/Fcgr3/Akap12/Ptprj/Il15/Sulf2/Heg1/Malt1/Tnfsf9/Jak2/Serpinf2/Arnt/Adam8/Crtam/Hif1a/Cx3cl1/Wnt11/Glmn/Rel/Ptger4/Cd83/Ccr7/Nod2/Nlrp1b/Ccr5/Zbtb20/Naip5/Nlrp3/Zfp64/Sema7a/Fgr/Cd40/Ccdc88b/Icosl/Cd300c2/Furin/Tlr3/Havcr2/Il1a/App/Cd36/Il12b/Il18/Egr1/Cadm1/C…
C1_cDC1a	GO:0010975	regulation of neuron projection development	226	-1.74859	0.00033768	0.00326739	Retreg3/Itgb1/Ttl/Shtn1/Gdi1/Nckipsd/Camk1/Klk8/Tmem30a/Eif2b2/Scarf1/Ryk/Kif3c/Trpv2/Mgll/Nf1/Itga3/Thoc2/Fkbp1b/Rnd2/Bmpr2/Nrp1/Itpr1/Cflar/Fyn/Kat2b/Iqgap1/Itsn1/Nsmf/Ss18l1/Ndel1/Kif13b/Rgs2/Camsap2/Rtn4/Limk1/Cyfip1/Hap1/Ptprs/Nedd4l/Asap1/Lrig2/Picalm/Pacsin1/Zswim8/Rbpj/Camk1d/Itsn2/Itm2c/Arhgap4/Cask/Syne1/Clasp2/Kidins220/Cx3cl1/Nfe2l2/Rapgef2/Ankrd27/Hes1/Ccr5/Rufy3/Rnf157/Smurf1/Myo9a/…
C1_cDC1a	GO:0010811	positive regulation of cell-substrate adhesion	50	-1.74996	0.00691707	0.0282444	Itgb1/Wnt4/Smad3/Plekha2/Dock1/Prkcz/Itga3/Nrp1/Iqgap1/Rac3/Spp1/Ptprj/Lims1/Jak2/Nedd9/Sdc4/Map4k4/Dbn1/Cd36/Cass4/Emp2/Jup
C1_cDC1a	GO:0034103	regulation of tissue remodeling	36	-1.75011	0.0104758	0.0373572	Nf1/Tnfrsf11a/Inpp5d/Ppargc1b/Spp1/Egfr/Adam8/Ptger4/Tmem64/Itgav/Ubash3b/Trf/Tmbim1/Il18/Dcstamp
C1_cDC1a	GO:0048754	branching morphogenesis of an epithelial tube	61	-1.75041	0.0055927	0.0243656	Ncoa3/Gna13/Notch1/Nrp1/Angpt1/Kdm5b/Dicer1/Ctnnbip1/Tgfbr2/Acvr1/Mks1/Tmtc3/Pdgfra/Hhex/Clic4/Notch4/Mgp/Timeless/Mmp14/Tnf
C1_cDC1a	GO:1990778	protein localization to cell periphery	147	-1.75137	0.00100405	0.00701778	Rab8b/Sqstm1/Rabep1/Blzf1/Myo5a/Rapgef6/Picalm/Egfr/Pacsin1/Stx3/Bcl2l1/Prnp/Rab13/Cask/Cdh1/Kif1b/Clasp2/Rapgef2/Cltc/Tmem150a/Ank1/Cacnb2/Rap2a/Rhoq/Ank2/Tmbim1/Cd81/Emp2/Jup/Afdn/Mmp14/Lrp1/Tnf/F11r
C1_cDC1a	GO:0003073	regulation of systemic arterial blood pressure	27	-1.75242	0.0132523	0.0438298	Kcnk6/Ece1/Tnni3/Nedd4l/Serpinf2/Pdgfb/Cd36/Wnk1/Ier3/Emp2/Nav2
C1_cDC1a	GO:0042551	neuron maturation	19	-1.75302	0.0155474	0.0495537	Scarf1/Rb1/Rac3/Rnd1/Farp2/Nr4a2/Cdkn1c/Pdgfb/App/B4galt6
C1_cDC1a	GO:0061351	neural precursor cell proliferation	59	-1.75488	0.00546723	0.0240245	Nf1/Notch1/Sirt2/Ncor2/Kdm2b/Il1b/Orc3/Btg2/Lims1/Hif1a/Cx3cl1/Tacc2/Ctnna1/Ccr5/Fgfr1/Dbn1/Hhex/Hook3/Trf/Spint1/Afdn/Dock7
C1_cDC1a	GO:0002250	adaptive immune response	194	-1.75579	0.000326456	0.00322175	Serpinb9/Prkcz/Mlh1/Nsd2/Cd274/Xrcc4/Fyn/Tnfrsf11a/Lyst/Inpp5d/Il23a/Nbn/Adcy7/Il1b/Ccr2/Rab27a/Ulbp1/Orai1/H2-Q10/Fcgr3/Ctsc/H2-M5/Parp3/Malt1/Rc3h1/Lig4/Clcf1/Jak2/Prkcd/Otud7b/Tnfrsf21/H2-Q4/Nfkb2/Crtam/Pag1/Ccr7/Alcam/Pvr/Nod2/Treml4/Dennd1b/Nlrp3/H2-Q6/Mfsd6/Cd40/Icosl/Cd86/Tec/Btla/Fcgr2b/Tnfsf13b/Havcr2/Nfkbiz/Nfkbid/Il12b/Hfe/Il18/Cd81/Emp2/Tnfaip3/Cd84/Tnf
C1_cDC1a	GO:0071560	cellular response to transforming growth factor beta stimulus	93	-1.75592	0.00278372	0.0149532	Stk11/Map3k7/Mtmr4/Src/Smad3/Zeb1/Trim33/Twsg1/Runx1/Acvrl1/Itga3/Bmpr2/Cflar/Tab1/Adam9/Fyn/Itgb5/Amhr2/Rasl11b/Ccl2/Glg1/Tgfbr2/Acvr1/Usp9x/Zfp451/Ldlrad4/Cav2/Zfp703/Got1/Fut8/Nlk/Smurf1/Pmepa1/Smad5/Ski/Ptk2/Lrrc32/Dbn1/Furin/Skil/Tgfbr1/Chst11
C1_cDC1a	GO:0010256	endomembrane system organization	185	-1.75861	0.000377006	0.00353513	Zw10/Vps51/Tmem127/Bin1/Trip11/Psap/Nup155/Hook1/Anxa8/Myo18a/Synj1/Aktip/Als2/Fam160a2/Lyst/Srgn/Lemd2/Clu/Parp11/Fasl/Ndel1/Sec61a1/Rab27a/Vapb/Camsap2/Rtn4/Nbeal2/Plscr1/Sqstm1/Nup93/Tor1b/Pacsin2/Syt11/Asap1/Blzf1/Reep3/Pacsin1/Pde4dip/Ubxn2a/Stx17/Laptm4b/Prkcd/Cav2/Syne1/Clasp2/Gsn/Ano6/Tmcc1/Lnpk/Col4a3bp/Cltc/Trappc8/Dctn1/Myh9/Clasp1/Atl2/Atp8b4/Abca7/Myof/Hook3/Plk3/Tram2/Ank2/Syne2/Mts…
C1_cDC1a	GO:0050954	sensory perception of mechanical stimulus	46	-1.75901	0.00713146	0.0286273	Kit/Slc52a3/Marveld2/Diaph1/Psap/Alms1/Fyn/Jag2/Hexa/Homer2/Lrig2/Mpv17/Cdh1/Slc9a3r2/Fgfr1/Otof/Chd7/Il18/Nav2/Myo6/Tnf
C1_cDC1a	GO:2001169	regulation of ATP biosynthetic process	26	-1.75908	0.0124648	0.0421913	Sphk2/Ogt/Cbfa2t3/Bcl2l1/Taz/Hdac4/Hif1a/Zbtb20/App/Entpd1/Ier3
C1_cDC1a	GO:1903557	positive regulation of tumor necrosis factor superfamily cytokine production	59	-1.75962	0.00532336	0.023637	Il23a/Clu/Ccr2/Ccl2/Fcgr3/Akap12/Ptprj/Jak2/Adam8/Ccr7/Nod2/Ccr5/Zbtb20/Zfp64/Tlr3/Havcr2/App/Cd36/Il12b/Il18/Ccl4/Ccl3/Cd84
C1_cDC1a	GO:0008593	regulation of Notch signaling pathway	32	-1.76229	0.0107119	0.0377013	Rfng/Dicer1/Jag2/Rbpj/Bend6/Gdpd5/Lfng/Nod2/Hes1/Arrb1/Nfkbia/Notch4/Mmp14
C1_cDC1a	GO:0032944	regulation of mononuclear cell proliferation	119	-1.76346	0.00157018	0.00982759	Inpp5d/Il23a/Nfatc2/Il2ra/Il1b/Ccr2/March7/Ptpn22/Sos2/Bmi1/Cd209a/Card11/Tgfbr2/Il15/Rc3h1/Clcf1/Prnp/Tnfsf9/Nck2/Tnfrsf21/Glmn/Ccr7/Hes1/Sdc4/Pde5a/Cd40/Ccdc88b/Icosl/Lrrc32/Cd86/Btla/Fcgr2b/Tnfsf13b/Havcr2/Bst1/St6gal1/Cd80/Il12b/Il18/Cd81/Cdkn1a/Scgb1a1
C1_cDC1a	GO:0046640	regulation of alpha-beta T cell proliferation	24	-1.76364	0.0128068	0.0428167	Twsg1/Cd274/Il23a/Ccr2/Ptpn22/Tgfbr2/Btla/Cd80/Il12b/Il18/Cd81
C1_cDC1a	GO:0051250	negative regulation of lymphocyte activation	80	-1.76387	0.00296328	0.0154973	Zc3h12a/Lag3/Twsg1/Runx1/Cd274/Inpp5d/Pibf1/Zc3h8/Il2ra/March7/Ptpn22/Parp3/Rc3h1/Prnp/Runx3/Tnfrsf21/Pag1/Pglyrp1/Glmn/Sdc4/Pde5a/Lrrc32/Cd86/Btla/Fcgr2b/Havcr2/Cd80/Nfkbid/Hfe/Tnfaip3/Axl/Scgb1a1
C1_cDC1a	GO:0030194	positive regulation of blood coagulation	10	-1.76403	0.015739	0.0497348	Ptprj/Serpinf2/Nfe2l2/Ano6/Plek/Cd36
C1_cDC1a	GO:1900048	positive regulation of hemostasis	10	-1.76403	0.015739	0.0497348	Ptprj/Serpinf2/Nfe2l2/Ano6/Plek/Cd36
C1_cDC1a	GO:0034333	adherens junction assembly	44	-1.76508	0.00749526	0.0295098	Src/Wnt4/Smad3/Acvrl1/Nrp1/Taok2/Iqgap1/Ptprj/Lims1/Clasp2/Zfp703/Sdc4/Clasp1/Map4k4/Ptk2/Itgav/Actn1/Mmp14/Lrp1
C1_cDC1a	GO:0051056	regulation of small GTPase mediated signal transduction	112	-1.76784	0.00185042	0.0110366	Psd4/Plekhg3/Rabgef1/Arhgap26/Nf1/Arhgef40/Itga3/Notch1/Nrp1/Als2/Spata13/Sh2b2/Lpar6/Itsn1/Arhgef3/P2ry10/Ogt/Cyth3/Rtn4/Sos2/Notch2/Scai/Rasa2/Tnfaip1/Fgd3/Heg1/Farp2/Itsn2/Dnmbp/Itpkb/Gpr35/Dennd4b/Sipa1/Timp2/Arrb1/Map4k4/Eps8/Myo9b/Rasgrp4/Arhgap18/Arhgef12/Gpr55/Plce1/Trio/F2rl2
C1_cDC1a	GO:0010742	macrophage derived foam cell differentiation	12	-1.77031	0.0155387	0.0495537	Lpl/Soat1/Abca5/Itgav/Nfkbia/Cd36/Il18
C1_cDC1a	GO:0090077	foam cell differentiation	12	-1.77031	0.0155387	0.0495537	Lpl/Soat1/Abca5/Itgav/Nfkbia/Cd36/Il18
C1_cDC1a	GO:0045624	positive regulation of T-helper cell differentiation	15	-1.77037	0.0146231	0.0471644	Prkcz/Il23a/Ccr2/Malt1/Ccr7/Nlrp3/Nfkbiz/Nfkbid/Il18
[truncated: 1,511 more rows]
