# Supplementary material for: Dendritic cell-targeted therapy expands CD8 T cell responses to bona-fide neoantigens in lung tumors
Source: Nat Commun. 2024 Mar 13;15:2280. doi: 10.1038/s41467-024-46685-y (PMC10937682; doi:10.1038/s41467-024-46685-y)
Supplement: Supplementary file 11 — Source Data [file 41467_2024_46685_MOESM11_ESM.xlsx]

## Sheet: Main Figures
Source data. Sample size and statistical methods
Figure 1 to 5
Figure 1. Deletion of Mlh1 in KP cells drives DC1-dependent CD8 T cell responses to neoAgs
Figure 1 B
Comparision	KPctrl IgG	KPctrl aCD8	KPneo IgG	KPneo aCD8
Number of mice	5	5	4	5
	KPctrl + IgG					KPctrl + αCD8					KPneo+ IgG					KPneo + αCD8
0	0	0	0	0	0	0	0	0	0	0		0	0	0	0	0	0	0	0	0
10	22.542	23.04	20.956	37.888	38.5875	23.958	104.832	53.391	27.38	26.908		39.936	27.508	38.72	71.28	51.894	57.024	80.352	72.2	94.4
12	10.816	42.768	27.3325	37.3625	99.072	94.77	213.227	125.388	63.7875	75.9375		92.456	84.05	81.686	76.664	121.968	108.8	109.266	154.468	205.5
15	68.479	100.602	79.9875	90	135.594	107.892	352	146.202	137.677	123.93		114.638	68.6	87.04	77.176	148.12	149.94	207.64	192.456	265.92
18	282.528	364.863	372.087	351.339	538.265	479.859	479.221	359.734	378.45	410.478		172.8	71.672	106.496	158.976	219.52	269.66	394.34	242	287.78
21	331.33	372.087	329.062	427.649	526.5	459.472	641.966	468.512	409.05	431.695		200.1	197.392	158.4	101.088	316.78	471.34	344.66	421.88	331.92
Sidak's multiple comparisons test	Predicted (LS) mean diff,	95,00% CI of diff,	Significant?	Summary	Adjusted P Value
Row 6
KPctrl + IgG vs. KPctrl + αCD8	-84.81	-193,5 to 23,87	No	ns	0.3491
KPctrl + IgG vs. KPneo+ IgG	233.1	117,8 to 348,4	Yes	****	<0,0001
KPctrl + IgG vs. KPneo + αCD8	20.01	-88,67 to 128,7	No	ns	>0,9999
KPctrl + αCD8 vs. KPneo+ IgG	317.9	202,6 to 433,2	Yes	****	<0,0001
KPctrl + αCD8 vs. KPneo + αCD8	104.8	-3,862 to 213,5	No	ns	0.0713
KPneo+ IgG vs. KPneo + αCD8	-213.1	-328,3 to -97,79	Yes	****	<0,0001
Figure 1 C
Comparision	KPctrl Wt	KPctrl Batf3-/-	KPneo WT	KPneo Batf3-/-
Number of mice	6	6	6	6
	KPctrl WT						KPctrl Batf3 ko						KPneo WT						KPneo Batf3 ko
0	0	0	0	0	0	0	0	0	0	0	0	0	0	0	0	0	0	0	0	0	0	0	0	0
10	47.5875	62.4	50.8475	38.148	53.136	50.9535	26.071	26.973	51.192	47.952	64.538	54.756	0	44.8695	37.544	0	24.5055	0	15.6555	40.368	38.115	19.3085	16.3995	4.374
12	62.957	102.5	77.234	69.696	56	57.6	61.357	72.03	112.9	61.74	77.5	90	32.463	58.244	63.36	4.8	37.57	0	63.038	66.4	54.076	85.05	44.8	11.154
15	82.4	173.23	136.46	218.05	224.334	247.572	94.162	94.64	125.39	107.94	231.04	268.584	64.386	67.838	87.725	36.9985	61.37	33.62	86.152	115.25	112.5	58.835	82.944	79.38
18	163.8	167.45	195.2	353.01	465.493	428.968	186.54	178.61	167.4	134.56	376.786	427.649	98.838	110.41	136.8	116.272	106.641	98.3005	140.45	118.18	139.61	124.85	169.136	160.003
20	356.45	440.13	436.77	553.536	629.216	554.827	344.45	415.29	337.89	332.8	553.756	589.824	198.45	179.56	176.42	91.5255	141.12	62.2895	238.71	314.87	315	201.81	202.419	226.148
21	430.612	573.949	458.397	563.558	905.913	473.812	443.576	479.232	356.372	395.686	627.328	472.017	239.447	193.842	215.6	96.278	144.652	69.1345	289.858	329.232	321.489	285.101	445.5	226.845
Tukey's multiple comparisons test	Mean Diff,	95,00% CI of diff,	Significant?	Summary	Adjusted P Value
Row 7
KPctrl WT vs. KPctrl Batf3 ko	105.3	-157,6 to 368,2	No	ns	0.59
KPctrl WT vs. KPneo WT	407.9	147,9 to 667,9	Yes	**	0.0059
KPctrl WT vs. KPneo Batf3 ko	251.4	-8,796 to 511,5	No	ns	0.0576
KPctrl Batf3 ko vs. KPneo WT	302.5	155,8 to 449,3	Yes	***	0.0005
KPctrl Batf3 ko vs. KPneo Batf3 ko	146	-3,542 to 295,6	No	ns	0.056
KPneo WT vs. KPneo Batf3 ko	-156.5	-281,1 to -31,93	Yes	*	0.0145
Figure 1E
Comparision		KPctrl	KPneo
Number of replicates		2	2
	KPCtrl		KPneo
Neo 1	1	4	14	10
Neo 2	3	3	25	23
Neo 3	6	3	18	16
Neo 5	7	3	7	12
Neo 6	4	4	3	0
Neo 7	1	1	7	6
Neo 8	1	1	8	3
Neo 11	3	1	14	16
Neo 16	3	1	5	2
SIINFEKL	0	0	1	0
Figure 1F
Comparision		KPctrl	KPneo
Number of replicates		3	3
	KPCtrl			KPneo
SIINFEKL	0	0		1	0
Sh1	0	0	0	19	17	9
Sh4	0	0	0	14	12	24
Sh6	0	0	0	22	14	14
Sh9	0	0	0	4	8	19
Sh17	0	0	5	3	11	9
Sh21	1	1	7	7	6	1
Figure 1 G
Comparision	KPctrl	KPneo
Number of mice	6	7
KPctrl	KPneo
0.01	187.3
0.01	0.01
20.4	140
0.01	152.6
0.01	1448.9
0.01	44.7
	20.3
Table Analyzed	n, cells/tm weight Db-N1+CD8+ T cells
Column B	KPneo
vs.	vs,
Column A	KPctrl
Mann Whitney test
P value	0.014
Exact or approximate P value?	Exact
P value summary	*
Significantly different (P < 0.05)?	Yes
One- or two-tailed P value?	Two-tailed
Sum of ranks in column A,B	25,50 , 65,50
Mann-Whitney U	4.5
Difference between medians
Median of column A	0,01000, n=6
Median of column B	140,0, n=7
Difference: Actual	140
Difference: Hodges-Lehmann	140
Figure 1 H
Comparision	KPctrl	KPneo
Number of mice	3	3
	WT		Batf3KO
Neo 1	14	10	3	0
Neo 2	25	23	0	0
Neo 3	18	16	0	0
Neo 11	14	16	0	0
SIINFEKL	1	0	0	0
Sh1	19	17	8	0
Sh4	14	24	11	2
Sh6	22	14	9	11
Figure 2. Flt3L/aCD40 therapy induces regression of KPneo tumors.
Figure 2 A
Comparision	KPctrl IgG	KPctrl aPDL1	KPneo IgG	KPneo aPDL1
Number of mice	6	6	6	6
Days	KPctrl + IgG						KPctrl + aPDL1						KPneo + IgG						KPneo + aPDL1
0	0	0	0	0	0	0	0	0	0	0	0	0	0	0	0	0	0	0	0	0	0	0	0	0
10	38.148	53.136	50.9535	47.5875	62.4	50.8475	43.1235	31.836	25.6	35.937	30.752	65.824	0	24.5055	0	0	44.8695	37.544	19.3185	24.986	16.928	0	14.297	4.913
12	69.696	56	57.6	62.957	102.5	77.234	41.65	39.61	41.472	55.2	58.835	92.5	4.8	37.57	0	32.463	58.244	63.36	34.992	31.232	49.9685	9.216	13.1625	6.615
15	218.05	224.334	247.572	82.4	173.23	136.46	257.25	171.166	163.37	113.568	160.2	219.64	36.9985	61.37	33.62	64.386	67.838	87.725	73.568	58.5585	82.944	25.35	38.775	53.235
18	353.01	465.493	428.968	163.8	167.45	195.2	566.784	262.132	307.2	322.752	316.368	508.086	116.272	106.641	98.3005	98.838	110.41	136.8	191.896	123.462	188.528	64.715	38.775	88.36
20	553.536	629.216	554.827	356.45	440.13	436.77	652.864	548.352	386.538	425.25	541.5	429.792	91.5255	141.12	62.2895	198.45	179.56	176.42	196.02	126.405	134.848	77.9625	38.775	76.176
21	563.558	905.913	473.812	430.612	573.949	458.397	921.6	460.768	449.748	407.932	416.784	467.877	96.278	144.652	69.1345	239.447	193.842	215.6	203.35	196.2	231.184	96.04	140	100.842
Tukey's multiple comparisons test	Mean Diff,	95,00% CI of diff,	Significant?	Summary	Adjusted P Value
Row 7
KPctrl + IgG vs. KPctrl + aPDL1	46.92	-345,3 to 439,2	No	ns	0.9685
KPctrl + IgG vs. KPneo + IgG	407.9	104,0 to 711,7	Yes	*	0.0158
KPctrl + IgG vs. KPneo + aPDL1	406.4	164,2 to 648,6	Yes	**	0.0061
KPctrl + aPDL1 vs. KPneo + IgG	361	0,7200 to 721,2	Yes	*	0.0496
KPctrl + aPDL1 vs. KPneo + aPDL1	359.5	84,42 to 634,6	Yes	*	0.0176
KPneo + IgG vs. KPneo + aPDL1	-1.444	-188,4 to 185,5	No	ns	>0,9999
Figure 2 B-C
Comparision	KPctrl IgG	KPctrl FL/aCD40	KPneo IgG	KPneo FL/aCD40
Number of mice	6	6	6	6
Days	KPctrl + IgG						KPctrl + FL/aCD40						KPneo + IgG						KPneo + FL/aCD40
0	0	0	0	0	0	0	0	0	0	0	0	0	0	0		0	0	0	0	0	0	0	0	0
10	38.148	53.136	50.9535	47.5875	62.4	50.8475	60.306	52	27.9	29.696	25.2	19.411	0	24.5055		0	44.8695	37.544	0	23.698	9.261	23.4135	10.051	0
12	69.696	56	57.6	62.957	102.5	77.234	58.212	54.756	68.479	39.8125	53.802	47.092	4.8	37.57		32.463	58.244	63.36	15.341	44.5465	13.4375	40.3975	14.6875	0
15	218.05	224.334	247.572	82.4	173.23	136.46	115.182	134.018	88.704	86.756	77.658	70.262	36.9985	61.37		64.386	67.838	87.725	0	55.2	0	36.25	0	0
18	353.01	465.493	428.968	163.8	167.45	195.2	204.732	257.091	221.952	226.576	262.808	170.912	116.272	106.641		98.838	110.41	136.8	0	100.352	0	36.25	0	0
20	553.536	629.216	554.827	356.45	440.13	436.77	226.512	308.308	289.688	245	373.968	205.654	91.5255	141.12		198.45	179.56	176.42	0	100.602	0	36.25	0	0
21	563.558	905.913	473.812	430.612	573.949	458.397	264.652	304	304.981	279.772	341.172	247.798	96.278	144.652		239.447	193.842	215.6	0	124.93	0	129.792	0	0
Tukey's multiple comparisons test	Mean Diff,	95,00% CI of diff,	Significant?	Summary	Adjusted P Value
Row 7
KPctrl + IgG vs. KPctrl + FL/aCD40	277.3	15,10 to 539,5	Yes	*	0.0403
KPctrl + IgG vs. KPneo + IgG	389.7	129,4 to 650,1	Yes	**	0.0078
KPctrl + IgG vs. KPneo + FL/aCD40	525.3	265,3 to 785,2	Yes	**	0.0015
KPctrl + FL/aCD40 vs. KPneo + IgG	112.4	12,55 to 212,3	Yes	*	0.0304
KPctrl + FL/aCD40 vs. KPneo + FL/aCD40	247.9	149,7 to 346,2	Yes	***	0.0002
KPneo + IgG vs. KPneo + FL/aCD40	135.5	19,31 to 251,7	Yes	*	0.023
Figure 2D
Comparision	KPctrl IgG	KPctrl FL/aCD40	KPneo IgG	KPneo FL/aCD40
Number of mice	6	6	6	6
	KPctrl						KPneo
IgG	2.46	2.41	2.06	2.51	3.52	3.58	2.75	2.68	3.22	6.4	4.28	5.74
FL/aCD40	19.4	17.8	20.1	12.5	18.8	20	13.7	13.3	15.9	10.5	15.5	19
Tukey's multiple comparisons test	Mean Diff,	95,00% CI of diff,	Significant?	Summary	Adjusted P Value
IgG:KPctrl vs. IgG:KPneo	-1.422	-4,980 to 2,137	No	ns	0.6829
IgG:KPctrl vs. FL/aCD40:KPctrl	-15.34	-18,90 to -11,78	Yes	****	<0,0001
IgG:KPctrl vs. FL/aCD40:KPneo	-11.89	-15,45 to -8,335	Yes	****	<0,0001
IgG:KPneo vs. FL/aCD40:KPctrl	-13.92	-17,48 to -10,36	Yes	****	<0,0001
IgG:KPneo vs. FL/aCD40:KPneo	-10.47	-14,03 to -6,913	Yes	****	<0,0001
FL/aCD40:KPctrl vs. FL/aCD40:KPneo	3.45	-0,1088 to 7,009	No	ns	0.0595
Figure 2E
Comparision	KPctrl IgG	KPctrl FL/aCD40	KPneo IgG	KPneo FL/aCD40
Number of mice	6	6	6	6
Frequencies CD8+ T cells on CD45+ T cells at day 12
	KPctrl						KPneo
IgG	0.49	0.55	0.97	0.21	0.34	1.56	12.6	5.63	8.58	14	3.06	17.8
FL/aCD40	1.08	9.3	2.87	5.96	0.91	8.64	12.9	10.7	12.1	7.27	20.5	17.8
Tukey's multiple comparisons test	Mean Diff,	95,00% CI of diff,	Significant?	Summary	Adjusted P Value
IgG:KPctrl vs. IgG:KPneo	-9.592	-16,25 to -2,937	Yes	**	0.0033
IgG:KPctrl vs. FL/aCD40:KPctrl	-4.107	-10,76 to 2,548	No	ns	0.3364
IgG:KPctrl vs. FL/aCD40:KPneo	-12.86	-19,51 to -6,204	Yes	***	0.0001
IgG:KPneo vs. FL/aCD40:KPctrl	5.485	-1,169 to 12,14	No	ns	0.1299
IgG:KPneo vs. FL/aCD40:KPneo	-3.267	-9,921 to 3,388	No	ns	0.5292
FL/aCD40:KPctrl vs. FL/aCD40:KPneo	-8.752	-15,41 to -2,097	Yes	**	0.0074
Absolute numbers of CD8+ T cells on tumor mass at day 12
	KPctrl						KPneo
IgG	27924.2	16014.2	6065.59	4466.14	8375.78		48436.4	121083	270775	126109	45594.5	70900.1
FL/aCD40	30038.3	103294	38012.9	15368.2	862.46		163983	294475	441421	269300	356096	156305
Tukey's multiple comparisons test	Predicted (LS) mean diff,	95,00% CI of diff,	Significant?	Summary	Adjusted P Value
IgG:KPctrl vs. IgG:KPneo	-1.012	-2,308 to 0,2830	No	ns	0.1585
IgG:KPctrl vs. FL/CD40:KPctrl	-0.2495	-1,602 to 1,104	No	ns	0.9529
IgG:KPctrl vs. FL/CD40:KPneo	-2.677	-3,972 to -1,382	Yes	****	<0,0001
IgG:KPneo vs. FL/CD40:KPctrl	0.763	-0,5324 to 2,058	No	ns	0.3699
IgG:KPneo vs. FL/CD40:KPneo	-1.664	-2,900 to -0,4293	Yes	**	0.0064
FL/CD40:KPctrl vs. FL/CD40:KPneo	-2.427	-3,723 to -1,132	Yes	***	0.0003
Figure 2F
Comparision	KPctrl IgG	KPctrl FL/aCD40	KPneo IgG	KPneo FL/aCD40
Number of mice	6	6	6	6
Frequencies CD8+ T cells on CD45+ T cells at day 21
	KPctrl						KPneo
IgG	1.6	0.42	1.98	0.42	0.66	0.9	5.44	11.1	21.2	15.1	8.86	5.47
FL/aCD40	23.5	12.3	7.45	7.33	8.46	5.81	31.5	38.6	23.7	41	38.2	59
Tukey's multiple comparisons test	Mean Diff,	95,00% CI of diff,	Significant?	Summary	Adjusted P Value
IgG:KPctrl vs. IgG:KPneo	-10.2	-22,19 to 1,789	No	ns	0.1133
IgG:KPctrl vs. FL/CD40:KPctrl	-9.812	-21,80 to 2,175	No	ns	0.1337
IgG:KPctrl vs. FL/CD40:KPneo	-37.67	-49,66 to -25,68	Yes	****	<0,0001
IgG:KPneo vs. FL/CD40:KPctrl	0.3867	-11,60 to 12,37	No	ns	0.9997
IgG:KPneo vs. FL/CD40:KPneo	-27.47	-39,46 to -15,48	Yes	****	<0,0001
FL/CD40:KPctrl vs. FL/CD40:KPneo	-27.86	-39,85 to -15,87	Yes	****	<0,0001
Absolute numbers of CD8+ T cells at day 21
	KPctrl						KPneo
IgG	16711.5	3067.69	18479.5	19308.4	24695.7	24806.9	312137	265177		584962	322613	281220
FL/aCD40	102788	75359.2	58394.2	67662.4	56107.8	59049.8	442379	1.68433e+06	1.0543e+06	2174097	564679	2.68006e+06
Tukey's multiple comparisons test	Predicted (LS) mean diff,	95,00% CI of diff,	Significant?	Summary	Adjusted P Value
IgG:KPctrl vs. IgG:KPneo	-0.3354	-1,128 to 0,4572	No	ns	0.6404
IgG:KPctrl vs. FL/CD40:KPctrl	-0.05205	-0,8078 to 0,7037	No	ns	0.9973
IgG:KPctrl vs. FL/CD40:KPneo	-1.415	-2,171 to -0,6597	Yes	***	0.0002
IgG:KPneo vs. FL/CD40:KPctrl	0.2833	-0,5093 to 1,076	No	ns	0.7484
IgG:KPneo vs. FL/CD40:KPneo	-1.08	-1,873 to -0,2875	Yes	**	0.0057
FL/CD40:KPctrl vs. FL/CD40:KPneo	-1.363	-2,119 to -0,6077	Yes	***	0.0004
Figure 2G
Comparision	KPctrl IgG	KPctrl FL/aCD40	KPneo IgG	KPneo FL/aCD40
Number of mice	6	6	6	6
Ratio CD8/T regs at day 21
	KPctrl						KPneo
IgG	0.722826	0.181208	1.08081	0.198817	0.552858	0.316669	4.64286	2.38889	4.772	1.17647	1.00453	0.260984
FL/aCD40	2.77778	2.17734	4.07143	4.40196	3.68254	1.72	16.303	5.42933	5.01587	7.50179	11.2791	7.8303
Tukey's multiple comparisons test	Mean Diff,	95,00% CI of diff,	Significant?	Summary	Adjusted P Value
IgG:KPctrl vs. IgG:KPneo	-1.865	-5,754 to 2,023	No	ns	0.5479
IgG:KPctrl vs. FL/CD40:KPctrl	-2.63	-6,518 to 1,259	No	ns	0.2625
IgG:KPctrl vs. FL/CD40:KPneo	-8.384	-12,27 to -4,496	Yes	****	<0,0001
IgG:KPneo vs. FL/CD40:KPctrl	-0.7642	-4,653 to 3,124	No	ns	0.9454
IgG:KPneo vs. FL/CD40:KPneo	-6.519	-10,41 to -2,630	Yes	***	0.0007
FL/CD40:KPctrl vs. FL/CD40:KPneo	-5.755	-9,643 to -1,866	Yes	**	0.0026
Figure 2H
Comparision	KPctrl IgG	KPctrl FL/aCD40
Number of mice	3	3
	KPctrl IgG			KPctrl + FL/aCD40
Sh 1	0	4	4.5	35	25	18
Sh 4	0	8	6.5	27	19	14
Sh 6	0	8.5	7.5	13	15	11
SIINFEKL	0	8		1	1
Multiple T test	Significant?	P value	Mean of KPctrl IgG	Mean of KPctrl + FL/aCD40	Difference	SE of difference	t ratio	df	Adjusted P Value
Sh 1	Yes	6.9e-05	2.833	26	-23.17	4.16	5.568	14	0.000277
Sh 4	Yes	0.002649	4.833	20	-15.17	4.16	3.645	14	0.007925
Sh 6	No	0.086642	5.333	13	-7.667	4.16	1.843	14	0.165776
SIINFEKL	No	0.565406	4	1	3	5.096	0.5888	14	0.565406
Figure 2I
Comparision	KPneo IgG	KPneo FL/aCD40
Number of mice	3	3
	IgG			FL/aCD40
Neo 1	6	9	10	15	10	13
Neo 2	12	17	15	21	28	26
Neo 3	4	7	6	35	26	33
Neo 5	10	7	13	18	25	18
Neo 6	7	7	10	23	20	21
Neo 7	9	11	10	25	22	20
Neo 8	5	10	7	20	27	21
Neo 11	0	7	6	12	14	12
Neo 16	5	9	12	29	30	32
SIINFEKL	2	4	4	0	6	0
Multiple t-test	Mean of IgG	Mean of FL/aCD40	Difference	SE of difference	t ratio	df	Adjusted P Value
Neo 1	8.333	12.67	-4.333	2.288	1.894	40	0.126599
Neo 2	14.67	25	-10.33	2.288	4.517	40	0.000272
Neo 3	5.667	31.33	-25.67	2.288	11.22	40	<0,000001
Neo 5	10	20.33	-10.33	2.288	4.517	40	0.000272
Neo 6	8	21.33	-13.33	2.288	5.828	40	6e-06
Neo 7	10	22.33	-12.33	2.288	5.391	40	2e-05
Neo 8	7.333	22.67	-15.33	2.288	6.703	40	<0,000001
Neo 11	4.333	12.67	-8.333	2.288	3.643	40	0.002298
Neo 16	8.667	30.33	-21.67	2.288	9.471	40	<0,000001
SIINFEKL	3.333	2	1.333	2.288	0.5828	40	0.563272
Figure 3. The impact of FL/CD40 therapy depends on DC1
Figure 3A
Comparision	KPctrl FL/aCD40 WT	KPctrl FL/aCD40 Batf3-/-
Number of mice	5	4
	KPctrl + FL/aCD40					KPctrlBatf3-/-+FL/aCD40
0	0	0	0	0	0	0	0	0	0	0
10	60.306	52	27.9	29.696	25.2	44.8	51.156	27.869	85.176
12	58.212	54.756	68.479	39.8125	53.802	72.03	70.688	52.111	101.338
15	115.182	134.018	88.704	86.756	77.658	258.57	161.863	202.005	229.365
18	204.732	257.091	221.952	226.576	262.808	327.228	570	374.666	281.627
21	264.652	304	304.981	279.772	341.172	358.706	368.562	331.33	509.913
Sidak's multiple comparisons test	Predicted (LS) mean diff,	95,00% CI of diff,	Significant?	Summary	Adjusted P Value
KPctrlWT+FL/aCD40 - KPctrlBatf3-/-+FL/aCD40
Row 1	8.527e-14	-67,74 to 67,74	No	ns	>0,9999
Row 2	-16.5	-92,24 to 59,24	No	ns	0.9921
Row 3	-20.35	-96,09 to 55,39	No	ns	0.9766
Row 4	-117.5	-193,3 to -41,78	Yes	***	0.0006
Row 5	-164.4	-240,1 to -88,63	Yes	****	<0,0001
Row 7	-101.7	-177,5 to -25,99	Yes	**	0.0034
Figure 3B
Comparision	KPneo FL/aCD40 WT	KPneo FL/aCD40 Batf3-/-
Number of mice	6	3
	KPneoWT+FL/aCD40						KPneoBatf3-/-+FL/aCD40
0	0	0	0	0	0	0	0	0	0
10	0	23.698	9.261	23.4135	10.051	0	6.292	16.2	0
12	15.341	44.5465	13.4375	40.3975	14.6875	0	16.337	15.979	6.3945
15	0	55.2	0	36.25	0	0	72.897	78.975	101.4
18	0	100.352	0	36.25	0	0	172.032	194.56	106.808
21	0	124.93	0	129.792	0	0	191.664	146.853	146.98
Sidak's multiple comparisons test	Predicted (LS) mean diff,	95,00% CI of diff,	Significant?	Summary	Adjusted P Value
KPneoWT+FL/aCD40 - KPneoBatf3-/-+FL/aCD40
Row 1	0	-50,97 to 50,97	No	ns	>0,9999
Row 2	3.573	-55,94 to 63,09	No	ns	>0,9999
Row 3	8.498	-51,02 to 68,01	No	ns	0.9992
Row 4	-69.18	-128,7 to -9,666	Yes	*	0.0151
Row 5	-135	-194,5 to -75,52	Yes	****	<0,0001
Row 6	-119.4	-178,9 to -59,86	Yes	****	<0,0001
Figure 3C
Comparision	KPctrl FL/aCD40	KPctrl FL/aCD40 Batf3-/-	KPneo FL/aCD40	KPneo FL/aCD40 Batf3-/-
Number of mice	3	3	3	3
Absolute numbers CD8+ T cells on tumor mass at day 12
	KPctrl FL/aCD40			KPneo FL/aCD40
	15368.2	862.46	5210.49	74051.9	163983	156305
	201.42	462.13	711.92	11182	2751.46	1561.48
Sidak's multiple comparisons test	Mean Diff,	95,00% CI of diff,	Significant?	Summary	Adjusted P Value
WT:KPctrl FL/aCD40 vs. WT:KPneo FL/aCD40	-1.243	-1,960 to -0,5262	Yes	**	0.0019
WT:KPctrl FL/aCD40 vs. Batf3-/-:KPctrl FL/aCD40	0.06689	-0,6499 to 0,7837	No	ns	0.9998
WT:KPctrl FL/aCD40 vs. Batf3-/-:KPneo FL/aCD40	0.01982	-0,6969 to 0,7366	No	ns	>0,9999
WT:KPneo FL/aCD40 vs. Batf3-/-:KPctrl FL/aCD40	1.31	0,5931 to 2,027	Yes	**	0.0013
WT:KPneo FL/aCD40 vs. Batf3-/-:KPneo FL/aCD40	1.263	0,5460 to 1,980	Yes	**	0.0017
Batf3-/-:KPctrl FL/aCD40 vs. Batf3-/-:KPneo FL/aCD40	-0.04707	-0,7638 to 0,6697	No	ns	>0,9999
Figure 3D
Comparision	KPctrl FL/aCD40	KPctrl FL/aCD40 Batf3-/-	KPneo FL/aCD40	KPneo FL/aCD40 Batf3-/-
Number of mice	4	4	4	4
Absolute numbers CD8+ T cells on tumor mass at day 21
	KPctrl FL/aCD40				KPneo FL/aCD40
WT	58394.2	67662.4	56107.8	59049.8	2.68006e+06	1.68433e+06	1.0543e+06	2174097
Batf3-/-	7929.85	144571	120221	19306.2	18783.2	56683	6714.47
Tukey's multiple comparisons test	Predicted (LS) mean diff,	95,00% CI of diff,	Significant?	Summary	Adjusted P Value
WT:KPctrl FL/aCD40 vs. WT:KPneo FL/aCD40	-1.838	-2,614 to -1,062	Yes	****	<0,0001
WT:KPctrl FL/aCD40 vs. Batf3-/-:KPctrl FL/aCD40	-0.0127	-0,7883 to 0,7629	No	ns	>0,9999
WT:KPctrl FL/aCD40 vs. Batf3-/-:KPneo FL/aCD40	0.03291	-0,8049 to 0,8707	No	ns	0.9994
WT:KPneo FL/aCD40 vs. Batf3-/-:KPctrl FL/aCD40	1.825	1,050 to 2,601	Yes	***	0.0001
WT:KPneo FL/aCD40 vs. Batf3-/-:KPneo FL/aCD40	1.871	1,033 to 2,709	Yes	***	0.0002
Batf3-/-:KPctrl FL/aCD40 vs. Batf3-/-:KPneo FL/aCD40	0.04561	-0,7922 to 0,8834	No	ns	0.9983
Figure 3E
Comparision	KPctrl FL/aCD40	KPctrl FL/aCD40 Batf3-/-	KPneo FL/aCD40	KPneo FL/aCD40 Batf3-/-
Number of mice	4	4	4	4
	KPctrl + FL/aCD40				KPctrl Batf3-/- + FL/aCD40				KPneo + FL/aCD40				KPneo Batf3 ko+ FL/aCD40
IFNg	-2.08169	-2.0944	-2.10564	-2.10807	-2.10539	-2.10974	-2.10474	-2.10768	-2.01075	-1.68156	-2.09535	-1.71575	-2.08764	-2.09594	-2.09145	-2.10698
GzmB	2.36518	1.48651	41,19734*	5.67075	1.2661	0.689176	1.04723	0.74248	3.11561	22.8107	7.4806	27.5691	1.5571	0.620271	1.43844	0.641069
CXCR3	-1.73442	-2.08189	-1.39937	-2.09724	-2.10231	-2.10826	-2.09183	-2.10806	-1.75714	-1.37431	-1.49563	-1.38945	-1.85525	-2.00582	-1.95426	-2.09999
Figure 3F
Comparision	KPneo FL/aCD40	KPneo FL/aCD40 Batf3-/-
Number of mice	3	3
	WT			Batf3-/-
Neo 1	15	10	13	0	0	0.333333
Neo 2	21	28	26	0	0	0
Neo 3	35	26	33	7.33333	0	0
Neo 5	18	25	18	7.33333	0	0
Neo 6	23	20	21	0	5.33333	0
Neo 7	25	22	20	0	0.333333	0
Neo 8	20	27	21	0	0	1.33333
Neo 11	12	14	12	0	0	0
Neo 16	29	30	32	0	0.333333	9.33333
SIINFEKL	0	6	0	0	0	0
	Significant?	P value	Mean of WT	Mean of Batf3ko	Difference	SE of difference	t ratio	df	Adjusted P Value
Neo 1	Yes	0.000997	12.67	0.1111	12.56	1.457	8.616	4	0.004977
Neo 2	Yes	0.000276	25	0	25	2.082	12.01	4	0.002202
Neo 3	Yes	0.001398	31.33	2.444	28.89	3.663	7.886	4	0.004977
Neo 5	Yes	0.006113	20.33	2.444	17.89	3.379	5.294	4	0.012189
Neo 6	Yes	0.000595	21.33	1.778	19.56	1.985	9.854	4	0.003985
Neo 7	Yes	0.000108	22.33	0.1111	22.22	1.457	15.25	4	0.00097
Neo 8	Yes	0.00057	22.67	0.4444	22.22	2.231	9.963	4	0.003985
Neo 11	Yes	4.5e-05	12.67	0	12.67	0.6667	19	4	0.000452
Neo 16	Yes	0.001041	30.33	3.222	27.11	3.182	8.521	4	0.004977
SIINFEKL	No	0.373901	2	0	2	2	1	4	0.373901
Figure 4 A
Number of values	503
Minimum	0.07
25% Percentile	2.83
Median	6.83
75% Percentile	14.07
Maximum	67.2
Range	67.13
Mean	10.22
Std. Deviation	10.68
Std. Error of Mean	0.4761
Figure 4 B
	cDC1 score vs. TMB-low	cDC1 score vs. TMB-high
Pearson r
r	0.5363	0.5477
95% confidence interval	0,4422 to 0,6187	0,4545 to 0,6290
R squared	0.2876	0.3
P value
P (two-tailed)	<0,0001	<0,0001
P value summary	****	****
Significant? (alpha = 0.05)	Yes	Yes
Number of XY Pairs	253	250
Figure 4 C
Number of values	503
Minimum	-1.791
25% Percentile	-0.4996
Median	0.07091
75% Percentile	0.4637
Maximum	1.607
Range	3.398
Mean	-1.412e-07
Std. Deviation	0.6383
Std. Error of Mean	0.02846
Figure 4 D
Comparison	DC Bottom-TMB low	DC Bottom- TMB High	DC Top- TMB low	DC Top- TMB High
Number of patients	53	72	77	50
Tukey's multiple comparisons test	Predicted (LS) mean diff,	95,00% CI of diff,	Significant?	Summary	Adjusted P Value
DC Bottom:TMB Low vs. DC Bottom:TMB High	-0.3103	-0,6664 to 0,04585	No	ns	0.112
DC Bottom:TMB Low vs. DC Top:TMB Low	-1.115	-1,467 to -0,7641	Yes	****	<0,0001
DC Bottom:TMB Low vs. DC Top:TMB High	-1.473	-1,861 to -1,085	Yes	****	<0,0001
DC Bottom:TMB High vs. DC Top:TMB Low	-0.805	-1,128 to -0,4824	Yes	****	<0,0001
DC Bottom:TMB High vs. DC Top:TMB High	-1.163	-1,525 to -0,8003	Yes	****	<0,0001
DC Top:TMB Low vs. DC Top:TMB High	-0.3575	-0,7149 to -0,0001124	Yes	*	0.0499
Figure 4 E
TMB-low
Comparison	DC Bottom-TMB low	DC Top- TMB low
Number of patients	53	75
Log-rank (Mantel-Cox) test
Chi square	1.839
df	1
P value	0.1751
P value summary	ns
Are the survival curves sig different?	No
Gehan-Breslow-Wilcoxon test
Chi square	1.911
df	1
P value	0.1668
P value summary	ns
Are the survival curves sig different?	No
Median survival
DC1 bottom 25%	Undefined
DC1 upper 25%	Undefined
Hazard Ratio (Mantel-Haenszel)	A/B	B/A
Ratio (and its reciprocal)	1.645	0.6079
95% CI of ratio	0,8011 to 3,378	0,2960 to 1,248
Hazard Ratio (logrank)	A/B	B/A
Ratio (and its reciprocal)	1.62	0.6172
95% CI of ratio	0,7891 to 3,327	0,3006 to 1,267
TMB-High
Comparison	DC Bottom- TMB High	DC Top- TMB High
Number of patients	72	49
Log-rank (Mantel-Cox) test
Chi square	4.982
df	1
P value	0.0256
P value summary	*
Are the survival curves sig different?	Yes
Gehan-Breslow-Wilcoxon test
Chi square	5.229
df	1
P value	0.0222
P value summary	*
Are the survival curves sig different?	Yes
Median survival
DC1 bottom 25%	Undefined
DC1 upper 25%	Undefined
Hazard Ratio (Mantel-Haenszel)	A/B	B/A
Ratio (and its reciprocal)	2.38	0.4202
95% CI of ratio	1,111 to 5,095	0,1963 to 0,8997
Hazard Ratio (logrank)	A/B	B/A
Ratio (and its reciprocal)	2.695	0.371
95% CI of ratio	1,259 to 5,768	0,1734 to 0,7941
Figure 5. FL/CD40 therapy triggers CD8 T cell responses and tumor regression in immunogenic KPneo lung orthotopic tumors.
Figure 5B
Comparision	KPctrl IgG	KPctrl FL/aCD40	KPneo IgG	KPneo FL/aCD40
Number of mice	4	3	4	4
KPctrl + IgG	KPneo + IgG	KPctrl + FL/aCD40	KPneo + FL/aCD40
0.107212	0.053936	0.120554	0.00690607
0.153285	0.0486554	0.161953	0.0033385
0.105588	0.060898	0.183449	0.00732662
0.0905599	0.0696845		0.00494762
Tukey's multiple comparisons test	Mean Diff,	95,00% CI of diff,	Significant?	Summary	Adjusted P Value
KPctrl + IgG vs. KPneo + IgG	0.05587	0,01277 to 0,09897	Yes	*	0.0113
KPctrl + IgG vs. KPctrl + FL/aCD40	-0.04116	-0,08771 to 0,005396	No	ns	0.0887
KPctrl + IgG vs. KPneo + FL/aCD40	0.1085	0,06543 to 0,1516	Yes	****	<0,0001
KPneo + IgG vs. KPctrl + FL/aCD40	-0.09703	-0,1436 to -0,05047	Yes	***	0.0003
KPneo + IgG vs. KPneo + FL/aCD40	0.05266	0,009564 to 0,09576	Yes	*	0.0164
KPctrl + FL/aCD40 vs. KPneo + FL/aCD40	0.1497	0,1031 to 0,1962	Yes	****	<0,0001
Figure 5C
Comparision	KPctrl IgG	KPctrl FL/aCD40	KPneo IgG	KPneo FL/aCD40
Number of mice	4	3	4	4
	KPctrl				KPneo
IgG	6365.77	4845.2	5409.09	10196.1	10573.9	8856.99	6535.65	5391.58
FL/CD40		47318.5	46892.1	26183.8	59089.9	18216.7	41710.4	80938.8
Sidak's multiple comparisons test	Predicted (LS) mean diff,	95,00% CI of diff,	Significant?	Summary	Adjusted P Value
IgG:KPctrl vs. IgG:KPneo	-1135	-34825 to 32554	No	ns	>0,9999
IgG:KPctrl vs. FL/CD40:KPctrl	-33427	-69816 to 2961	No	ns	0.0786
IgG:KPctrl vs. FL/CD40:KPneo	-43285	-76974 to -9595	Yes	*	0.0104
IgG:KPneo vs. FL/CD40:KPctrl	-32292	-68681 to 4097	No	ns	0.0933
IgG:KPneo vs. FL/CD40:KPneo	-42149	-75839 to -8460	Yes	*	0.0125
FL/CD40:KPctrl vs. FL/CD40:KPneo	-9857	-46246 to 26531	No	ns	0.9557
Figure 5E
Comparision	KPctrl IgG	KPctrl FL/aCD40	KPneo IgG	KPneo FL/aCD40
Number of mice	4	4	4	4
Frequencies of CD8+ T cells on CD45+
	KPctrl				KPneo
IgG	7.25	10.5	8.13	6.62	5.14	9.09	10.4	8.78
FL/aCD40	9.82	7.24	7.01	8.06	12.6	13.4	9.62	11.8
Tukey's multiple comparisons test	Mean Diff,	95,00% CI of diff,	Significant?	Summary	Adjusted P Value
IgG:KPctrl vs. IgG:KPneo	-0.2275	-3,900 to 3,445	No	ns	0.9977
IgG:KPctrl vs. FL/αCD40:KPctrl	0.0925	-3,580 to 3,765	No	ns	0.9998
IgG:KPctrl vs. FL/αCD40:KPneo	-3.73	-7,402 to -0,05766	Yes	*	0.0461
IgG:KPneo vs. FL/αCD40:KPctrl	0.32	-3,352 to 3,992	No	ns	0.9936
IgG:KPneo vs. FL/αCD40:KPneo	-3.503	-7,175 to 0,1698	No	ns	0.0633
FL/αCD40:KPctrl vs. FL/αCD40:KPneo	-3.823	-7,495 to -0,1502	Yes	*	0.0405
Absolute numbers of CD8+ T cells
	KPctrl				KPneo
IgG	65708.6	108335	49628.3	41542.2	93014.8	73484.1	44423.6	39357.7
FL/aCD40	161746	76659.2	48236.6	51539.8	316440	285967	193755	249519
Tukey's multiple comparisons test	Mean Diff,	95,00% CI of diff,	Significant?	Summary	Adjusted P Value
IgG:KPctrl vs. IgG:KPneo	3733	-84821 to 92288	No	ns	0.9993
IgG:KPctrl vs. FL/aCD40:KPctrl	-18242	-106796 to 70312	No	ns	0.9264
IgG:KPctrl vs. FL/aCD40:KPneo	-195117	-283671 to -106562	Yes	***	0.0001
IgG:KPneo vs. FL/aCD40:KPctrl	-21975	-110530 to 66579	No	ns	0.8805
IgG:KPneo vs. FL/aCD40:KPneo	-198850	-287405 to -110296	Yes	***	0.0001
FL/aCD40:KPctrl vs. FL/aCD40:KPneo	-176875	-265429 to -88320	Yes	***	0.0003
Figure 5G
Comparision	KPctrl IgG	KPctrl FL/aCD40	KPneo IgG	KPneo FL/aCD40
Number of mice	3	3	4	4
	KPctrl				KPneo
IgG	2.00882e-05	2.01334e-05	8.94133e-05		0.000494123	0.000130431	0.000285122	0.000152798
FL/aCD40	0.000152798	4.79677e-05	5.37599e-05		0.000732054	0.000634471	0.000384431	0.000530904
Tukey's multiple comparisons test	Predicted (LS) mean diff,	95,00% CI of diff,	Significant?	Summary	Adjusted P Value
IgG:KPctrl vs. IgG:KPneo	-0.0002224	-0,0005181 to 7,327e-005	No	ns	0.1623
IgG:KPctrl vs. FL/aCD40:KPctrl	-4.163e-05	-0,0003577 to 0,0002745	No	ns	0.9767
IgG:KPctrl vs. FL/aCD40:KPneo	-0.0005273	-0,0008229 to -0,0002316	Yes	**	0.0013
IgG:KPneo vs. FL/aCD40:KPctrl	0.0001808	-0,0001149 to 0,0004765	No	ns	0.2989
IgG:KPneo vs. FL/aCD40:KPneo	-0.0003048	-0,0005786 to -3,110e-005	Yes	*	0.0288
FL/aCD40:KPctrl vs. FL/aCD40:KPneo	-0.0004856	-0,0007813 to -0,0001899	Yes	**	0.0024
Figure 5H
Comparison	KPctrl IgG	KPctrl FL/aCD40	KPneo IgG	KPneo FL/aCD40
Number of mice	4	4	4	4
	KPctrl				KPneo
IgG	7.56	4.24	5.07	13.5	21.7	8.4	23.9	11.6
FL/aCD40	27.9	20.5	20.1	22.6	30.5	48.3	24.5	35.3
Tukey's multiple comparisons test	Mean Diff,	95,00% CI of diff,	Significant?	Summary	Adjusted P Value
IgG:KPctrl vs. IgG:KPneo	-8.808	-23,27 to 5,655	No	ns	0.3164
IgG:KPctrl vs. FL/αCD40:KPctrl	-15.18	-29,64 to -0,7202	Yes	*	0.0387
IgG:KPctrl vs. FL/αCD40:KPneo	-27.06	-41,52 to -12,60	Yes	***	0.0006
IgG:KPneo vs. FL/αCD40:KPctrl	-6.375	-20,84 to 8,087	No	ns	0.575
IgG:KPneo vs. FL/αCD40:KPneo	-18.25	-32,71 to -3,788	Yes	*	0.0129
FL/αCD40:KPctrl vs. FL/αCD40:KPneo	-11.88	-26,34 to 2,587	No	ns	0.1223
Figure 5I
Comparison	KPctrl IgG	KPctrl FL/aCD40	KPneo IgG	KPneo FL/aCD40
Number of mice	4	4	4	4
	KPctrl				KPneo
IgG	5.46	2.67	2.11	2.94	4.9	5.57	5.92	3.87
FL/aCD40	12.2	8.53	7.87	8.78	12.8	16.5	11.2	14.7
Tukey's multiple comparisons test	Mean Diff,	95,00% CI of diff,	Significant?	Summary	Adjusted P Value
IgG:KPctrl vs. IgG:KPneo	-1.77	-5,417 to 1,877	No	ns	0.4997
IgG:KPctrl vs. FL/CD40:KPctrl	-6.05	-9,697 to -2,403	Yes	**	0.0017
IgG:KPctrl vs. FL/CD40:KPneo	-10.51	-14,15 to -6,858	Yes	****	<0,0001
IgG:KPneo vs. FL/CD40:KPctrl	-4.28	-7,927 to -0,6328	Yes	*	0.0204
IgG:KPneo vs. FL/CD40:KPneo	-8.735	-12,38 to -5,088	Yes	****	<0,0001
FL/CD40:KPctrl vs. FL/CD40:KPneo	-4.455	-8,102 to -0,8078	Yes	*	0.0159
Figure 5J
Comparison	KPctrl IgG	KPctrl FL/aCD40	KPneo IgG	KPneo FL/aCD40
Number of mice	4	4	4	4
	KPctrl				KPneo
IgG	7.66	6.07	5.69	10.7	1.39	4.83	9.36	7.41
FL/aCD40	12.1	1.02	8.36	12.5	13.6	16.1	11.3	20.2
Tukey's multiple comparisons test	Mean Diff,	95,00% CI of diff,	Significant?	Summary	Adjusted P Value
IgG:KPctrl vs. IgG:KPneo	1.783	-6,341 to 9,906	No	ns	0.913
IgG:KPctrl vs. FL/CD40:KPctrl	-0.965	-9,089 to 7,159	No	ns	0.9842
IgG:KPctrl vs. FL/CD40:KPneo	-7.77	-15,89 to 0,3538	No	ns	0.0624
IgG:KPneo vs. FL/CD40:KPctrl	-2.748	-10,87 to 5,376	No	ns	0.7501
IgG:KPneo vs. FL/CD40:KPneo	-9.553	-17,68 to -1,429	Yes	*	0.0201
FL/CD40:KPctrl vs. FL/CD40:KPneo	-6.805	-14,93 to 1,319	No	ns	0.1128
Fig. 6. scRNA-seq highlights remodeling of CD8+ T cells induced by DC therapy in lung tissues.
Figure 6E
Comparision	KPctrl IgG	KPctrl FL/aCD40	KPneo IgG	KPneo FL/aCD40
Number of mice	4	4	4	4
	KPctrl				KPneo
IgG	12125.1	10249.4	5318.44	8393.34	33428.3	14820.7	17475.2	14104.3
FL/aCD40	165849	92878.4	57714.4	54086.6	312190	166896	115776	143601
Tukey's multiple comparisons test	Mean Diff,	95,00% CI of diff,	Significant?	Summary	Adjusted P Value
IgG:KPctrl vs. IgG:KPneo	-10936	-118237 to 96366	No	ns	0.9899
IgG:KPctrl vs. FL/aCD40:KPctrl	-83611	-190912 to 23691	No	ns	0.1493
IgG:KPctrl vs. FL/aCD40:KPneo	-175594	-282896 to -68293	Yes	**	0.0019
IgG:KPneo vs. FL/aCD40:KPctrl	-72675	-179977 to 34626	No	ns	0.2374
IgG:KPneo vs. FL/aCD40:KPneo	-164659	-271960 to -57357	Yes	**	0.0032
FL/aCD40:KPctrl vs. FL/aCD40:KPneo	-91983	-199285 to 15318	No	ns	0.1025
Figure 6F
Comparision	KPctrl IgG	KPctrl FL/aCD40	KPneo IgG	KPneo FL/aCD40
Number of mice	4	4	4	4
	KPctrl				KPneo
IgG	5.27	3.11	3.83	8.12	18.6	24.9	42.6	25.4
FL/aCD40	24.9	19.4	19.4	18.9	59.8	46.6	61.8	66.8
Tukey's multiple comparisons test	Mean Diff,	95,00% CI of diff,	Significant?	Summary	Adjusted P Value
IgG:KPctrl vs. IgG:KPneo	-22.79	-37,38 to -8,202	Yes	**	0.0028
IgG:KPctrl vs. FL/CD40:KPctrl	-15.57	-30,16 to -0,9772	Yes	*	0.0354
IgG:KPctrl vs. FL/CD40:KPneo	-53.67	-68,26 to -39,08	Yes	****	<0,0001
IgG:KPneo vs. FL/CD40:KPctrl	7.225	-7,365 to 21,82	No	ns	0.4835
IgG:KPneo vs. FL/CD40:KPneo	-30.88	-45,47 to -16,28	Yes	***	0.0002
FL/CD40:KPctrl vs. FL/CD40:KPneo	-38.1	-52,69 to -23,51	Yes	****	<0,0001
Figure 6G
Comparision	KPctrl IgG	KPctrl FL/aCD40	KPneo IgG	KPneo FL/aCD40
Number of mice	5	5	5	5
	KPctrl					KPneo
IgG	1.28	1.41	2.14	0.18	0.59	4.84	6.07	4.6	7.05	3.42
FL/aCD40	0.69	1.6	1.67	1.99	2.23	2.5	1.43	2.03	3.32	2.51
Tukey's multiple comparisons test	Mean Diff,	95,00% CI of diff,	Significant?	Summary	Adjusted P Value
IgG:KPctrl vs. IgG:KPneo	-4.076	-5,736 to -2,416	Yes	****	<0,0001
IgG:KPctrl vs. FL/aCD40:KPctrl	-0.516	-2,176 to 1,144	No	ns	0.8104
IgG:KPctrl vs. FL/aCD40:KPneo	-1.238	-2,898 to 0,4219	No	ns	0.1846
IgG:KPneo vs. FL/aCD40:KPctrl	3.56	1,900 to 5,220	Yes	****	<0,0001
IgG:KPneo vs. FL/aCD40:KPneo	2.838	1,178 to 4,498	Yes	***	0.0008
FL/aCD40:KPctrl vs. FL/aCD40:KPneo	-0.722	-2,382 to 0,9379	No	ns	0.6091
Figure 7. DC-therapy induces expansion and functional rescue of cross-presenting DC1 in lung tissues.
Figure 7D
Comparision	KPneo IgG	KPneo FL/aCD40
Number of mice	4	3
Frequencies of XCR1high and XCR1int
	Isotype				Therapy
XCR1hi	87.4	85.6	85.2	87.3	56.9		60.3	65.2
XCR1int	11.3	12.7	13	11.1	41.3		37	33
	Significant?	P value	Mean of Isotype	Mean of Therapy	Difference	SE of difference	t ratio	df	Adjusted P Value
XCR1hi	Yes	7e-05	86.38	60.8	25.58	2.125	12.03	5	0.00014
XCR1int	Yes	7e-05	12.03	37.1	-25.08	2.085	12.03	5	0.00014
Absolute numbers of XCR1high and XCR1int
Comparision	KPneo IgG	KPneo FL/aCD40
Number of mice	4	3
Numbers cDC1	Isotype				Therapy
XCR1hi	10163.6	6487.24	6388.21	14429	31078.4		47572.8	71549
XCR1int	1581.82	1082.43	1141.56	2296.99	29254.7		37987.6	46623.8
	Significant?	P value	Mean of Isotype	Mean of Therapy	Difference	SE of difference	t ratio	df	Adjusted P Value
XCR1hi	Yes	0.009963	9367	50067	-40700	10084	4.036	5	0.009963
XCR1int	Yes	0.00034	1526	37955	-36430	4208	8.657	5	0.00068
Figure 7E
Frequencies of Ki-67+ cDC1
	Isotype				Therapy
XCR1hi	29.9	20.5	11.3	10.5	6.04		5.1	5.23
XCR1int	3.86	1.38	0.92	1.79	6.76		14.8	8.55
	Significant?	P value	Mean of Isotype	Mean of Therapy	Difference	SE of difference	t ratio	df	Adjusted P Value
XCR1hi	No	0.066867	18.05	5.457	12.59	5.395	2.334	5	0.066867
XCR1int	Yes	0.014082	1.988	10.04	-8.049	2.179	3.694	5	0.027966
Absolute numbers Ki-67+ cDC1
	Isotype				Therapy
XCR1hi	6732.42	9684.7	7704.74	2132.95	5656.57		4203.89	6427.71
XCR1int	868.353	652.338	629.305	362.394	6329.97		12236.3	10492.6
	Significant?	P value	Mean of Isotype	Mean of Therapy	Difference	SE of difference	t ratio	df	Adjusted P Value
XCR1hi	No	0.589634	6564	5429	1134	1970	0.5759	5	0.589634
XCR1int	Yes	0.001643	628.1	9686	-9058	1471	6.158	5	0.003283
Figure 7F
Comparision	KPneo IgG	KPneo FL/aCD40
Number of mice	4	3
Numbers IL-12+ cDC1	Isotype				Therapy
XCR1hi	5295.25	3801.52	3788.21	7719.51	7054.81		11988.3	16170.1
XCR1int	501.436	246.793	376.715	470.883	2673.88		3187.16	2727.49
	Significant?	P value	Mean of Isotype	Mean of Therapy	Difference	SE of difference	t ratio	df	Adjusted P Value
XCR1hi	Yes	0.044039	5151	11738	-6587	2462	2.676	5	0.044039
XCR1int	Yes	1.6e-05	399	2863	-2464	152.2	16.19	5	3.3e-05
Figure 7G
Comparision	KPneo IgG	KPneo FL/aCD40
Number of mice	4	3
MFI PD-L1	Isotype				Therapy
XCR1hi	1442	1296	1454	1299	906		849	798
XCR1int	1154	1167	1382	771	321		337	361
	Significant?	P value	Mean of Isotype	Mean of Therapy	Difference	SE of difference	t ratio	df	Adjusted P Value
XCR1hi	Yes	0.000277	1373	851	521.8	57.73	9.038	5	0.000554
XCR1int	Yes	0.003559	1119	339.7	778.8	150.7	5.169	5	0.003559
Figure 7H
Comparision	KPneo IgG	KPneo FL/aCD40
Number of mice	4	3
	Isotype				Therapy
XCR1hi	3874	3816	3624	3775	2777		2697	2731
XCR1int	1145	1448	1223	1417	834		974	1021
	Significant?	P value	Mean of Isotype	Mean of Therapy	Difference	SE of difference	t ratio	df	Adjusted P Value
XCR1hi	Yes	1.9e-05	3772	2735	1037	66.12	15.69	5	3.8e-05
XCR1int	Yes	0.014217	1308	943	365.3	99.11	3.685	5	0.014217
Figure 7J
Comparision	KPneo IgG	KPneo FL/aCD40
Number of mice	3	3
Division index OT-I cells	Isotype			Therapy
0,5nM SIINFEKL	1.98	2.01	2	2.33	2.26	2.26
1nM SIINFEKL	2.04	2	2.04	2.41	2.31	2.2
10nM SIINFEKL	2.22	2.15	2.17	2.42	2.42	2.41
	P value	Mean of Isotype	Mean of Therapy	Difference	SE of difference	t ratio	df	Adjusted P Value
0,5nM SIINFEKL	0.000327	1.997	2.283	-0.2867	0.02494	11.49	4	0.000982
1nM SIINFEKL	0.000359	2.18	2.417	-0.2367	0.02108	11.23	4	0.000982
10nM SIINFEKL	0.010745	2.027	2.307	-0.28	0.06209	4.509	4	0.010745
Figure 7I
Comparision	KPneo IgG	KPneo FL/aCD40
Number of mice	3	3
IFNg ng/ml	Isotype			Therapy
0,5nM SIINFEKL	6.14	7.59	7.42	13.68	14.2	15.38
1nM SIINFEKL	8.61	8.72	9.06	14.85	15.67	18.93
10nM SIINFEKL	14.67	12.16	14.38	22.84	20.37	17.27
no peptide	0.015			0
	Significant?	P value	Mean of Isotype	Mean of Therapy	Difference	SE of difference	t ratio	df	Adjusted P Value
0,5nM SIINFEKL	Yes	0.000411	7.05	14.42	-7.37	0.68	10.84	4	0.001233
1nM SIINFEKL	Yes	0.003583	8.797	16.48	-7.687	1.253	6.133	4	0.007152
10nM SIINFEKL	Yes	0.023233	13.74	20.16	-6.423	1.796	3.577	4	0.023233

## Sheet: Supplementary figures
Table Suplemmentary 1. Sample size and statistical methods
Figure S1 to S6
Supplementary Figure 1 (related to Fig 1). Generation and characterization of KPneo cells.
Figure S1C
Comparision		KP	KPctrl	KPKO 1	KPKO 2
Number of replicates		3	3	3	3
Hours	KP			KPctrl			KP KO 1			KP KO 2
0	1	1	1	1	1	1	1	1	1	1	1	1
24	2.22847	1.79153	2.38704	1.86071	1.74736	1.72454	1.9058	1.64187	1.51719	2.00316	1.58863	1.92971
48	3.70219	2.95244	3.3417	2.99272	4.10223	3.91562	4.38116	3.46021	2.92612	3.16759	3.50474	2.8
Dunnett's multiple comparisons test	Predicted (LS) mean diff,	95,00% CI of diff,	Significant?	Summary
Row 1
KP vs. KPctrl	0	-0,7882 to 0,7882	No	ns
KP vs. KPKO 1	0	-0,7049 to 0,7049	No	ns
KP vs. KPKO 2	0	-0,7049 to 0,7049	No	ns
Row 2
KP vs. KPctrl	0.3581	-0,3447 to 1,061	No	ns
KP vs. KPKO 1	0.4474	-0,2555 to 1,150	No	ns
KP vs. KPKO 2	0.2952	-0,4077 to 0,9981	No	ns
Row 3
KP vs. KPctrl	-0.3381	-1,041 to 0,3648	No	ns
KP vs. KPKO 1	-0.2571	-0,9599 to 0,4458	No	ns
KP vs. KPKO 2	0.1747	-0,5282 to 0,8775	No	ns
Figure S1F
Frequencies of CD45+ and CD45- gated on Live cells in the tumor mass
Comparision		KPctrl	KPneo		Two pooled experiments
Number of replicates		9	9
	CD45-									CD45+
KPCtrl	44.8	64.6	24.8	41.2	65.1	75.2	75.9	76.6	68.7	54.6	34.5	74.2	58	34.1	24.1	23.3	22.6	30.8
KPneo	8.14	17.2	43.8	27.8	47.3	29	48.3	35.9	41.5	85	80.4	54.6	66.2	52.1	70.8	51.2	63.1	58.1
Sidak's multiple comparisons test	Mean Diff,	95,00% CI of diff,	Significant?	Summary	Adjusted P Value
KPCtrl - KPneo
CD45-	26.44	8,813 to 44,07	Yes	**	0.0026
CD45+	-25.03	-42,66 to -7,407	Yes	**	0.0044
Figure S1G
Comparision	KPctrl Wt	KPctrl Batf3ko	KPneo WT	KPneo Batf3ko
Number of mice	6	5	5	6
KPctrl	KPneo	KPctrl Batf3 ko	KPneo Batf3 ko
16711.5	312137	70456.3	1885.29
3067.69	265177	5324.07	235.76
18479.5		67410	5995.3
156926	584962	220482	153758
100790	322613	172092	125656
53933.4	281220		83191.2
Tukey's multiple comparisons test	Mean Diff,	95,00% CI of diff,	Significant?	Summary	Adjusted P Value
KPctrl vs. KPneo	-294904	-446386 to -143422	Yes	***	0.0002
KPctrl vs. KPctrl Batf3 ko	-48835	-200317 to 102647	No	ns	0.7992
KPctrl vs. KPneo Batf3 ko	-3469	-147901 to 140964	No	ns	0.9999
KPneo vs. KPctrl Batf3 ko	246069	87851 to 404287	Yes	**	0.0018
KPneo vs. KPneo Batf3 ko	291435	139953 to 442917	Yes	***	0.0002
KPctrl Batf3 ko vs. KPneo Batf3 ko	45366	-106116 to 196848	No	ns	0.8317
Figure S1I
Comparision	KPctrl	KPneo
Number of replicates	4	4
KPCtrl	KPneo
1203.27	6607.38
1157.18	2484.98
289.207	3937.45
405.563	10850.8
Table Analyzed	cDC1
Column B	KPneo
vs.	vs,
Column A	KPCtrl
Unpaired t test
P value	0.0308
P value summary	*
Significantly different (P < 0.05)?	Yes
One- or two-tailed P value?	Two-tailed
t, df	t=2,810, df=6
How big is the difference?
Mean of column A	763.8
Mean of column B	5970
Difference between means (B - A) ± SEM	5206 ± 1853
95% confidence interval	672,1 to 9741
R squared (eta squared)	0.5682
F test to compare variances
F, DFn, Dfd	57,74, 3, 3
P value	0.0075
P value summary	**
Significantly different (P < 0.05)?	Yes
Normality of Residuals
Test name	Statistics	P value	Passed normality test (alpha=0,05)?	P value summary
Anderson-Darling (A2*)	0.4555	0.1926	Yes	ns
D'Agostino-Pearson omnibus (K2)	3.563	0.1684	Yes	ns
Shapiro-Wilk (W)	0.9056	0.3244	Yes	ns
Kolmogorov-Smirnov (distance)	0.2714	0.0849	Yes	ns
Data analyzed
Sample size, column A	4
Sample size, column B	4
Figure S1J
Frequencies of CD44+CD62L- gated on CD8+ cells in the tumor mass
Comparision		KPctrl	KPneo		Two pooled experiments
Number of replicates		9	9
KPCtrl	KPneo
18.4	14.9
5.18	49.7
7.36	73.6
13.7	51.3
38.9	93.5
44.2	40
56.7	83.1
54.9	90.5
0	90.1
Column B	KPneo
vs.	vs,
Column A	KPCtrl
Unpaired t test
P value	0.0007
P value summary	***
Significantly different (P < 0.05)?	Yes
One- or two-tailed P value?	Two-tailed
t, df	t=4,233, df=15
How big is the difference?
Mean of column A	26.59
Mean of column B	71.48
Difference between means (B - A) ± SEM	44,88 ± 10,60
95% confidence interval	22,28 to 67,48
R squared (eta squared)	0.5443
F test to compare variances
F, DFn, Dfd	1,075, 8, 7
P value	0.9371
P value summary	ns
Significantly different (P < 0.05)?	No
Frequencies of PD1+ gated on CD8+ cells in the tumor mass
Comparision		KPctrl	KPneo
Number of replicates		5	5
KPCtrl	KPneo
23	87.6
25	43
40.5	76.3
26.1	88.7
41.5	85.7
Column B	KPneo
vs.	vs,
Column A	KPCtrl
Unpaired t test
P value	0.0015
P value summary	**
Significantly different (P < 0.05)?	Yes
One- or two-tailed P value?	Two-tailed
t, df	t=4,744, df=8
How big is the difference?
Mean of column A	31.22
Mean of column B	76.26
Difference between means (B - A) ± SEM	45,04 ± 9,495
95% confidence interval	23,15 to 66,93
R squared (eta squared)	0.7377
F test to compare variances
F, DFn, Dfd	4,560, 4, 4
P value	0.1708
P value summary	ns
Significantly different (P < 0.05)?	No
Figure S1K
Frequencies of IFNg+ gated on CD8+ cells in upon ex vivo reestimulation in the TdLN
Comparision		KPctrl	KPneo		Two pooled experiments
Number of replicates		7	7
KPCtrl	KPneo
5.83	12.84
8	15.94
8.47	16.34
1.02	10.14
5.3	7.51
3.44	8.89
5.35	7.56
Column B	KPneo
vs.	vs,
Column A	KPCtrl
Unpaired t test
P value	0.0046
P value summary	**
Significantly different (P < 0.05)?	Yes
One- or two-tailed P value?	Two-tailed
t, df	t=3,473, df=12
How big is the difference?
Mean of column A	5.344
Mean of column B	11.32
Difference between means (B - A) ± SEM	5,973 ± 1,720
95% confidence interval	2,226 to 9,720
R squared (eta squared)	0.5013
F test to compare variances
F, DFn, Dfd	2,153, 6, 6
P value	0.373
P value summary	ns
Significantly different (P < 0.05)?	No
Figure S1L
Comparision	KPctrl	KPneo		Data from two pooled experiments
Number of mice	7	7
	KPCtrl							KPneo
IFNg	-8.39232	-16.2475	-13.07	-11.6094	-10.6498	-10.0541	-10.1059	-6.91179	-7.41085	-6.89957	-3.972	-4.65024	-5.32749	-3.81741
GrnzB	-3.63094	-3.50122	-4.34441	-5.61556	-6.43542	-6.34582	-18.7645	-3.2962	-1.74566	-1.22143	-0.51632	3.95591	-2.02643	-1.44303
CXCR3	-4.62068	-7.05541	-6.31384	-6.81515	-6.5236	-4.84215	-7.01619	-5.55993	-5.64789	-3.64356	-1.79515	-0.1177	-1.39854	-2.09038
	P value	Mean of KPCtrl	Mean of KPneo	Difference	SE of difference	t ratio	df
IFNg	0.000209	-11.45	-5.57	-5.877	1.122	5.237	12
CXCR3	0.003144	-6.17	-2.893	-3.276	0.8901	3.681	12
GrnzB	0.017672	-6.948	-0.899	-6.049	2.201	2.748	12
Supplementary S2. Immune profiling of DCs and CD4 T cells after DC-Therapy.
Figure S2A
Frequencies of cDC1 on Live cells in TdLN
Comparision	KPctrl IgG	KPctrl FL/aCD40	KPneo IgG	KPneo FL/aCD40		Data from two pooled experiments
Number of mice	6	6	6	6
	KPctrl						KPneo
IgG	0.086	0.11	0.13	0.034	0.047	0.062	0.047	0.095	0.038	0.28	0.15	0.077
FL/aCD40	0.37	0.36	0.66	0.48	0.41	0.69	0.63	0.5	0.48	0.37	0.92	0.26
Tukey's multiple comparisons test	Mean Diff,	95,00% CI of diff,	Significant?	Summary	Adjusted P Value
IgG:KPctrl vs. IgG:KPneo	-0.03633	-0,2700 to 0,1974	No	ns	0.9717
IgG:KPctrl vs. FL/aCD40:KPctrl	-0.4168	-0,6505 to -0,1831	Yes	***	0.0004
IgG:KPctrl vs. FL/aCD40:KPneo	-0.4485	-0,6822 to -0,2148	Yes	***	0.0002
IgG:KPneo vs. FL/aCD40:KPctrl	-0.3805	-0,6142 to -0,1468	Yes	**	0.001
IgG:KPneo vs. FL/aCD40:KPneo	-0.4122	-0,6459 to -0,1785	Yes	***	0.0004
FL/aCD40:KPctrl vs. FL/aCD40:KPneo	-0.03167	-0,2654 to 0,2020	No	ns	0.9809
Frequencies of cDC1 on Live cells in cLN
Comparision	KPctrl IgG	KPctrl FL/aCD40	KPneo IgG	KPneo FL/aCD40
Number of mice	3	3	3	3
	KPctrl			KPneo
IgG	0.1	0.095	0.1	0.058	0.063	0
FL/aCD40	0.95	0.57	0.58	0.61	0.46	0.79
Tukey's multiple comparisons test	Mean Diff,	95,00% CI of diff,	Significant?	Summary	Adjusted P Value
IgG:KPctrl vs. IgG:KPneo	0.058	-0,3011 to 0,4171	No	ns	0.9526
IgG:KPctrl vs. FL/aCD40:KPctrl	-0.6017	-0,9607 to -0,2426	Yes	**	0.003
IgG:KPctrl vs. FL/aCD40:KPneo	-0.5217	-0,8807 to -0,1626	Yes	**	0.0071
IgG:KPneo vs. FL/aCD40:KPctrl	-0.6597	-1,019 to -0,3006	Yes	**	0.0017
IgG:KPneo vs. FL/aCD40:KPneo	-0.5797	-0,9387 to -0,2206	Yes	**	0.0038
FL/aCD40:KPctrl vs. FL/aCD40:KPneo	0.08	-0,2791 to 0,4391	No	ns	0.889
Figure S2B
Comparision	KPctrl IgG	KPctrl FL/aCD40	KPneo IgG	KPneo FL/aCD40		Data from two pooled experiments
Number of mice	5	5	5	5
	KPctrl					KPneo
IgG	8038	7977	9420	2342	3055	5818	6056	5872	2543	2512
FL/aCD40	19042	14556	14503	11521	9222	7168	15245	15371	13294	5994
Tukey's multiple comparisons test	Mean Diff,	95,00% CI of diff,	Significant?	Summary	Adjusted P Value
IgG:KPctrl vs. IgG:KPneo	1606	-4653 to 7865	No	ns	0.8819
IgG:KPctrl vs. FL/aCD40:KPctrl	-7602	-13861 to -1343	Yes	*	0.0149
IgG:KPctrl vs. FL/aCD40:KPneo	-5248	-11507 to 1011	No	ns	0.1175
IgG:KPneo vs. FL/aCD40:KPctrl	-9209	-15468 to -2950	Yes	**	0.0033
IgG:KPneo vs. FL/aCD40:KPneo	-6854	-13113 to -595,1	Yes	*	0.0294
FL/aCD40:KPctrl vs. FL/aCD40:KPneo	2354	-3905 to 8613	No	ns	0.7084
Figure S2C
Comparision	KPctrl IgG	KPctrl FL/aCD40	KPneo IgG	KPneo FL/aCD40
Number of mice	3	3	3	3
	KPctrl			KPneo
IgG	1.97	1.78	0.86	1.2	1.35	4.35
FL/aCD40	9.79	8.37	7.69	8.71	7.56	7.23
Tukey's multiple comparisons test	Mean Diff,	95,00% CI of diff,	Significant?	Summary	Adjusted P Value
IgG:KPctrl vs. IgG:KPneo	-0.7633	-3,762 to 2,236	No	ns	0.8458
IgG:KPctrl vs. FL/aCD40:KPctrl	-7.08	-10,08 to -4,081	Yes	***	0.0003
IgG:KPctrl vs. FL/aCD40:KPneo	-6.297	-9,296 to -3,298	Yes	***	0.0007
IgG:KPneo vs. FL/aCD40:KPctrl	-6.317	-9,316 to -3,318	Yes	***	0.0007
IgG:KPneo vs. FL/aCD40:KPneo	-5.533	-8,532 to -2,534	Yes	**	0.0016
FL/aCD40:KPctrl vs. FL/aCD40:KPneo	0.7833	-2,216 to 3,782	No	ns	0.836
Figure S2D
Frequencies of CD4+ T cells on CD45+ in the tumor mass at day 12
Comparision	KPctrl IgG	KPctrl FL/aCD40	KPneo IgG	KPneo FL/aCD40
Number of mice	5	5	5	5
	KPctrl					KPneo
IgG	6.33	5.94	6.79	6	4.31	5.93	12.5	7.5	11.8	5.57
FL/aCD40	1.76	4.97	2.09	3.53	1.45	6.92	8.53	8.98	7.39	13.5
Tukey's multiple comparisons test	Mean Diff,	95,00% CI of diff,	Significant?	Summary	Adjusted P Value
IgG:KPctrl vs. IgG:KPneo	-2.786	-6,894 to 1,322	No	ns	0.251
IgG:KPctrl vs. FL/aCD40:KPctrl	3.114	-0,9942 to 7,222	No	ns	0.1743
IgG:KPctrl vs. FL/aCD40:KPneo	-3.19	-7,298 to 0,9182	No	ns	0.1596
IgG:KPneo vs. FL/aCD40:KPctrl	5.9	1,792 to 10,01	Yes	**	0.0041
IgG:KPneo vs. FL/aCD40:KPneo	-0.404	-4,512 to 3,704	No	ns	0.9919
FL/aCD40:KPctrl vs. FL/aCD40:KPneo	-6.304	-10,41 to -2,196	Yes	**	0.0023
Absolute numbers of CD4+ T cells infiltrating the tumor mass at day 12
Comparision	KPctrl IgG	KPctrl FL/aCD40	KPneo IgG	KPneo FL/aCD40
Number of mice	8	6	8	7		Data from two pooled experiments
	KPctrl								KPneo
IgG	272564	125369	31738.5	151104	80062.6	83317.2	84511.6	27016.1	34068.6	197655	183034	84975.5	23083.4	52845.4	56739.8	31711.7
FL/aCD40	36998.4		61242.3	193548	53644.4	24973.2	1154.82		48640.3	148601	234995	163526	219136	48807	48507.9	61784.4
Tukey's multiple comparisons test	Predicted (LS) mean diff,	95,00% CI of diff,	Significant?	Summary	Adjusted P Value
IgG:KPctrl vs. IgG:KPneo	23946	-78273 to 126165	No	ns	0.9171
IgG:KPctrl vs. FL/CD40:KPctrl	45034	-65375 to 155443	No	ns	0.6814
IgG:KPctrl vs. FL/CD40:KPneo	-14789	-117008 to 87430	No	ns	0.9784
IgG:KPneo vs. FL/CD40:KPctrl	21087	-89322 to 131497	No	ns	0.9525
IgG:KPneo vs. FL/CD40:KPneo	-38735	-140954 to 63484	No	ns	0.7281
FL/CD40:KPctrl vs. FL/CD40:KPneo	-59823	-170232 to 50586	No	ns	0.4597
Figure S2E
Frequencies of CD4+ T cells on CD45+ in the tumor mass at day 21
Comparision	KPctrl IgG	KPctrl FL/aCD40	KPneo IgG	KPneo FL/aCD40
Number of mice	6	6	6	6
	KPctrl						KPneo
IgG	2.21	2.34	1.83	2.73	2.86	1.99	1.17	4.66	4.44	3.61	4.92	3.8
FL/aCD40	1.88	1.78	1.83	1.66	2.3	3.38	1.93	7.12	4.73	0.52	3.39	0.091
Tukey's multiple comparisons test	Mean Diff,	95,00% CI of diff,	Significant?	Summary	Adjusted P Value
IgG:KPctrl vs. IgG:KPneo	-1.44	-3,947 to 1,067	No	ns	0.3969
IgG:KPctrl vs. FL/CD40:KPctrl	0.1883	-2,318 to 2,695	No	ns	0.9966
IgG:KPctrl vs. FL/CD40:KPneo	-0.6368	-3,144 to 1,870	No	ns	0.8915
IgG:KPneo vs. FL/CD40:KPctrl	1.628	-0,8784 to 4,135	No	ns	0.2943
IgG:KPneo vs. FL/CD40:KPneo	0.8032	-1,704 to 3,310	No	ns	0.8066
FL/CD40:KPctrl vs. FL/CD40:KPneo	-0.8252	-3,332 to 1,682	No	ns	0.7938
Absolute numbers of CD4+ T cells infiltrating the tumor mass at day 21
Comparision	KPctrl IgG	KPctrl FL/aCD40	KPneo IgG	KPneo FL/aCD40
Number of mice	6	6	6	6
	KPctrl						KPneo
IgG	30452	20497.8	21482.5	97116.5	44669.2	78337	72302.8	111682	629638	497217	321158	1.07754e+06
FL/aCD40	9894.02	12663.7	17010.5	29047	19670	40622.9	28020.2	280722	178282	28704.7	51670	2803.42
Tukey's multiple comparisons test	Mean Diff,	95,00% CI of diff,	Significant?	Summary	Adjusted P Value
IgG:KPctrl vs. IgG:KPneo	-0.4028	-0,7196 to -0,08607	Yes	**	0.0098
IgG:KPctrl vs. FL/CD40:KPctrl	0.02727	-0,2895 to 0,3440	No	ns	0.9949
IgG:KPctrl vs. FL/CD40:KPneo	-0.04627	-0,3630 to 0,2705	No	ns	0.9763
IgG:KPneo vs. FL/CD40:KPctrl	0.4301	0,1133 to 0,7469	Yes	**	0.0057
IgG:KPneo vs. FL/CD40:KPneo	0.3566	0,03980 to 0,6733	Yes	*	0.0239
FL/CD40:KPctrl vs. FL/CD40:KPneo	-0.07355	-0,3903 to 0,2432	No	ns	0.9143
Supplementary Figure 3 (related to Figure 5). Profiling of NK cells and CD4 T cells in DC-therapy treated lungs in KPctrl and KPneo orthotopic tumor.
Figure S3A
Comparision	KPctrl IgG	KPctrl aPD-L1	KPneo IgG	KPneo aPD-L1
Number of mice	4	4	4	4
	KPctrl				KPneo
IgG	0.115668	0.0811154	0.112154	0.114273	0.053936	0.0486554	0.060898	0.0696845
aPDL1	0.0750398	0.112221	0.0788705	0.0602689	0.0821005	0.064	0.039	0.089
Sidak's multiple comparisons test	Mean Diff,	95,00% CI of diff,	Significant?	Summary	Adjusted P Value
IgG:KPctrl vs. IgG:KPneo	0.04751	0,006925 to 0,08809	Yes	*	0.0188
IgG:KPctrl vs. aPDL1:KPctrl	0.0242	-0,01638 to 0,06479	No	ns	0.4154
IgG:KPctrl vs. aPDL1:KPneo	0.03728	-0,003307 to 0,07786	No	ns	0.0794
IgG:KPneo vs. aPDL1:KPctrl	-0.02331	-0,06389 to 0,01728	No	ns	0.4556
IgG:KPneo vs. aPDL1:KPneo	-0.01023	-0,05082 to 0,03035	No	ns	0.9704
aPDL1:KPctrl vs. aPDL1:KPneo	0.01307	-0,02751 to 0,05366	No	ns	0.9108
Figure S3B
Comparision	KPctrl IgG	KPctrl FL/aCD40	KPneo IgG	KPneo FL/aCD40
Number of mice	4	3	4	4
	KPctrl				KPneo
IgG	128315	116748	70834.1	54319.1	72726.4	76077.6	51394.4	44983.4
FL/aCD40		104259	87077.6	67941.1	260339	165083	197251	198547
Tukey's multiple comparisons test	Predicted (LS) mean diff,	95,00% CI of diff,	Significant?	Summary	Adjusted P Value
IgG:KPctrl vs. IgG:KPneo	31259	-32675 to 95192	No	ns	0.485
IgG:KPctrl vs. FL/aCD40:KPctrl	6128	-62928 to 75185	No	ns	0.9929
IgG:KPctrl vs. FL/aCD40:KPneo	-112751	-176685 to -48817	Yes	**	0.0012
IgG:KPneo vs. FL/aCD40:KPctrl	-25130	-94187 to 43926	No	ns	0.6996
IgG:KPneo vs. FL/aCD40:KPneo	-144009	-207943 to -80076	Yes	***	0.0002
FL/aCD40:KPctrl vs. FL/aCD40:KPneo	-118879	-187935 to -49823	Yes	**	0.0015
Figure S3C
Comparision	KPctrl IgG	KPctrl FL/aCD40	KPneo IgG	KPneo FL/aCD40
Number of mice	4	4	4	4
	KPctrl				KPneo
IgG	66003.3	115450	54793.5	79196.2	141579	135510	57841	66800.5
FL/aCD40	117118	112526	61706	42019	204422	129796	85623.3	60569.3
Tukey's multiple comparisons test	Mean Diff,	95,00% CI of diff,	Significant?	Summary	Adjusted P Value
IgG:KPctrl vs. IgG:KPneo	-21572	-115568 to 72425	No	ns	0.9022
IgG:KPctrl vs. FL/aCD40:KPctrl	-4482	-98478 to 89515	No	ns	0.9989
IgG:KPctrl vs. FL/aCD40:KPneo	-41242	-135238 to 52754	No	ns	0.5785
IgG:KPneo vs. FL/aCD40:KPctrl	17090	-76906 to 111087	No	ns	0.9475
IgG:KPneo vs. FL/aCD40:KPneo	-19670	-113667 to 74326	No	ns	0.9233
FL/aCD40:KPctrl vs. FL/aCD40:KPneo	-36760	-130757 to 57236	No	ns	0.661
Figure S3D
Comparison	KPneo IgG	KPneo FL/aCD40
Number of mice	2	2
	IgG		FL/aCD40
Neo 1	13	18	25	23
Neo 2	20	21	43	40
Neo 3	32	22	30	45
Neo 5	25	36	44	46
Neo 6	25	17	46	32
Neo 7	33	24	45	55
Neo 8	24	21	44	45
Neo 11	22	14	20	31
Neo 16	21	21	54	37
SIINFEKL	10	9	13	15
Supplementary Figure 5 (related to Figure 6). Remodeling of lung resident T cells upon FL/aCD40 therapy
Figure S5B
Comparison	KPneo + IgG	KPneo + FL/aCD40
Number of mice	4	4
IgG	FL/aCD40
57.1	73.6
51.7	82.4
68.5	68.2
47.8	69.4
Table Analyzed	%ki67 cd8 res
Column B	FL/aCD40
vs.	vs,
Column A	IgG
Unpaired t test
P value	0.0212
P value summary	*
Significantly different (P < 0.05)?	Yes
One- or two-tailed P value?	Two-tailed
t, df	t=3,097, df=6
How big is the difference?
Mean of column A	56.28
Mean of column B	73.4
Difference between means (B - A) ± SEM	17,13 ± 5,530
95% confidence interval	3,594 to 30,66
R squared (eta squared)	0.6151
F test to compare variances
F, DFn, Dfd	1,958, 3, 3
P value	0.5951
P value summary	ns
Significantly different (P < 0.05)?	No
Figure S5C
Comparison	KPneo + IgG	KPneo + FL/aCD40
Number of mice	3	3
IgG	FL/aCD40
1858	2770
1550	2962
1853	2051
Table Analyzed	gMFIgzmb cd8
Column B	FL/aCD40
vs.	vs,
Column A	IgG
Unpaired t test
P value	0.0466
P value summary	*
Significantly different (P < 0.05)?	Yes
One- or two-tailed P value?	Two-tailed
t, df	t=2,846, df=4
How big is the difference?
Mean of column A	1754
Mean of column B	2594
Difference between means (B - A) ± SEM	840,7 ± 295,4
95% confidence interval	20,57 to 1661
R squared (eta squared)	0.6694
F test to compare variances
F, DFn, Dfd	7,412, 2, 2
P value	0.2378
P value summary	ns
Significantly different (P < 0.05)?	No
Data analyzed
Sample size, column A	3
Sample size, column B	3
Figure S5D
Comparison	KPneo + IgG	KPneo + FL/aCD40
Number of mice	4	4
IgG	FL/aCD40
0.83	0.49
2.17	0.77
1.59	0.097
2.4	0.67
Table Analyzed	%Tim3 lag3 CD8 res
Column B	FL/aCD40
vs.	vs,
Column A	IgG
Unpaired t test
P value	0.0172
P value summary	*
Significantly different (P < 0.05)?	Yes
One- or two-tailed P value?	Two-tailed
t, df	t=3,263, df=6
How big is the difference?
Mean of column A	1.748
Mean of column B	0.5068
Difference between means (B - A) ± SEM	-1,241 ± 0,3802
95% confidence interval	-2,171 to -0,3103
R squared (eta squared)	0.6396
F test to compare variances
F, DFn, Dfd	5,569, 3, 3
P value	0.1922
P value summary	ns
Significantly different (P < 0.05)?	No
Data analyzed
Sample size, column A	4
Sample size, column B	4
Supplementary Figure 6 (related to Figure 7). Remodeling of lung resident T cells upon FL/aCD40 therapy
Figure S6E
Comparison	KPneo + IgG	KPneo + FL/aCD40
Number of mice	4	4
	KPctrl				KPneo
IgG	8.49	7.62	9.05	13.6	8.33	7.62	8.07	14.2
FL/aCD40	0.69	1.55	1.86	1.14	2.68	5.82	1.23	1.35
Sidak's multiple comparisons test	Mean Diff,	95,00% CI of diff,	Significant?	Summary	Adjusted P Value
IgG:KPctrl vs. IgG:KPneo	0.135	-5,031 to 5,301	No	ns	>0,9999
IgG:KPctrl vs. FL/aCD40:KPctrl	8.38	3,214 to 13,55	Yes	**	0.0016
IgG:KPctrl vs. FL/aCD40:KPneo	6.92	1,754 to 12,09	Yes	**	0.0073
IgG:KPneo vs. FL/aCD40:KPctrl	8.245	3,079 to 13,41	Yes	**	0.0018
IgG:KPneo vs. FL/aCD40:KPneo	6.785	1,619 to 11,95	Yes	**	0.0084
FL/aCD40:KPctrl vs. FL/aCD40:KPneo	-1.46	-6,626 to 3,706	No	ns	0.9496

## Sheet: Raw data Figure 4
Patient ID	Overall Survival Months	Overall Survival Status	XCR1	CLEC9A	IRF8	THBD	BATF3	cDC1 score	CD8A	CD8B	IFNG	PRF1	CD8 effector T cell score	TMB	TMB score
TCGA-05-4244	0	0:LIVING	-0.0802	-0.7594	0.0138	-0.1795	1.7231	0.7178	-0.5561	-0.212	-0.4691	-1.3431	-2.5803	6.4	LOW
TCGA-05-4249	50.0707	0:LIVING	0.7409	1.0734	0.4663	-0.966	-0.4681	0.8465	-0.7088	-0.3803	-1.0937	-0.3862	-2.569	10	HIGH
TCGA-05-4250	3.97804	1:DECEASED	-1.6838	-0.9347	0.5841	0.7563	0.493	-0.7851	1.3395	1.0788	1.1399	0.9915	4.5497	10.5	HIGH
TCGA-05-4382	19.9559	0:LIVING	0.1417	0.9137	0.8259	0.0617	0.3054	2.2484	-0.377	-0.4522	-0.0111	-0.3171	-1.1574	51.7333	HIGH
TCGA-05-4384	14.0053	0:LIVING	0.1632	-0.8613	0.0929	1.0102	-0.544	-0.139	-0.7579	-1.0293	-0.8636	-0.4673	-3.1181	3.96667	LOW
TCGA-05-4389	45.0077	0:LIVING	-0.669	-0.1999	0.5544	-0.7013	0.5372	-0.4786	1.5538	1.6564	1.0428	0.7789	5.0319	7.03333	HIGH
TCGA-05-4390	37.0188	0:LIVING	-1.017	-2.0619	-0.9456	-0.816	1.8957	-2.9448	-1.1381	0.4696	-1.2068	-0.87	-2.7453	17.3333	HIGH
TCGA-05-4395	0	1:DECEASED	-1.7443	-1.7877	-0.6586	0.8259	-0.2033	-3.568	-0.2135	-0.3748	-0.2237	0.5536	-0.2584	7.7	HIGH
TCGA-05-4396	9.96153	1:DECEASED	-0.3069	-0.6942	-0.7385	-0.5072	-1.2793	-3.5261	-1.2463	-1.4339	-0.1823	-1.008	-3.8705	43.2667	HIGH
TCGA-05-4397	24.0326	1:DECEASED	-0.9911	-1.6401	-0.3608	-1.182	-1.0114	-5.1854	-0.7028	-0.475	-1.3645	-0.2193	-2.7616	24.8667	HIGH
TCGA-05-4398	47.0461	0:LIVING	0.0938	-0.9951	0.7533	0.0291	1.084	0.9651	0.2566	-0.0355	0.6631	-0.4851	0.3991	22.3667	HIGH
TCGA-05-4402	8.02183	1:DECEASED	0.3407	0.4668	0.2636	-0.199	-0.6836	0.1885	-0.696	-0.7108	-1.3292	0.4239	-2.3121	4.03333	LOW
TCGA-05-4403	19.0025	0:LIVING	0.1877	1.0313	0.7172	0.3389	-0.528	1.7471	-0.5683	-0.4124	-0.6206	-0.416	-2.0173	4.16667	LOW
TCGA-05-4405	20.0546	0:LIVING	0.2477	-0.2117	0.035	-0.6244	-0.5291	-1.0825	0.0253	-0.4806	-0.9814	-0.4125	-1.8492	12.1667	HIGH
TCGA-05-4410	0	0:LIVING	1.0957	0.3185	0.5606	-1.2238	0.6203	1.3713	0.9802	0.9819	1.1561	0.614	3.7322	33.8	HIGH
TCGA-05-4415	2.99175	1:DECEASED	-1.2494	0.6795	-1.2836	-1.114	0.4151	-2.5524	0.5469	0.0228	1.2782	0.9707	2.8186	6.23333	LOW
TCGA-05-4417	14.9587	0:LIVING	0.5427	-0.6038	0.7218	0.9912	0.8911	2.543	0.6018	0.6062	0.3209	0.5509	2.0798	9.63333	HIGH
TCGA-05-4418	9.00812	1:DECEASED	0.1128	-1.0868	0.3278	-0.5501	-0.2153	-1.4116	0.6722	0.7539	0.5946	0.4219	2.4426	8.23333	HIGH
TCGA-05-4420	29.9832	0:LIVING	-0.7423	-0.9701	-1.5034	-0.9884	-0.4668	-4.671	-0.9075	0.2155	-1.4072	-0.2459	-2.3451	8.56667	HIGH
TCGA-05-4422	11.9999	0:LIVING	1.2206	1.129	1.1274	0.2292	-0.4361	3.2701	1.4827	1.5153	1.0344	0.5436	4.576	1.33333	LOW
TCGA-05-4424	30.0161	0:LIVING	0.3276	0.3572	0.6572	0.5906	-1.4158	0.5168	0.251	0.4603	-1.0043	-0.1808	-0.4738	22.5333	HIGH
TCGA-05-4425	21.9943	0:LIVING	-0.3814	0.2072	0.6777	-0.0264	-0.3983	0.0788	-0.2244	-0.2307	0.8886	1.3573	1.7908	1.33333	LOW
TCGA-05-4426	26.0052	0:LIVING	-0.91	-1.1603	-0.3754	-0.2976	0.3677	-2.3756	-0.8246	-0.721	-0.483	-1.1512	-3.1798	1.46667	LOW
TCGA-05-4427	26.0052	0:LIVING	-1.1727	-0.6099	0.0207	-0.5299	-0.3634	-2.6552	0.1683	0.1761	0.2462	-0.4373	0.1533	31.6667	HIGH
TCGA-05-4430	25.0189	0:LIVING	-0.8548	0.0239	0.5081	0.2323	0.0784	-0.0121	0.2029	0.1538	-0.3059	0.0823	0.1331	8.73333	HIGH
TCGA-05-4432	25.0189	0:LIVING	0.0389	-1.5367	0.0544	-0.0788	-0.7405	-2.2627	0.3818	0.8163	0.3654	0.3359	1.8994	17.8333	HIGH
TCGA-05-4433	23.9997	0:LIVING	1.4591	0.9993	1.0541	0.6191	-1.6617	2.4699	0.5409	0.223	-0.3005	0.2596	0.723	1.1	LOW
TCGA-05-4434	15.0245	1:DECEASED	0.1815	1.4177	1.3921	-0.1029	0.9644	3.8528	0.3532	0.4659	0.8105	0.4752	2.1048	1.46667	LOW
TCGA-05-5423	4.96433	0:LIVING	-0.9185	1.2612	1.1816	0.4098	0.723	2.6571	-0.0133	0.4483	-0.7538	-0.1199	-0.4387	4.6	LOW
TCGA-05-5425	28.9969	0:LIVING	0.4172	0.5989	1.0563	0.3494	0.2916	2.7134	1.2679	1.9724	1.1246	1.1325	5.4974	17.9667	HIGH
TCGA-05-5428	22.0272	0:LIVING	-1.2605	-0.3306	0.0134	-1.2684	2.4564	-0.3897	-0.299	0.2215	-0.1663	-0.5476	-0.7914	11.7	HIGH
TCGA-05-5429	9.041	1:DECEASED	-2.0397	-0.984	0.0602	-0.9808	-1.0613	-5.0056	-0.9917	-0.2858	-1.4145	-1.8589	-4.5509	1.13333	LOW
TCGA-05-5715	2.03833	0:LIVING	-0.0638	0.5447	0.3403	-0.1742	-0.2375	0.4095	-0.6939	-0.9226	-1.1092	-1.3522	-4.0779	3.53333	LOW
TCGA-35-3615	0.460269	0:LIVING	0.4638	0.1566	-0.13	-0.2846	0.1673	0.3731	-0.3634	0.0103	0.3917	-1.0585	-1.0199	3.43333	LOW
TCGA-35-4122	7.39718	0:LIVING	-1.5338	0.6546	0.9987	0.3338	2.0028	2.4561	1.2502	1.5847	1.2069	0.7873	4.8291	9.73333	HIGH
TCGA-35-4123	5.9835	0:LIVING	-2.0397	-0.5738	0.8644	-0.3832	2.1815	0.0492	2.5621	2.6921	2.1598	1.2341	8.6481	8.2	HIGH
TCGA-35-5375	8.67936	0:LIVING	-2.0397	0.4417	0.871	0.3878	0.9008	0.5616	0.9806	1.0027	1.2357	-0.1527	3.0663	12.9	HIGH
TCGA-38-4625	97.7414	0:LIVING	0.7135	0.6265	-0.0457	-0.2173	-0.5719	0.5051	0.426	-0.1148	0.6482	0.4354	1.3948	17.9667	HIGH
TCGA-38-4626	120.788	0:LIVING	1.4179	0.3377	0.7997	2.2699	-0.0962	4.729	-0.0501	-0.142	-0.7515	0.1693	-0.7743	8.03333	HIGH
TCGA-38-4627	37.7092	1:DECEASED	0.5337	1.6193	0.6987	0.9438	0.4975	4.293	-0.449	-0.124	-0.6824	-0.4471	-1.7025	0.966667	LOW
TCGA-38-4628	49.0515	1:DECEASED	-1.6984	-2.0619	0.0604	-0.1726	0.1366	-3.7359	-1.9395	2.0303	-1.8901	-2.5825	-4.3818	3.73333	LOW
TCGA-38-4631	11.6382	1:DECEASED	0.5541	-0.6664	-1.1376	-0.85	1.9259	-0.174	-0.2591	0.4471	-0.1573	-0.3571	-0.3264	23.0667	HIGH
TCGA-38-4632	44.6132	1:DECEASED	-2.0397	0.6968	0.4792	-0.0894	1.2922	0.3391	0.439	0.5909	0.036	-0.1581	0.9078	16.7333	HIGH
TCGA-38-6178	14.7286	0:LIVING	0.1188	-0.6713	-0.5668	-0.6449	-1.1659	-2.9301	-1.137	-1.4085	-1.8901	-0.32	-4.7556	2.23333	LOW
TCGA-38-7271	26.3011	1:DECEASED	1.5315	1.8832	2.5499	1.2558	0.7561	7.9765	1.7421	1.5557	-0.3601	1.5616	4.4993	2.9	LOW
TCGA-38-A44F	4.37255	0:LIVING	0.4269	1.6484	1.485	0.8285	0.0631	4.4519	0.2609	0.3566	0.5408	0.4361	1.5944	0.366667	LOW
TCGA-44-2655	43.5283	0:LIVING	-0.284	1.0792	0.2302	1.1487	0.0718	2.2459	-0.5959	-0.7534	-1.1117	-0.9784	-3.4394	5.5	LOW
TCGA-44-2656	46.9803	0:LIVING	-0.1644	-0.2547	0.9671	-0.589	1.68	1.639	1.7409	1.9015	1.0775	1.3053	6.0252	50.7	HIGH
TCGA-44-2657	44.416	0:LIVING	1.8646	1.8283	1.7768	-0.1699	-0.242	5.0578	1.7193	1.7739	1.2378	1.884	6.615	23.7667	HIGH
TCGA-44-2659	44.942	0:LIVING	0.7143	0.3632	0.2288	-0.6189	1.2261	1.9135	1.0652	1.0187	0.3243	0.2274	2.6356	25.8667	HIGH
TCGA-44-2662	42.0817	0:LIVING	-0.0522	-0.3984	0.2548	0.916	-0.0111	0.7091	-1.1794	-1.2107	-0.9363	-0.6343	-3.9607	12.4333	HIGH
TCGA-44-2665	42.7721	0:LIVING	-0.9399	-1.6142	-0.6058	-0.2343	1.3199	-2.0743	-0.8254	-0.9368	-1.0069	-0.7928	-3.5619	2.73333	LOW
TCGA-44-2666	3.18901	1:DECEASED	-1.0313	-2.0619	-1.4553	0.5397	0.3384	-3.6704	-0.0162	-0.3174	-1.6006	-0.577	-2.5112	2.4	LOW
TCGA-44-2668	25.0189	1:DECEASED	0.0483	-0.4627	0.1976	0.9334	-0.2085	0.5081	1.1091	0.6646	0.6869	1.2623	3.7229	21.0667	HIGH
TCGA-44-3396	37.1503	0:LIVING	1.698	1.0851	0.8393	0.5617	0.3563	4.5404	1.0145	0.8257	-0.2186	0.3095	1.9311	12.2	HIGH
TCGA-44-3398	38.2352	0:LIVING	-0.6173	1.3582	0.7386	0.5157	0.7793	2.7745	0.132	0.5644	-0.5083	-0.0131	0.175	11.4333	HIGH
TCGA-44-3918	34.0599	0:LIVING	-0.4241	0.3708	1.1318	-0.4847	2.2928	2.8866	1.4517	1.6409	2.004	1.516	6.6126	58.3333	HIGH
TCGA-44-3919	33.7311	1:DECEASED	0.3522	0.9818	0.9996	0.0973	0.4634	2.8943	0.7894	1.0013	0.4427	-0.1342	2.0992	3.36667	LOW
TCGA-44-4112	26.5641	1:DECEASED	-1.0572	-0.6475	-0.604	0.8074	1.175	-0.3263	0.076	0.1327	-1.2337	-0.3822	-1.4072	29	HIGH
TCGA-44-5643	33.3037	0:LIVING	1.9714	-0.9208	-0.2346	1.1734	-1.0928	0.8966	0.1794	0.0104	-0.0765	0.1852	0.2985	7.43333	HIGH
TCGA-44-5644	28.3723	0:LIVING	-0.9886	-2.0619	-1.6028	-1.6855	2.0087	-4.3301	-0.7792	-0.2783	-0.9794	-1.0216	-3.0585	60.2	HIGH
TCGA-44-5645	28.0107	0:LIVING	1.257	0.8481	1.1097	0.22	-1.0464	2.3884	-0.0741	-0.1962	-0.7669	-0.3273	-1.3645	2.36667	LOW
TCGA-44-6145	19.5614	0:LIVING	1.4181	-0.4186	0.8915	-0.0697	-0.3712	1.4501	1.6959	1.2277	1.2624	1.4232	5.6092	19.5667	HIGH
TCGA-44-6146	23.934	0:LIVING	0.0816	0.5429	0.1772	0.2022	-2.7321	-1.7282	-0.8114	-0.9076	-1.1794	-0.8388	-3.7372	2.5	LOW
TCGA-44-6148	23.145	0:LIVING	2.2275	2.4554	0.7096	0.835	-1.4555	4.772	-0.5132	1.6624	-1.8901	-0.4869	-1.2278	0.433333	LOW
TCGA-44-6774	21.6326	0:LIVING	-0.7345	-2.0619	0.1701	0.8782	0.0885	-1.6596	-0.7786	-1.1034	-0.6022	0.0487	-2.4355	18.5	HIGH
TCGA-44-6775	23.1778	0:LIVING	0.0885	-2.0619	0.1921	0.9385	-0.4693	-1.3121	-0.5262	-0.6848	-1.1246	-0.9671	-3.3027	4.16667	LOW
TCGA-44-6776	86.0045	0:LIVING	-1.3669	-0.5004	-0.5874	0.3993	-1.6283	-3.6837	-0.9384	-0.5721	-1.4406	-0.8702	-3.8213	12.4667	HIGH
TCGA-44-6777	32.449	1:DECEASED	0.519	-1.233	1.2251	0.6405	1.5583	2.7099	-0.172	-0.4189	-0.5201	-0.0826	-1.1936	22.5333	HIGH
TCGA-44-6778	61.2815	0:LIVING	0.8844	1.1957	1.5534	1.6187	-0.6988	4.5534	1.313	0.8458	1.3552	0.9531	4.4671	23.4333	HIGH
TCGA-44-6779	16.4382	1:DECEASED	0.5709	0.5659	0.5077	0.0994	-0.9587	0.7852	1.3533	1.1309	1.0864	1.5398	5.1104	3.03333	LOW
TCGA-44-7659	22.7176	0:LIVING	-0.3203	0.0478	-0.0191	0.5292	0.945	1.1826	-0.539	-0.995	-1.4267	-0.8413	-3.802	9.2	HIGH
TCGA-44-7660	19.4628	0:LIVING	-1.6034	-0.6097	-1.0719	-0.9017	1.2345	-2.9522	-0.8367	1.3489	-0.0289	-0.6757	-0.1924	22.2667	HIGH
TCGA-44-7661	18.3121	1:DECEASED	-0.2794	0.7347	1.1235	1.2419	1.117	3.9377	0.0945	-0.2021	0.5859	0.0936	0.5719	18.1667	HIGH
TCGA-44-7662	7.16704	0:LIVING	-0.6451	-1.3292	-0.4619	0.1884	0.3738	-1.874	-0.0118	-0.1031	0.5695	0.8776	1.3322	36.2333	HIGH
TCGA-44-7667	36.0654	0:LIVING	-2.0397	-1.7305	-1.4253	-0.6577	-0.313	-6.1662	-1.0696	-1.6303	0.0206	0.0697	-2.6096	28.4667	HIGH
TCGA-44-7669	18.871	1:DECEASED	-0.3938	-1.5103	0.3532	-0.3354	0.0721	-1.8142	0.2463	-0.1554	-0.5561	0.3928	-0.0724	27.8333	HIGH
TCGA-44-7670	28.9969	0:LIVING	-0.8786	-1.1337	-0.0819	0.8511	0.4029	-0.8402	-0.2946	1.1708	-0.6036	-0.5543	-0.2817	67.2	HIGH
TCGA-44-7671	29.2271	0:LIVING	-0.0161	-0.838	-1.1743	1.1803	-1.1008	-1.9489	-1.4865	-1.3485	-1.8901	-1.4024	-6.1275	13.3	HIGH
TCGA-44-7672	23.6381	0:LIVING	1.1576	-0.14	1.1621	0.1533	1.7509	4.0839	0.6232	0.3708	0.7629	1.1142	2.8711	10.2667	HIGH
TCGA-44-8117	12.6574	0:LIVING	-0.1793	-0.5844	-0.5664	-0.4506	0.0823	-1.6984	-0.3266	-0.8692	0.3012	-0.4902	-1.3848	22.7	HIGH
TCGA-44-8119	9.36976	0:LIVING	0.8146	-1.3911	-0.1964	0.3303	-0.3894	-0.832	-0.0178	-0.1548	0.2116	1.377	1.416	19.3667	HIGH
TCGA-44-8120	8.54785	0:LIVING	-0.3796	-0.5215	-0.2092	-0.1094	-1.0713	-2.291	-0.584	-1.2408	-1.6849	-0.8166	-4.3263	18.1333	HIGH
TCGA-44-A479	15.9779	0:LIVING	2.2308	0.1271	1.0195	-0.4339	0.0269	2.9704	1.3784	0.7988	1.6055	1.1099	4.8926	9.33333	HIGH
TCGA-44-A47A	15.3204	0:LIVING	-1.5261	-1.2492	0.0858	-0.7574	0.6329	-2.814	-0.4725	-0.4197	-0.3198	1.4338	0.2218	6.96667	HIGH
TCGA-44-A47B	9.43551	0:LIVING	-1.2449	-0.4252	-0.2931	3.0767	-0.9388	0.1747	0.7378	0.2305	-0.296	0.3271	0.9994	1.33333	LOW
TCGA-44-A47G	11.5396	0:LIVING	-0.7935	-0.3399	1.0827	0.4378	1.2505	1.6376	1.283	0.8003	0.2445	0.6143	2.9421	2.63333	LOW
TCGA-44-A4SS	13.6437	0:LIVING	1.2654	0.3643	0.6215	0.9084	0.124	3.2836	0.8714	0.6482	0.9432	1.4345	3.8973	14.9	HIGH
TCGA-44-A4SU	13.4464	1:DECEASED	-0.231	-0.1552	0.0206	0.1779	-0.1057	-0.2934	-0.6111	-0.6462	-0.3801	-0.7436	-2.381	4.43333	LOW
TCGA-49-4486	76.2074	1:DECEASED	-1.683	0.1231	-1.9733	0.1022	0.0575	-3.3735	-0.6719	-0.5388	-1.4668	-1.1344	-3.8119	4.8	LOW
TCGA-49-4487	28.1093	1:DECEASED	-0.4732	-0.3614	0.8243	0.9149	0.4045	1.3091	1.4298	0.8321	1.0543	0.739	4.0552	11.4667	HIGH
TCGA-49-4488	28.5695	1:DECEASED	-0.1248	-0.1167	-0.4585	-1.6724	2.7202	0.3478	0.7605	0.8716	0.0651	-0.0959	1.6013	9.03333	HIGH
TCGA-49-4490	12.6574	1:DECEASED	-1.2187	-0.5201	-1.3	-0.2983	0.0647	-3.2724	-0.7634	-0.106	-1.3416	-0.1983	-2.4093	1.6	LOW
TCGA-49-4494	35.5393	1:DECEASED	-2.0397	-0.0872	-0.7276	-1.0536	1.3161	-2.592	0.5365	0.8147	0.0286	-0.1826	1.1972	5.73333	LOW
TCGA-49-4501	46.7173	1:DECEASED	-0.6283	0.8126	0.6201	0.1669	0.0255	0.9968	0.0149	0.3877	-0.5601	0.8439	0.6864	1.6	LOW
TCGA-49-4505	14.0711	1:DECEASED	0.2539	2.0817	0.6646	0.9626	1.8777	5.8405	0.8479	1.0897	0.3903	1.2	3.5279	6.3	LOW
TCGA-49-4506	32.8435	1:DECEASED	-1.0634	0.3592	0.3922	1.4974	1.5042	2.6896	1.6425	2.1093	1.7331	1.2901	6.775	3.9	LOW
TCGA-49-4507	8.81086	1:DECEASED	-2.0397	-1.7194	-1.0867	0.8483	0.2113	-3.7862	1.8607	1.5581	1.9689	1.6737	7.0614	6.13333	LOW
TCGA-49-4510	29.4572	1:DECEASED	-0.3569	0.4276	-0.8851	1.053	-0.5319	-0.2933	-0.6709	0.4664	-1.3323	-0.4228	-1.9596	1.9	LOW
TCGA-49-4512	29.7531	1:DECEASED	-2.0397	-0.9883	-0.5373	-0.3984	-0.1382	-4.1019	-1.6651	-1.974	-1.8901	-1.7746	-7.3038	1.4	LOW
TCGA-49-4514	55.8898	0:LIVING	-0.5578	0.0705	-0.6202	-0.1972	0.0982	-1.2065	0.5642	0.7674	1.3045	0.2412	2.8773	9.8	HIGH
TCGA-49-6742	16.0437	1:DECEASED	-0.9053	-1.0093	-1.8158	-0.3766	0.0038	-4.1032	-0.8103	-0.997	-1.4275	-1.0261	-4.2609	7.8	HIGH
TCGA-49-6743	53.2926	0:LIVING	0.3728	-0.9479	-0.0727	-0.3268	0.1713	-0.8033	-0.0511	-0.2821	-0.0054	0.0096	-0.329	23.0667	HIGH
TCGA-49-6744	55.3309	0:LIVING	1.0689	1.5482	0.7771	0.7158	0.1584	4.2684	1.0012	0.8673	-0.3234	0.6613	2.2064	7.43333	HIGH
TCGA-49-6745	17.1615	0:LIVING	0.2681	0.0795	0.1531	1.188	1.3649	3.0536	0.9987	0.5254	0.6623	0.3539	2.5403	4.3	LOW
TCGA-49-6761	11.6382	0:LIVING	-0.338	-0.4829	0.0282	-0.5737	2.2225	0.8561	0.7379	0.1495	1.2834	1.1275	3.2983	9.43333	HIGH
TCGA-49-6767	22.2573	0:LIVING	-2.0397	-2.0619	-0.8786	-0.6914	0.9071	-4.7645	0.9549	0.4445	1.7629	0.3784	3.5407	14.0667	HIGH
TCGA-49-AAQV	22.2573	1:DECEASED	-0.4396	-0.8074	-0.4625	-0.6283	1.9227	-0.4151	-0.0482	0.1675	-0.5646	-0.7752	-1.2205	2.23333	LOW
TCGA-49-AAR0	156.656	0:LIVING	-1.1836	0.8867	0.4521	0.7507	0.5974	1.5033	0.1025	0.019	0.1311	0.4694	0.722	4.06667	LOW
TCGA-49-AAR2	73.117	0:LIVING	-0.2883	-0.8518	-0.2963	-1.0215	-0.3783	-2.8362	0.0919	-0.0614	-0.1842	-0.5988	-0.7525	12.1333	HIGH
TCGA-49-AAR3	62.2349	0:LIVING	-0.175	0.0469	0.4816	0.3359	0.6914	1.3808	1.7985	1.5159	2.2399	1.1195	6.6738	4.26667	LOW
TCGA-49-AAR4	28.8983	1:DECEASED	0.6293	0.6448	-0.2524	-0.4564	0.5829	1.1482	2.5338	2.2613	1.1999	1.7577	7.7527	17.5667	HIGH
TCGA-49-AAR9	8.54785	1:DECEASED	-1.5704	-2.0619	-1.9903	1.0833	-1.8963	-6.4356	-0.4537	-0.6965	-0.129	-0.6306	-1.9098	18.8667	HIGH
TCGA-49-AARE	40.405	1:DECEASED	-0.9698	-0.2919	-1.2136	-1.2128	0.0417	-3.6464	-0.0162	-0.1405	-0.2316	-0.3535	-0.7418	40	HIGH
TCGA-49-AARN	37.3147	1:DECEASED	-0.3216	-1.4191	0.2767	-0.4115	0.5098	-1.3657	-0.2012	0.007	-0.4782	-0.9264	-1.5988	23.1	HIGH
TCGA-49-AARO	123.582	0:LIVING	0.982	-0.4977	0.2734	0.0101	0.4965	1.2643	0.1928	0.3349	0.4111	-0.1954	0.7434	18.0333	HIGH
TCGA-49-AARQ	221.324	0:LIVING	-0.8122	-0.0974	-0.9125	-2.557	-0.3101	-4.6892	-0.0539	1.5784	0.7494	-0.3504	1.9235	21.4333	HIGH
TCGA-49-AARR	164.119	0:LIVING	0.9051	0.4264	0.562	1.6297	0.0054	3.5286	0.4308	0.6701	-0.3885	0.364	1.0764	0.0666667	LOW
TCGA-4B-A93V	9.86291	1:DECEASED	-0.0779	-1.609	-1.2034	-1.0291	-0.2844	-4.2038	-0.5532	-0.2106	0.4072	0.1616	-0.195	4.1	LOW
TCGA-50-5044	20.5148	1:DECEASED	-2.0397	0.0265	-1.1523	1.2499	0.0804	-1.8352	0.6934	0.3065	-0.5385	0.3139	0.7753	4.06667	LOW
TCGA-50-5045	71.4732	1:DECEASED	-0.4695	0.8032	1.5048	0.576	1.5632	3.9777	1.0441	1.2013	0.7574	0.5558	3.5586	9.86667	HIGH
TCGA-50-5049	101.719	0:LIVING	0.7408	1.5416	1.7783	0.121	0.4395	4.6212	2.0474	2.1681	1.5704	1.1948	6.9807	24.8333	HIGH
TCGA-50-5051	15.7149	1:DECEASED	-0.8768	-1.4005	-1.1533	-0.4021	-1.4427	-5.2754	-0.5565	-0.5647	-1.8901	-1.337	-4.3483	3.46667	LOW
TCGA-50-5055	60.1637	1:DECEASED	-0.2207	1.6148	2.106	0.719	0.7604	4.9795	1.4681	1.4842	0.2152	0.7978	3.9653	0.7	LOW
TCGA-50-5066	47.4077	0:LIVING	-0.4434	-0.1269	1.3445	0.1203	1.6114	2.5059	1.6158	2.4492	1.8757	0.7897	6.7304	8.83333	HIGH
TCGA-50-5068	49.2817	1:DECEASED	-2.0397	2.5196	1.8275	0.7972	1.0782	4.1828	1.206	1.6482	1.395	0.1873	4.4365	2.86667	LOW
TCGA-50-5072	8.21909	1:DECEASED	-0.1179	0.3255	-0.568	0.1672	0.2007	0.0075	-0.9912	-0.6615	-1.0213	-0.7616	-3.4356	5.2	LOW
TCGA-50-5930	9.27113	1:DECEASED	0.2499	-2.0619	-0.0479	-1.1211	-0.1523	-3.1333	0.7958	0.4171	0.0457	0.4504	1.709	34.5	HIGH
TCGA-50-5931	14.2683	1:DECEASED	-1.4316	1.3135	-1.8493	-0.2869	-0.1675	-2.4218	-1.4681	0.8409	-1.0079	-1.6586	-3.2937	9.26667	HIGH
TCGA-50-5932	40.6023	1:DECEASED	-0.6426	-0.2675	-1.0184	0.423	-0.7694	-2.2749	-1.4656	-1.6602	-1.3878	-0.9693	-5.4829	2.3	LOW
TCGA-50-5933	78.6731	1:DECEASED	-1.5273	-2.0619	0.223	0.3923	1.4492	-1.5247	-0.2584	-0.5831	0.3165	-0.4046	-0.9296	16.5	HIGH
TCGA-50-5935	21.4683	1:DECEASED	-0.2614	0.9042	-0.1113	-0.9643	1.2777	0.8449	0.0261	-0.2397	-0.3898	-0.3319	-0.9353	3.03333	LOW
TCGA-50-5936	8.44922	1:DECEASED	-0.597	-1.4292	0.0622	0.2146	-0.259	-2.0084	-0.9362	-1.235	-0.6133	-0.6296	-3.4141	3.6	LOW
TCGA-50-5939	15.1231	1:DECEASED	0.7193	-1.4609	0.2267	2.044	-0.7059	0.8232	-1.2849	-1.1092	-1.1743	-0.4223	-3.9907	2.46667	LOW
TCGA-50-5941	48.4597	0:LIVING	1.9135	1.6661	1.1831	-0.2467	-0.355	4.161	1.4128	1.0207	1.2975	1.2539	4.9849	12.2333	HIGH
TCGA-50-5942	60.7226	0:LIVING	1.0345	1.1136	-0.3598	1.2804	-1.3794	1.6893	0.0783	-0.1506	-1.0011	-0.6176	-1.691	1.96667	LOW
TCGA-50-5944	57.5336	0:LIVING	-0.1275	-0.2875	-0.0771	0.0351	-1.4297	-1.8867	-0.9681	-0.8539	-1.8901	-1.4229	-5.135	1.86667	LOW
TCGA-50-5946	53.1611	0:LIVING	-1.4225	-1.7404	-1.6728	-1.5843	-1.8596	-8.2796	-0.7553	0.5967	-0.2248	-1.2634	-1.6468	19.5667	HIGH
TCGA-50-6590	42.3447	1:DECEASED	1.2436	-0.5479	0.7604	-1.0453	0.2391	0.6499	0.8726	0.698	1.3285	1.0884	3.9875	27.6333	HIGH
TCGA-50-6591	3.91229	1:DECEASED	-2.0397	-2.0619	-3.4218	-2.2893	1.1912	-8.6215	-4.0948	-1.1994	-1.8901	-4.2523	-11.4366	1.86667	LOW
TCGA-50-6592	25.5449	1:DECEASED	-0.7996	-0.5949	0.3388	-0.427	0.1162	-1.3665	1.2955	0.8253	1.7183	1.7905	5.6296	8.83333	HIGH
TCGA-50-6593	11.0465	1:DECEASED	-1.014	-0.5959	-0.2668	-0.0827	0.26	-1.6994	-1.1023	-1.1678	-1.2048	-1.6285	-5.1034	9.56667	HIGH
TCGA-50-6594	12.1643	1:DECEASED	-1.3772	-1.4472	-1.3293	0.7535	1.5417	-1.8585	-1.2176	-2.2519	-1.1603	-0.7564	-5.3862	16.3333	HIGH
TCGA-50-6595	6.21363	1:DECEASED	-1.0122	-2.0619	-0.0383	1.4069	0.6186	-1.0869	0.1434	-0.0776	0.66	0.8435	1.5693	3.3	LOW
TCGA-50-6597	41.6872	1:DECEASED	-2.0397	0.9971	-1.2361	-2.347	-0.8833	-5.509	-0.1074	0.4722	-0.0226	-0.8975	-0.5553	1.73333	LOW
TCGA-50-6673	0.72328	1:DECEASED	0.4081	1.0184	-0.0925	0.5227	0.1289	1.9856	-1.3312	-1.6497	-1.8901	-1.4552	-6.3262	2.86667	LOW
TCGA-50-7109	10.1259	1:DECEASED	0.026	-2.0619	-0.5402	-0.4099	-1.3903	-4.3763	0.6258	0.2081	1.051	0.3368	2.2217	8	HIGH
TCGA-50-8457	36.9859	0:LIVING	1.5733	1.0762	0.9467	0.9995	0.2638	4.8595	0.6332	0.7363	0.0826	0.1865	1.6386	1.76667	LOW
TCGA-50-8459	36.7886	0:LIVING	-0.2108	0.3746	1.1071	0.2441	0.6088	2.1238	0.017	0.0038	-1.2666	-0.2411	-1.4869	2.53333	LOW
TCGA-50-8460	27.2545	0:LIVING	0.4127	1.3313	0.215	0.3342	-0.7037	1.5895	0.0017	0.2674	-1.0181	2.5205	1.7715	1.03333	LOW
TCGA-53-7624	34.29	1:DECEASED	2.1862	-2.0619	-0.3082	-1.6355	-0.4669	-2.2863	-0.3623	0.3685	0.9803	-0.1918	0.7947	24.8	HIGH
TCGA-53-7626	30.5421	1:DECEASED	1.2476	0.9649	1.0798	1.498	-0.5436	4.2467	1.1608	0.748	0.4158	0.714	3.0386	35.0667	HIGH
TCGA-53-7813	13.9396	0:LIVING	-2.0397	-0.1808	-1.2544	-2.3952	-0.8272	-6.6973	0.8696	1.0652	1.363	-0.632	2.6658	4.86667	LOW
TCGA-53-A4EZ	35.2106	0:LIVING	-1.3184	-0.9718	-0.5525	-1.6964	0.6073	-3.9318	-0.4144	-0.3813	-0.9872	-1.3808	-3.1637	15.1333	HIGH
TCGA-55-1592	23.0463	1:DECEASED	0.216	-0.6387	0.0499	-0.2283	-1.2798	-1.8809	-0.7134	-0.8151	-1.1796	-0.7431	-3.4512	16.3667	HIGH
TCGA-55-1594	38.7283	0:LIVING	-0.6889	-1.1637	-0.0217	-0.7538	-1.2842	-3.9123	-0.2513	2.2735	0.3221	-0.2534	2.0909	5.6	LOW
TCGA-55-1595	48.6241	0:LIVING	-0.301	0.1989	0.1488	0.1325	0.167	0.3462	0.3149	0.3504	0.4705	-0.0744	1.0614	9.93333	HIGH
TCGA-55-1596	67.8897	0:LIVING	-0.3294	-0.1733	-0.6378	-1.2177	-1.4225	-3.7807	-0.2655	-0.2954	-0.8819	-0.1788	-1.6216	5.86667	LOW
TCGA-55-5899	30.575	0:LIVING	-0.7988	-1.5407	0.0954	2.7194	-0.0277	0.4476	0.1708	0.146	-0.383	0.3401	0.2739	12.8667	HIGH
TCGA-55-6543	14.3012	0:LIVING	0.0695	-0.1048	0.0251	2.2814	-0.4172	1.854	-0.9014	-1.0857	-1.2683	-0.864	-4.1194	0.766667	LOW
TCGA-55-6642	80.5142	0:LIVING	1.8363	-2.0619	-0.6276	-0.2927	-0.8758	-2.0217	0.6446	0.7864	0.3448	0.6128	2.3886	4.06667	LOW
TCGA-55-6712	5.62186	1:DECEASED	0.4261	1.152	0.2122	-0.3199	-0.3629	1.1075	1.5939	1.5376	0.5894	1.4264	5.1473	4.3	LOW
TCGA-55-6968	42.5091	1:DECEASED	-0.3606	-0.9093	0.5054	-0.323	0.2726	-0.8149	0.5626	0.4692	1.1942	0.8624	3.0884	15.4	HIGH
TCGA-55-6969	40.7338	0:LIVING	-0.394	-0.6459	0.2173	-0.7049	-0.0825	-1.61	0.8041	0.5701	0.5049	0.9108	2.7899	14.3	HIGH
TCGA-55-6970	15.2546	1:DECEASED	1.7763	1.2929	0.6726	0.8647	0.2336	4.8401	0.3916	-0.0258	0.465	-0.1001	0.7307	5.86667	LOW
TCGA-55-6971	46.0269	0:LIVING	1.5811	-0.4914	1.0572	0.3925	-1.0598	1.4796	1.6471	1.1592	1.2251	1.4795	5.5109	6.8	LOW
TCGA-55-6972	53.6542	1:DECEASED	-1.0933	-2.0619	-2.5717	-0.0497	-0.9271	-6.7037	-1.566	-1.1781	-1.8901	-0.1276	-4.7618	8.8	HIGH
TCGA-55-6975	3.87941	1:DECEASED	-2.0397	-2.0619	-0.4468	0.0419	-0.4595	-4.966	-0.2356	-0.6064	-1.8901	-0.8724	-3.6045	2.86667	LOW
TCGA-55-6978	5.78624	1:DECEASED	1.4158	1.7358	1.3198	0.3671	1.0937	5.9322	1.8233	1.6619	1.8906	1.6329	7.0087	1.86667	LOW
TCGA-55-6979	7.7917	1:DECEASED	0.5516	0.8939	1.1121	0.9234	0.0567	3.5377	1.2835	1.2034	1.9301	0.8381	5.2551	17.8667	HIGH
TCGA-55-6980	69.3362	0:LIVING	-0.1605	0.2126	0.3533	0.5714	0.2721	1.2489	-0.2262	-0.1929	0.0082	-0.1869	-0.5978	1	LOW
TCGA-55-6981	45.3365	1:DECEASED	-1.2571	-0.3253	-0.3991	0.8329	-1.4743	-2.6229	-1.7782	-2.0733	-1.0489	-1.2374	-6.1378	6.73333	LOW
TCGA-55-6982	32.712	1:DECEASED	-0.392	-2.0619	0.0678	-0.3269	0.4614	-2.2516	-0.3744	-0.1204	0.1771	0.1736	-0.1441	7.2	HIGH
TCGA-55-6983	92.8099	0:LIVING	-0.158	0.7681	0.9961	0.0929	-0.7386	0.9605	0.6509	0.4211	-0.5706	0.3183	0.8197	3.5	LOW
TCGA-55-6984	24.986	1:DECEASED	-1.2329	-0.0815	-0.2651	-0.6637	-1.6235	-3.8667	-1.0218	-0.9517	-1.8901	-0.736	-4.5996	1.06667	LOW
TCGA-55-6985	40.5365	0:LIVING	0.2324	-0.7068	0.4604	0.4487	0.0446	0.4793	0.5617	0.3026	0.8497	0.9223	2.6363	14.5333	HIGH
TCGA-55-6986	107.21	0:LIVING	0.5852	1.3434	0.3333	1.6572	-0.7119	3.2072	-0.4237	-0.7892	-1.4366	-0.5508	-3.2003	0.766667	LOW
TCGA-55-6987	70.2568	0:LIVING	1.2139	1.355	1.2987	-0.359	0.4989	4.0075	1.9056	1.4804	2.2793	1.9317	7.597	7.13333	HIGH
TCGA-55-7227	31.2983	1:DECEASED	-0.3925	0.9918	0.588	-0.1106	0.0472	1.1239	0.0946	-0.0206	0.3481	-0.0022	0.4199	5	LOW
TCGA-55-7281	28.6682	0:LIVING	-2.0397	1.4137	-0.0152	0.4151	0.2258	-0.0003	0.3085	-0.0417	-0.1226	-0.1383	0.0059	28.8333	HIGH
TCGA-55-7283	20.0217	0:LIVING	-0.8992	0.7569	-0.2249	0.3435	1.4572	1.4335	0.3138	-0.0332	0.1025	0.4515	0.8346	14.0667	HIGH
TCGA-55-7284	7.98895	1:DECEASED	0.8264	1.5599	0.676	0.7228	-0.7621	3.023	0.0936	0.1732	-0.7807	0.3405	-0.1734	1.33333	LOW
TCGA-55-7570	27.0901	0:LIVING	-1.0008	-1.0979	-1.9191	-1.8219	-1.7092	-7.5489	0.1505	1.888	-0.1667	-0.8511	1.0207	23.5667	HIGH
TCGA-55-7573	16.0108	0:LIVING	1.4221	1.2589	0.8836	0.6111	-1.0985	3.0772	0.0134	-0.4116	0.2895	-0.6546	-0.7633	1.66667	LOW
TCGA-55-7574	32.712	1:DECEASED	1.2129	1.3002	1.6439	0.8493	0.3906	5.3969	1.1524	0.9784	-0.1489	0.5052	2.4871	16.4333	HIGH
TCGA-55-7576	22.0272	0:LIVING	0.0557	-1.021	-0.083	-0.5597	0.1089	-1.4991	0.3502	0.0923	-0.9905	-0.4502	-0.9982	24.2667	HIGH
TCGA-55-7724	23.1778	0:LIVING	1.6216	0.7051	0.7757	1.1385	-2.0575	2.1834	0.4639	0.1362	-0.2732	0.1872	0.5141	7.2	HIGH
TCGA-55-7725	14.5313	0:LIVING	0.0094	1.8756	0.6291	-0.1621	-0.6572	1.6948	0.4878	0.3764	0.593	-0.0714	1.3858	3.93333	LOW
TCGA-55-7726	21.4354	0:LIVING	-2.0397	-0.8852	-1.0569	1.5613	-1.2976	-3.7181	-0.8322	-1.9523	-0.0673	-1.8306	-4.6824	3.7	LOW
TCGA-55-7727	3.91229	0:LIVING	-2.0397	-0.8604	0.4817	-1.3936	1.0892	-2.7228	0.2464	0.0661	0.4867	-0.9566	-0.1574	7.36667	HIGH
TCGA-55-7728	23.145	0:LIVING	0.3654	1.4888	0.9385	-0.1009	-0.2358	2.456	0.1707	0.1976	-0.1224	-0.1494	0.0965	2.9	LOW
TCGA-55-7815	25.4134	0:LIVING	0.6929	0.5952	0.1345	-0.9033	-0.6424	-0.1231	-0.2504	-1.1309	0.3023	-1.1552	-2.2342	4.23333	LOW
TCGA-55-7816	15.3861	1:DECEASED	0.4561	-0.5911	0.8698	0.2499	0.1283	1.113	0.8343	0.7031	0.785	0.3927	2.7151	0.0666667	LOW
TCGA-55-7903	18.6409	0:LIVING	-1.5373	-1.5957	-0.4289	-1.424	1.367	-3.6189	0.5513	0.0895	1.159	0.5327	2.3325	4.66667	LOW
TCGA-55-7907	11.2766	1:DECEASED	-2.0397	-0.6694	0.4845	-1.1839	0.6614	-2.7471	0.4918	0.5925	0.4441	1.1652	2.6936	35.5333	HIGH
TCGA-55-7910	34.1914	0:LIVING	-0.7374	-1.3062	-0.7864	-0.0465	-0.9408	-3.8173	-1.5705	-1.1535	-0.4555	-0.8063	-3.9858	9.56667	HIGH
TCGA-55-7911	17.6546	0:LIVING	0.1356	0.2371	0.452	-0.6405	0.1757	0.3599	1.3423	0.8296	2.0765	1.1341	5.3825	7	HIGH
TCGA-55-7913	18.4436	1:DECEASED	-1.7262	-1.5389	-1.9986	-2.0173	-1.7341	-9.0151	-0.8244	-0.9816	-0.0117	-0.9935	-2.8112	10.3333	HIGH
TCGA-55-7914	6.14788	1:DECEASED	-0.9014	-2.0619	-0.4189	-1.5276	-0.6292	-5.539	0.591	0.5007	0.4616	1.1328	2.6861	5.36667	LOW
TCGA-55-7994	19.8244	0:LIVING	-1.023	-1.4963	0.854	-0.8104	1.5225	-0.9532	1.1994	1.2314	1.7427	1.9183	6.0918	46.6333	HIGH
TCGA-55-7995	29.2271	0:LIVING	1.5503	1.2324	1.3309	-1.9811	-0.7416	1.3909	1.4137	1.6717	1.8922	1.1957	6.1733	20.2	HIGH
TCGA-55-8085	29.7202	0:LIVING	-0.506	-0.6388	0.5089	0.1623	-0.8233	-1.2969	0.9084	0.7341	1.1497	0.5301	3.3223	7.5	HIGH
TCGA-55-8087	15.1889	0:LIVING	-1.1494	-0.7595	-0.5014	-1.1058	-1.6311	-5.1472	-1.7026	-1.3624	-1.1646	-1.3272	-5.5568	1.13333	LOW
TCGA-55-8089	23.0792	1:DECEASED	0.4893	0.5619	1.3535	1.9379	-0.5271	3.8155	1.7864	1.2987	2.0981	2.5508	7.734	36.3333	HIGH
TCGA-55-8090	19.6601	1:DECEASED	-0.1123	0.6604	0.1495	0.9819	-0.4172	1.2623	-0.8402	-0.924	-0.3668	-1.0581	-3.1891	2.56667	LOW
TCGA-55-8091	19.7258	0:LIVING	-0.5747	-0.5766	0.1102	1.2841	0.3825	0.6255	-0.5878	-1.0248	0.3302	-0.0058	-1.2882	0.966667	LOW
TCGA-55-8092	5.06296	1:DECEASED	0.1646	-1.3281	-0.0202	-1.5458	-0.6365	-3.366	1.4735	1.4043	1.6875	0.8121	5.3774	16.4333	HIGH
TCGA-55-8094	17.7861	0:LIVING	-2.0397	-2.0619	-3.0654	-2.139	0.3012	-9.0048	-1.7739	-1.5033	-1.8901	-1.3985	-6.5658	13.2333	HIGH
TCGA-55-8096	23.6381	1:DECEASED	0.9377	-1.3004	0.5918	-0.2262	0.6817	0.6846	-0.2713	-0.0487	-1.11	-0.9931	-2.4231	4.4	LOW
TCGA-55-8097	15.6491	0:LIVING	0.6916	1.2327	0.0099	1.1682	-0.9039	2.1985	-0.6818	-0.4507	-0.7813	-0.803	-2.7168	3.33333	LOW
TCGA-55-8203	17.9834	0:LIVING	0.4592	-0.5132	0.3751	-0.7706	0.2581	-0.1914	0.5751	0.6822	0.8424	-0.1976	1.9021	12.8667	HIGH
TCGA-55-8204	16.9313	0:LIVING	1.2287	0.1655	-0.693	1.6706	-0.6687	1.7031	0.0226	-0.146	-0.1124	-0.3461	-0.5819	6.43333	LOW
TCGA-55-8205	19.6929	0:LIVING	-0.3651	-0.7152	1.2669	0.1102	-0.514	-0.2172	1.4858	1.3444	1.9618	0.9479	5.7399	15.8	HIGH
TCGA-55-8206	29.1942	0:LIVING	1.158	1.4369	1.1898	0.5126	-1.4835	2.8138	-1.1047	-0.8834	-1.0436	-0.8459	-3.8776	0.9	LOW
TCGA-55-8207	32.1202	0:LIVING	-0.2361	0.6827	0.3686	1.0053	0.8984	2.7189	-0.0055	-0.1745	-0.6174	0.0918	-0.7056	9.26667	HIGH
TCGA-55-8208	22.1587	0:LIVING	0.8563	0.5035	1.7312	0.5583	0.2201	3.8694	1.062	1.1854	1.5747	1.0698	4.8919	10.6	HIGH
TCGA-55-8299	15.419	1:DECEASED	-0.0901	1.1193	0.7507	0.6891	0.2828	2.7518	1.6868	1.5488	1.64	2.0854	6.961	12.1667	HIGH
TCGA-55-8301	17.556	0:LIVING	1.1101	-0.9079	0.8597	-1.0208	1.1881	1.2292	1.0464	1.1366	1.3509	2.0517	5.5856	8.7	HIGH
TCGA-55-8302	15.7149	0:LIVING	-0.391	-1.2022	-0.4518	-1.5221	0.3225	-3.2446	0.1643	-0.2079	0.6983	-0.3078	0.3469	20.6333	HIGH
TCGA-55-8505	14.4656	0:LIVING	-0.1608	-2.0619	-1.2802	0.2002	-0.9657	-4.2684	-1.7569	-1.5588	-1.8901	-1.4206	-6.6264	0.933333	LOW
TCGA-55-8506	0.36164	0:LIVING	-1.1024	-1.1921	-0.6896	-0.0976	1.4403	-1.6414	-0.3119	-0.4344	0.3623	0.0723	-0.3117	52.9	HIGH
TCGA-55-8507	13.7423	0:LIVING	-2.0397	-0.9498	-0.7798	-0.1101	-0.6593	-4.5387	-0.6832	-0.7768	-1.0894	-0.4532	-3.0026	29.2667	HIGH
TCGA-55-8508	20.2847	0:LIVING	1.4748	-2.0619	-0.9016	-0.6814	-0.0314	-2.2015	-0.4482	-0.3185	-1.0448	-0.2975	-2.109	5.5	LOW
TCGA-55-8510	17.7204	0:LIVING	-1.0464	-0.016	0.9937	-0.2852	1.5511	1.1972	0.8651	0.7256	0.9925	0.5218	3.105	9.1	HIGH
TCGA-55-8511	18.1477	0:LIVING	0.1632	1.1496	0.6778	-0.2785	0.6501	2.3622	0.619	0.3273	-0.0049	0.1725	1.1139	17.1667	HIGH
TCGA-55-8512	19.9559	1:DECEASED	-1.5076	-2.0619	-0.9447	1.0317	-1.177	-4.6595	-0.5408	1.1159	-0.6974	0.5845	0.4622	1.16667	LOW
TCGA-55-8513	26.0052	0:LIVING	1.9472	0.7428	1.5787	0.5661	-0.3481	4.4867	-0.7504	-0.9083	-0.746	0.2184	-2.1863	0.166667	LOW
TCGA-55-8514	17.0957	0:LIVING	-1.0099	-1.4878	-0.4871	0.8307	-1.3308	-3.4849	-1.4581	-1.7465	-1.4767	0.7937	-3.8876	8.33333	HIGH
TCGA-55-8614	17.6217	0:LIVING	0.5311	-0.8398	-0.5925	1.7714	-0.4425	0.4277	-0.1496	-0.6376	-1.0102	-0.5245	-2.3219	6.8	LOW
TCGA-55-8615	14.6629	0:LIVING	-1.1359	-2.0619	-1.7315	-1.2359	0.4259	-5.7393	-2.3172	-1.9699	-1.8901	-1.6174	-7.7946	3.33333	LOW
TCGA-55-8616	1.57806	0:LIVING	-0.1228	-0.4206	0.1863	-1.1477	-0.6744	-2.1792	-0.2142	-0.0303	-1.8901	-1.2275	-3.3621	14.5	HIGH
TCGA-55-8619	13.6766	0:LIVING	1.8321	1.2638	1.3847	0.9582	-0.0956	5.3432	0.7456	0.9597	0.2165	1.0463	2.9681	0.666667	LOW
TCGA-55-8620	12.3286	1:DECEASED	-0.3243	-1.1576	0.2373	-0.676	-0.4527	-2.3733	0.4808	0.4561	0.6469	0.332	1.9158	14.5333	HIGH
TCGA-55-8621	16.9313	0:LIVING	0.6956	-0.4033	0.9861	0.7484	0.1399	2.1667	0.3823	-0.0726	0.7116	1.4746	2.4959	2.26667	LOW
TCGA-55-A48X	22.6518	0:LIVING	0.5197	-0.636	1.0852	0.0175	0.168	1.1544	0.4382	0.2394	-0.1803	0.4067	0.904	12.1	HIGH
TCGA-55-A48Y	20.7121	0:LIVING	0.431	-0.757	-0.1156	0.2749	0.3718	0.2051	-0.603	-0.5134	-0.3684	-0.4898	-1.9746	10.4333	HIGH
TCGA-55-A48Z	21.4025	0:LIVING	-2.0397	-1.6094	-0.5672	-0.6496	1.2565	-3.6094	0.1453	0.3029	0.2401	-0.4473	0.241	1.5	LOW
TCGA-55-A490	3.25476	1:DECEASED	-1.5425	-0.8074	-0.6263	-0.5275	0.2279	-3.2758	-0.604	-1.0286	-1.1374	-1.1179	-3.8879	39.7667	HIGH
TCGA-55-A491	20.5806	0:LIVING	0.3466	0.0592	0.5265	0.1645	0.4146	1.5114	-0.1461	1.1042	-0.1761	-0.5466	0.2354	11.2333	HIGH
TCGA-55-A492	19.5943	0:LIVING	-2.0397	0.4056	-1.0321	-0.275	-0.7819	-3.7231	-1.1896	-0.7135	-0.8089	-0.9077	-3.6197	8.63333	HIGH
TCGA-55-A493	0.920538	0:LIVING	-0.2005	-0.1253	0.821	-0.6031	0.9221	0.8142	0.6358	0.4531	1.419	1.0375	3.5454	7.9	HIGH
TCGA-55-A494	15.8135	0:LIVING	-2.0397	-2.0619	-3.2668	-1.4449	0.3068	-8.5065	-2.1166	0.9003	-1.5853	-2.5136	-5.3152	7.06667	HIGH
TCGA-55-A4DF	20.1861	1:DECEASED	-0.3893	-0.1696	0.4894	-1.7654	-0.7305	-2.5654	0.6403	1.028	1.5669	0.2585	3.4937	22.7333	HIGH
TCGA-55-A4DG	19.9888	0:LIVING	0.0137	-0.4169	0.65	-1.1832	0.7238	-0.2126	0.5308	0.3749	-0.8182	-0.3817	-0.2942	20.9	HIGH
TCGA-55-A57B	17.9505	0:LIVING	1.2439	-0.0787	0.1593	0.4814	-0.3857	1.4202	-1.0095	-0.843	-1.6393	-0.2311	-3.7229	1.3	LOW
TCGA-62-8394	4.56981	1:DECEASED	-0.6421	0.6564	-0.1046	-0.3089	-0.1943	-0.5935	-0.8875	1.0709	-0.5978	-0.7881	-1.2025	3.93333	LOW
TCGA-62-8395	39.9776	0:LIVING	1.6182	0.6657	0.1497	1.1461	-1.6668	1.9129	-0.7062	-0.6406	-0.9262	-0.3772	-2.6502	2.43333	LOW
TCGA-62-8397	42.3776	0:LIVING	1.1166	-2.0619	-0.4303	-0.7772	-1.9296	-4.0824	-1.5776	-1.4167	-1.8901	2.0914	-2.793	0.8	LOW
TCGA-62-8398	14.5971	1:DECEASED	0.9551	0.1827	0.2668	0.4749	-0.2988	1.5807	-0.4053	-0.6159	0.3088	-0.0709	-0.7833	2.46667	LOW
TCGA-62-8399	88.6346	0:LIVING	0.0874	-1.692	-0.7621	0.9629	-0.9337	-2.3375	-0.0697	-0.5138	-1.1251	-0.0921	-1.8007	15.5333	HIGH
TCGA-62-8402	49.2488	1:DECEASED	0.6744	0.7878	0.3656	-1.9107	0.4426	0.3597	0.8003	2.1618	1.9167	1.27	6.1488	1.36667	LOW
TCGA-62-A46O	47.8022	1:DECEASED	-2.0397	1.9618	-3.2125	-2.9289	-1.0261	-7.2454	-1.6113	-1.2948	-0.5704	-2.0706	-5.5471	26.5333	HIGH
TCGA-62-A46P	19.5286	1:DECEASED	-2.0397	-0.4612	-1.1892	-0.7069	-1.3319	-5.7289	-0.939	-0.8666	-0.9102	-0.8644	-3.5802	8.4	HIGH
TCGA-62-A46R	56.7117	1:DECEASED	-0.6741	-2.0619	0.1759	-0.9927	-0.1649	-3.7177	0.371	0.882	-1.5533	-1.0455	-1.3458	5.66667	LOW
TCGA-62-A46S	54.3446	1:DECEASED	0.2471	0.9273	-0.2124	0.1109	-0.5492	0.5237	-0.3471	-0.2639	-0.1572	-0.4249	-1.1931	3.63333	LOW
TCGA-62-A46U	67.9554	0:LIVING	0.0835	0.6443	1.3899	-1.6508	0.8834	1.3503	0.7746	0.223	2.5578	0.416	3.9714	1.33333	LOW
TCGA-62-A46V	72.2951	0:LIVING	-1.5389	-0.8009	-1.0693	-0.6653	-0.2614	-4.3358	-2.5554	-2.2465	-1.1331	-1.3491	-7.2841	1.76667	LOW
TCGA-62-A46Y	13.6108	1:DECEASED	-0.1682	1.336	0.5846	0.3152	-0.1417	1.9259	0.5674	0.1092	0.2725	1.0517	2.0008	1.16667	LOW
TCGA-62-A470	39.2544	1:DECEASED	-0.118	0.8114	-0.1559	-0.155	-1.8458	-1.4633	-1.311	-0.7568	-0.8589	-2.0143	-4.941	3.53333	LOW
TCGA-62-A471	40.9639	0:LIVING	-2.0397	-1.2495	-1.5836	-0.6402	-0.1508	-5.6638	-0.0913	-0.2933	0.403	0.2499	0.2683	3.03333	LOW
TCGA-62-A472	29.9175	0:LIVING	-0.0747	-0.4938	-0.0615	-1.25	1.5179	-0.3621	0.6692	0.5214	0.9841	-0.1594	2.0153	1.76667	LOW
TCGA-64-1676	56.8103	0:LIVING	-2.0397	-2.0619	0.1885	0.7893	1.7856	-1.3382	0.5675	1.1996	0.8769	-0.2348	2.4092	17.8333	HIGH
TCGA-64-1677	20.6463	1:DECEASED	-2.0397	-2.0619	-0.0273	-0.7128	2.0637	-2.778	0.3434	0.5198	1.1575	0.2567	2.2774	6.53333	LOW
TCGA-64-1679	81.7964	0:LIVING	2.7017	-2.0619	-0.5014	-0.4153	-0.1588	-0.4357	-1.9447	-1.5957	-1.8901	-1.8798	-7.3103	16.0333	HIGH
TCGA-64-1680	37.0188	0:LIVING	-0.578	1.3294	-1.2145	-0.6349	0.0063	-1.0917	-0.8563	-0.8437	-0.9136	1.6082	-1.0054	1.83333	LOW
TCGA-64-1681	38.3667	1:DECEASED	-0.1395	0.4179	0.0001	-0.0453	-0.263	-0.0298	-1.3586	-1.5301	-1.2804	0.153	-4.0161	2.56667	LOW
TCGA-64-5774	87.9771	0:LIVING	-0.9498	-1.6193	-1.4658	-1.177	0.3911	-4.8208	-0.7359	2.0786	-0.6839	-1.1852	-0.5264	4.13333	LOW
TCGA-64-5775	2.03833	1:DECEASED	-1.566	-1.3048	-1.3945	0.6334	1.083	-2.5489	-1.4105	-1.2004	-1.5736	-0.924	-5.1085	14.4	HIGH
TCGA-64-5778	42.9036	0:LIVING	-1.155	1.2789	0.7402	-1.9699	1.3371	0.2313	1.9328	1.9426	1.7191	0.9312	6.5257	14.2667	HIGH
TCGA-64-5779	28.4052	0:LIVING	2.2387	-2.0619	0.1738	1.0559	-0.5091	0.8974	0.4803	0.2633	-0.8608	0.0602	-0.057	10.8	HIGH
TCGA-64-5781	51.2542	0:LIVING	-2.0397	-1.1084	-1.42	-0.2527	1.1327	-3.6881	1.7355	1.7968	2.3927	1.6297	7.5547	34.1667	HIGH
TCGA-64-5815	28.4709	0:LIVING	-0.8662	-1.3935	0.3546	0.5618	1.1079	-0.2354	-0.5481	-0.9493	-1.1061	-0.6755	-3.279	4.93333	LOW
TCGA-67-3770	20.0546	0:LIVING	-2.0397	0.1208	0.1716	-0.071	0.3145	-1.5038	-0.2394	0.1781	-0.2087	1.3673	1.0973	6.26667	LOW
TCGA-67-3771	20.0546	0:LIVING	0.4666	-2.0619	0.1453	-0.3049	0.417	-1.3379	0.3932	0.3439	0.5066	0.3627	1.6064	31.6333	HIGH
TCGA-67-3772	18.8381	0:LIVING	-0.2337	0.8258	0.5805	-0.244	-0.3844	0.5442	-0.4284	-0.0428	-0.8887	0.8547	-0.5052	2	LOW
TCGA-67-3773	14.0382	0:LIVING	-0.0124	0.9248	0.6821	-0.4025	0.5603	1.7523	0.5136	0.6886	0.1937	-0.0356	1.3603	3.23333	LOW
TCGA-67-3774	12.6574	0:LIVING	1.3297	1.7731	0.4406	2.2436	-0.8531	4.9339	0.0118	-0.2241	-0.3876	0.1942	-0.4057	3.16667	LOW
TCGA-67-4679	14.7286	0:LIVING	-0.5579	-0.5018	0.1824	1.0443	-0.7668	-0.5998	0.0463	0.0947	-0.9001	0.1496	-0.6095	8.8	HIGH
TCGA-67-6215	5.72049	0:LIVING	0.1536	0.0445	-0.3828	0.6871	-2.0665	-1.5641	-1.4121	-1.8304	-0.9156	-0.412	-4.5701	3.4	LOW
TCGA-67-6216	4.63557	0:LIVING	-0.3336	-0.1775	-0.0361	0.029	-0.7375	-1.2557	0.1582	0.2487	-0.8846	-0.6968	-1.1745	1.33333	LOW
TCGA-67-6217	13.8738	0:LIVING	0.8336	1.1601	0.297	-0.1889	-0.7363	1.3655	0.8025	0.6863	-0.245	0.2506	1.4944	5.9	LOW
TCGA-69-7760	6.64102	0:LIVING	0.4214	-2.0619	-2.2096	-1.6367	-0.102	-5.5888	-1.8179	-2.6012	-1.4872	-2.6102	-8.5165	2.13333	LOW
TCGA-69-7761	6.115	0:LIVING	2.1004	0.5502	1.1673	-0.8278	-1.1946	1.7955	1.3519	0.7773	1.0221	0.4894	3.6407	0.966667	LOW
TCGA-69-7763	22.6847	0:LIVING	1.0719	1.8356	0.0632	2.397	-0.7552	4.6125	-0.5462	-0.8159	-1.0433	-0.2327	-2.6381	2.2	LOW
TCGA-69-7764	13.6108	0:LIVING	0.2485	-1.0884	-0.3181	-1.6055	-1.5581	-4.3216	0.4567	0.1202	-0.5575	-0.5226	-0.5032	2.7	LOW
TCGA-69-7765	5.4246	0:LIVING	-1.437	-0.8451	-0.2462	-0.0728	1.3559	-1.2452	0.0848	-0.2972	0.5855	-0.1562	0.2169	18.2667	HIGH
TCGA-69-7973	7.56156	0:LIVING	-0.3683	-0.8722	-0.3739	-0.7467	-0.6765	-3.0376	-0.2686	1.4669	-1.2022	-0.835	-0.8389	8	HIGH
TCGA-69-7974	6.04925	0:LIVING	0.6818	-0.7733	0.6966	0.4656	1.3852	2.4559	0.1065	-0.031	0.525	0.9728	1.5733	16.1	HIGH
TCGA-69-7978	4.40543	0:LIVING	0.5538	-0.4559	0.6318	0.1614	1.5706	2.4617	1.2445	1.0188	1.3479	1.1641	4.7753	18.2667	HIGH
TCGA-69-7979	13.4136	0:LIVING	-0.5487	-1.7684	-1.325	-0.3235	0.684	-3.2816	-1.1932	-1.2761	-1.2508	-0.9075	-4.6276	44.1333	HIGH
TCGA-69-7980	13.5122	0:LIVING	1.0186	2.0473	0.16	0.8142	0.0598	4.0999	0.6039	0.4357	0.8837	0.3283	2.2516	24.5667	HIGH
TCGA-69-8253	14.0053	0:LIVING	-0.1905	0.3562	-0.7883	3.8774	-0.8241	2.4307	-1.0383	-0.7748	-1.2574	-0.6155	-3.686	4.36667	LOW
TCGA-69-8254	13.4464	0:LIVING	1.2435	1.2376	0.7387	1.1257	0.2714	4.6169	-0.0347	-0.5399	-0.6069	0.0231	-1.1584	2.53333	LOW
TCGA-69-8255	4.24105	0:LIVING	-0.069	-0.1696	0.061	-1.6966	1.7788	-0.0954	1.7854	1.459	2.3581	2.2736	7.8761	9.16667	HIGH
TCGA-69-A59K	19.4299	0:LIVING	1.761	-0.8563	-0.2849	0.1162	1.7952	2.5312	0.5696	0.0669	-0.6071	-0.1466	-0.1172	14.6	HIGH
TCGA-71-6725	8.41635	0:LIVING	-1.7023	0.2695	-1.8418	-0.5003	-0.9034	-4.6783	-3.5038	-3.0592	-1.8901	-1.3484	-9.8015	1.7	LOW
TCGA-71-8520	6.90403	1:DECEASED	-2.0397	-0.2726	-0.9168	-0.306	0.2496	-3.2855	-1.2952	-1.0729	-1.4896	-0.0277	-3.8854	2.66667	LOW
TCGA-73-4658	52.6022	1:DECEASED	0.5294	0.403	0.8671	1.0541	1.6421	4.4957	0.3476	0.0475	0.2072	-0.2167	0.3856	10.6667	HIGH
TCGA-73-4659	23.3751	1:DECEASED	0.5709	0.2994	0.1103	0.8446	-0.1963	1.6289	-1.1443	-0.8916	-1.5978	-0.6633	-4.297	6.4	LOW
TCGA-73-4662	82.684	0:LIVING	0.8392	0.1974	0.7153	-0.296	0.9711	2.427	0.4034	0.3854	-0.1604	-0.3722	0.2562	6.83333	LOW
TCGA-73-4666	26.3011	0:LIVING	0.0849	-0.0905	0.6091	-0.8877	1.5248	1.2406	1.5004	1.5268	1.6795	1.893	6.5997	11.4333	HIGH
TCGA-73-4668	15.3533	0:LIVING	-0.5889	-1.4245	-1.4825	0.9557	0.0452	-2.495	-0.3867	-0.7579	-1.4312	-1.0965	-3.6723	16.2333	HIGH
TCGA-73-4670	4.3068	0:LIVING	-1.1217	-1.3714	-0.6001	-0.2868	-0.6659	-4.0459	-1.0435	-1.1446	-0.1813	-0.7997	-3.1691	10.9667	HIGH
TCGA-73-4675	30.312	1:DECEASED	-0.7345	-1.1324	-0.4951	-0.6527	-0.0621	-3.0768	-1.2469	-0.7942	-1.666	-1.4056	-5.1127	2.13333	LOW
TCGA-73-4676	9.23825	1:DECEASED	-1.1444	-0.1561	-0.2141	0.595	1.0328	0.1132	-0.0148	-0.3197	-1.1022	-0.7783	-2.215	2.83333	LOW
TCGA-73-4677	1.2493	1:DECEASED	0.1069	-0.0123	-0.082	1.6203	-0.7687	0.8642	0.1394	-0.0999	-1.2521	-0.1535	-1.3661	7.46667	HIGH
TCGA-73-7498	39.09	0:LIVING	1.0092	1.1344	-0.1306	1.2457	-0.8648	2.3939	-0.6057	-0.6628	-0.7396	-0.5798	-2.5879	3.3	LOW
TCGA-73-7499	50.3337	1:DECEASED	-1.3685	0.0067	0.5492	-1.1241	0.3548	-1.5819	1.701	1.8262	1.7996	0.4629	5.7897	2.16667	LOW
TCGA-73-A9RS	11.178	1:DECEASED	-0.7778	-2.0619	-1.7202	-2.1052	-1.5952	-8.2603	0.0044	-0.4897	0.4967	-0.4675	-0.4561	28.3	HIGH
TCGA-75-5122		1:DECEASED	1.5468	1.1517	1.8323	2.0497	1.3791	7.9596	2.9042	2.6858	1.9044	1.9358	9.4302	3.96667	LOW
TCGA-75-5125	66.6404	1:DECEASED	1.3609	1.1314	0.7521	-0.6748	1.3581	3.9277	0.7065	0.0709	1.2175	0.7126	2.7075	5.5	LOW
TCGA-75-5126		0:LIVING	0.6854	0.4667	1.0811	1.0799	1.2402	4.5533	1.0943	0.9214	1.2952	0.6826	3.9935	19.6333	HIGH
TCGA-75-5146	77.8512	0:LIVING	0.0215	1.4786	0.6399	-0.4004	-0.9889	0.7507	0.0141	0.4656	-1.8901	-0.5729	-1.9833	5.63333	LOW
TCGA-75-5147	43.8242	0:LIVING	0.6009	1.2775	0.7956	-0.9927	0.994	2.6753	-0.0035	0.0406	-0.9604	-0.732	-1.6553	1.3	LOW
TCGA-75-6203		0:LIVING	0.5252	0.5036	1.3255	1.1972	-0.5076	3.0439	0.0899	-0.167	0.0165	1.1006	1.04	0.366667	LOW
TCGA-75-6205		1:DECEASED	1.4884	0.8836	1.4633	0.9171	0.6433	5.3957	1.2577	0.6693	0.5071	0.3109	2.745	1.56667	LOW
TCGA-75-6206	85.1498	0:LIVING	0.4294	-0.1162	-0.1047	1.0148	-1.181	0.0423	-0.8993	-1.2548	-1.0096	-0.9797	-4.1434	2.7	LOW
TCGA-75-6207		1:DECEASED	-0.4351	-0.7215	-1.0308	-0.0978	2.4537	0.1685	-0.6521	-0.8622	-1.0478	-1.4217	-3.9838	2	LOW
TCGA-75-6211		1:DECEASED	-0.0535	-0.5754	-0.7808	-0.6325	-0.8722	-2.9144	-0.0298	-0.4382	-0.0763	-0.4167	-0.961	11.3333	HIGH
TCGA-75-6212	49.8405	1:DECEASED	-0.0655	0.338	1.2131	0.4078	-0.7396	1.1538	-1.1675	-1.4091	-1.8901	1.5043	-2.9624	0.7	LOW
TCGA-75-6214	36.6571	1:DECEASED	-1.0516	-1.5146	-1.4826	1.7239	-1.3578	-3.6827	-0.8945	-0.4129	-1.2299	-1.3169	-3.8542	21.5	HIGH
TCGA-75-7025	108.656	0:LIVING	0.8312	1.2477	0.4207	0.5133	-0.9337	2.0792	0.4076	0.139	-0.7339	1.896	1.7087	1.03333	LOW
TCGA-75-7027	100.569	0:LIVING	-1.0838	-0.9009	-0.6236	0.0448	-0.339	-2.9025	-0.6539	-0.7929	-0.5941	-0.6148	-2.6557	7.13333	HIGH
TCGA-75-7030		0:LIVING	1.3729	1.5986	0.6115	0.7331	0.1509	4.467	0.6482	0.1997	-1.8901	0.0267	-1.0155	0.5	LOW
TCGA-75-7031		0:LIVING	0.2624	-0.7387	-0.4709	-0.2263	-1.2568	-2.4303	0.9344	0.3533	-0.6936	0.4757	1.0698	6.3	LOW
TCGA-78-7145	27.1559	1:DECEASED	-2.0397	-0.8972	-0.6263	0.0222	1.3403	-2.2007	-1.9018	-2.4018	-1.8901	-2.2848	-8.4785	6.26667	LOW
TCGA-78-7146	5.68761	1:DECEASED	-1.1815	-1.5963	-1.0843	1.25	-0.4853	-3.0974	-0.0988	-0.7145	0.5282	-0.786	-1.0711	11.5667	HIGH
TCGA-78-7147	19.2655	1:DECEASED	-1.6294	-0.8121	-1.2767	-1.4304	-0.5701	-5.7187	0.179	0.5393	-0.0463	-0.348	0.324	10.1667	HIGH
TCGA-78-7148	20.5806	1:DECEASED	-1.1395	-0.272	-0.6647	0.0402	-1.2105	-3.2465	0.6403	0.3429	0.0676	0.2373	1.2881	7.13333	HIGH
TCGA-78-7149	129.533	0:LIVING	-1.494	-0.5356	-1.7283	0.6294	-0.7117	-3.8402	-0.8636	-0.7979	-0.2045	-0.2796	-2.1456	4.56667	LOW
TCGA-78-7150	21.8957	1:DECEASED	-2.0397	-1.5391	-1.7877	-1.2277	-0.3708	-6.965	-0.592	-0.6496	0.3768	-0.2926	-1.1574	12.2667	HIGH
TCGA-78-7152	39.9448	1:DECEASED	0.8566	-0.274	0.436	-0.6722	-0.0107	0.3357	0.5149	0.1787	-0.785	0.1851	0.0937	6	LOW
TCGA-78-7153	119.506	0:LIVING	0.0323	-0.6319	-0.4009	0.5889	0.1445	-0.2671	-0.0095	-0.2363	-0.7247	-0.7142	-1.6847	3.83333	LOW
TCGA-78-7154	19.4957	1:DECEASED	-0.5258	0.0709	-0.0458	0.9762	0.5853	1.0608	-0.4608	-0.8311	-0.8787	-0.1888	-2.3594	7.06667	HIGH
TCGA-78-7155	38.4982	1:DECEASED	-0.7889	-1.5354	-1.4464	-2.5648	1.0228	-5.3127	-0.1885	-0.268	0.3835	-0.6387	-0.7117	47.0667	HIGH
TCGA-78-7156	32.0873	1:DECEASED	-0.1084	-0.1274	-1.7521	-0.2155	-2.023	-4.2264	-0.9489	-1.0411	-0.3239	-0.4141	-2.728	10.3667	HIGH
TCGA-78-7158	5.88487	1:DECEASED	-0.6439	-1.6617	-0.8978	-0.6525	-1.099	-4.9549	-1.5505	-1.1198	-1.3884	0.0827	-3.976	8.3	HIGH
TCGA-78-7159	64.8979	0:LIVING	-0.0758	-0.1157	-0.7218	-0.1361	-0.1571	-1.2065	-0.2623	1.1957	0.3139	-0.3718	0.8755	10.2	HIGH
TCGA-78-7160	22.9148	1:DECEASED	1.0846	1.4241	0.961	1.5391	-0.5451	4.4637	1.304	0.9668	1.1208	0.8238	4.2154	1.66667	LOW
TCGA-78-7161	9.56702	1:DECEASED	-0.336	-0.481	-1.804	-0.7872	-0.9651	-4.3733	-0.7692	-0.9319	-0.9233	-0.6629	-3.2873	5.8	LOW
TCGA-78-7162	104.185	1:DECEASED	1.0458	0.5677	0.1251	1.6768	-0.6556	2.7598	0.4562	0.3883	0.1455	1.2286	2.2186	2.43333	LOW
TCGA-78-7163	238.288	0:LIVING	-1.3915	-1.4604	-2.7257	1.1415	-2.2851	-6.7212	-0.2243	-0.3762	-1.3035	-0.9744	-2.8784	1.66667	LOW
TCGA-78-7166	8.4821	1:DECEASED	-2.0397	0.221	-0.6329	-1.5931	-0.4383	-4.483	-0.7301	-0.9008	0.1828	-0.8654	-2.3135	6.46667	LOW
TCGA-78-7167	88.1415	1:DECEASED	-0.6417	-0.8817	-1.4844	-0.1918	-1.9719	-5.1715	-0.8952	-0.7688	-0.6852	-1.1874	-3.5366	3.5	LOW
TCGA-78-7220	26.5312	1:DECEASED	-1.1602	-1.2458	-1.5051	-0.8777	-0.9488	-5.7376	0.0676	0.7018	0.2929	-0.2125	0.8498	24.8667	HIGH
TCGA-78-7535	31.1997	1:DECEASED	-1.3724	-1.7112	-0.7149	-0.8792	-0.2652	-4.9429	-1.0496	-1.24	-0.7724	-1.0323	-4.0943	4.9	LOW
TCGA-78-7536	8.02183	1:DECEASED	-1.3318	-2.0619	-0.2233	-0.8196	-1.2376	-5.6742	-0.0428	-0.3657	0.7315	-0.5562	-0.2332	19.8333	HIGH
TCGA-78-7537	53.3254	1:DECEASED	-1.6607	0.0694	-1.1174	-0.122	-0.9069	-3.7376	-0.0427	-0.1013	-0.5088	-0.6274	-1.2802	4.46667	LOW
TCGA-78-7539	26.0052	0:LIVING	-0.4305	0.735	0.1845	-1.2834	-0.2918	-1.0862	1.0203	1.0629	0.7675	0.36	3.2107	14.4333	HIGH
TCGA-78-7540	39.353	1:DECEASED	-1.684	-0.0673	-0.3072	-0.1145	-1.3408	-3.5138	-1.0027	-1.1213	-1.4679	-0.5207	-4.1126	7.56667	HIGH
TCGA-78-7542	10.5533	1:DECEASED	-0.9547	-1.5508	-1.319	0.4319	-1.6709	-5.0635	-0.1641	-0.2065	0.2207	-0.2801	-0.43	11	HIGH
TCGA-78-7633	50.2351	1:DECEASED	-0.5548	-0.7892	-1.1236	0.8419	-1.6831	-3.3088	-2.0562	-2.0476	-1.5125	-0.7928	-6.4091	4.93333	LOW
TCGA-78-8640	232.173	0:LIVING	-1.0787	-1.5319	-0.4349	-1.3766	0.2941	-4.128	0.0045	-0.3474	0.7796	0.3279	0.7646	21.7	HIGH
TCGA-78-8648	39.7475	1:DECEASED	2.0547	-0.0788	1.3099	0.97	0.2061	4.4619	1.5251	1.3761	0.601	1.7419	5.2441	0.466667	LOW
TCGA-78-8655	77.5882	0:LIVING	-0.2663	1.0055	0.6513	-0.3081	0.0317	1.1141	0.4849	0.571	0.0619	-0.0671	1.0507	3.23333	LOW
TCGA-78-8660	10.5533	1:DECEASED	-2.0397	-1.1704	0.5865	-0.7232	2.2986	-1.0482	0.8816	0.6387	1.739	1.4299	4.6892	7.36667	HIGH
TCGA-78-8662	110.497	1:DECEASED	-0.6806	-0.3776	-1.6932	-0.8602	-2.5823	-6.1939	-0.9274	-0.9558	-0.9821	-1.4508	-4.3161	33.7333	HIGH
TCGA-80-5607		0:LIVING	0.5935	0.1306	0.6826	2.0336	0.1795	3.6198	0.9967	0.6501	-0.688	1.0614	2.0202	3.73333	LOW
TCGA-80-5608	93.1058	0:LIVING	-0.4892	-0.6232	-0.8025	-1.4258	0.7617	-2.579	-0.0104	0.6286	-0.6329	0.2152	0.2005	11.3667	HIGH
TCGA-80-5611	85.3141	0:LIVING	-1.4892	1.9219	0.202	-0.4781	-0.9065	-0.7499	-0.5958	-0.4578	-0.1386	-0.2232	-1.4154	6.33333	LOW
TCGA-83-5908	27.0901	0:LIVING	0.5064	0.1197	0.9817	0.5668	-0.2207	1.9539	1.8759	1.8726	2.2142	2.0112	7.9739	7.2	HIGH
TCGA-86-6562	12.3615	1:DECEASED	0.4528	-0.5596	-0.1583	-0.1137	-0.0068	-0.3856	-1.2473	-1.364	-1.5338	-0.525	-4.6701	1.73333	LOW
TCGA-86-6851	5.88487	0:LIVING	2.4437	0.6383	1.1144	-1.1146	-0.4156	2.6662	1.3126	1.0201	2.0627	2.0127	6.4081	27.9333	HIGH
TCGA-86-7701	31.1339	0:LIVING	0.7487	0.0546	0.5339	-0.2079	0.7477	1.877	0.9407	0.3107	1.5922	0.5629	3.4065	12.7	HIGH
TCGA-86-7711	34.3887	1:DECEASED	-0.2454	0.6403	-0.5781	-0.2557	-0.7084	-1.1473	-0.0391	-0.0932	0.4272	0.8416	1.1365	13.6	HIGH
TCGA-86-7713	38.0379	0:LIVING	-0.4324	-0.4276	-0.9899	-1.6632	-0.815	-4.3281	-1.6528	-0.9847	-1.0706	-1.3493	-5.0574	10	HIGH
TCGA-86-7714	20.5477	1:DECEASED	-0.7254	-0.8423	-0.4787	0.4117	-1.4617	-3.0964	-1.0362	-1.1399	-1.8901	-1.5562	-5.6224	2.26667	LOW
TCGA-86-7953	32.7777	0:LIVING	-0.7724	0.506	0.5506	0.2487	0.3284	0.8613	-0.0725	-0.2544	-1.137	-0.5232	-1.9871	1.63333	LOW
TCGA-86-7954	19.8902	0:LIVING	1.5607	1.7135	0.9284	-0.708	-0.1552	3.3394	0.3965	0.8186	0.995	-0.0367	2.1734	6.2	LOW
TCGA-86-7955	35.2434	0:LIVING	-1.0572	-1.3195	-2.5217	-2.4155	-2.2796	-9.5935	-0.9297	-1.6371	-0.6766	-1.1686	-4.412	9.23333	HIGH
TCGA-86-8054	37.7421	0:LIVING	-1.1789	-1.7305	-1.3175	-1.4796	-2.0605	-7.767	-1.0772	-0.909	-0.501	-1.3471	-3.8343	6.63333	LOW
TCGA-86-8055	4.07667	1:DECEASED	-0.1904	-0.7414	-0.1161	0.6022	0.323	-0.1227	-0.6339	-0.5032	-0.7391	-0.7548	-2.631	1.4	LOW
TCGA-86-8056	4.56981	0:LIVING	1.4764	1.8638	0.3207	-0.1596	-1.0771	2.4242	-0.5491	-0.4136	-0.7151	-0.7002	-2.378	8.63333	HIGH
TCGA-86-8073	24.3285	0:LIVING	1.2451	0.0963	0.3008	-0.5403	0.3873	1.4892	-0.3835	-0.4988	-0.3363	-0.993	-2.2116	44.5667	HIGH
TCGA-86-8074	0.789032	0:LIVING	-1.1343	-0.6168	-0.5676	-0.0982	-0.794	-3.2109	-0.416	-0.8573	-0.0459	-0.9349	-2.2541	2.1	LOW
TCGA-86-8075	22.8162	1:DECEASED	0.2724	0.0835	0.0043	1.1136	-0.4582	1.0156	-1.5486	-1.2237	-1.0612	-1.2148	-5.0483	1.66667	LOW
TCGA-86-8076	32.6462	0:LIVING	1.64	1.9955	0.924	-0.1143	-0.686	3.7592	1.4669	1.5017	1.5283	0.8054	5.3023	2.13333	LOW
TCGA-86-8278	31.0353	0:LIVING	-0.3638	-0.9799	-0.2988	-0.0089	-1.1043	-2.7557	-0.8313	-0.7435	-0.279	-0.5303	-2.3841	3.1	LOW
TCGA-86-8279	31.1997	0:LIVING	-0.9103	-2.0619	-1.6418	0.0318	-1.4407	-6.0229	-1.8532	-1.7603	-0.9578	-1.8216	-6.3929	15.2	HIGH
TCGA-86-8280	23.0463	0:LIVING	1.112	1.2046	0.8534	-0.0184	-0.3796	2.772	0.2261	0.1702	0.6927	1.6119	2.7009	1.46667	LOW
TCGA-86-8281	0	0:LIVING	-0.5054	-0.8993	-0.5874	0.5424	-0.1206	-1.5703	-0.8542	-0.868	-0.9537	-1.0221	-3.698	7.56667	HIGH
TCGA-86-8358	21.4683	0:LIVING	-0.4299	-2.0619	-0.3573	0.2885	-0.916	-3.4766	-0.0543	0.6932	-0.5575	-0.2038	-0.1224	31.8333	HIGH
TCGA-86-8359	14.5971	1:DECEASED	-2.0397	-2.0619	-1.2844	-1.0174	-0.0959	-6.4993	1.7907	1.4692	1.5804	0.9912	5.8315	4.8	LOW
TCGA-86-8585	11.6054	0:LIVING	0.0585	-0.3778	0.3432	-1.9004	-0.8739	-2.7504	0.8597	0.809	0.4341	0.5868	2.6896	17.7333	HIGH
TCGA-86-8668	13.9067	0:LIVING	1.8336	0.5849	0.7051	0.8755	-1.1032	2.8959	-0.3961	-0.4614	-0.6018	-0.5086	-1.9679	1.1	LOW
TCGA-86-8669	30.838	0:LIVING	1.5957	0.5724	0.269	-0.2791	-0.9184	1.2396	-0.1357	-0.3289	-0.7085	-0.1039	-1.277	3.93333	LOW
TCGA-86-8671	27.5833	0:LIVING	2.1012	1.9091	2.0963	0.6863	0.6384	7.4313	1.5906	1.5496	1.5235	2.4383	7.102	1.13333	LOW
TCGA-86-8672	0.624651	1:DECEASED	-2.0397	-2.0619	-0.7942	-0.5288	0.3919	-5.0327	1.0491	0.8838	1.427	0.9757	4.3356	8.76667	HIGH
TCGA-86-8673	28.3394	0:LIVING	-1.0753	-1.5297	-1.8146	-0.4152	0.5224	-4.3124	0.3729	0.3256	0.4539	0.7473	1.8997	14.7333	HIGH
TCGA-86-8674	26.4983	0:LIVING	-1.4854	-1.1932	-2.3943	-1.3695	-1.2704	-7.7128	-1.5591	-1.4311	-0.3945	-1.9364	-5.3211	8.96667	HIGH
TCGA-86-A456	29.4572	0:LIVING	-0.1573	0.9821	-0.012	1.0327	0.1971	2.0426	0.0339	-0.6039	-0.4406	-0.2388	-1.2494	10.9667	HIGH
TCGA-86-A4JF	24.2299	1:DECEASED	-1.5841	-0.3165	-0.7099	0.2585	1.813	-0.539	0.1517	0.0462	0.0461	0.5948	0.8388	41.1667	HIGH
TCGA-86-A4P7	13.6437	0:LIVING	-0.3657	-0.5086	1.0134	1.0931	0.3444	1.5766	0.7328	0.6581	0.2603	0.7614	2.4126	2.2	LOW
TCGA-91-6828	10.6191	0:LIVING	0.3591	0.0138	0.7659	0.8557	0.7118	2.7063	0.6773	0.2301	0.6117	0.4963	2.0154	18.2333	HIGH
TCGA-91-6829	41.3585	1:DECEASED	-0.4544	-2.0619	-0.4691	0.0076	-1.3934	-4.3712	-0.1467	-0.3518	-1.1133	0.04	-1.5718	19.6	HIGH
TCGA-91-6830	1.97258	0:LIVING	0.8457	-0.2457	0.2837	1.183	-0.1103	1.9564	0.6193	0.409	0.3465	0.7162	2.091	8.1	HIGH
TCGA-91-6831	10.1917	0:LIVING	-0.2903	-2.0619	-0.3848	-0.4695	-0.8065	-4.013	-0.7567	1.3658	-0.1694	0.6082	1.0479	8.63333	HIGH
TCGA-91-6835	2.59723	0:LIVING	2.594	1.727	1.9331	0.0184	0.1099	6.3824	1.6479	1.6244	0.537	0.7431	4.5524	2.63333	LOW
TCGA-91-6836	13.7094	0:LIVING	-0.9922	-2.0619	-1.7175	-1.19	1.5487	-4.4129	-0.1336	-0.4541	0.4984	-0.3542	-0.4435	15.3333	HIGH
TCGA-91-6840	12.23	0:LIVING	2.8381	0.4247	1.8572	0.4803	-1.149	4.4513	0.6673	0.6644	-0.9009	0.1179	0.5487	4.23333	LOW
TCGA-91-6847	27.6819	0:LIVING	-2.0397	-1.7221	-3.0053	-0.8991	0.7811	-6.8851	-0.3202	-1.9407	-1.0614	-0.9809	-4.3032	2.26667	LOW
TCGA-91-6848	7.3643	0:LIVING	-0.817	-0.6133	1.1038	1.8956	1.3162	2.8853	0.8326	0.3776	1.246	0.9809	3.4371	18.7333	HIGH
TCGA-91-6849	1.15067	0:LIVING	-0.5847	0.2879	0.1951	1.8975	-1.4156	0.3802	0.3027	0.0068	-0.9181	0.2304	-0.3782	3.6	LOW
TCGA-91-7771	16.1752	0:LIVING	2.3682	1.8208	1.286	0.7581	-0.2386	5.9945	1.0669	0.6191	0.3737	0.5573	2.617	6.23333	LOW
TCGA-91-8496	16.6026	0:LIVING	0.6549	1.4975	1.3494	0.5901	0.137	4.2289	-0.172	0.0649	-1.414	1.831	0.3099	1.03333	LOW
TCGA-91-8497	14.2683	1:DECEASED	1.8116	0.6235	1.2968	0.053	-0.6312	3.1537	-0.2225	-0.1904	-0.6773	-0.125	-1.2152	1.33333	LOW
TCGA-91-8499	1.18355	0:LIVING	-0.7726	-2.0619	0.1116	-1.4055	0.3638	-3.7646	-0.0778	-0.3101	0.1882	0.0835	-0.1162	9.43333	HIGH
TCGA-91-A4BC	1.44656	0:LIVING	-1.0017	0.161	0.3918	0.4545	0.5435	0.5491	2.5347	2.5177	2.5912	2.6172	10.2608	13.5	HIGH
TCGA-91-A4BD	19.8244	0:LIVING	-2.0397	0.5659	0.7536	1.1939	0.5902	1.0639	-0.8278	-0.7245	0.0732	-0.424	-1.9031	0.533333	LOW
TCGA-93-7347	22.4545	0:LIVING	1.5316	1.6174	1.1653	-0.0504	0.701	4.9649	1.458	1.3216	0.6143	0.5951	3.989	3.56667	LOW
TCGA-93-7348	17.4573	0:LIVING	-0.6823	-0.3794	-0.0794	0.0225	-1.0051	-2.1237	-0.0893	-0.6709	-1.1911	-0.5174	-2.4687	6.73333	LOW
TCGA-93-8067	6.115	0:LIVING	-1.4794	-0.9128	-0.6964	-0.3867	-0.7047	-4.18	-1.1508	-1.3445	-0.3114	-0.0118	-2.8185	15.0667	HIGH
TCGA-93-A4JN	23.6052	0:LIVING	0.4888	0.9716	0.616	1.5202	-0.5397	3.0569	-0.868	-1.0014	-0.8515	0.4114	-2.3095	2.43333	LOW
TCGA-93-A4JO	1.08492	1:DECEASED	0.4265	0.5805	0.649	0.2316	-0.5634	1.3242	0.8699	0.9152	0.5447	0.982	3.3118	1.76667	LOW
TCGA-93-A4JP	19.0025	0:LIVING	-0.6798	0.7773	0.4896	1.3633	-1.0136	0.9368	-0.6394	-1.0796	-0.5582	-0.4715	-2.7487	1.83333	LOW
TCGA-93-A4JQ	17.293	0:LIVING	-0.0589	-0.1261	1.3605	-0.2419	1.385	2.3186	0.2186	0.0761	0.864	0.5855	1.7442	3.53333	LOW
TCGA-95-7039	41.8187	0:LIVING	0.0293	-0.3094	-0.8484	0.3374	1.4293	0.6382	0.0786	0.0216	-0.9394	-0.4907	-1.3299	40.3667	HIGH
TCGA-95-7043	16.5368	1:DECEASED	-2.0397	-0.2249	-1.3119	-0.8208	-1.2873	-5.6846	-0.3404	-1.1312	-1.1072	-1.6692	-4.248	34.1667	HIGH
TCGA-95-7562	2.86024	1:DECEASED	-1.2436	-1.0784	-0.7154	-1.4886	-0.3278	-4.8538	-0.0172	-0.4269	0.4476	-0.8316	-0.8281	13.1	HIGH
TCGA-95-7567	18.6738	0:LIVING	-0.6874	-2.0619	-0.6469	-0.8009	0.7521	-3.445	0.3326	0.0389	0.6797	0.1594	1.2106	28.1667	HIGH
TCGA-95-7944	12.3944	0:LIVING	-0.7469	-1.4285	0.199	0.2107	1.1746	-0.5911	1.9728	1.5301	2.4685	2.441	8.4124	7.03333	HIGH
TCGA-95-7947	15.682	0:LIVING	0.4504	0.041	0.0366	-0.8707	-0.8291	-1.1718	0.072	0.0011	0.2724	-0.2863	0.0592	16	HIGH
TCGA-95-7948	15.6491	0:LIVING	-0.5551	-1.0936	-1.5507	-1.3059	-0.9804	-5.4857	-0.7839	-0.5045	-0.8983	-1.5268	-3.7135	4.83333	LOW
TCGA-95-8039	27.2874	0:LIVING	0.3388	1.0508	0.8195	-0.0962	1.6083	3.7212	-0.4113	-0.6968	-0.0231	-0.273	-1.4042	2.93333	LOW
TCGA-95-8494	2.76161	0:LIVING	-1.427	-1.4934	-1.012	-0.3195	2.598	-1.6539	-1.5275	-1.4437	-0.7013	-1.3647	-5.0372	3	LOW
TCGA-95-A4VK	21.4025	0:LIVING	-0.194	-0.0191	1.2956	-0.9831	-0.5636	-0.4642	0.3589	0.1511	-0.2347	-0.3356	-0.0603	7.4	HIGH
TCGA-95-A4VN	18.1806	0:LIVING	-0.244	-0.0689	0.6687	0.1166	2.0402	2.5126	1.1604	1.0779	1.3744	1.2535	4.8662	14.0667	HIGH
TCGA-95-A4VP	19.8902	0:LIVING	-1.1486	-0.9724	0.1148	0.4159	1.658	0.0677	0.4626	0.7717	0.1363	0.097	1.4676	3.76667	LOW
TCGA-97-7546	42.2461	0:LIVING	1.0441	0.9414	1.3919	1.5756	0.1615	5.1145	0.5601	0.2777	-0.3728	-0.2203	0.2447	8.43333	HIGH
TCGA-97-7547	64.602	0:LIVING	0.3221	-0.2202	-0.1499	-1.1241	0.9709	-0.2012	-0.7226	-0.6035	-1.1939	-1.2034	-3.7234	5.3	LOW
TCGA-97-7552	63.5171	0:LIVING	2.9068	2.2199	1.5762	0.4853	-0.7081	6.4801	2.0729	1.2881	1.9562	1.72	7.0372	1.16667	LOW
TCGA-97-7553	61.4788	0:LIVING	1.1947	-0.1036	1.5214	1.682	-0.691	3.6035	0.997	0.9543	0.3238	1.0469	3.322	1.4	LOW
TCGA-97-7554	25.4792	0:LIVING	0.5449	-1.005	0.0539	-0.1729	1.8641	1.285	-0.0036	-0.019	-0.7389	-0.241	-1.0025	13.8333	HIGH
TCGA-97-7937	18.5423	0:LIVING	-2.0397	-2.0619	-1.488	-1.2004	-1.0019	-7.7919	-1.8218	-1.8471	-1.2335	1.126	-3.7764	14.8333	HIGH
TCGA-97-7938	0.591774	1:DECEASED	-0.5128	0.6004	0.0209	0.9053	-0.3887	0.6251	0.121	0.0938	-0.2696	-1.0669	-1.1217	12.2333	HIGH
TCGA-97-7941	15.9122	0:LIVING	0.459	0.8928	1.3211	-0.1684	0.4336	2.9381	-0.1508	-0.3611	-0.5206	-0.1367	-1.1692	2.9	LOW
TCGA-97-8171	18.6738	0:LIVING	-1.4858	-1.3572	-1.8821	-2.015	-2.3488	-9.0889	-2.8767	-2.4853	-1.8901	0.8851	-6.367	1.86667	LOW
TCGA-97-8172	17.9176	0:LIVING	1.5291	0.8392	1.3808	-0.3709	-0.6925	2.6857	0.4896	0.4883	-0.3631	0.2281	0.8429	8.2	HIGH
TCGA-97-8174	5.39172	1:DECEASED	2.2857	1.6664	0.5729	1.6222	-1.0454	5.1018	-0.159	-0.3626	-0.4519	0.2507	-0.7228	5.26667	LOW
TCGA-97-8175	18.1149	0:LIVING	-1.1516	0.6374	0.2359	-0.6612	-0.04	-0.9795	-1.2153	-1.0607	-0.5834	-0.7079	-3.5673	0.9	LOW
TCGA-97-8176	15.3861	1:DECEASED	0.1355	0.173	0.9327	0.5026	-0.0726	1.6712	-0.6435	-0.728	-1.8901	-0.5141	-3.7757	4.6	LOW
TCGA-97-8177	16.4053	0:LIVING	-1.6729	-0.1037	0.8073	0.6756	-0.6012	-0.8949	0.2356	0.1351	-0.7206	1.4663	1.1164	1.06667	LOW
TCGA-97-8179	14.3012	0:LIVING	-1.6323	-1.6838	-0.704	0.1459	-1.1915	-5.0657	-0.8408	-0.6659	-0.3448	-1.1802	-3.0317	5.03333	LOW
TCGA-97-8547	21.5998	0:LIVING	-0.2972	-2.0619	-0.5062	0.1283	0.2321	-2.5049	-1.8285	-1.8878	-0.8994	0.6767	-3.939	1.83333	LOW
TCGA-97-8552	20.5806	0:LIVING	0.5927	0.5384	0.7479	0.9465	-0.6014	2.2241	-0.3133	-0.666	-0.8647	-0.0906	-1.9346	0.766667	LOW
TCGA-97-A4LX	20.1861	0:LIVING	0.7392	0.3414	1.5242	-0.0396	1.2669	3.8321	1.1757	0.7594	1.567	0.7177	4.2198	5	LOW
TCGA-97-A4M0	21.4354	0:LIVING	0.2814	0.4399	0.5916	-0.5271	0.8657	1.6515	0.852	0.7298	0.0683	-0.0088	1.6413	11.6	HIGH
TCGA-97-A4M1	19.7587	0:LIVING	0.3558	0.5121	0.3336	1.2416	-0.842	1.6011	-0.2915	-0.0007	-0.4893	0.4744	-0.3071	1.3	LOW
TCGA-97-A4M2	20.5148	0:LIVING	-0.0768	0.3678	1.267	0.9982	-0.6383	1.9179	0.8438	0.6873	0.6078	0.9447	3.0836	0.866667	LOW
TCGA-97-A4M3	17.7532	0:LIVING	-1.1712	0.1077	-0.5006	1.238	0.1511	-0.175	-1.1133	-1.4509	-0.9716	-1.7656	-5.3014	6.43333	LOW
TCGA-97-A4M5	20.8436	0:LIVING	0.8977	0.5187	0.9049	1.0506	-0.2707	3.1012	-0.5821	-0.6705	-0.5234	0.9546	-0.8214	4.8	LOW
TCGA-97-A4M6	18.6738	0:LIVING	0.5916	1.617	1.0746	-0.1509	0.683	3.8153	-0.0811	0.2872	-0.0878	0.0033	0.1216	0.966667	LOW
TCGA-97-A4M7	20.6792	0:LIVING	0.5249	0.6444	1.1532	0.3166	0.0248	2.6639	0.2031	0.0994	-0.3252	0.423	0.4003	9.23333	HIGH
TCGA-99-7458	24.5586	0:LIVING	0.8941	0.5065	0.7211	0.1005	0.7732	2.9954	1.1086	0.9186	0.8608	0.5233	3.4113	14.6667	HIGH
TCGA-99-8025	34.8489	0:LIVING	-1.1785	-1.7303	-0.5638	-0.5668	1.2191	-2.8203	-1.1126	-1.3391	-0.5542	-1.6596	-4.6655	14.6333	HIGH
TCGA-99-8028	36.7558	0:LIVING	-1.5946	0.1138	1.0113	1.9892	1.3261	2.8458	1.8728	1.4896	1.5775	1.6143	6.5542	13.1333	HIGH
TCGA-99-8032	1.44656	0:LIVING	-1.3216	-1.3956	-0.7322	-0.2168	-0.0875	-3.7537	-0.5097	-0.2124	-0.8872	-0.3656	-1.9749	12.2667	HIGH
TCGA-99-8033	21.5669	1:DECEASED	-0.6941	-0.1396	-0.1549	0.1934	0.6918	-0.1034	0.9476	0.7819	2.1502	1.6395	5.5192	5.6	LOW
TCGA-99-AA5R	21.6326	0:LIVING	0.8498	0.9835	1.4313	2.6134	0.1461	6.0241	1.1459	1.1717	1.1513	1.433	4.9019	1.8	LOW
TCGA-J2-8192	24.2956	0:LIVING	1.3775	1.0228	0.7055	0.8136	-0.2634	3.656	-0.2649	-0.3056	-0.0425	-0.2468	-0.8598	2.3	LOW
TCGA-J2-8194	23.8025	0:LIVING	0.1441	0.4523	-0.1842	2.0256	-0.4389	1.9989	-1.2582	-1.5822	-1.3694	-1.0422	-5.252	4.83333	LOW
TCGA-J2-A4AD	18.082	1:DECEASED	-0.8409	0.3794	-1.7851	-1.2729	-0.81	-4.3295	-0.8989	-1.0047	-1.8901	-2.0032	-5.7969	9.9	HIGH
TCGA-J2-A4AE	35.4736	0:LIVING	-1.4627	0.5775	0.7935	1.0126	-0.1758	0.7451	0.2616	0.0898	0.3009	-0.1159	0.5364	1.36667	LOW
TCGA-J2-A4AG	32.4818	0:LIVING	0.5055	0.6568	0.8628	1.2861	0.5543	3.8655	0.2762	-0.2477	-0.2523	0.0124	-0.2114	2.73333	LOW
TCGA-L4-A4E5	19.0025	0:LIVING	-0.1324	-2.0619	-1.2551	-1.2571	0.6831	-4.0234	-0.3049	-0.6471	0.6383	-0.4589	-0.7726	9.93333	HIGH
TCGA-L4-A4E6	14.3012	0:LIVING	1.606	1.6962	1.9776	1.6146	-0.2059	6.6885	-0.1423	-0.2702	0.616	0.4439	0.6474	0.333333	LOW
TCGA-L9-A443	6.34514	1:DECEASED	-2.0397	-0.2221	-0.7047	-0.4867	2.148	-1.3052	0.4756	-0.0932	0.0202	-0.6484	-0.2458	7.83333	HIGH
TCGA-L9-A444	10.093	0:LIVING	0.9254	0.0631	0.7664	-0.9329	1.5624	2.3844	2.0769	1.8431	2.2559	2.0519	8.2278	16.3667	HIGH
TCGA-L9-A50W	14.5313	1:DECEASED	-0.9008	0.7917	-0.2279	-1.3025	-0.5814	-2.2209	-1.2888	-1.3676	-0.8207	2.7789	-0.6982	1.06667	LOW
TCGA-L9-A5IP	1.90683	1:DECEASED	0.4021	-2.0619	-1.8568	2.7509	-0.2905	-1.0562	-0.0069	-0.1206	-0.2588	0.5197	0.1334	8.73333	HIGH
TCGA-L9-A743	21.8299	0:LIVING	0.4027	-0.0507	1.1581	1.1228	1.4955	4.1284	0.8626	0.8842	0.8736	0.6426	3.263	3.9	LOW
TCGA-L9-A7SV	18.5751	0:LIVING	0.57	-0.572	-1.2307	-1.4112	-1.1248	-3.7687	-0.6042	-0.8928	-0.416	-1.2267	-3.1397	46.6333	HIGH
TCGA-L9-A8F4	15.6491	0:LIVING	0.1908	-0.9282	0.553	-1.5155	-0.0285	-1.7284	1.0515	0.9875	1.5201	0.4038	3.9629	23.2	HIGH
TCGA-MN-A4N1	27.1887	0:LIVING	-0.6428	-2.0619	-1.8391	-1.9759	1.6879	-4.8318	-2.053	-2.061	-1.6016	-2.1499	-7.8655	13.7	HIGH
TCGA-MN-A4N4	38.6297	0:LIVING	-0.354	-2.0619	-0.9112	-0.8137	-0.2747	-4.4155	-0.1441	-0.1843	-0.5018	-0.6491	-1.4793	44.8667	HIGH
TCGA-MN-A4N5	2.76161	0:LIVING	-0.5329	-0.8073	-0.0873	-0.1271	0.2223	-1.3323	0.9397	0.6597	1.1553	0.3384	3.0931	13.5	HIGH
TCGA-MP-A4SV	86.136	1:DECEASED	-0.0781	-1.3494	0.2449	-0.6648	0.8998	-0.9476	0.9285	0.707	1.346	1.0547	4.0362	9.93333	HIGH
TCGA-MP-A4SW	58.4542	1:DECEASED	-0.7507	0.5523	0.5171	-0.4039	0.8283	0.7431	-0.3784	-0.4133	-0.5378	1.1236	-0.2059	2.06667	LOW
TCGA-MP-A4SY	49.3474	1:DECEASED	-2.0397	-1.6471	-0.3685	0.2524	1.2722	-2.5307	-1.5496	-1.7408	-1.8901	-2.0043	-7.1848	5.26667	LOW
TCGA-MP-A4T4	86.0374	1:DECEASED	0.4277	-0.3579	0.5651	-0.5219	1.7825	1.8955	1.5268	1.1712	1.6882	1.3341	5.7203	11.8333	HIGH
TCGA-MP-A4T6	58.8487	1:DECEASED	1.155	1.6568	0.1707	-1.6055	1.4714	2.8484	-0.1434	-0.3296	-0.2077	0.6368	-0.0439	1.93333	LOW
TCGA-MP-A4T7	5.49035	1:DECEASED	0.2462	1.0354	0.3711	0.8124	-0.6746	1.7905	-0.4869	-0.6353	-0.2045	-0.1471	-1.4738	4.16667	LOW
TCGA-MP-A4T8	5.29309	1:DECEASED	-0.8148	-2.0619	-1.489	-0.4399	-0.1655	-4.9711	-1.7493	-2.1697	-1.599	-1.2787	-6.7967	3.6	LOW
TCGA-MP-A4T9	41.5886	1:DECEASED	-0.5228	-0.1215	0.5225	0.5548	-0.2155	0.2175	-0.119	-0.1803	-0.7845	-0.0259	-1.1097	1.03333	LOW
TCGA-MP-A4TA	31.2325	1:DECEASED	-1.0533	2.2644	-0.3926	-0.4903	0.8843	1.2125	0.5962	0.5835	0.2964	0.4884	1.9645	10.5	HIGH
TCGA-MP-A4TC	2.43285	1:DECEASED	-1.5737	-0.8665	-0.1164	-0.2938	1.5525	-1.2979	0.093	-0.2447	1.2383	0.3491	1.4357	7.6	HIGH
TCGA-MP-A4TD	10.093	1:DECEASED	1.0318	0.4569	0.3048	0.6232	-0.024	2.3927	-0.5635	-0.5728	-0.8586	-0.7117	-2.7066	2.33333	LOW
TCGA-MP-A4TE	29.4572	1:DECEASED	-0.5933	-1.0907	-2.0253	-0.7315	-0.5004	-4.9412	-1.446	-1.6853	-1.8901	-1.27	-6.2914	4.16667	LOW
TCGA-MP-A4TF	11.0465	1:DECEASED	-0.5019	-1.3741	-1.6595	1.2105	-1.3876	-3.7126	-0.3508	-0.3206	0.8238	0.2025	0.3549	12.6333	HIGH
TCGA-MP-A4TH	24.3614	0:LIVING	1.7059	1.5605	1.3762	-0.3966	-0.717	3.529	0.6176	0.6714	0.491	0.2857	2.0657	3.6	LOW
TCGA-MP-A4TI	14.104	1:DECEASED	0.104	0.431	1.7137	0.2985	1.2201	3.7673	1.1761	0.9538	1.7309	1.4892	5.35	6.86667	HIGH
TCGA-MP-A4TJ	11.1451	1:DECEASED	1.1692	0.8369	1.6384	0.5318	0.7449	4.9212	1.492	1.3801	1.6968	1.7513	6.3202	2.83333	LOW
TCGA-MP-A4TK	19.134	1:DECEASED	0.2764	-0.4716	0.4095	1.0589	0.7078	1.981	-0.0562	0.228	-0.4812	-0.347	-0.6564	10.5	HIGH
TCGA-MP-A5C7	73.906	0:LIVING	-0.4865	-0.9339	-1.3777	-0.9671	-2.1415	-5.9067	-2.2738	-2.3129	-0.4651	1.3471	-3.7047	1.96667	LOW
TCGA-NJ-A4YF	71.0458	0:LIVING	-1.0514	-2.0619	-1.5983	-1.2872	-0.0372	-6.036	-1.0735	-1.0914	-1.496	-1.3397	-5.0006	18.2667	HIGH
TCGA-NJ-A4YG	74.3334	0:LIVING	-1.4733	-0.903	0.0579	1.1297	1.9382	0.7495	-0.5612	-0.5126	-0.0584	-0.4875	-1.6197	4.43333	LOW
TCGA-NJ-A4YI	0.131505	1:DECEASED	2.1242	-1.4696	-0.1243	0.1192	0.4989	1.1484	-1.975	-1.712	-1.1833	1.2956	-3.5747	13.1667	HIGH
TCGA-NJ-A4YP	1.64382	0:LIVING	-2.0397	-1.4086	-0.4222	1.0118	1.715	-1.1437	0.0394	0.1496	0.7611	0.4301	1.3802	15.6667	HIGH
TCGA-NJ-A4YQ	47.0789	0:LIVING	0.1914	-0.4241	1.1024	-1.1734	-0.5507	-0.8544	1.5194	1.5868	1.3673	1.1667	5.6402	33.4667	HIGH
TCGA-NJ-A55A	0.493145	0:LIVING	0.2366	0.4546	1.1181	-0.3608	-0.1123	1.3362	0.4377	0.202	-1.0507	-0.0772	-0.4882	3.3	LOW
TCGA-NJ-A55O	0.427393	0:LIVING	0.9308	1.0151	0.4458	0.3054	-1.055	1.6421	-0.7672	-0.872	-0.8905	-0.6978	-3.2275	4.13333	LOW
TCGA-NJ-A55R	19.8244	0:LIVING	-0.079	-1.436	0.046	0.4136	-0.1477	-1.2031	-1.317	-1.7371	-1.4394	-1.2138	-5.7073	7.7	HIGH
TCGA-NJ-A7XG	20.2847	0:LIVING	-1.2317	-0.4056	-2.2866	-1.0122	1.1878	-3.7483	-1.8244	-2.0376	-1.5771	-1.4759	-6.915	0.9	LOW
TCGA-O1-A52J	59.1117	1:DECEASED	-0.0833	-0.6534	-0.0376	0.0846	-0.3603	-1.05	-0.9127	-0.8719	-1.0022	1.4186	-1.3682	5.1	LOW
TCGA-S2-AA1A	16.8656	0:LIVING	1.1898	0.9348	1.9204	0.2629	-0.7766	3.5313	0.5593	0.4243	0.0357	0.3604	1.3797	3.43333	LOW
